# Supplementary material for: Integrative Analysis of Methylome and Transcriptome Reveals the Regulatory Mechanisms of Hair Follicle Morphogenesis in Cashmere Goat
Source: Cells. 2020 Apr 14;9(4):969. doi: 10.3390/cells9040969 (PMC7226977; doi:10.3390/cells9040969)
Supplement: Supplementary file 1 [file cells-09-00969-s001.zip]

Archive with 13 entries (9 files):
- cells-729398-supplementary/
- cells-729398-supplementary/supplementary file/
- cells-729398-supplementary/supplementary file/Appendix A/
- cells-729398-supplementary/supplementary file/Appendix A/Additional file 1.xls
- cells-729398-supplementary/supplementary file/Appendix A/Additional file 2.xls
- cells-729398-supplementary/supplementary file/Appendix A/Additional file 3.xls
- cells-729398-supplementary/supplementary file/Appendix A/Additional file 4.xls
- cells-729398-supplementary/supplementary file/Appendix A/Additional file 5.xlsx
- cells-729398-supplementary/supplementary file/Appendix A/Additional file 6.xls
- cells-729398-supplementary/supplementary file/Appendix A/Additional file 7.xls
- cells-729398-supplementary/supplementary file/supplementary materials and methods/
- cells-729398-supplementary/supplementary file/supplementary materials and methods/Supplemental methods.docx
- cells-729398-supplementary/supplementary file/supplementary materials and methods/Supplementary Materials.docx
