# Supplementary material for: Integrative Analysis of Methylome and Transcriptome Reveals the Regulatory Mechanisms of Hair Follicle Morphogenesis in Cashmere Goat
Source: Cells. 2020 Apr 14;9(4):969. doi: 10.3390/cells9040969 (PMC7226977; doi:10.3390/cells9040969)
Supplement: Supplementary file 1 [file cells-09-00969-s001.zip › cells-729398-supplementary/supplementary file/Appendix A/Additional file 1.xls]

## Sheet: additional file 2 DEGs
Additional file 1: The differential expressed genes between E65 and E120 stages during hair follicle morphogenesis in cashmere goat
transcript_id	gene_id	gene_name	feature_id	E120_S_FPKM	E65_S_FPKM	log2(foldchange)	pvalue	qvalue	Gene_description	GO_id	GO_description
XM_018040969.1	102183843	SRL	transcript	0.000373667	3.00183	-12.9718	0.00184283	0.0152489	sarcalumenin	GO:0005488,GO:0043167,GO:0003824,GO:0044424,GO:0097159,GO:1901363,GO:0005622,GO:0005623,GO:0044464,GO:0043168,GO:0036094,GO:0000166,GO:1901265,GO:0051179,GO:0016817,GO:0016818,GO:0001882,GO:0035639,GO:0032991,GO:0017076,GO:0032553,GO:0032555,GO:0001883,GO:0032549,GO:0032550,GO:0006810,GO:0051234,GO:0016787,GO:0017111,GO:0016462,GO:0006812,GO:0044765,GO:0003924,GO:0030001,GO:0032561,GO:0019001,GO:…	binding,ion binding,catalytic activity,intracellular part,organic cyclic compound binding,heterocyclic compound binding,intracellular,cell,cell part,anion binding,small molecule binding,nucleotide binding,nucleoside phosphate binding,localization,hydrolase activity, acting on acid anhydrides,hydrolase activity, acting on acid anhydrides, in phosphorus-containing anhydrides,nucleoside binding,puri…
XM_018064661.1	102181716	LOC102181716	transcript	0.008847	29.0164	-11.6794	0.000684862	0.0100444	myosin-3	GO:0005882,GO:0045111,GO:0005856,GO:0044430,GO:0005488,GO:0043234,GO:0044446,GO:0044422,GO:0043167,GO:0051641,GO:0046907,GO:0051649,GO:0005515,GO:0003824,GO:0044424,GO:0097159,GO:1901363,GO:0005622,GO:0005623,GO:0044464,GO:0043168,GO:0036094,GO:0000166,GO:1901265,GO:0051179,GO:0044271,GO:0008134,GO:1901362,GO:0016817,GO:0019438,GO:0043229,GO:0018130,GO:0043226,GO:0043231,GO:0043227,GO:0044237,GO:…	intermediate filament,intermediate filament cytoskeleton,cytoskeleton,cytoskeletal part,binding,protein complex,intracellular organelle part,organelle part,ion binding,cellular localization,intracellular transport,establishment of localization in cell,protein binding,catalytic activity,intracellular part,organic cyclic compound binding,heterocyclic compound binding,intracellular,cell,cell part,an…
XM_018067137.1	102179242	CLASP2	transcript	0.001479	4.79838	-11.6637	0.0126481	0.0426066	cytoplasmic linker associated protein 2	GO:0005488,GO:0043234,GO:0051641,GO:0046907,GO:0051649,GO:0005515,GO:0034613,GO:0070727,GO:0003824,GO:0044424,GO:0097159,GO:1901363,GO:0033036,GO:0005622,GO:0006886,GO:0005623,GO:0044464,GO:0008104,GO:0051179,GO:0015031,GO:0045184,GO:0032991,GO:0071702,GO:0006810,GO:0051234,GO:0003676,GO:0016740,GO:0004674,GO:0004672,GO:0016192,GO:0016772,GO:0016301,GO:0016773,GO:0005737,GO:0030117,GO:0048475,GO:…	binding,protein complex,cellular localization,intracellular transport,establishment of localization in cell,protein binding,cellular protein localization,cellular macromolecule localization,catalytic activity,intracellular part,organic cyclic compound binding,heterocyclic compound binding,macromolecule localization,intracellular,intracellular protein transport,cell,cell part,protein localization,…
XM_018058938.1	102182081	OBSL1	transcript	0.00104067	3.33795	-11.6472	0.000943856	0.0115338	obscurin like 1	GO:0005488,GO:0005515,GO:0003824,GO:0044271,GO:0044237,GO:0034641,GO:0006575,GO:0008152,GO:0042398,GO:0044710,GO:0019752,GO:0006807,GO:0016053,GO:0046394,GO:0043436,GO:0006082,GO:0044281,GO:0044711,GO:0008652,GO:0044283,GO:1901564,GO:0006520,GO:1901566,GO:0071704,GO:0006749,GO:0006518,GO:0044238,GO:0043603,GO:0006750,GO:0019184,GO:0009058,GO:0043043,GO:0004363,GO:0043604,GO:0006950,GO:1901576,GO:…	binding,protein binding,catalytic activity,cellular nitrogen compound biosynthetic process,cellular metabolic process,cellular nitrogen compound metabolic process,cellular modified amino acid metabolic process,metabolic process,cellular modified amino acid biosynthetic process,single-organism metabolic process,carboxylic acid metabolic process,nitrogen compound metabolic process,organic acid bios…
XM_013971797.2	102191456	CLTC	transcript	0.008152	23.4321	-11.489	4.49891e-07	0.00128534	clathrin heavy chain	GO:0005488,GO:0043234,GO:0044446,GO:0044422,GO:0051641,GO:0046907,GO:0051649,GO:0016043,GO:0005515,GO:0034613,GO:0070727,GO:0044424,GO:0071840,GO:0033036,GO:0005622,GO:0006886,GO:0005623,GO:0044464,GO:0008104,GO:0051179,GO:0015031,GO:0045184,GO:0043229,GO:0043226,GO:0043231,GO:0043227,GO:0022607,GO:0032991,GO:0071702,GO:0006810,GO:0051234,GO:0044085,GO:0044431,GO:0005794,GO:0065008,GO:0016192,GO:…	binding,protein complex,intracellular organelle part,organelle part,cellular localization,intracellular transport,establishment of localization in cell,cellular component organization,protein binding,cellular protein localization,cellular macromolecule localization,intracellular part,cellular component organization or biogenesis,macromolecule localization,intracellular,intracellular protein trans…
XM_018053204.1	102183918	SATB1	transcript	0.00825267	6.08261	-9.52561	0.00200333	0.0158722	SATB homeobox 1	GO:0005488,GO:0043234,GO:0043167,GO:0003824,GO:0003677,GO:0044424,GO:0097159,GO:1901363,GO:0005622,GO:0005623,GO:0044464,GO:0043168,GO:0036094,GO:0000166,GO:1901265,GO:0044271,GO:1901362,GO:0016817,GO:0019438,GO:0018130,GO:0044237,GO:0034641,GO:0016818,GO:0008152,GO:0001882,GO:0035639,GO:0032991,GO:0017076,GO:0032553,GO:0032555,GO:0001883,GO:0032549,GO:0032550,GO:0032774,GO:0034654,GO:0006807,GO:…	binding,protein complex,ion binding,catalytic activity,DNA binding,intracellular part,organic cyclic compound binding,heterocyclic compound binding,intracellular,cell,cell part,anion binding,small molecule binding,nucleotide binding,nucleoside phosphate binding,cellular nitrogen compound biosynthetic process,organic cyclic compound biosynthetic process,hydrolase activity, acting on acid anhydride…
XM_018053662.1	102181782	SPG21	transcript	0.0233373	15.6378	-9.38819	2.12027e-07	0.00128534	spastic paraplegia 21 (autosomal recessive%2C Mast syndrome)	GO:0003824,GO:0008152,GO:0016787,GO:0009058,GO:0016788,GO:0008150,GO:0003674	catalytic activity,metabolic process,hydrolase activity,biosynthetic process,hydrolase activity, acting on ester bonds,biological_process,molecular_function
XM_018067220.1	102168674	CHRNG	transcript	0.006695	3.74337	-9.12704	0.00212918	0.0162475	cholinergic receptor nicotinic gamma subunit	GO:0051179,GO:0006810,GO:0051234,GO:0044765,GO:0006811,GO:0044699,GO:0008150,GO:0022892,GO:0015075,GO:0005215,GO:0022891,GO:0022857,GO:0005575,GO:0022836,GO:0022839,GO:0003674,GO:0005230,GO:0015267,GO:0022803,GO:0005216,GO:0022838,GO:0015276,GO:0022834,GO:0016020	localization,transport,establishment of localization,single-organism transport,ion transport,single-organism process,biological_process,substrate-specific transporter activity,ion transmembrane transporter activity,transporter activity,substrate-specific transmembrane transporter activity,transmembrane transporter activity,cellular_component,gated channel activity,ion gated channel activity,molec…
XM_018065053.1	102179515	LOC102179515	transcript	0.603759	274.493	-8.82858	0.000562287	0.00936606	keratin%2C type I cytoskeletal 15	GO:0005882,GO:0045111,GO:0005856,GO:0044430,GO:0043234,GO:0044446,GO:0044422,GO:0051641,GO:0046907,GO:0051649,GO:0007049,GO:0034613,GO:0070727,GO:0006606,GO:0034504,GO:0044744,GO:0051170,GO:0044248,GO:0006913,GO:0051169,GO:0044424,GO:0033036,GO:0005622,GO:0006886,GO:0005623,GO:0044464,GO:0008104,GO:0006914,GO:0009056,GO:0033365,GO:0051179,GO:0006605,GO:0017038,GO:0015031,GO:0045184,GO:0016482,GO:…	intermediate filament,intermediate filament cytoskeleton,cytoskeleton,cytoskeletal part,protein complex,intracellular organelle part,organelle part,cellular localization,intracellular transport,establishment of localization in cell,cell cycle,cellular protein localization,cellular macromolecule localization,protein import into nucleus,protein localization to nucleus,protein targeting to nucleus,n…
XM_005679333.3	102185710	MYL7	transcript	0.0424373	19.2559	-8.82575	0.00111517	0.0123258	myosin light chain 7	GO:0005488,GO:0043167,GO:0005509,GO:0043169,GO:0046872,GO:0003674	binding,ion binding,calcium ion binding,cation binding,metal ion binding,molecular_function
XM_018049973.1	102187317	MYOZ3	transcript	0.006347	2.61235	-8.68506	0.00088341	0.0112074	myozenin 3	--	--
XM_018050179.1	102172062	AFAP1L1	transcript	0.00574467	2.10573	-8.51788	0.00277875	0.0183123	actin filament associated protein 1 like 1	GO:0005488,GO:0043234,GO:0016043,GO:0005515,GO:0071840,GO:0006461,GO:0070271,GO:0071822,GO:0022607,GO:0043623,GO:0032991,GO:0005577,GO:0030168,GO:0051258,GO:0030674,GO:0060090,GO:0044085,GO:0007596,GO:0065003,GO:0007599,GO:0050817,GO:0050878,GO:0043933,GO:0001775,GO:0044421,GO:0042060,GO:0005615,GO:0009611,GO:0034622,GO:0065008,GO:0044707,GO:0032501,GO:0006950,GO:0005576,GO:0009987,GO:0005102,GO:…	binding,protein complex,cellular component organization,protein binding,cellular component organization or biogenesis,protein complex assembly,protein complex biogenesis,protein complex subunit organization,cellular component assembly,cellular protein complex assembly,macromolecular complex,fibrinogen complex,platelet activation,protein polymerization,protein binding, bridging,binding, bridging,c…
XM_018058156.1	102168399	CHRND	transcript	0.004749	1.67217	-8.45988	0.0461998	0.101144	cholinergic receptor nicotinic delta subunit	GO:0044424,GO:0005622,GO:0005623,GO:0044464,GO:0051179,GO:0043229,GO:0043226,GO:0006810,GO:0051234,GO:0043228,GO:0043232,GO:0044765,GO:0009405,GO:0051704,GO:0005737,GO:0005938,GO:0006811,GO:0071944,GO:0044448,GO:0008200,GO:0016248,GO:0044444,GO:0042151,GO:0016247,GO:0044699,GO:0008150,GO:0022892,GO:0015075,GO:0005215,GO:0022891,GO:0022857,GO:0005575,GO:0022836,GO:0022839,GO:0003674,GO:0005230,GO:…	intracellular part,intracellular,cell,cell part,localization,intracellular organelle,organelle,transport,establishment of localization,non-membrane-bounded organelle,intracellular non-membrane-bounded organelle,single-organism transport,pathogenesis,multi-organism process,cytoplasm,cell cortex,ion transport,cell periphery,cell cortex part,ion channel inhibitor activity,channel inhibitor activity,…
XM_005700364.3	102172698	PRR32	transcript	0.0388287	11.212	-8.17371	1.71382e-05	0.00350275	proline rich 32	--	--
XM_018055705.1	102168270	LOC102168270	transcript	0.00790767	2.12385	-8.06921	0.012447	0.042124	N-acetyllactosaminide alpha-1%2C3-galactosyltransferase	GO:0003824,GO:0044271,GO:1901362,GO:0019438,GO:0018130,GO:0044237,GO:0034641,GO:0008152,GO:0032774,GO:0034654,GO:0006807,GO:0006351,GO:1901360,GO:0006725,GO:0046483,GO:0016070,GO:0006139,GO:0031323,GO:0016740,GO:0019222,GO:0090304,GO:0019219,GO:0051171,GO:0080090,GO:0010556,GO:0031326,GO:0071704,GO:0009889,GO:2000112,GO:0051252,GO:0010468,GO:2001141,GO:0006355,GO:0060255,GO:0044238,GO:0009058,GO:…	catalytic activity,cellular nitrogen compound biosynthetic process,organic cyclic compound biosynthetic process,aromatic compound biosynthetic process,heterocycle biosynthetic process,cellular metabolic process,cellular nitrogen compound metabolic process,metabolic process,RNA biosynthetic process,nucleobase-containing compound biosynthetic process,nitrogen compound metabolic process,transcriptio…
XM_005677729.3	102182747	HFE2	transcript	0.011697	3.08826	-8.04451	0.000314055	0.00770855	hemochromatosis type 2 (juvenile)	--	--
XM_018042201.1	102185149	SYNPO2L	transcript	0.0115473	3.03941	-8.04009	0.0023725	0.016988	synaptopodin 2 like	GO:0005488,GO:0005515,GO:0003674	binding,protein binding,molecular_function
XM_018041252.1	102186827	SH3PXD2A	transcript	0.009284	2.43311	-8.03384	0.00262872	0.0178645	SH3 and PX domains 2A	GO:0005488,GO:0043167,GO:0005515,GO:0043168,GO:0005543,GO:0008289,GO:0035091,GO:0003674	binding,ion binding,protein binding,anion binding,phospholipid binding,lipid binding,phosphatidylinositol binding,molecular_function
XM_005683391.3	102190961	ATP6AP1L	transcript	0.050559	13.092	-8.0165	0.000523933	0.00913844	ATPase H+ transporting accessory protein 1 like	GO:0005575,GO:0016020	cellular_component,membrane
NM_001287037.1	100861252	MYF5	transcript	0.0306583	7.77493	-7.98641	5.75628e-05	0.00482461	myogenic factor 5	GO:0005488,GO:0016043,GO:0007049,GO:0005515,GO:0003677,GO:0044424,GO:0071840,GO:0097159,GO:1901363,GO:0005622,GO:0005623,GO:0044464,GO:0044271,GO:0006461,GO:0070271,GO:0071822,GO:1901362,GO:0019438,GO:0043229,GO:0018130,GO:0043226,GO:0043231,GO:0043227,GO:0044237,GO:0022607,GO:0022402,GO:0034641,GO:0008152,GO:0046983,GO:0032774,GO:0034654,GO:0006807,GO:0006351,GO:0003676,GO:1901360,GO:0006725,GO:…	binding,cellular component organization,cell cycle,protein binding,DNA binding,intracellular part,cellular component organization or biogenesis,organic cyclic compound binding,heterocyclic compound binding,intracellular,cell,cell part,cellular nitrogen compound biosynthetic process,protein complex assembly,protein complex biogenesis,protein complex subunit organization,organic cyclic compound bio…
XM_018044311.1	102177783	ZIC3	transcript	0.011589	2.76399	-7.89785	0.00402057	0.0221752	Zic family member 3	GO:0005488,GO:0043167,GO:0043169,GO:0046872,GO:0003674	binding,ion binding,cation binding,metal ion binding,molecular_function
XM_018038363.1	102184850	SRGAP3	transcript	0.022583	5.3283	-7.88229	0.00262764	0.0178645	SLIT-ROBO Rho GTPase activating protein 3	GO:0005488,GO:0016043,GO:0005515,GO:0003824,GO:0071840,GO:0006461,GO:0070271,GO:0071822,GO:0016817,GO:0022607,GO:0016818,GO:0044085,GO:0016787,GO:0065003,GO:0043933,GO:0017111,GO:0016462,GO:0016740,GO:0016772,GO:0051259,GO:0070206,GO:0009405,GO:0051704,GO:0005576,GO:0016779,GO:0034062,GO:0008234,GO:0009987,GO:0004197,GO:0008233,GO:0008200,GO:0016248,GO:0003968,GO:0016247,GO:0070011,GO:0044763,GO:…	binding,cellular component organization,protein binding,catalytic activity,cellular component organization or biogenesis,protein complex assembly,protein complex biogenesis,protein complex subunit organization,hydrolase activity, acting on acid anhydrides,cellular component assembly,hydrolase activity, acting on acid anhydrides, in phosphorus-containing anhydrides,cellular component biogenesis,hy…
XM_018048393.1	102174196	BCAT1	transcript	0.015133	3.35838	-7.79392	0.00314993	0.0193752	branched chain amino acid transaminase 1	GO:0003824,GO:0008152,GO:0008150,GO:0003674	catalytic activity,metabolic process,biological_process,molecular_function
XM_013969220.2	102170443	TRIM55	transcript	0.018476	3.98338	-7.7522	0.000488069	0.00894325	tripartite motif containing 55	GO:0005488,GO:0043167,GO:0005515,GO:0003824,GO:0003677,GO:0044424,GO:0097159,GO:1901363,GO:0005622,GO:0005623,GO:0044464,GO:0043168,GO:0036094,GO:0000166,GO:1901265,GO:0043169,GO:0051179,GO:0046872,GO:0016817,GO:0043229,GO:0043226,GO:0043231,GO:0043227,GO:0044237,GO:0034641,GO:0016818,GO:0008152,GO:0001882,GO:0035639,GO:0017076,GO:0032553,GO:0032555,GO:0001883,GO:0032549,GO:0032550,GO:0006807,GO:…	binding,ion binding,protein binding,catalytic activity,DNA binding,intracellular part,organic cyclic compound binding,heterocyclic compound binding,intracellular,cell,cell part,anion binding,small molecule binding,nucleotide binding,nucleoside phosphate binding,cation binding,localization,metal ion binding,hydrolase activity, acting on acid anhydrides,intracellular organelle,organelle,intracellul…
XM_018056506.1	102180863	TBC1D4	transcript	0.0159937	3.41105	-7.73657	0.038476	0.0889356	TBC1 domain family member 4	GO:0005488,GO:0005515,GO:0003674	binding,protein binding,molecular_function
XM_018048169.1	102172972	MYBPC1	transcript	0.064254	11.3382	-7.46319	0.000132207	0.00584698	myosin binding protein C%2C slow type	GO:0005488,GO:0043167,GO:0005515,GO:0003824,GO:0044248,GO:0005622,GO:0005623,GO:0044464,GO:0006914,GO:0009056,GO:0043169,GO:0046872,GO:0044237,GO:0008152,GO:0016787,GO:0031323,GO:0019222,GO:0031329,GO:0003993,GO:0009894,GO:0008270,GO:0010506,GO:0009896,GO:0010508,GO:0031331,GO:0046914,GO:0042578,GO:0048518,GO:0016791,GO:0048522,GO:0009893,GO:0031325,GO:0009987,GO:0016788,GO:0008150,GO:0050794,GO:…	binding,ion binding,protein binding,catalytic activity,cellular catabolic process,intracellular,cell,cell part,autophagy,catabolic process,cation binding,metal ion binding,cellular metabolic process,metabolic process,hydrolase activity,regulation of cellular metabolic process,regulation of metabolic process,regulation of cellular catabolic process,acid phosphatase activity,regulation of catabolic…
XM_005693216.3	102175436	LOC102175436	transcript	0.0277387	3.90436	-7.13704	9.13866e-05	0.00533749	eotaxin	GO:0005488,GO:0005515,GO:0005576,GO:0005102,GO:0008009,GO:0042379,GO:0001664,GO:0008150,GO:0005125,GO:0005575,GO:0006955,GO:0002376,GO:0003674,GO:0005126,GO:0050896	binding,protein binding,extracellular region,receptor binding,chemokine activity,chemokine receptor binding,G-protein coupled receptor binding,biological_process,cytokine activity,cellular_component,immune response,immune system process,molecular_function,cytokine receptor binding,response to stimulus
XM_018050343.1	106502333	LOC106502333	transcript	0.018871	2.61352	-7.11368	0.00825165	0.0326182	palladin	GO:0005488,GO:0005515,GO:0003674	binding,protein binding,molecular_function
NM_001285733.1	100861395	MYOG	transcript	0.311804	41.3993	-7.05283	0.000345959	0.00796783	myogenin	GO:0005488,GO:0005515,GO:0003677,GO:0044424,GO:0097159,GO:1901363,GO:0005622,GO:0005623,GO:0044464,GO:0044271,GO:1901362,GO:0019438,GO:0043229,GO:0018130,GO:0043226,GO:0043231,GO:0043227,GO:0044237,GO:0034641,GO:0008152,GO:0046983,GO:0032774,GO:0034654,GO:0006807,GO:0006351,GO:0003676,GO:1901360,GO:0006725,GO:0046483,GO:0048856,GO:0016070,GO:0006139,GO:0031323,GO:0019222,GO:0090304,GO:0005634,GO:…	binding,protein binding,DNA binding,intracellular part,organic cyclic compound binding,heterocyclic compound binding,intracellular,cell,cell part,cellular nitrogen compound biosynthetic process,organic cyclic compound biosynthetic process,aromatic compound biosynthetic process,intracellular organelle,heterocycle biosynthetic process,organelle,intracellular membrane-bounded organelle,membrane-boun…
XM_018059595.1	102187967	SOX6	transcript	0.0155253	2.02651	-7.02823	0.00131881	0.0131467	SRY-box 6	GO:0051641,GO:0016043,GO:0007049,GO:0034613,GO:0070727,GO:0071840,GO:0033036,GO:0008104,GO:0033365,GO:0051179,GO:0006461,GO:0070271,GO:0071822,GO:0022607,GO:0022402,GO:0044085,GO:0006996,GO:0065003,GO:0043933,GO:0007010,GO:0007017,GO:0000226,GO:0009987,GO:0044763,GO:0031023,GO:0030474,GO:0051300,GO:0044699,GO:0008150,GO:0044380,GO:0071988	cellular localization,cellular component organization,cell cycle,cellular protein localization,cellular macromolecule localization,cellular component organization or biogenesis,macromolecule localization,protein localization,protein localization to organelle,localization,protein complex assembly,protein complex biogenesis,protein complex subunit organization,cellular component assembly,cell cycle…
XM_005677460.3	102179435	TPM3	transcript	0.189233	24.0489	-6.98966	7.65145e-05	0.00506956	tropomyosin 3	GO:0005488,GO:0043234,GO:0016043,GO:0007049,GO:0005515,GO:0003824,GO:0044248,GO:0044424,GO:0071840,GO:0005622,GO:0005623,GO:0044464,GO:0006914,GO:0009056,GO:0051179,GO:0006461,GO:0070271,GO:0008134,GO:0071822,GO:0043229,GO:0043226,GO:0043231,GO:0043227,GO:0048519,GO:0044237,GO:0000280,GO:0007067,GO:0045502,GO:0000278,GO:0022607,GO:0022402,GO:0008152,GO:0046983,GO:0051726,GO:0043623,GO:0032991,GO:…	binding,protein complex,cellular component organization,cell cycle,protein binding,catalytic activity,cellular catabolic process,intracellular part,cellular component organization or biogenesis,intracellular,cell,cell part,autophagy,catabolic process,localization,protein complex assembly,protein complex biogenesis,transcription factor binding,protein complex subunit organization,intracellular org…
XM_018048395.1	102174196	BCAT1	transcript	0.0384953	4.86714	-6.98225	0.00229972	0.0167896	branched chain amino acid transaminase 1	GO:0003824,GO:0008152,GO:0008150,GO:0003674	catalytic activity,metabolic process,biological_process,molecular_function
NM_001314297.1	102187200	ARHGAP36	transcript	0.21072	26.0849	-6.95174	0.000156244	0.00609502	Rho GTPase activating protein 36	GO:0009987,GO:0044763,GO:0044699,GO:0008150,GO:0050794,GO:0050789,GO:0065007,GO:0051716,GO:0007165,GO:0023052,GO:0044700,GO:0050896,GO:0007154	cellular process,single-organism cellular process,single-organism process,biological_process,regulation of cellular process,regulation of biological process,biological regulation,cellular response to stimulus,signal transduction,signaling,single organism signaling,response to stimulus,cell communication
XM_005693614.3	102168386	SHMT1	transcript	0.013664	1.64713	-6.91343	0.00162914	0.0145691	serine hydroxymethyltransferase 1	GO:0003824,GO:0016740,GO:0019012,GO:0044423,GO:0019028,GO:0005198,GO:0005575,GO:0003674	catalytic activity,transferase activity,virion,virion part,viral capsid,structural molecule activity,cellular_component,molecular_function
XM_018059923.1	102185261	TNNT2	transcript	0.0352207	4.18314	-6.89202	0.0315872	0.0776097	troponin T2%2C cardiac type	GO:0005856,GO:0044430,GO:0043234,GO:0044446,GO:0044422,GO:0044424,GO:0005622,GO:0005623,GO:0044464,GO:0043229,GO:0043226,GO:0032991,GO:0043228,GO:0043232,GO:0005861,GO:0005865,GO:0030016,GO:0030017,GO:0036379,GO:0043292,GO:0044449,GO:0015629,GO:0005737,GO:0044444,GO:0005575	cytoskeleton,cytoskeletal part,protein complex,intracellular organelle part,organelle part,intracellular part,intracellular,cell,cell part,intracellular organelle,organelle,macromolecular complex,non-membrane-bounded organelle,intracellular non-membrane-bounded organelle,troponin complex,striated muscle thin filament,myofibril,sarcomere,myofilament,contractile fiber,contractile fiber part,actin c…
XM_005677462.3	102179435	TPM3	transcript	0.154932	18.3634	-6.88906	0.000155079	0.00609502	tropomyosin 3	GO:0005488,GO:0043234,GO:0016043,GO:0007049,GO:0005515,GO:0003824,GO:0044248,GO:0044424,GO:0071840,GO:0005622,GO:0005623,GO:0044464,GO:0006914,GO:0009056,GO:0051179,GO:0006461,GO:0070271,GO:0008134,GO:0071822,GO:0043229,GO:0043226,GO:0043231,GO:0043227,GO:0048519,GO:0044237,GO:0000280,GO:0007067,GO:0045502,GO:0000278,GO:0022607,GO:0022402,GO:0008152,GO:0046983,GO:0051726,GO:0043623,GO:0032991,GO:…	binding,protein complex,cellular component organization,cell cycle,protein binding,catalytic activity,cellular catabolic process,intracellular part,cellular component organization or biogenesis,intracellular,cell,cell part,autophagy,catabolic process,localization,protein complex assembly,protein complex biogenesis,transcription factor binding,protein complex subunit organization,intracellular org…
XM_013975554.2	102189188	MRLN	transcript	0.0229213	2.62867	-6.8415	0.000128038	0.00573344	myoregulin	--	--
XM_013976226.2	102189288	AGTR2	transcript	0.023771	2.70733	-6.83153	0.000252501	0.00719521	angiotensin II receptor type 2	GO:0008152,GO:0044710,GO:0071704,GO:0006629,GO:0044238,GO:0009987,GO:0044763,GO:0044699,GO:0008150,GO:0050794,GO:0050789,GO:0065007,GO:0005575,GO:0003674,GO:0016020,GO:0051716,GO:0044425,GO:0004871,GO:0004872,GO:0004888,GO:0004930,GO:0007166,GO:0007186,GO:0016021,GO:0038023,GO:0060089,GO:0031224,GO:0007165,GO:0023052,GO:0044700,GO:0050896,GO:0007154	metabolic process,single-organism metabolic process,organic substance metabolic process,lipid metabolic process,primary metabolic process,cellular process,single-organism cellular process,single-organism process,biological_process,regulation of cellular process,regulation of biological process,biological regulation,cellular_component,molecular_function,membrane,cellular response to stimulus,membr…
XM_018049476.1	102184194	CCT8	transcript	0.204543	23.2561	-6.82906	0.00990492	0.0364776	chaperonin containing TCP1 subunit 8	GO:0005488,GO:0043167,GO:0097159,GO:1901363,GO:0043168,GO:0036094,GO:0000166,GO:1901265,GO:0001882,GO:0035639,GO:0017076,GO:0032553,GO:0032555,GO:0001883,GO:0032549,GO:0032550,GO:0005524,GO:0032559,GO:0030554,GO:0003674	binding,ion binding,organic cyclic compound binding,heterocyclic compound binding,anion binding,small molecule binding,nucleotide binding,nucleoside phosphate binding,nucleoside binding,purine ribonucleoside triphosphate binding,purine nucleotide binding,ribonucleotide binding,purine ribonucleotide binding,purine nucleoside binding,ribonucleoside binding,purine ribonucleoside binding,ATP binding,…
XM_005688464.3	102187962	BPIFA2	transcript	0.0202527	2.27226	-6.80987	7.1971e-05	0.00500845	BPI fold containing family A member 2	GO:0005488,GO:0008289,GO:0003674	binding,lipid binding,molecular_function
NM_001287568.1	102169268	MYOZ2	transcript	0.291067	31.9909	-6.78017	0.000439752	0.0086788	myozenin 2	--	--
XM_018049254.1	102173540	BDH2	transcript	0.0398417	4.28879	-6.75015	0.00535816	0.0257628	3-hydroxybutyrate dehydrogenase%2C type 2	GO:0005488,GO:0003824,GO:0097159,GO:1901363,GO:0036094,GO:0000166,GO:1901265,GO:0044237,GO:0008152,GO:0044710,GO:0019752,GO:0043436,GO:0006082,GO:0044281,GO:0016616,GO:0050662,GO:0071704,GO:0006629,GO:0016614,GO:0016491,GO:0003857,GO:0044238,GO:0055114,GO:0032787,GO:0048037,GO:0044255,GO:0051287,GO:0006631,GO:0009987,GO:0008150,GO:0003674	binding,catalytic activity,organic cyclic compound binding,heterocyclic compound binding,small molecule binding,nucleotide binding,nucleoside phosphate binding,cellular metabolic process,metabolic process,single-organism metabolic process,carboxylic acid metabolic process,oxoacid metabolic process,organic acid metabolic process,small molecule metabolic process,oxidoreductase activity, acting on t…
XM_005699304.3	102190585	C28H10orf99	transcript	0.1251	12.9213	-6.69052	0.000347804	0.00796783	chromosome 28 C10orf99 homolog	--	--
XM_005679934.3	102183210	KRT4	transcript	3.8665	355.05	-6.52085	0.000816495	0.0108197	keratin 4	GO:0005882,GO:0045111,GO:0005856,GO:0044430,GO:0005488,GO:0043234,GO:0044446,GO:0044422,GO:0043167,GO:0051641,GO:0046907,GO:0051649,GO:0016043,GO:0005515,GO:0034613,GO:0070727,GO:0006606,GO:0034504,GO:0044744,GO:0051170,GO:0003824,GO:0003677,GO:0006913,GO:0051169,GO:0044424,GO:0071840,GO:0097159,GO:1901363,GO:0033036,GO:0005622,GO:0006886,GO:0005623,GO:0044464,GO:0043168,GO:0008104,GO:0036094,GO:…	intermediate filament,intermediate filament cytoskeleton,cytoskeleton,cytoskeletal part,binding,protein complex,intracellular organelle part,organelle part,ion binding,cellular localization,intracellular transport,establishment of localization in cell,cellular component organization,protein binding,cellular protein localization,cellular macromolecule localization,protein import into nucleus,prote…
XM_005677776.3	102171475	PDE4DIP	transcript	0.0778617	7.03007	-6.49648	0.00646544	0.0286821	phosphodiesterase 4D interacting protein	GO:0005488,GO:0043167,GO:0044424,GO:0005622,GO:0005623,GO:0044464,GO:0043169,GO:0046872,GO:0043229,GO:0043226,GO:0043231,GO:0043227,GO:0005634,GO:0008270,GO:0046914,GO:0005575,GO:0003674	binding,ion binding,intracellular part,intracellular,cell,cell part,cation binding,metal ion binding,intracellular organelle,organelle,intracellular membrane-bounded organelle,membrane-bounded organelle,nucleus,zinc ion binding,transition metal ion binding,cellular_component,molecular_function
NM_001285737.1	100860887	MSTN	transcript	0.314081	27.4073	-6.44728	0.000112176	0.00552592	myostatin	GO:0005488,GO:0005515,GO:0003824,GO:0016740,GO:0040007,GO:0004659,GO:0005102,GO:0016765,GO:0008083,GO:0008150,GO:0005575,GO:0003674,GO:0016020,GO:0044425,GO:0016021,GO:0031224	binding,protein binding,catalytic activity,transferase activity,growth,prenyltransferase activity,receptor binding,transferase activity, transferring alkyl or aryl (other than methyl) groups,growth factor activity,biological_process,cellular_component,molecular_function,membrane,membrane part,integral to membrane,intrinsic to membrane
XM_018056607.1	102188510	MTUS2	transcript	0.045276	3.87984	-6.42111	0.000245578	0.00719521	microtubule associated tumor suppressor candidate 2	--	--
XM_018064660.1	102181716	LOC102181716	transcript	2.17696	185.556	-6.4134	0.0019915	0.0158224	myosin-3	GO:0005882,GO:0045111,GO:0005856,GO:0044430,GO:0005488,GO:0043234,GO:0044446,GO:0044422,GO:0043167,GO:0051641,GO:0046907,GO:0051649,GO:0005515,GO:0003824,GO:0044424,GO:0097159,GO:1901363,GO:0005622,GO:0005623,GO:0044464,GO:0043168,GO:0036094,GO:0000166,GO:1901265,GO:0051179,GO:0044271,GO:0008134,GO:1901362,GO:0016817,GO:0019438,GO:0043229,GO:0018130,GO:0043226,GO:0043231,GO:0043227,GO:0044237,GO:…	intermediate filament,intermediate filament cytoskeleton,cytoskeleton,cytoskeletal part,binding,protein complex,intracellular organelle part,organelle part,ion binding,cellular localization,intracellular transport,establishment of localization in cell,protein binding,catalytic activity,intracellular part,organic cyclic compound binding,heterocyclic compound binding,intracellular,cell,cell part,an…
XM_013976225.2	102189288	AGTR2	transcript	0.170911	13.2581	-6.27748	0.000133282	0.00586861	angiotensin II receptor type 2	GO:0008152,GO:0044710,GO:0071704,GO:0006629,GO:0044238,GO:0009987,GO:0044763,GO:0044699,GO:0008150,GO:0050794,GO:0050789,GO:0065007,GO:0005575,GO:0003674,GO:0016020,GO:0051716,GO:0044425,GO:0004871,GO:0004872,GO:0004888,GO:0004930,GO:0007166,GO:0007186,GO:0016021,GO:0038023,GO:0060089,GO:0031224,GO:0007165,GO:0023052,GO:0044700,GO:0050896,GO:0007154	metabolic process,single-organism metabolic process,organic substance metabolic process,lipid metabolic process,primary metabolic process,cellular process,single-organism cellular process,single-organism process,biological_process,regulation of cellular process,regulation of biological process,biological regulation,cellular_component,molecular_function,membrane,cellular response to stimulus,membr…
XM_018061366.1	102182061	TMED2	transcript	0.424647	32.1921	-6.2443	3.77658e-06	0.00261953	transmembrane p24 trafficking protein 2	GO:0051179,GO:0006810,GO:0051234,GO:0006950,GO:0005921,GO:0005911,GO:0030054,GO:0008150,GO:0005575,GO:0016020,GO:0044425,GO:0016021,GO:0031224,GO:0050896	localization,transport,establishment of localization,response to stress,gap junction,cell-cell junction,cell junction,biological_process,cellular_component,membrane,membrane part,integral to membrane,intrinsic to membrane,response to stimulus
XM_018063253.1	108638100	LOC108638100	transcript	0.0495383	3.6954	-6.22104	0.00059043	0.00951952	collagen alpha-1(I) chain-like	GO:0005488,GO:0003677,GO:0044248,GO:0097159,GO:1901363,GO:0009056,GO:0044237,GO:0034641,GO:0008152,GO:0006807,GO:0003676,GO:1901360,GO:0006725,GO:0046483,GO:0006139,GO:0090304,GO:0071704,GO:0044238,GO:0033554,GO:0006289,GO:1901575,GO:0006511,GO:0019941,GO:0043632,GO:0006950,GO:0044260,GO:0003684,GO:0030163,GO:0044257,GO:0051603,GO:0006974,GO:0043170,GO:0044265,GO:0043161,GO:0006259,GO:0010498,GO:…	binding,DNA binding,cellular catabolic process,organic cyclic compound binding,heterocyclic compound binding,catabolic process,cellular metabolic process,cellular nitrogen compound metabolic process,metabolic process,nitrogen compound metabolic process,nucleic acid binding,organic cyclic compound metabolic process,cellular aromatic compound metabolic process,heterocycle metabolic process,nucleoba…
XM_018045994.1	102171475	PDE4DIP	transcript	0.0792823	5.74954	-6.1803	0.00145151	0.0137037	phosphodiesterase 4D interacting protein	GO:0005488,GO:0043167,GO:0044424,GO:0005622,GO:0005623,GO:0044464,GO:0043169,GO:0046872,GO:0043229,GO:0043226,GO:0043231,GO:0043227,GO:0005634,GO:0008270,GO:0046914,GO:0005575,GO:0003674	binding,ion binding,intracellular part,intracellular,cell,cell part,cation binding,metal ion binding,intracellular organelle,organelle,intracellular membrane-bounded organelle,membrane-bounded organelle,nucleus,zinc ion binding,transition metal ion binding,cellular_component,molecular_function
XM_013969216.2	102170443	TRIM55	transcript	0.0452607	3.22987	-6.15707	0.0133517	0.0441094	tripartite motif containing 55	GO:0005488,GO:0043167,GO:0005515,GO:0003824,GO:0003677,GO:0044424,GO:0097159,GO:1901363,GO:0005622,GO:0005623,GO:0044464,GO:0043168,GO:0036094,GO:0000166,GO:1901265,GO:0043169,GO:0051179,GO:0046872,GO:0016817,GO:0043229,GO:0043226,GO:0043231,GO:0043227,GO:0044237,GO:0034641,GO:0016818,GO:0008152,GO:0001882,GO:0035639,GO:0017076,GO:0032553,GO:0032555,GO:0001883,GO:0032549,GO:0032550,GO:0006807,GO:…	binding,ion binding,protein binding,catalytic activity,DNA binding,intracellular part,organic cyclic compound binding,heterocyclic compound binding,intracellular,cell,cell part,anion binding,small molecule binding,nucleotide binding,nucleoside phosphate binding,cation binding,localization,metal ion binding,hydrolase activity, acting on acid anhydrides,intracellular organelle,organelle,intracellul…
XM_013972607.2	102168763	MYL4	transcript	3.99193	276.052	-6.11171	0.0040136	0.0221625	myosin light chain 4	GO:0005488,GO:0043167,GO:0005509,GO:0043169,GO:0046872,GO:0003674	binding,ion binding,calcium ion binding,cation binding,metal ion binding,molecular_function
XM_005691447.3	102179873	MYL2	transcript	3.0168	207.334	-6.10279	0.00980172	0.0362546	myosin light chain 2	GO:0005488,GO:0043167,GO:0005509,GO:0043169,GO:0046872,GO:0003674	binding,ion binding,calcium ion binding,cation binding,metal ion binding,molecular_function
XM_013966952.2	102170606	ACTC1	transcript	6.28116	414.16	-6.04301	0.00782123	0.0316864	actin%2C alpha%2C cardiac muscle 1	--	--
XM_018061877.1	102191361	CDH15	transcript	0.111732	7.12023	-5.99381	7.04543e-05	0.00498238	cadherin 15	GO:0005488,GO:0043167,GO:0005509,GO:0043169,GO:0046872,GO:0022610,GO:0007155,GO:0007156,GO:0016337,GO:0009987,GO:0044763,GO:0044699,GO:0008150,GO:0005575,GO:0003674,GO:0016020	binding,ion binding,calcium ion binding,cation binding,metal ion binding,biological adhesion,cell adhesion,homophilic cell adhesion,cell-cell adhesion,cellular process,single-organism cellular process,single-organism process,biological_process,cellular_component,molecular_function,membrane
XM_018058178.1	102175043	CA3	transcript	0.736456	46.4917	-5.98023	0.0007975	0.0107171	carbonic anhydrase 3	GO:0005576,GO:0005575	extracellular region,cellular_component
XM_005689155.2	102187694	TRHR	transcript	0.034363	2.12177	-5.94827	0.00159719	0.0143767	thyrotropin releasing hormone receptor	GO:0051179,GO:0006810,GO:0051234,GO:0044765,GO:0008324,GO:0022890,GO:0015077,GO:0006811,GO:0005249,GO:0009987,GO:0022843,GO:0046873,GO:0005244,GO:0022832,GO:0015079,GO:0005267,GO:0044763,GO:0044699,GO:0008150,GO:0022892,GO:0015075,GO:0005215,GO:0022891,GO:0005261,GO:0022857,GO:0050794,GO:0050789,GO:0065007,GO:0005575,GO:0022836,GO:0022839,GO:0003674,GO:0015267,GO:0022803,GO:0005216,GO:0022838,GO:…	localization,transport,establishment of localization,single-organism transport,cation transmembrane transporter activity,inorganic cation transmembrane transporter activity,monovalent inorganic cation transmembrane transporter activity,ion transport,voltage-gated potassium channel activity,cellular process,voltage-gated cation channel activity,metal ion transmembrane transporter activity,voltage-…
XM_005695724.3	102169917	GXYLT2	transcript	0.0947887	5.83102	-5.94289	0.000270369	0.007254	glucoside xylosyltransferase 2	GO:0003824,GO:0016740,GO:0016757,GO:0003674	catalytic activity,transferase activity,transferase activity, transferring glycosyl groups,molecular_function
XM_005683344.2	102171242	LOC102171242	transcript	0.0419107	2.49476	-5.89544	0.00353449	0.0206231	double-headed protease inhibitor%2C submandibular gland	GO:0005488,GO:0005515,GO:0003674	binding,protein binding,molecular_function
XM_018044276.1	102183405	ATP1B4	transcript	0.356847	19.8986	-5.80122	0.00163008	0.0145691	ATPase Na+/K+ transporting family member beta 4	GO:0005488,GO:0043234,GO:0044446,GO:0044422,GO:0016043,GO:0005515,GO:0044424,GO:0071840,GO:0005622,GO:0005623,GO:0044464,GO:0051179,GO:0044271,GO:1901362,GO:0019438,GO:0043229,GO:0018130,GO:0043226,GO:0043231,GO:0043227,GO:0044237,GO:0034641,GO:0008152,GO:0032991,GO:0032774,GO:0034654,GO:0006807,GO:0006351,GO:0006810,GO:0051234,GO:1901360,GO:0006725,GO:0046483,GO:0006996,GO:0016070,GO:0006139,GO:…	binding,protein complex,intracellular organelle part,organelle part,cellular component organization,protein binding,intracellular part,cellular component organization or biogenesis,intracellular,cell,cell part,localization,cellular nitrogen compound biosynthetic process,organic cyclic compound biosynthetic process,aromatic compound biosynthetic process,intracellular organelle,heterocycle biosynth…
XM_005695410.3	102191280	LOC102191280	transcript	0.462197	25.6731	-5.7956	0.00173134	0.0149258	proline-rich receptor-like protein kinase PERK8	--	--
XM_005686904.3	102181133	TRIM54	transcript	0.067045	3.5414	-5.72305	0.000149137	0.00608304	tripartite motif containing 54	GO:0005488,GO:0043167,GO:0005515,GO:0005622,GO:0005623,GO:0044464,GO:0043169,GO:0046872,GO:0008270,GO:0046914,GO:0005575,GO:0003674	binding,ion binding,protein binding,intracellular,cell,cell part,cation binding,metal ion binding,zinc ion binding,transition metal ion binding,cellular_component,molecular_function
XM_018048388.1	102172519	KRAS	transcript	0.060423	3.16421	-5.7106	0.00144059	0.0136778	KRAS proto-oncogene%2C GTPase	GO:0005488,GO:0043167,GO:0016043,GO:0005515,GO:0003824,GO:0071840,GO:0097159,GO:1901363,GO:0043168,GO:0036094,GO:0000166,GO:1901265,GO:0051179,GO:0016817,GO:0016818,GO:0007264,GO:0001882,GO:0035639,GO:0017076,GO:0032553,GO:0032555,GO:0001883,GO:0032549,GO:0032550,GO:0008092,GO:0006810,GO:0051234,GO:0006996,GO:0016787,GO:0017111,GO:0016462,GO:0035556,GO:0007010,GO:0006812,GO:0016491,GO:0003779,GO:…	binding,ion binding,cellular component organization,protein binding,catalytic activity,cellular component organization or biogenesis,organic cyclic compound binding,heterocyclic compound binding,anion binding,small molecule binding,nucleotide binding,nucleoside phosphate binding,localization,hydrolase activity, acting on acid anhydrides,hydrolase activity, acting on acid anhydrides, in phosphorus…
NM_001285572.1	100860954	TNNC1	transcript	2.84627	148.294	-5.70324	0.0105581	0.0380002	troponin C1%2C slow skeletal and cardiac type	GO:0005488,GO:0043167,GO:0005515,GO:0003824,GO:0005509,GO:0043169,GO:0046872,GO:0044237,GO:0008152,GO:0044710,GO:0044281,GO:0044421,GO:0016740,GO:0031012,GO:0071704,GO:0044238,GO:0016772,GO:0016301,GO:0016773,GO:0005578,GO:0004371,GO:0006071,GO:0005576,GO:0005975,GO:0019400,GO:0016741,GO:0044262,GO:0009987,GO:0008168,GO:0019751,GO:0006066,GO:0044763,GO:1901615,GO:0044699,GO:0008150,GO:0050794,GO:…	binding,ion binding,protein binding,catalytic activity,calcium ion binding,cation binding,metal ion binding,cellular metabolic process,metabolic process,single-organism metabolic process,small molecule metabolic process,extracellular region part,transferase activity,extracellular matrix,organic substance metabolic process,primary metabolic process,transferase activity, transferring phosphorus-con…
NM_001285651.1	100860792	HMGA2	transcript	0.0555873	2.84761	-5.67885	0.000175322	0.00639451	high mobility group AT-hook 2	GO:0005488,GO:0003677,GO:0097159,GO:1901363,GO:0003676,GO:0003674	binding,DNA binding,organic cyclic compound binding,heterocyclic compound binding,nucleic acid binding,molecular_function
XM_018058243.1	102177943	ARMC9	transcript	0.0424293	2.17064	-5.67692	0.000348673	0.00796783	armadillo repeat containing 9	GO:0005488,GO:0044446,GO:0044422,GO:0005515,GO:0003677,GO:0044424,GO:0097159,GO:1901363,GO:0005622,GO:0005623,GO:0044464,GO:0044271,GO:1901362,GO:0019438,GO:0043229,GO:0018130,GO:0043226,GO:0043231,GO:0043227,GO:0044237,GO:0034641,GO:0008152,GO:0032774,GO:0034654,GO:0006807,GO:0006351,GO:0003676,GO:1901360,GO:0006725,GO:0046483,GO:0016070,GO:0006139,GO:0031323,GO:0044427,GO:0019222,GO:0090304,GO:…	binding,intracellular organelle part,organelle part,protein binding,DNA binding,intracellular part,organic cyclic compound binding,heterocyclic compound binding,intracellular,cell,cell part,cellular nitrogen compound biosynthetic process,organic cyclic compound biosynthetic process,aromatic compound biosynthetic process,intracellular organelle,heterocycle biosynthetic process,organelle,intracellu…
XM_013969390.2	102189775	GPR83	transcript	0.206037	10.3049	-5.64428	0.000199123	0.00656922	G protein-coupled receptor 83	GO:0009987,GO:0044763,GO:0044699,GO:0008150,GO:0050794,GO:0050789,GO:0065007,GO:0005575,GO:0003674,GO:0016020,GO:0051716,GO:0044425,GO:0004871,GO:0004872,GO:0004888,GO:0004930,GO:0007166,GO:0007186,GO:0016021,GO:0038023,GO:0060089,GO:0031224,GO:0007165,GO:0023052,GO:0044700,GO:0050896,GO:0007154	cellular process,single-organism cellular process,single-organism process,biological_process,regulation of cellular process,regulation of biological process,biological regulation,cellular_component,molecular_function,membrane,cellular response to stimulus,membrane part,signal transducer activity,receptor activity,transmembrane signaling receptor activity,G-protein coupled receptor activity,cell s…
XM_005695332.3	102190738	SLC24A4	transcript	0.0889383	4.3734	-5.61981	0.00514943	0.0251572	solute carrier family 24 member 4	GO:0051179,GO:0006810,GO:0051234,GO:0044765,GO:0009987,GO:0044763,GO:0055085,GO:0044699,GO:0008150,GO:0005575,GO:0016020,GO:0044425,GO:0016021,GO:0031224	localization,transport,establishment of localization,single-organism transport,cellular process,single-organism cellular process,transmembrane transport,single-organism process,biological_process,cellular_component,membrane,membrane part,integral to membrane,intrinsic to membrane
XM_005682683.3	102184712	CTXN3	transcript	0.133763	6.25399	-5.54702	0.000449341	0.00872374	cortexin 3	GO:0005575,GO:0016020,GO:0044425,GO:0031224	cellular_component,membrane,membrane part,intrinsic to membrane
XM_018058053.1	102183017	FNDC5	transcript	0.152264	7.01732	-5.52628	0.000534345	0.00918471	fibronectin type III domain containing 5	GO:0005488,GO:0005515,GO:0003674	binding,protein binding,molecular_function
XM_005681804.3	102191508	CXCL13	transcript	0.250648	11.5425	-5.52514	0.00225522	0.0167258	C-X-C motif chemokine ligand 13	GO:0005488,GO:0005515,GO:0005576,GO:0005102,GO:0008009,GO:0042379,GO:0001664,GO:0008150,GO:0005125,GO:0005575,GO:0006955,GO:0002376,GO:0003674,GO:0005126,GO:0050896	binding,protein binding,extracellular region,receptor binding,chemokine activity,chemokine receptor binding,G-protein coupled receptor binding,biological_process,cytokine activity,cellular_component,immune response,immune system process,molecular_function,cytokine receptor binding,response to stimulus
XM_005676004.3	102173422	KLHL41	transcript	6.46537	297.58	-5.5244	0.019304	0.0560146	kelch like family member 41	GO:0005488,GO:0005515,GO:0003674	binding,protein binding,molecular_function
XM_018044039.1	102184982	CITED1	transcript	0.132468	5.98745	-5.49823	0.00376433	0.0213471	Cbp/p300 interacting transactivator with Glu/Asp rich carboxy-terminal domain 1	GO:0044424,GO:0005622,GO:0005623,GO:0044464,GO:0044271,GO:1901362,GO:0019438,GO:0043229,GO:0018130,GO:0043226,GO:0043231,GO:0043227,GO:0044237,GO:0034641,GO:0008152,GO:0032774,GO:0034654,GO:0006807,GO:0006351,GO:1901360,GO:0006725,GO:0046483,GO:0016070,GO:0006139,GO:0031323,GO:0019222,GO:0090304,GO:0005634,GO:0019219,GO:0051171,GO:0080090,GO:0010556,GO:0031326,GO:0071704,GO:0009889,GO:2000112,GO:…	intracellular part,intracellular,cell,cell part,cellular nitrogen compound biosynthetic process,organic cyclic compound biosynthetic process,aromatic compound biosynthetic process,intracellular organelle,heterocycle biosynthetic process,organelle,intracellular membrane-bounded organelle,membrane-bounded organelle,cellular metabolic process,cellular nitrogen compound metabolic process,metabolic pr…
XM_013968198.2	102172638	POSTN	transcript	3.70011	166.165	-5.4889	0.00079579	0.0107136	periostin	--	--
XM_013965781.2	102175290	MEF2C	transcript	0.705635	31.3917	-5.47532	0.00282952	0.0184416	myocyte enhancer factor 2C	GO:0005488,GO:0051641,GO:0051649,GO:0016043,GO:0005515,GO:0003677,GO:0071840,GO:0097159,GO:1901363,GO:0033036,GO:0008104,GO:0051179,GO:0044271,GO:0015031,GO:0045184,GO:1901362,GO:0019438,GO:0018130,GO:0044237,GO:0034641,GO:0008152,GO:0046983,GO:0071702,GO:0032774,GO:0034654,GO:0008092,GO:0006807,GO:0006351,GO:0006810,GO:0051234,GO:0003676,GO:1901360,GO:0006725,GO:0046483,GO:0006996,GO:0016070,GO:…	binding,cellular localization,establishment of localization in cell,cellular component organization,protein binding,DNA binding,cellular component organization or biogenesis,organic cyclic compound binding,heterocyclic compound binding,macromolecule localization,protein localization,localization,cellular nitrogen compound biosynthetic process,protein transport,establishment of protein localizatio…
XM_018046955.1	102170485	FLNC	transcript	0.573777	25.2105	-5.45739	0.00184261	0.0152489	filamin C	GO:0005488,GO:0005515,GO:0019012,GO:0044423,GO:0019028,GO:0010646,GO:0030246,GO:0023051,GO:0009966,GO:0048583,GO:0009987,GO:0044763,GO:0044699,GO:0008150,GO:0050794,GO:0050789,GO:0065007,GO:0005575,GO:0003674,GO:0016020,GO:0051716,GO:0044425,GO:0016021,GO:0031224,GO:0007165,GO:0023052,GO:0044700,GO:0050896,GO:0007154	binding,protein binding,virion,virion part,viral capsid,regulation of cell communication,carbohydrate binding,regulation of signaling,regulation of signal transduction,regulation of response to stimulus,cellular process,single-organism cellular process,single-organism process,biological_process,regulation of cellular process,regulation of biological process,biological regulation,cellular_componen…
XM_013964451.2	102169268	MYOZ2	transcript	0.447587	18.4584	-5.36596	0.00145289	0.0137037	myozenin 2	--	--
XM_018047091.1	106501762	HOXA10	transcript	0.062196	2.56147	-5.36401	0.000198299	0.00656922	homeobox A10	GO:0005488,GO:0003677,GO:0097159,GO:1901363,GO:0044271,GO:1901362,GO:0019438,GO:0018130,GO:0044237,GO:0034641,GO:0008152,GO:0032774,GO:0034654,GO:0006807,GO:0006351,GO:0003676,GO:1901360,GO:0006725,GO:0046483,GO:0016070,GO:0006139,GO:0031323,GO:0019222,GO:0090304,GO:0019219,GO:0051171,GO:0080090,GO:0010556,GO:0031326,GO:0071704,GO:0009889,GO:2000112,GO:0051252,GO:0010468,GO:2001141,GO:0006355,GO:…	binding,DNA binding,organic cyclic compound binding,heterocyclic compound binding,cellular nitrogen compound biosynthetic process,organic cyclic compound biosynthetic process,aromatic compound biosynthetic process,heterocycle biosynthetic process,cellular metabolic process,cellular nitrogen compound metabolic process,metabolic process,RNA biosynthetic process,nucleobase-containing compound biosyn…
XM_018049191.1	102176366	PLOD2	transcript	0.537054	22.0933	-5.3624	0.000332927	0.00785179	procollagen-lysine%2C2-oxoglutarate 5-dioxygenase 2	GO:0003824,GO:0008152,GO:0044710,GO:0016491,GO:0055114,GO:0008150,GO:0003674	catalytic activity,metabolic process,single-organism metabolic process,oxidoreductase activity,oxidation-reduction process,biological_process,molecular_function
XM_013963374.2	102176194	ADAM22	transcript	0.103997	4.21319	-5.3403	0.00568569	0.0267965	ADAM metallopeptidase domain 22	GO:0005488,GO:0043167,GO:0005515,GO:0003824,GO:0097159,GO:1901363,GO:0043169,GO:0046872,GO:0008152,GO:0003676,GO:0016787,GO:0071704,GO:0044238,GO:0008270,GO:0003723,GO:0008237,GO:0043170,GO:0046914,GO:0004222,GO:0006508,GO:0008233,GO:0070011,GO:0019538,GO:0008150,GO:0004175,GO:0003674	binding,ion binding,protein binding,catalytic activity,organic cyclic compound binding,heterocyclic compound binding,cation binding,metal ion binding,metabolic process,nucleic acid binding,hydrolase activity,organic substance metabolic process,primary metabolic process,zinc ion binding,RNA binding,metallopeptidase activity,macromolecule metabolic process,transition metal ion binding,metalloendope…
XM_018062833.1	106503137	SIGLEC11	transcript	0.0604037	2.37751	-5.29867	0.0205337	0.0582224	sialic acid binding Ig like lectin 11	GO:0005488,GO:0005515,GO:0009636,GO:0046677,GO:0042221,GO:0008150,GO:0046332,GO:0003674,GO:0050896	binding,protein binding,response to toxic substance,response to antibiotic,response to chemical stimulus,biological_process,SMAD binding,molecular_function,response to stimulus
XM_018058423.1	108637528	MSC	transcript	0.0753397	2.94114	-5.28682	0.000693023	0.0101019	musculin	GO:0005488,GO:0005515,GO:0046983,GO:0003674	binding,protein binding,protein dimerization activity,molecular_function
XM_018065738.1	102182729	CDH6	transcript	1.6571	64.0141	-5.27166	0.000172035	0.00636312	cadherin 6	GO:0005488,GO:0044446,GO:0044422,GO:0043167,GO:0016043,GO:0003677,GO:0005509,GO:0044424,GO:0071840,GO:0097159,GO:1901363,GO:0005622,GO:0005623,GO:0044464,GO:0043169,GO:0046872,GO:0043229,GO:0043226,GO:0043231,GO:0043227,GO:0044237,GO:0034641,GO:0008152,GO:0006807,GO:0003676,GO:0022610,GO:0007155,GO:1901360,GO:0006725,GO:0046483,GO:0048856,GO:0006996,GO:0006139,GO:0090304,GO:0005694,GO:0043228,GO:…	binding,intracellular organelle part,organelle part,ion binding,cellular component organization,DNA binding,calcium ion binding,intracellular part,cellular component organization or biogenesis,organic cyclic compound binding,heterocyclic compound binding,intracellular,cell,cell part,cation binding,metal ion binding,intracellular organelle,organelle,intracellular membrane-bounded organelle,membran…
NM_001285745.1	100860899	CRISP3	transcript	0.16641	6.39738	-5.26467	0.00254772	0.0175648	cysteine-rich secretory protein 3	--	--
XM_018049911.1	108636262	LOC108636262	transcript	0.334845	12.7584	-5.2518	0.000349832	0.00796783	proline-rich protein 2-like	GO:0048856,GO:0032502,GO:0044767,GO:0007275,GO:0044707,GO:0009790,GO:0032501,GO:0044699,GO:0008150	anatomical structure development,developmental process,single-organism developmental process,multicellular organismal development,single-multicellular organism process,embryo development,multicellular organismal process,single-organism process,biological_process
XM_005675505.3	102183916	RBP2	transcript	0.071148	2.70934	-5.25097	0.0407615	0.0922787	retinol binding protein 2	GO:0008152,GO:0006807,GO:1901564,GO:0071704,GO:1901135,GO:0030234,GO:0043170,GO:0004857,GO:0030203,GO:0004867,GO:0030414,GO:0061134,GO:0004866,GO:0061135,GO:0008150,GO:0030212,GO:0006022,GO:0003674	metabolic process,nitrogen compound metabolic process,organonitrogen compound metabolic process,organic substance metabolic process,carbohydrate derivative metabolic process,enzyme regulator activity,macromolecule metabolic process,enzyme inhibitor activity,glycosaminoglycan metabolic process,serine-type endopeptidase inhibitor activity,peptidase inhibitor activity,peptidase regulator activity,en…
XM_018066038.1	102178774	EVL	transcript	0.0465363	1.7637	-5.24411	0.044554	0.0987364	Enah/Vasp-like	GO:0005488,GO:0051641,GO:0046907,GO:0051649,GO:0005515,GO:0051179,GO:0006810,GO:0051234,GO:0009987,GO:0044763,GO:0044699,GO:0008150,GO:0003674	binding,cellular localization,intracellular transport,establishment of localization in cell,protein binding,localization,transport,establishment of localization,cellular process,single-organism cellular process,single-organism process,biological_process,molecular_function
XM_005693793.2	102169131	KRT20	transcript	0.107502	4.05041	-5.23563	0.0165541	0.0509479	keratin 20	GO:0005882,GO:0045111,GO:0005856,GO:0044430,GO:0005488,GO:0043234,GO:0044446,GO:0044422,GO:0016043,GO:0005515,GO:0044248,GO:0044424,GO:0071840,GO:0097159,GO:1901363,GO:0033036,GO:0005622,GO:0005623,GO:0044464,GO:0006914,GO:0009056,GO:0051179,GO:0008134,GO:0043229,GO:0043226,GO:0044237,GO:0045502,GO:0008152,GO:0046983,GO:0032991,GO:0071702,GO:0042802,GO:0006810,GO:0051234,GO:0003676,GO:0042803,GO:…	intermediate filament,intermediate filament cytoskeleton,cytoskeleton,cytoskeletal part,binding,protein complex,intracellular organelle part,organelle part,cellular component organization,protein binding,cellular catabolic process,intracellular part,cellular component organization or biogenesis,organic cyclic compound binding,heterocyclic compound binding,macromolecule localization,intracellular,…
XM_018067134.1	102179242	CLASP2	transcript	0.151428	5.6651	-5.22539	0.00975276	0.0361431	cytoplasmic linker associated protein 2	GO:0005488,GO:0043234,GO:0051641,GO:0046907,GO:0051649,GO:0005515,GO:0034613,GO:0070727,GO:0003824,GO:0044424,GO:0097159,GO:1901363,GO:0033036,GO:0005622,GO:0006886,GO:0005623,GO:0044464,GO:0008104,GO:0051179,GO:0015031,GO:0045184,GO:0032991,GO:0071702,GO:0006810,GO:0051234,GO:0003676,GO:0016740,GO:0004674,GO:0004672,GO:0016192,GO:0016772,GO:0016301,GO:0016773,GO:0005737,GO:0030117,GO:0048475,GO:…	binding,protein complex,cellular localization,intracellular transport,establishment of localization in cell,protein binding,cellular protein localization,cellular macromolecule localization,catalytic activity,intracellular part,organic cyclic compound binding,heterocyclic compound binding,macromolecule localization,intracellular,intracellular protein transport,cell,cell part,protein localization,…
XM_005695409.3	102191280	LOC102191280	transcript	0.872394	32.5881	-5.22322	0.00199158	0.0158224	proline-rich receptor-like protein kinase PERK8	--	--
XM_005701002.3	102184045	SMPX	transcript	1.56044	58.2812	-5.22301	0.00947075	0.0354533	small muscle protein%2C X-linked	--	--
XM_013968199.2	102172638	POSTN	transcript	3.19929	115.254	-5.17092	0.000146866	0.00604725	periostin	--	--
XM_018062660.1	102188541	KIF5C	transcript	0.35836	12.4789	-5.12194	0.000660483	0.00986925	kinesin family member 5C	GO:0005856,GO:0044430,GO:0005488,GO:0043234,GO:0044446,GO:0044422,GO:0043167,GO:0051641,GO:0016043,GO:0005515,GO:0034613,GO:0070727,GO:0003824,GO:0044424,GO:0071840,GO:0097159,GO:1901363,GO:0033036,GO:0005622,GO:0005623,GO:0044464,GO:0043168,GO:0008104,GO:0036094,GO:0000166,GO:1901265,GO:0051179,GO:0016817,GO:0043229,GO:0043226,GO:0043231,GO:0043227,GO:0016818,GO:0001882,GO:0035639,GO:0032991,GO:…	cytoskeleton,cytoskeletal part,binding,protein complex,intracellular organelle part,organelle part,ion binding,cellular localization,cellular component organization,protein binding,cellular protein localization,cellular macromolecule localization,catalytic activity,intracellular part,cellular component organization or biogenesis,organic cyclic compound binding,heterocyclic compound binding,macrom…
XM_005684468.3	102177164	PRSS35	transcript	0.625688	21.7841	-5.12169	0.000618626	0.00960693	protease%2C serine 35	GO:0003824,GO:0008152,GO:0016787,GO:0071704,GO:0044238,GO:0043170,GO:0008239,GO:0006508,GO:0004177,GO:0070009,GO:0008233,GO:0008238,GO:0070011,GO:0008236,GO:0017171,GO:0019538,GO:0004252,GO:0070008,GO:0008150,GO:0004175,GO:0006955,GO:0002376,GO:0003674,GO:0050896	catalytic activity,metabolic process,hydrolase activity,organic substance metabolic process,primary metabolic process,macromolecule metabolic process,dipeptidyl-peptidase activity,proteolysis,aminopeptidase activity,serine-type aminopeptidase activity,peptidase activity,exopeptidase activity,peptidase activity, acting on L-amino acid peptides,serine-type peptidase activity,serine hydrolase activi…
XM_005684099.3	102175577	FRMD3	transcript	0.0717143	2.47766	-5.11057	9.08423e-05	0.00533749	FERM domain containing 3	--	--
XM_018058814.1	102185669	COL19A1	transcript	0.145067	4.99932	-5.10694	0.00435023	0.023205	collagen type XIX alpha 1 chain	--	--
XM_018049120.1	102189290	TNFRSF13C	transcript	0.0977893	3.35842	-5.10196	6.70822e-05	0.00493953	TNF receptor superfamily member 13C	--	--
XM_018049231.1	108636206	LOC108636206	transcript	0.354089	12.1254	-5.09778	0.000745137	0.0104527	collagen alpha-1(XXV) chain-like	GO:0044421,GO:0031012,GO:0032502,GO:0007275,GO:0044707,GO:0032501,GO:0005578,GO:0005576,GO:0044699,GO:0008150,GO:0005575	extracellular region part,extracellular matrix,developmental process,multicellular organismal development,single-multicellular organism process,multicellular organismal process,proteinaceous extracellular matrix,extracellular region,single-organism process,biological_process,cellular_component
XM_018059995.1	102182713	MYBPH	transcript	0.790838	26.6761	-5.07602	0.001529	0.0140781	myosin binding protein H	GO:0005488,GO:0005515,GO:0003674	binding,protein binding,molecular_function
XM_018049912.1	102185162	COL25A1	transcript	0.195008	6.53761	-5.06716	0.00200691	0.0158723	collagen type XXV alpha 1 chain	--	--
XM_013972192.2	102180624	MYH8	transcript	4.25206	140.619	-5.04749	0.0205477	0.0582388	myosin heavy chain 8	GO:0005856,GO:0044430,GO:0005488,GO:0043234,GO:0044446,GO:0044422,GO:0043167,GO:0005515,GO:0003824,GO:0044424,GO:0097159,GO:1901363,GO:0005622,GO:0005623,GO:0044464,GO:0043168,GO:0036094,GO:0000166,GO:1901265,GO:0016817,GO:0043229,GO:0043226,GO:0016818,GO:0001882,GO:0035639,GO:0032991,GO:0017076,GO:0032553,GO:0032555,GO:0001883,GO:0032549,GO:0032550,GO:0005524,GO:0032559,GO:0030554,GO:0016787,GO:…	cytoskeleton,cytoskeletal part,binding,protein complex,intracellular organelle part,organelle part,ion binding,protein binding,catalytic activity,intracellular part,organic cyclic compound binding,heterocyclic compound binding,intracellular,cell,cell part,anion binding,small molecule binding,nucleotide binding,nucleoside phosphate binding,hydrolase activity, acting on acid anhydrides,intracellula…
XM_018042858.1	102172694	EHBP1L1	transcript	0.0766663	2.52416	-5.04107	0.0188042	0.0551803	EH domain binding protein 1 like 1	GO:0005488,GO:0005515,GO:0003674	binding,protein binding,molecular_function
XM_018046154.1	102179435	TPM3	transcript	1.18105	38.151	-5.01358	0.00699431	0.0299143	tropomyosin 3	GO:0005488,GO:0043234,GO:0016043,GO:0007049,GO:0005515,GO:0003824,GO:0044248,GO:0044424,GO:0071840,GO:0005622,GO:0005623,GO:0044464,GO:0006914,GO:0009056,GO:0051179,GO:0006461,GO:0070271,GO:0008134,GO:0071822,GO:0043229,GO:0043226,GO:0043231,GO:0043227,GO:0048519,GO:0044237,GO:0000280,GO:0007067,GO:0045502,GO:0000278,GO:0022607,GO:0022402,GO:0008152,GO:0046983,GO:0051726,GO:0043623,GO:0032991,GO:…	binding,protein complex,cellular component organization,cell cycle,protein binding,catalytic activity,cellular catabolic process,intracellular part,cellular component organization or biogenesis,intracellular,cell,cell part,autophagy,catabolic process,localization,protein complex assembly,protein complex biogenesis,transcription factor binding,protein complex subunit organization,intracellular org…
XM_005679746.3	102182566	NAV3	transcript	0.152409	4.89078	-5.00404	0.0344283	0.0824629	neuron navigator 3	GO:0005488,GO:0043167,GO:0005515,GO:0003824,GO:0003677,GO:0097159,GO:1901363,GO:0043168,GO:0036094,GO:0000166,GO:1901265,GO:0016817,GO:0016818,GO:0001882,GO:0035639,GO:0017076,GO:0032553,GO:0032555,GO:0001883,GO:0032549,GO:0032550,GO:0005524,GO:0003676,GO:0032559,GO:0030554,GO:0016787,GO:0017111,GO:0016462,GO:0003723,GO:0016887,GO:0004386,GO:0003724,GO:0003674	binding,ion binding,protein binding,catalytic activity,DNA binding,organic cyclic compound binding,heterocyclic compound binding,anion binding,small molecule binding,nucleotide binding,nucleoside phosphate binding,hydrolase activity, acting on acid anhydrides,hydrolase activity, acting on acid anhydrides, in phosphorus-containing anhydrides,nucleoside binding,purine ribonucleoside triphosphate bi…
XM_018050075.1	102187402	LOC102187402	transcript	0.0720353	2.28807	-4.98928	0.0134651	0.0443915	teneurin-2	GO:0009987,GO:0044763,GO:0044699,GO:0008150,GO:0050794,GO:0050789,GO:0065007,GO:0005575,GO:0016020,GO:0051716,GO:0044425,GO:0016021,GO:0031224,GO:0007165,GO:0023052,GO:0044700,GO:0050896,GO:0007154	cellular process,single-organism cellular process,single-organism process,biological_process,regulation of cellular process,regulation of biological process,biological regulation,cellular_component,membrane,cellular response to stimulus,membrane part,integral to membrane,intrinsic to membrane,signal transduction,signaling,single organism signaling,response to stimulus,cell communication
XM_005684926.2	102175295	RGS17	transcript	0.188414	5.97454	-4.98685	0.000712693	0.0102308	regulator of G-protein signaling 17	--	--
XM_005693206.3	102172931	UNC45B	transcript	0.291467	9.09568	-4.96378	0.00062157	0.00960693	unc-45 myosin chaperone B	GO:0005488,GO:0005515,GO:0003674	binding,protein binding,molecular_function
XM_018045691.1	102185420	COL24A1	transcript	0.825565	25.5701	-4.95293	0.000189752	0.00643801	collagen type XXIV alpha 1 chain	GO:0044421,GO:0031012,GO:0032502,GO:0007275,GO:0044707,GO:0032501,GO:0005578,GO:0005576,GO:0005201,GO:0044420,GO:0005581,GO:0044699,GO:0008150,GO:0005198,GO:0005575,GO:0003674	extracellular region part,extracellular matrix,developmental process,multicellular organismal development,single-multicellular organism process,multicellular organismal process,proteinaceous extracellular matrix,extracellular region,extracellular matrix structural constituent,extracellular matrix part,collagen,single-organism process,biological_process,structural molecule activity,cellular_compon…
XM_013967225.2	106502564	SIX1	transcript	0.169067	5.22126	-4.94873	0.000223935	0.00701515	SIX homeobox 1	GO:0005488,GO:0003677,GO:0097159,GO:1901363,GO:0044271,GO:1901362,GO:0019438,GO:0018130,GO:0044237,GO:0034641,GO:0008152,GO:0032774,GO:0034654,GO:0006807,GO:0006351,GO:0003676,GO:1901360,GO:0006725,GO:0046483,GO:0016070,GO:0006139,GO:0031323,GO:0019222,GO:0090304,GO:0019219,GO:0051171,GO:0080090,GO:0010556,GO:0031326,GO:0071704,GO:0009889,GO:2000112,GO:0051252,GO:0010468,GO:2001141,GO:0006355,GO:…	binding,DNA binding,organic cyclic compound binding,heterocyclic compound binding,cellular nitrogen compound biosynthetic process,organic cyclic compound biosynthetic process,aromatic compound biosynthetic process,heterocycle biosynthetic process,cellular metabolic process,cellular nitrogen compound metabolic process,metabolic process,RNA biosynthetic process,nucleobase-containing compound biosyn…
XM_018066903.1	102180163	KLHL40	transcript	0.155021	4.70469	-4.92357	0.000224772	0.00702598	kelch like family member 40	GO:0005488,GO:0005515,GO:0003674	binding,protein binding,molecular_function
XM_018039756.1	102174450	MYOM1	transcript	0.467682	14.0628	-4.91021	0.0034949	0.0204777	myomesin 1	GO:0005488,GO:0043167,GO:0005515,GO:0003824,GO:0043169,GO:0046872,GO:0016787,GO:0003993,GO:0042578,GO:0016791,GO:0016788,GO:0003674	binding,ion binding,protein binding,catalytic activity,cation binding,metal ion binding,hydrolase activity,acid phosphatase activity,phosphoric ester hydrolase activity,phosphatase activity,hydrolase activity, acting on ester bonds,molecular_function
XM_018047465.1	102188653	CRYGN	transcript	0.176932	5.25902	-4.89352	0.00379486	0.0214352	crystallin gamma N	GO:0022610,GO:0007155,GO:0016337,GO:0009987,GO:0044763,GO:0044699,GO:0008150,GO:0005575,GO:0016020	biological adhesion,cell adhesion,cell-cell adhesion,cellular process,single-organism cellular process,single-organism process,biological_process,cellular_component,membrane
XM_005697738.3	102181181	LOC102181181	transcript	1.16206	34.397	-4.88753	0.00807146	0.0322956	cytochrome c oxidase subunit 6A2%2C mitochondrial	GO:0043234,GO:0044446,GO:0044422,GO:0003824,GO:0044424,GO:0005622,GO:0005623,GO:0044464,GO:0043229,GO:0043226,GO:0043231,GO:0043227,GO:0032991,GO:0016491,GO:0031090,GO:0005751,GO:0045277,GO:0044455,GO:0031966,GO:0031967,GO:0015078,GO:0005740,GO:0031975,GO:0005739,GO:0008324,GO:0044429,GO:0005737,GO:0070469,GO:0005743,GO:0022890,GO:0015077,GO:0005746,GO:0019866,GO:0044444,GO:0004129,GO:0016675,GO:…	protein complex,intracellular organelle part,organelle part,catalytic activity,intracellular part,intracellular,cell,cell part,intracellular organelle,organelle,intracellular membrane-bounded organelle,membrane-bounded organelle,macromolecular complex,oxidoreductase activity,organelle membrane,mitochondrial respiratory chain complex IV,respiratory chain complex IV,mitochondrial membrane part,mito…
XM_005696300.3	102189077	TREM2	transcript	0.0696973	2.04577	-4.8754	4.1217e-05	0.00420561	triggering receptor expressed on myeloid cells 2	--	--
XM_018044767.1	102191409	SRPK3	transcript	0.151204	4.38225	-4.85711	0.000763505	0.0105175	SRSF protein kinase 3	GO:0005488,GO:0043167,GO:0003824,GO:0097159,GO:1901363,GO:0043168,GO:0036094,GO:0000166,GO:1901265,GO:0044237,GO:0008152,GO:0001882,GO:0035639,GO:0017076,GO:0032553,GO:0032555,GO:0001883,GO:0032549,GO:0032550,GO:0005524,GO:0032559,GO:0030554,GO:0006793,GO:0006796,GO:0016740,GO:0071704,GO:0016310,GO:0006468,GO:0006464,GO:0036211,GO:0044238,GO:0004672,GO:0043412,GO:0016772,GO:0016301,GO:0016773,GO:…	binding,ion binding,catalytic activity,organic cyclic compound binding,heterocyclic compound binding,anion binding,small molecule binding,nucleotide binding,nucleoside phosphate binding,cellular metabolic process,metabolic process,nucleoside binding,purine ribonucleoside triphosphate binding,purine nucleotide binding,ribonucleotide binding,purine ribonucleotide binding,purine nucleoside binding,r…
XM_005675941.3	102181818	CHRNA1	transcript	0.188329	5.43524	-4.85102	0.00249363	0.017387	cholinergic receptor nicotinic alpha 1 subunit	GO:0005488,GO:0005515,GO:0051179,GO:0006810,GO:0051234,GO:0044765,GO:0006811,GO:0005516,GO:0044699,GO:0008150,GO:0022892,GO:0015075,GO:0005215,GO:0022891,GO:0022857,GO:0005575,GO:0022836,GO:0022839,GO:0003674,GO:0005230,GO:0015267,GO:0022803,GO:0005216,GO:0022838,GO:0015276,GO:0022834,GO:0016020,GO:0044425,GO:0016021,GO:0031224	binding,protein binding,localization,transport,establishment of localization,single-organism transport,ion transport,calmodulin binding,single-organism process,biological_process,substrate-specific transporter activity,ion transmembrane transporter activity,transporter activity,substrate-specific transmembrane transporter activity,transmembrane transporter activity,cellular_component,gated channe…
XM_013963366.2	102169549	HOXA9	transcript	0.0622777	1.79326	-4.84773	0.00479571	0.0244144	homeobox A9	GO:0005488,GO:0003677,GO:0044424,GO:0097159,GO:1901363,GO:0005622,GO:0005623,GO:0044464,GO:0044271,GO:1901362,GO:0019438,GO:0043229,GO:0018130,GO:0043226,GO:0043231,GO:0043227,GO:0044237,GO:0034641,GO:0008152,GO:0032774,GO:0034654,GO:0006807,GO:0006351,GO:0003676,GO:1901360,GO:0006725,GO:0046483,GO:0016070,GO:0006139,GO:0090304,GO:0005634,GO:0071704,GO:0044238,GO:0009058,GO:0044260,GO:1901576,GO:…	binding,DNA binding,intracellular part,organic cyclic compound binding,heterocyclic compound binding,intracellular,cell,cell part,cellular nitrogen compound biosynthetic process,organic cyclic compound biosynthetic process,aromatic compound biosynthetic process,intracellular organelle,heterocycle biosynthetic process,organelle,intracellular membrane-bounded organelle,membrane-bounded organelle,ce…
XM_018052584.1	102188220	MUSK	transcript	0.0580243	1.66553	-4.84318	0.00584349	0.0271373	muscle associated receptor tyrosine kinase	GO:0005488,GO:0043167,GO:0005515,GO:0003824,GO:0097159,GO:1901363,GO:0043168,GO:0036094,GO:0000166,GO:1901265,GO:0044237,GO:0008152,GO:0001882,GO:0035639,GO:0017076,GO:0032553,GO:0032555,GO:0001883,GO:0032549,GO:0032550,GO:0005524,GO:0032559,GO:0030554,GO:0006793,GO:0006796,GO:0016740,GO:0071704,GO:0016310,GO:0006468,GO:0006464,GO:0036211,GO:0044238,GO:0004672,GO:0043412,GO:0016772,GO:0016301,GO:…	binding,ion binding,protein binding,catalytic activity,organic cyclic compound binding,heterocyclic compound binding,anion binding,small molecule binding,nucleotide binding,nucleoside phosphate binding,cellular metabolic process,metabolic process,nucleoside binding,purine ribonucleoside triphosphate binding,purine nucleotide binding,ribonucleotide binding,purine ribonucleotide binding,purine nucl…
XM_018065796.1	102169421	HSPB3	transcript	0.561921	15.9762	-4.82941	0.00166123	0.0146755	heat shock protein family B (small) member 3	--	--
XM_018046031.1	102188995	MRPS21	transcript	0.0768123	2.09829	-4.77174	0.0031452	0.019366	mitochondrial ribosomal protein S21	GO:0044424,GO:0005622,GO:0005623,GO:0044464,GO:0043229,GO:0043226,GO:0044237,GO:0008152,GO:0032991,GO:0043228,GO:0043232,GO:0071704,GO:0044238,GO:0009058,GO:0044260,GO:1901576,GO:0044249,GO:0043170,GO:0009059,GO:0005737,GO:0034645,GO:0009987,GO:0010467,GO:0044444,GO:0044267,GO:0019538,GO:0008150,GO:0005198,GO:0005575,GO:0003674,GO:0006412,GO:0030529,GO:0005840,GO:0003735	intracellular part,intracellular,cell,cell part,intracellular organelle,organelle,cellular metabolic process,metabolic process,macromolecular complex,non-membrane-bounded organelle,intracellular non-membrane-bounded organelle,organic substance metabolic process,primary metabolic process,biosynthetic process,cellular macromolecule metabolic process,organic substance biosynthetic process,cellular b…
XM_018040442.1	102175077	MSLN	transcript	0.179137	4.87765	-4.76705	0.0109959	0.0390509	mesothelin	GO:0003824,GO:0044271,GO:0044237,GO:0034641,GO:0008152,GO:0006807,GO:1901564,GO:1901566,GO:0071704,GO:0006576,GO:0044106,GO:0009058,GO:1901576,GO:0044249,GO:0009308,GO:0016829,GO:0016830,GO:0004014,GO:0006595,GO:0006596,GO:0008216,GO:0008295,GO:0009309,GO:0042401,GO:0016831,GO:0009987,GO:0006597,GO:0008215,GO:0008150,GO:0003674	catalytic activity,cellular nitrogen compound biosynthetic process,cellular metabolic process,cellular nitrogen compound metabolic process,metabolic process,nitrogen compound metabolic process,organonitrogen compound metabolic process,organonitrogen compound biosynthetic process,organic substance metabolic process,cellular biogenic amine metabolic process,cellular amine metabolic process,biosynth…
XM_005681894.3	102190869	CYTL1	transcript	0.0806967	2.18035	-4.7559	0.00945828	0.0354186	cytokine like 1	--	--
XM_018057559.1	102183080	ARFGAP1	transcript	0.139464	3.70113	-4.73	0.0101467	0.0370799	ADP ribosylation factor GTPase activating protein 1	GO:0005488,GO:0043167,GO:0044424,GO:0005622,GO:0005623,GO:0044464,GO:0043169,GO:0046872,GO:0043229,GO:0043226,GO:0044237,GO:0008152,GO:0032991,GO:0043228,GO:0043232,GO:0071704,GO:0044238,GO:0009058,GO:0044260,GO:1901576,GO:0044249,GO:0030234,GO:0043170,GO:0060589,GO:0009059,GO:0005737,GO:0034645,GO:0030695,GO:0045202,GO:0009987,GO:0010467,GO:0005096,GO:0008047,GO:0044444,GO:0044267,GO:0019538,GO:…	binding,ion binding,intracellular part,intracellular,cell,cell part,cation binding,metal ion binding,intracellular organelle,organelle,cellular metabolic process,metabolic process,macromolecular complex,non-membrane-bounded organelle,intracellular non-membrane-bounded organelle,organic substance metabolic process,primary metabolic process,biosynthetic process,cellular macromolecule metabolic proc…
XM_018058990.1	108637637	MYOD1	transcript	0.078592	2.06066	-4.71258	0.00246647	0.0172968	myogenic differentiation 1	GO:0005488,GO:0043167,GO:0005515,GO:0003677,GO:0044424,GO:0097159,GO:1901363,GO:0005622,GO:0005623,GO:0044464,GO:0043169,GO:0044271,GO:0046872,GO:1901362,GO:0019438,GO:0043229,GO:0018130,GO:0043226,GO:0043231,GO:0043227,GO:0044237,GO:0034641,GO:0008152,GO:0046983,GO:0032774,GO:0034654,GO:0006807,GO:0006351,GO:0003676,GO:1901360,GO:0006725,GO:0046483,GO:0048856,GO:0016070,GO:0006139,GO:0031323,GO:…	binding,ion binding,protein binding,DNA binding,intracellular part,organic cyclic compound binding,heterocyclic compound binding,intracellular,cell,cell part,cation binding,cellular nitrogen compound biosynthetic process,metal ion binding,organic cyclic compound biosynthetic process,aromatic compound biosynthetic process,intracellular organelle,heterocycle biosynthetic process,organelle,intracell…
XM_018041453.1	102182942	AFAP1L2	transcript	0.047856	1.25193	-4.70931	0.0148435	0.0473726	actin filament associated protein 1 like 2	GO:0003824,GO:0044248,GO:0006914,GO:0009056,GO:0044237,GO:0008152,GO:0016740,GO:0016772,GO:0016301,GO:0009987,GO:0044763,GO:0044699,GO:0008150,GO:0050794,GO:0050789,GO:0065007,GO:0005575,GO:0003674,GO:0016020,GO:0051716,GO:0044425,GO:0016021,GO:0031224,GO:0007165,GO:0023052,GO:0044700,GO:0050896,GO:0007154	catalytic activity,cellular catabolic process,autophagy,catabolic process,cellular metabolic process,metabolic process,transferase activity,transferase activity, transferring phosphorus-containing groups,kinase activity,cellular process,single-organism cellular process,single-organism process,biological_process,regulation of cellular process,regulation of biological process,biological regulation,…
XM_018046299.1	102173142	NES	transcript	4.34638	112.338	-4.69189	0.000246772	0.00719521	nestin	GO:0005882,GO:0045111,GO:0005856,GO:0044430,GO:0043234,GO:0044446,GO:0044422,GO:0016043,GO:0044424,GO:0071840,GO:0005622,GO:0005623,GO:0044464,GO:0043229,GO:0043226,GO:0044237,GO:0022607,GO:0034641,GO:0008152,GO:0032991,GO:0006807,GO:1901360,GO:0006725,GO:0044085,GO:0046483,GO:0006139,GO:0090304,GO:0043228,GO:0043232,GO:0071704,GO:0044238,GO:0019072,GO:0044260,GO:0019073,GO:0043170,GO:0051704,GO:…	intermediate filament,intermediate filament cytoskeleton,cytoskeleton,cytoskeletal part,protein complex,intracellular organelle part,organelle part,cellular component organization,intracellular part,cellular component organization or biogenesis,intracellular,cell,cell part,intracellular organelle,organelle,cellular metabolic process,cellular component assembly,cellular nitrogen compound metabolic…
XM_005684767.3	102172899	VNN1	transcript	0.100332	2.58599	-4.68787	0.00723034	0.030441	vanin 1	GO:0003824,GO:0008152,GO:0006807,GO:0016787,GO:0016810,GO:0008150,GO:0003674	catalytic activity,metabolic process,nitrogen compound metabolic process,hydrolase activity,hydrolase activity, acting on carbon-nitrogen (but not peptide) bonds,biological_process,molecular_function
XM_013972193.2	102180624	MYH8	transcript	4.14028	106.446	-4.68424	0.019462	0.0563238	myosin heavy chain 8	GO:0005856,GO:0044430,GO:0005488,GO:0043234,GO:0044446,GO:0044422,GO:0043167,GO:0005515,GO:0003824,GO:0044424,GO:0097159,GO:1901363,GO:0005622,GO:0005623,GO:0044464,GO:0043168,GO:0036094,GO:0000166,GO:1901265,GO:0016817,GO:0043229,GO:0043226,GO:0016818,GO:0001882,GO:0035639,GO:0032991,GO:0017076,GO:0032553,GO:0032555,GO:0001883,GO:0032549,GO:0032550,GO:0005524,GO:0032559,GO:0030554,GO:0016787,GO:…	cytoskeleton,cytoskeletal part,binding,protein complex,intracellular organelle part,organelle part,ion binding,protein binding,catalytic activity,intracellular part,organic cyclic compound binding,heterocyclic compound binding,intracellular,cell,cell part,anion binding,small molecule binding,nucleotide binding,nucleoside phosphate binding,hydrolase activity, acting on acid anhydrides,intracellula…
XM_018049158.1	102180740	PITX2	transcript	0.425918	10.8829	-4.67535	0.00431644	0.0231284	paired like homeodomain 2	GO:0005488,GO:0003677,GO:0044424,GO:0097159,GO:1901363,GO:0005622,GO:0005623,GO:0044464,GO:0044271,GO:1901362,GO:0019438,GO:0043229,GO:0018130,GO:0043226,GO:0043231,GO:0043227,GO:0044237,GO:0034641,GO:0008152,GO:0032774,GO:0034654,GO:0006807,GO:0006351,GO:0003676,GO:1901360,GO:0006725,GO:0046483,GO:0016070,GO:0006139,GO:0031323,GO:0019222,GO:0090304,GO:0005634,GO:0019219,GO:0051171,GO:0080090,GO:…	binding,DNA binding,intracellular part,organic cyclic compound binding,heterocyclic compound binding,intracellular,cell,cell part,cellular nitrogen compound biosynthetic process,organic cyclic compound biosynthetic process,aromatic compound biosynthetic process,intracellular organelle,heterocycle biosynthetic process,organelle,intracellular membrane-bounded organelle,membrane-bounded organelle,ce…
XM_005693412.3	102187259	TAX1BP3	transcript	0.736683	18.4611	-4.6473	0.00457884	0.0237266	Tax1 binding protein 3	GO:0005488,GO:0005515,GO:0003674	binding,protein binding,molecular_function
XM_018062269.1	102190064	LRP3	transcript	0.102445	2.50272	-4.61058	0.00101683	0.0118866	LDL receptor related protein 3	GO:0005488,GO:0005515,GO:0009987,GO:0044763,GO:0044699,GO:0008150,GO:0050794,GO:0050789,GO:0065007,GO:0005575,GO:0003674,GO:0016020,GO:0051716,GO:0007165,GO:0023052,GO:0044700,GO:0050896,GO:0007154	binding,protein binding,cellular process,single-organism cellular process,single-organism process,biological_process,regulation of cellular process,regulation of biological process,biological regulation,cellular_component,molecular_function,membrane,cellular response to stimulus,signal transduction,signaling,single organism signaling,response to stimulus,cell communication
XM_018045571.1	102190655	ST6GALNAC3	transcript	0.634987	15.5094	-4.61027	7.85076e-05	0.00509989	ST6 N-acetylgalactosaminide alpha-2%2C6-sialyltransferase 3	GO:0003824,GO:0044271,GO:1901362,GO:0019438,GO:0018130,GO:0044237,GO:0034641,GO:0008152,GO:0032774,GO:0034654,GO:0006807,GO:1901360,GO:0006725,GO:0046483,GO:0016070,GO:0006139,GO:0016740,GO:0090304,GO:0071704,GO:1901135,GO:0006464,GO:0036211,GO:0044238,GO:0006260,GO:0043412,GO:0016772,GO:0009058,GO:0044260,GO:1901576,GO:1901137,GO:0044249,GO:0044723,GO:0070085,GO:0006486,GO:0043413,GO:0043170,GO:…	catalytic activity,cellular nitrogen compound biosynthetic process,organic cyclic compound biosynthetic process,aromatic compound biosynthetic process,heterocycle biosynthetic process,cellular metabolic process,cellular nitrogen compound metabolic process,metabolic process,RNA biosynthetic process,nucleobase-containing compound biosynthetic process,nitrogen compound metabolic process,organic cycl…
XM_018042200.1	102185149	SYNPO2L	transcript	0.075382	1.80399	-4.58083	0.00284547	0.0184846	synaptopodin 2 like	GO:0005488,GO:0005515,GO:0003674	binding,protein binding,molecular_function
XM_013964648.2	102182773	LOC102182773	transcript	0.317418	7.55199	-4.5724	0.0199916	0.0572303	multifunctional protein ADE2	GO:0003824,GO:0044271,GO:1901362,GO:0019438,GO:0018130,GO:0044237,GO:0034641,GO:0008152,GO:0044710,GO:0034654,GO:0006807,GO:0044281,GO:1901360,GO:0006725,GO:0046483,GO:0016787,GO:1901564,GO:0006139,GO:0006793,GO:0006796,GO:1901566,GO:0071704,GO:1901135,GO:0044238,GO:0009058,GO:0019637,GO:1901576,GO:1901137,GO:0044249,GO:0072521,GO:0055086,GO:0006163,GO:0006753,GO:0009117,GO:0072522,GO:0009259,GO:…	catalytic activity,cellular nitrogen compound biosynthetic process,organic cyclic compound biosynthetic process,aromatic compound biosynthetic process,heterocycle biosynthetic process,cellular metabolic process,cellular nitrogen compound metabolic process,metabolic process,single-organism metabolic process,nucleobase-containing compound biosynthetic process,nitrogen compound metabolic process,sma…
XM_005689114.3	102176903	PKIA	transcript	0.498227	11.4834	-4.5266	0.00554183	0.026343	protein kinase (cAMP-dependent%2C catalytic) inhibitor alpha	GO:0048519,GO:0044237,GO:0008152,GO:0048523,GO:0006793,GO:0031323,GO:0006796,GO:0019222,GO:0080090,GO:0071704,GO:0016310,GO:0006468,GO:0060255,GO:0006464,GO:0036211,GO:0044238,GO:0019207,GO:0043412,GO:0030291,GO:0019887,GO:0044260,GO:0050790,GO:0004860,GO:0019210,GO:0010605,GO:0065009,GO:0031324,GO:0030234,GO:0009892,GO:0019220,GO:0051174,GO:0043170,GO:0043086,GO:0044092,GO:0001933,GO:0004862,GO:…	negative regulation of biological process,cellular metabolic process,metabolic process,negative regulation of cellular process,phosphorus metabolic process,regulation of cellular metabolic process,phosphate-containing compound metabolic process,regulation of metabolic process,regulation of primary metabolic process,organic substance metabolic process,phosphorylation,protein phosphorylation,regula…
XM_018050754.1	102184803	JSRP1	transcript	0.44585	10.266	-4.52518	0.00418354	0.0226543	junctional sarcoplasmic reticulum protein 1	--	--
XM_005687491.3	102172638	POSTN	transcript	40.9972	939.061	-4.51762	0.000557452	0.00934649	periostin	--	--
XM_018061069.1	102185591	MYO18B	transcript	0.120087	2.74327	-4.51374	0.00208733	0.0161437	myosin XVIIIB	GO:0005856,GO:0044430,GO:0005488,GO:0043234,GO:0044446,GO:0044422,GO:0043167,GO:0005515,GO:0003824,GO:0044424,GO:0097159,GO:1901363,GO:0005622,GO:0005623,GO:0044464,GO:0043168,GO:0036094,GO:0000166,GO:1901265,GO:0016817,GO:0043229,GO:0043226,GO:0016818,GO:0001882,GO:0035639,GO:0032991,GO:0017076,GO:0032553,GO:0032555,GO:0001883,GO:0032549,GO:0032550,GO:0005524,GO:0032559,GO:0030554,GO:0016787,GO:…	cytoskeleton,cytoskeletal part,binding,protein complex,intracellular organelle part,organelle part,ion binding,protein binding,catalytic activity,intracellular part,organic cyclic compound binding,heterocyclic compound binding,intracellular,cell,cell part,anion binding,small molecule binding,nucleotide binding,nucleoside phosphate binding,hydrolase activity, acting on acid anhydrides,intracellula…
XM_005693695.3	102190637	IGF2BP1	transcript	0.0771513	1.76061	-4.51224	0.011757	0.0407347	insulin like growth factor 2 mRNA binding protein 1	GO:0005488,GO:0097159,GO:1901363,GO:0003676,GO:0003723,GO:0003674	binding,organic cyclic compound binding,heterocyclic compound binding,nucleic acid binding,RNA binding,molecular_function
XM_018045503.1	108635284	LOC108635284	transcript	0.25554	5.82353	-4.51027	0.00105392	0.0121218	neuronal migration protein doublecortin	GO:0035556,GO:0009987,GO:0044763,GO:0044699,GO:0008150,GO:0050794,GO:0050789,GO:0065007,GO:0051716,GO:0007165,GO:0023052,GO:0044700,GO:0050896,GO:0007154	intracellular signal transduction,cellular process,single-organism cellular process,single-organism process,biological_process,regulation of cellular process,regulation of biological process,biological regulation,cellular response to stimulus,signal transduction,signaling,single organism signaling,response to stimulus,cell communication
XM_018054618.1	102179676	FITM1	transcript	0.323395	7.3252	-4.5015	9.91576e-05	0.0054573	fat storage inducing transmembrane protein 1	GO:0044446,GO:0044422,GO:0044424,GO:0033036,GO:0005622,GO:0005623,GO:0044464,GO:0051179,GO:0043229,GO:0043226,GO:0043231,GO:0043227,GO:0005783,GO:0031090,GO:0019915,GO:0005737,GO:0012505,GO:0010876,GO:0044432,GO:0005789,GO:0042175,GO:0044444,GO:0008150,GO:0005575,GO:0016020,GO:0044425	intracellular organelle part,organelle part,intracellular part,macromolecule localization,intracellular,cell,cell part,localization,intracellular organelle,organelle,intracellular membrane-bounded organelle,membrane-bounded organelle,endoplasmic reticulum,organelle membrane,lipid storage,cytoplasm,endomembrane system,lipid localization,endoplasmic reticulum part,endoplasmic reticulum membrane,nuc…
XM_018044095.1	102184230	DCX	transcript	0.188219	4.24069	-4.49382	0.000559003	0.00935054	doublecortin	GO:0035556,GO:0009987,GO:0044763,GO:0044699,GO:0008150,GO:0050794,GO:0050789,GO:0065007,GO:0051716,GO:0007165,GO:0023052,GO:0044700,GO:0050896,GO:0007154	intracellular signal transduction,cellular process,single-organism cellular process,single-organism process,biological_process,regulation of cellular process,regulation of biological process,biological regulation,cellular response to stimulus,signal transduction,signaling,single organism signaling,response to stimulus,cell communication
XM_005696288.3	102186351	APOBEC2	transcript	0.749331	16.8306	-4.48934	0.00435394	0.0232075	apolipoprotein B mRNA editing enzyme catalytic subunit 2	GO:0005488,GO:0043167,GO:0003824,GO:0043169,GO:0046872,GO:0016787,GO:0016810,GO:0008270,GO:0046914,GO:0016814,GO:0003674	binding,ion binding,catalytic activity,cation binding,metal ion binding,hydrolase activity,hydrolase activity, acting on carbon-nitrogen (but not peptide) bonds,zinc ion binding,transition metal ion binding,hydrolase activity, acting on carbon-nitrogen (but not peptide) bonds, in cyclic amidines,molecular_function
XM_018046440.1	102189918	DUSP27	transcript	0.170263	3.79372	-4.47777	0.00019094	0.00643801	dual specificity phosphatase 27 (putative)	GO:0003824,GO:0044237,GO:0008152,GO:0016787,GO:0006793,GO:0006796,GO:0071704,GO:0006464,GO:0036211,GO:0044238,GO:0043412,GO:0044260,GO:0043170,GO:0042578,GO:0016791,GO:0009987,GO:0008138,GO:0016788,GO:0006470,GO:0004721,GO:0016311,GO:0044267,GO:0019538,GO:0008150,GO:0003674	catalytic activity,cellular metabolic process,metabolic process,hydrolase activity,phosphorus metabolic process,phosphate-containing compound metabolic process,organic substance metabolic process,cellular protein modification process,protein modification process,primary metabolic process,macromolecule modification,cellular macromolecule metabolic process,macromolecule metabolic process,phosphoric…
XM_018048252.1	102171037	RBFOX2	transcript	0.109468	2.43538	-4.47557	0.0030266	0.0190133	RNA binding protein%2C fox-1 homolog 2	GO:0005488,GO:0097159,GO:1901363,GO:0051179,GO:0006810,GO:0051234,GO:0003676,GO:0006818,GO:0015992,GO:0006812,GO:0015672,GO:0044765,GO:0015078,GO:0008324,GO:0005451,GO:0015491,GO:0022890,GO:0015077,GO:0006811,GO:0015291,GO:0015298,GO:0015299,GO:0044699,GO:0022804,GO:0008150,GO:0015297,GO:0022892,GO:0015075,GO:0005215,GO:0022891,GO:0022857,GO:0003674	binding,organic cyclic compound binding,heterocyclic compound binding,localization,transport,establishment of localization,nucleic acid binding,hydrogen transport,proton transport,cation transport,monovalent inorganic cation transport,single-organism transport,hydrogen ion transmembrane transporter activity,cation transmembrane transporter activity,monovalent cation:hydrogen antiporter activity,c…
XM_005680252.3	102191020	FAM19A2	transcript	0.0941713	2.06429	-4.45421	0.00153737	0.0140781	family with sequence similarity 19 member A2%2C C-C motif chemokine like	GO:0005488,GO:0005515,GO:0003674	binding,protein binding,molecular_function
XM_005689165.3	102190710	ABRA	transcript	0.121278	2.6426	-4.44557	0.000428254	0.0085801	actin binding Rho activating protein	--	--
XM_013971581.2	102176069	ZNF114	transcript	0.135287	2.90789	-4.42588	0.0182223	0.054091	zinc finger protein 114	GO:0005488,GO:0043167,GO:0003824,GO:0003677,GO:0097159,GO:1901363,GO:0005622,GO:0005623,GO:0044464,GO:0043169,GO:0044271,GO:0046872,GO:1901362,GO:0019438,GO:0018130,GO:0044237,GO:0034641,GO:0008152,GO:0044710,GO:0032774,GO:0034654,GO:0006807,GO:0006351,GO:0003676,GO:1901360,GO:0006725,GO:0046483,GO:0016070,GO:0006139,GO:0031323,GO:0035556,GO:0016740,GO:0019222,GO:0090304,GO:0019219,GO:0051171,GO:…	binding,ion binding,catalytic activity,DNA binding,organic cyclic compound binding,heterocyclic compound binding,intracellular,cell,cell part,cation binding,cellular nitrogen compound biosynthetic process,metal ion binding,organic cyclic compound biosynthetic process,aromatic compound biosynthetic process,heterocycle biosynthetic process,cellular metabolic process,cellular nitrogen compound metab…
XM_013965656.2	102190781	KCTD16	transcript	0.086883	1.85895	-4.41927	0.00914983	0.0347344	potassium channel tetramerization domain containing 16	GO:0005856,GO:0044430,GO:0043234,GO:0044446,GO:0044422,GO:0016043,GO:0003824,GO:0044424,GO:0071840,GO:0005622,GO:0005623,GO:0044464,GO:0006461,GO:0070271,GO:0071822,GO:0016817,GO:0043229,GO:0043226,GO:0022607,GO:0016818,GO:0032991,GO:0044085,GO:0016787,GO:0065003,GO:0015630,GO:0043933,GO:0017111,GO:0016462,GO:0043228,GO:0043232,GO:0006928,GO:0007017,GO:0051259,GO:0003774,GO:0005875,GO:0007018,GO:…	cytoskeleton,cytoskeletal part,protein complex,intracellular organelle part,organelle part,cellular component organization,catalytic activity,intracellular part,cellular component organization or biogenesis,intracellular,cell,cell part,protein complex assembly,protein complex biogenesis,protein complex subunit organization,hydrolase activity, acting on acid anhydrides,intracellular organelle,orga…
XM_018045740.1	102171753	ZNF644	transcript	0.318449	6.75186	-4.40615	0.00298942	0.0189207	zinc finger protein 644	GO:0005488,GO:0043167,GO:0043169,GO:0046872,GO:0003674	binding,ion binding,cation binding,metal ion binding,molecular_function
NM_001314259.1	102180740	PITX2	transcript	0.119212	2.49712	-4.38866	0.000599634	0.009541	paired like homeodomain 2	GO:0005488,GO:0003677,GO:0044424,GO:0097159,GO:1901363,GO:0005622,GO:0005623,GO:0044464,GO:0044271,GO:1901362,GO:0019438,GO:0043229,GO:0018130,GO:0043226,GO:0043231,GO:0043227,GO:0044237,GO:0034641,GO:0008152,GO:0032774,GO:0034654,GO:0006807,GO:0006351,GO:0003676,GO:1901360,GO:0006725,GO:0046483,GO:0016070,GO:0006139,GO:0031323,GO:0019222,GO:0090304,GO:0005634,GO:0019219,GO:0051171,GO:0080090,GO:…	binding,DNA binding,intracellular part,organic cyclic compound binding,heterocyclic compound binding,intracellular,cell,cell part,cellular nitrogen compound biosynthetic process,organic cyclic compound biosynthetic process,aromatic compound biosynthetic process,intracellular organelle,heterocycle biosynthetic process,organelle,intracellular membrane-bounded organelle,membrane-bounded organelle,ce…
XM_018059103.1	102173109	RAPSN	transcript	0.3733	7.80512	-4.38601	0.000532541	0.00918471	receptor associated protein of the synapse	GO:0005488,GO:0043167,GO:0005515,GO:0043169,GO:0046872,GO:0044707,GO:0008270,GO:0032501,GO:0033130,GO:0043495,GO:0007268,GO:0019226,GO:0035637,GO:0046914,GO:0007267,GO:0009987,GO:0005102,GO:0044763,GO:0050877,GO:0044699,GO:0003008,GO:0008150,GO:0003674,GO:0023052,GO:0044700,GO:0007154	binding,ion binding,protein binding,cation binding,metal ion binding,single-multicellular organism process,zinc ion binding,multicellular organismal process,acetylcholine receptor binding,protein anchor,synaptic transmission,transmission of nerve impulse,multicellular organismal signaling,transition metal ion binding,cell-cell signaling,cellular process,receptor binding,single-organism cellular p…
XM_018054183.1	102177243	ATP8B4	transcript	0.129331	2.67843	-4.37224	0.00304097	0.019057	ATPase phospholipid transporting 8B4 (putative)	GO:0005488,GO:0043167,GO:0016043,GO:0071840,GO:0097159,GO:1901363,GO:0036094,GO:0000166,GO:1901265,GO:0043169,GO:0006461,GO:0046872,GO:0070271,GO:0071822,GO:0022607,GO:0043623,GO:0044085,GO:0065003,GO:0043933,GO:0034622,GO:0043248,GO:0008150,GO:0003674	binding,ion binding,cellular component organization,cellular component organization or biogenesis,organic cyclic compound binding,heterocyclic compound binding,small molecule binding,nucleotide binding,nucleoside phosphate binding,cation binding,protein complex assembly,metal ion binding,protein complex biogenesis,protein complex subunit organization,cellular component assembly,cellular protein c…
XM_005686696.3	102187140	SMYD1	transcript	0.193777	3.98781	-4.36313	0.00168245	0.0147809	SET and MYND domain containing 1	GO:0005488,GO:0044446,GO:0044422,GO:0005515,GO:0003677,GO:0044424,GO:0097159,GO:1901363,GO:0005622,GO:0005623,GO:0044464,GO:0043229,GO:0043226,GO:0043231,GO:0043227,GO:0032991,GO:0003676,GO:0044427,GO:0005694,GO:0043228,GO:0043232,GO:0005634,GO:0032501,GO:0007276,GO:0000003,GO:0000786,GO:0000785,GO:0032993,GO:0019953,GO:0044702,GO:0048609,GO:0032504,GO:0044699,GO:0008150,GO:0022414,GO:0007283,GO:…	binding,intracellular organelle part,organelle part,protein binding,DNA binding,intracellular part,organic cyclic compound binding,heterocyclic compound binding,intracellular,cell,cell part,intracellular organelle,organelle,intracellular membrane-bounded organelle,membrane-bounded organelle,macromolecular complex,nucleic acid binding,chromosomal part,chromosome,non-membrane-bounded organelle,intr…
XM_005686303.3	102189406	TMEM182	transcript	0.235872	4.82578	-4.35469	0.00134413	0.0132911	transmembrane protein 182	GO:0005575,GO:0016020,GO:0044425,GO:0016021,GO:0031224	cellular_component,membrane,membrane part,integral to membrane,intrinsic to membrane
XM_013974996.2	102172117	TRIM72	transcript	0.218703	4.45571	-4.34861	0.000409506	0.00842181	tripartite motif containing 72	GO:0005488,GO:0043167,GO:0005515,GO:0044424,GO:0005622,GO:0005623,GO:0044464,GO:0043169,GO:0044271,GO:0046872,GO:1901362,GO:0019438,GO:0043229,GO:0018130,GO:0043226,GO:0043231,GO:0043227,GO:0044237,GO:0034641,GO:0008152,GO:0032774,GO:0034654,GO:0006807,GO:0006351,GO:1901360,GO:0006725,GO:0046483,GO:0016070,GO:0006139,GO:0031323,GO:0019222,GO:0090304,GO:0005634,GO:0019219,GO:0051171,GO:0080090,GO:…	binding,ion binding,protein binding,intracellular part,intracellular,cell,cell part,cation binding,cellular nitrogen compound biosynthetic process,metal ion binding,organic cyclic compound biosynthetic process,aromatic compound biosynthetic process,intracellular organelle,heterocycle biosynthetic process,organelle,intracellular membrane-bounded organelle,membrane-bounded organelle,cellular metabo…
XM_018046833.1	102184403	LOC102184403	transcript	0.464796	9.42092	-4.3412	0.00875972	0.0338658	TRPM8 channel-associated factor 1	--	--
XM_018054159.1	102182313	SEMA6D	transcript	0.314264	6.28791	-4.32253	0.0167088	0.0512419	semaphorin 6D	GO:0005488,GO:0005515,GO:0005575,GO:0003674,GO:0016020	binding,protein binding,cellular_component,molecular_function,membrane
XM_013962595.2	102174895	LOC102174895	transcript	0.519089	10.3665	-4.3198	0.00378777	0.0214086	vascular cell adhesion protein 1	GO:0005488,GO:0005515,GO:0051179,GO:0006810,GO:0051234,GO:0022610,GO:0007155,GO:0006812,GO:0015672,GO:0044765,GO:0030001,GO:0006813,GO:0008324,GO:0006811,GO:0009987,GO:0044763,GO:0044699,GO:0008150,GO:0022892,GO:0015075,GO:0005215,GO:0022891,GO:0022857,GO:0005575,GO:0003674,GO:0016020,GO:0044425,GO:0016021,GO:0031224	binding,protein binding,localization,transport,establishment of localization,biological adhesion,cell adhesion,cation transport,monovalent inorganic cation transport,single-organism transport,metal ion transport,potassium ion transport,cation transmembrane transporter activity,ion transport,cellular process,single-organism cellular process,single-organism process,biological_process,substrate-spec…
XM_018064382.1	102177369	YWHAE	transcript	0.538723	10.6992	-4.31182	0.00455444	0.0236841	tyrosine 3-monooxygenase/tryptophan 5-monooxygenase activation protein epsilon	GO:0005488,GO:0005515,GO:0044424,GO:0005622,GO:0005623,GO:0044464,GO:0044271,GO:1901362,GO:0019438,GO:0043229,GO:0018130,GO:0043226,GO:0043231,GO:0043227,GO:0044237,GO:0034641,GO:0008152,GO:0032774,GO:0034654,GO:0006807,GO:0006351,GO:1901360,GO:0006725,GO:0046483,GO:0016070,GO:0006139,GO:0031323,GO:0019222,GO:0090304,GO:0005634,GO:0019219,GO:0051171,GO:0080090,GO:0019012,GO:0044423,GO:0010556,GO:…	binding,protein binding,intracellular part,intracellular,cell,cell part,cellular nitrogen compound biosynthetic process,organic cyclic compound biosynthetic process,aromatic compound biosynthetic process,intracellular organelle,heterocycle biosynthetic process,organelle,intracellular membrane-bounded organelle,membrane-bounded organelle,cellular metabolic process,cellular nitrogen compound metabo…
XM_013964067.2	100860833	MB	transcript	0.6572	13.0101	-4.30715	0.00454054	0.0236539	myoglobin	GO:0005488,GO:0097159,GO:1901363,GO:0019825,GO:0020037,GO:0046906,GO:0003674	binding,organic cyclic compound binding,heterocyclic compound binding,oxygen binding,heme binding,tetrapyrrole binding,molecular_function
XM_005687450.3	102184163	RCBTB2	transcript	0.155254	3.05485	-4.2984	0.013299	0.0439704	RCC1 and BTB domain containing protein 2	GO:0005488,GO:0005515,GO:0003674	binding,protein binding,molecular_function
XM_005696367.3	102183019	RCAN2	transcript	0.560109	10.8311	-4.27333	0.0156857	0.049106	regulator of calcineurin 2	GO:0005488,GO:0043167,GO:0003824,GO:0097159,GO:1901363,GO:0043169,GO:0046872,GO:0016817,GO:0016818,GO:0003676,GO:0016787,GO:0017111,GO:0016462,GO:0035556,GO:0016740,GO:0016772,GO:0008270,GO:0019722,GO:0019932,GO:0046914,GO:0016779,GO:0034062,GO:0008234,GO:0009987,GO:0004197,GO:0008233,GO:0003968,GO:0008238,GO:0070011,GO:0044763,GO:0008236,GO:0017171,GO:0044699,GO:0004252,GO:0070008,GO:0008150,GO:…	binding,ion binding,catalytic activity,organic cyclic compound binding,heterocyclic compound binding,cation binding,metal ion binding,hydrolase activity, acting on acid anhydrides,hydrolase activity, acting on acid anhydrides, in phosphorus-containing anhydrides,nucleic acid binding,hydrolase activity,nucleoside-triphosphatase activity,pyrophosphatase activity,intracellular signal transduction,tr…
XM_013974240.2	102175174	LOC102175174	transcript	0.275592	5.31747	-4.27014	0.00790432	0.0318828	zinc finger protein 397	GO:0005488,GO:0044446,GO:0044422,GO:0043167,GO:0003824,GO:0005509,GO:0044424,GO:0033036,GO:0005622,GO:0005623,GO:0044464,GO:0008104,GO:0043169,GO:0051179,GO:0044271,GO:0015031,GO:0046872,GO:0045184,GO:1901362,GO:0016817,GO:0019438,GO:0043229,GO:0018130,GO:0043226,GO:0043231,GO:0043227,GO:0044237,GO:0034641,GO:0016818,GO:0008152,GO:0071702,GO:0032774,GO:0034654,GO:0006807,GO:0006351,GO:0006810,GO:…	binding,intracellular organelle part,organelle part,ion binding,catalytic activity,calcium ion binding,intracellular part,macromolecule localization,intracellular,cell,cell part,protein localization,cation binding,localization,cellular nitrogen compound biosynthetic process,protein transport,metal ion binding,establishment of protein localization,organic cyclic compound biosynthetic process,hydro…
XM_018040968.1	102183843	SRL	transcript	1.09626	21.0096	-4.26039	0.00303978	0.019057	sarcalumenin	GO:0005488,GO:0043167,GO:0003824,GO:0044424,GO:0097159,GO:1901363,GO:0005622,GO:0005623,GO:0044464,GO:0043168,GO:0036094,GO:0000166,GO:1901265,GO:0051179,GO:0016817,GO:0016818,GO:0001882,GO:0035639,GO:0032991,GO:0017076,GO:0032553,GO:0032555,GO:0001883,GO:0032549,GO:0032550,GO:0006810,GO:0051234,GO:0016787,GO:0017111,GO:0016462,GO:0006812,GO:0044765,GO:0003924,GO:0030001,GO:0032561,GO:0019001,GO:…	binding,ion binding,catalytic activity,intracellular part,organic cyclic compound binding,heterocyclic compound binding,intracellular,cell,cell part,anion binding,small molecule binding,nucleotide binding,nucleoside phosphate binding,localization,hydrolase activity, acting on acid anhydrides,hydrolase activity, acting on acid anhydrides, in phosphorus-containing anhydrides,nucleoside binding,puri…
XM_018052056.1	102180591	APBA1	transcript	0.204603	3.85747	-4.23675	0.00652988	0.0287842	amyloid beta precursor protein binding family A member 1	GO:0005488,GO:0043167,GO:0016043,GO:0005515,GO:0003824,GO:0003677,GO:0044424,GO:0071840,GO:0097159,GO:1901363,GO:0005622,GO:0005623,GO:0044464,GO:0043169,GO:0051179,GO:0006461,GO:0046872,GO:0070271,GO:0071822,GO:0043229,GO:0043226,GO:0044237,GO:0022607,GO:0034641,GO:0008152,GO:0043623,GO:0006807,GO:0006810,GO:0051234,GO:0003676,GO:1901360,GO:0006725,GO:0044085,GO:0046483,GO:0065003,GO:0006139,GO:…	binding,ion binding,cellular component organization,protein binding,catalytic activity,DNA binding,intracellular part,cellular component organization or biogenesis,organic cyclic compound binding,heterocyclic compound binding,intracellular,cell,cell part,cation binding,localization,protein complex assembly,metal ion binding,protein complex biogenesis,protein complex subunit organization,intracell…
NM_001285602.1	100861258	MYF6	transcript	0.279425	5.24549	-4.23055	0.00434723	0.0232039	myogenic factor 6	GO:0005488,GO:0005515,GO:0003677,GO:0044424,GO:0097159,GO:1901363,GO:0005622,GO:0005623,GO:0044464,GO:0044271,GO:1901362,GO:0019438,GO:0043229,GO:0018130,GO:0043226,GO:0043231,GO:0043227,GO:0044237,GO:0034641,GO:0008152,GO:0046983,GO:0032774,GO:0034654,GO:0006807,GO:0006351,GO:0003676,GO:1901360,GO:0006725,GO:0046483,GO:0048856,GO:0016070,GO:0006139,GO:0031323,GO:0019222,GO:0090304,GO:0005634,GO:…	binding,protein binding,DNA binding,intracellular part,organic cyclic compound binding,heterocyclic compound binding,intracellular,cell,cell part,cellular nitrogen compound biosynthetic process,organic cyclic compound biosynthetic process,aromatic compound biosynthetic process,intracellular organelle,heterocycle biosynthetic process,organelle,intracellular membrane-bounded organelle,membrane-boun…
XM_018039251.1	102179820	KLHL31	transcript	0.371956	6.97504	-4.229	0.00199996	0.0158543	kelch like family member 31	GO:0005488,GO:0005515,GO:0003824,GO:0044237,GO:0008152,GO:0044710,GO:0006793,GO:0006796,GO:0016310,GO:0016491,GO:0055114,GO:0016655,GO:0022904,GO:0022900,GO:0016651,GO:0009987,GO:0008137,GO:0050136,GO:0045333,GO:0006091,GO:0003954,GO:0006119,GO:0042773,GO:0006120,GO:0015980,GO:0042775,GO:0008150,GO:0003674	binding,protein binding,catalytic activity,cellular metabolic process,metabolic process,single-organism metabolic process,phosphorus metabolic process,phosphate-containing compound metabolic process,phosphorylation,oxidoreductase activity,oxidation-reduction process,oxidoreductase activity, acting on NAD(P)H, quinone or similar compound as acceptor,respiratory electron transport chain,electron tr…
XM_018064871.1	102187163	CACNA1G	transcript	0.191477	3.58398	-4.22632	0.0461899	0.101138	calcium voltage-gated channel subunit alpha1 G	GO:0051179,GO:0006810,GO:0051234,GO:0044765,GO:0009405,GO:0051704,GO:0006811,GO:0009987,GO:0045735,GO:0044763,GO:0055085,GO:0044699,GO:0008150,GO:0022892,GO:0015075,GO:0005215,GO:0022891,GO:0022857,GO:0005575,GO:0003674,GO:0015267,GO:0022803,GO:0005216,GO:0022838,GO:0016020,GO:0044425,GO:0016021,GO:0031224	localization,transport,establishment of localization,single-organism transport,pathogenesis,multi-organism process,ion transport,cellular process,nutrient reservoir activity,single-organism cellular process,transmembrane transport,single-organism process,biological_process,substrate-specific transporter activity,ion transmembrane transporter activity,transporter activity,substrate-specific transm…
XM_018058115.1	108637488	LOC108637488	transcript	0.352801	6.57252	-4.21952	0.00301581	0.0190035	collagen alpha-1(XIX) chain-like	--	--
XM_013964026.2	102172972	MYBPC1	transcript	5.08661	94.4211	-4.21433	0.0335176	0.0809329	myosin binding protein C%2C slow type	GO:0005488,GO:0043167,GO:0005515,GO:0003824,GO:0044248,GO:0005622,GO:0005623,GO:0044464,GO:0006914,GO:0009056,GO:0043169,GO:0046872,GO:0044237,GO:0008152,GO:0016787,GO:0031323,GO:0019222,GO:0031329,GO:0003993,GO:0009894,GO:0008270,GO:0010506,GO:0009896,GO:0010508,GO:0031331,GO:0046914,GO:0042578,GO:0048518,GO:0016791,GO:0048522,GO:0009893,GO:0031325,GO:0009987,GO:0016788,GO:0008150,GO:0050794,GO:…	binding,ion binding,protein binding,catalytic activity,cellular catabolic process,intracellular,cell,cell part,autophagy,catabolic process,cation binding,metal ion binding,cellular metabolic process,metabolic process,hydrolase activity,regulation of cellular metabolic process,regulation of metabolic process,regulation of cellular catabolic process,acid phosphatase activity,regulation of catabolic…
XM_005685460.3	102169675	SCG5	transcript	0.208512	3.81773	-4.19451	0.00153741	0.0140781	secretogranin V	GO:0044424,GO:0005622,GO:0005623,GO:0044464,GO:0043229,GO:0043226,GO:0043231,GO:0043227,GO:0030141,GO:0005737,GO:0009987,GO:0016023,GO:0031988,GO:0007218,GO:0044444,GO:0031410,GO:0031982,GO:0044763,GO:0044699,GO:0008150,GO:0050794,GO:0050789,GO:0065007,GO:0005575,GO:0051716,GO:0007166,GO:0007186,GO:0007165,GO:0023052,GO:0044700,GO:0050896,GO:0007154	intracellular part,intracellular,cell,cell part,intracellular organelle,organelle,intracellular membrane-bounded organelle,membrane-bounded organelle,secretory granule,cytoplasm,cellular process,cytoplasmic membrane-bounded vesicle,membrane-bounded vesicle,neuropeptide signaling pathway,cytoplasmic part,cytoplasmic vesicle,vesicle,single-organism cellular process,single-organism process,biologica…
XM_018060395.1	102175881	ENO1	transcript	2.63783	48.07	-4.18771	0.0259683	0.0681655	enolase 1	GO:0005488,GO:0043234,GO:0043167,GO:0003824,GO:0044424,GO:0005622,GO:0005623,GO:0044464,GO:0009056,GO:0043169,GO:0046872,GO:0044237,GO:0008152,GO:0032991,GO:0071704,GO:0044238,GO:1901575,GO:0044723,GO:0016829,GO:0005737,GO:0006006,GO:0019318,GO:0005975,GO:0044445,GO:0016836,GO:0005996,GO:0016835,GO:0005829,GO:0000287,GO:0006007,GO:0019320,GO:0044724,GO:0009987,GO:0006096,GO:0046365,GO:0016052,GO:…	binding,protein complex,ion binding,catalytic activity,intracellular part,intracellular,cell,cell part,catabolic process,cation binding,metal ion binding,cellular metabolic process,metabolic process,macromolecular complex,organic substance metabolic process,primary metabolic process,organic substance catabolic process,single-organism carbohydrate metabolic process,lyase activity,cytoplasm,glucose…
XM_018053735.1	102185569	NREP	transcript	4.72186	85.4131	-4.17703	0.0202947	0.0577971	neuronal regeneration related protein	--	--
XM_018064654.1	102180345	MYH13	transcript	0.137868	2.43359	-4.14172	0.000708247	0.0102015	myosin heavy chain 13	GO:0005882,GO:0045111,GO:0005856,GO:0044430,GO:0005488,GO:0043234,GO:0044446,GO:0044422,GO:0043167,GO:0005515,GO:0003824,GO:0044424,GO:0097159,GO:1901363,GO:0005622,GO:0005623,GO:0044464,GO:0043168,GO:0036094,GO:0000166,GO:1901265,GO:0016817,GO:0043229,GO:0043226,GO:0016818,GO:0001882,GO:0035639,GO:0032991,GO:0017076,GO:0032553,GO:0032555,GO:0001883,GO:0032549,GO:0032550,GO:0005524,GO:0032559,GO:…	intermediate filament,intermediate filament cytoskeleton,cytoskeleton,cytoskeletal part,binding,protein complex,intracellular organelle part,organelle part,ion binding,protein binding,catalytic activity,intracellular part,organic cyclic compound binding,heterocyclic compound binding,intracellular,cell,cell part,anion binding,small molecule binding,nucleotide binding,nucleoside phosphate binding,h…
XM_018062372.1	102179408	CCER2	transcript	7.17901	126.55	-4.13978	0.00095519	0.0116238	coiled-coil glutamate rich protein 2	GO:0044424,GO:0005622,GO:0005623,GO:0044464,GO:0030234,GO:0060589,GO:0005737,GO:0005088,GO:0005089,GO:0005085,GO:0030695,GO:0005083,GO:0005575,GO:0003674	intracellular part,intracellular,cell,cell part,enzyme regulator activity,nucleoside-triphosphatase regulator activity,cytoplasm,Ras guanyl-nucleotide exchange factor activity,Rho guanyl-nucleotide exchange factor activity,guanyl-nucleotide exchange factor activity,GTPase regulator activity,small GTPase regulator activity,cellular_component,molecular_function
NM_001314210.1	100861247	TNNT3	transcript	10.4906	184.342	-4.13521	0.0305739	0.0758242	troponin T3%2C fast skeletal type	GO:0005856,GO:0044430,GO:0043234,GO:0044446,GO:0044422,GO:0044424,GO:0005622,GO:0005623,GO:0044464,GO:0043229,GO:0043226,GO:0032991,GO:0043228,GO:0043232,GO:0005861,GO:0005865,GO:0030016,GO:0030017,GO:0036379,GO:0043292,GO:0044449,GO:0015629,GO:0005737,GO:0044444,GO:0005575	cytoskeleton,cytoskeletal part,protein complex,intracellular organelle part,organelle part,intracellular part,intracellular,cell,cell part,intracellular organelle,organelle,macromolecular complex,non-membrane-bounded organelle,intracellular non-membrane-bounded organelle,troponin complex,striated muscle thin filament,myofibril,sarcomere,myofilament,contractile fiber,contractile fiber part,actin c…
XM_018045957.1	102170820	LRCH3	transcript	0.0918473	1.60332	-4.12568	0.0178961	0.0535501	leucine rich repeats and calponin homology domain containing 3	GO:0005488,GO:0005515,GO:0044237,GO:0034641,GO:0008152,GO:0006807,GO:1901360,GO:0006725,GO:0046483,GO:0016070,GO:0006139,GO:0090304,GO:0071704,GO:0044238,GO:0044260,GO:0043170,GO:0034470,GO:0034660,GO:0008033,GO:0006399,GO:0009987,GO:0010467,GO:0006396,GO:0008150,GO:0003674	binding,protein binding,cellular metabolic process,cellular nitrogen compound metabolic process,metabolic process,nitrogen compound metabolic process,organic cyclic compound metabolic process,cellular aromatic compound metabolic process,heterocycle metabolic process,RNA metabolic process,nucleobase-containing compound metabolic process,nucleic acid metabolic process,organic substance metabolic pr…
XM_013964647.2	102183911	MAP3K7CL	transcript	0.100744	1.75174	-4.12002	0.0263328	0.0688693	MAP3K7 C-terminal like	GO:0005488,GO:0043234,GO:0044446,GO:0044422,GO:0016043,GO:0003677,GO:0044248,GO:0044424,GO:0071840,GO:0097159,GO:1901363,GO:0005622,GO:0005623,GO:0044464,GO:0006914,GO:0009056,GO:0051179,GO:0044271,GO:0006461,GO:0070271,GO:0071822,GO:1901362,GO:0019438,GO:0043229,GO:0018130,GO:0043226,GO:0043231,GO:0043227,GO:0044237,GO:0022607,GO:0034641,GO:0008152,GO:0043623,GO:0032991,GO:0032774,GO:0034654,GO:…	binding,protein complex,intracellular organelle part,organelle part,cellular component organization,DNA binding,cellular catabolic process,intracellular part,cellular component organization or biogenesis,organic cyclic compound binding,heterocyclic compound binding,intracellular,cell,cell part,autophagy,catabolic process,localization,cellular nitrogen compound biosynthetic process,protein complex…
XM_018059996.1	102182713	MYBPH	transcript	0.382861	6.63749	-4.11575	0.0191365	0.0557966	myosin binding protein H	GO:0005488,GO:0005515,GO:0003674	binding,protein binding,molecular_function
XM_018049562.1	102180747	LOC102180747	transcript	0.291467	5.04187	-4.11255	0.0393652	0.0903926	mitochondrial inner membrane protein COX18	GO:0051641,GO:0016043,GO:0034613,GO:0070727,GO:0071840,GO:0033036,GO:0008104,GO:0051179,GO:0016044,GO:0051205,GO:0051668,GO:0061024,GO:0009987,GO:0044763,GO:0044699,GO:0008150,GO:0005575,GO:0016020,GO:0044425,GO:0016021,GO:0031224	cellular localization,cellular component organization,cellular protein localization,cellular macromolecule localization,cellular component organization or biogenesis,macromolecule localization,protein localization,localization,cellular membrane organization,protein insertion into membrane,localization within membrane,membrane organization,cellular process,single-organism cellular process,single-o…
XM_005695749.3	102175625	LMOD3	transcript	0.427944	7.35852	-4.10392	0.00417488	0.0226159	leiomodin 3	GO:0005488,GO:0043167,GO:0016043,GO:0005515,GO:0003824,GO:0003677,GO:0044424,GO:0071840,GO:0097159,GO:1901363,GO:0005622,GO:0005623,GO:0044464,GO:0043169,GO:0044271,GO:0006461,GO:0046872,GO:0070271,GO:0071822,GO:1901362,GO:0019438,GO:0043229,GO:0018130,GO:0043226,GO:0043231,GO:0043227,GO:0048519,GO:0044237,GO:0022607,GO:0034641,GO:0008152,GO:0043623,GO:0032774,GO:0034654,GO:0008092,GO:0048523,GO:…	binding,ion binding,cellular component organization,protein binding,catalytic activity,DNA binding,intracellular part,cellular component organization or biogenesis,organic cyclic compound binding,heterocyclic compound binding,intracellular,cell,cell part,cation binding,cellular nitrogen compound biosynthetic process,protein complex assembly,metal ion binding,protein complex biogenesis,protein com…
XM_018050848.1	102176599	NMRK2	transcript	0.434263	7.4446	-4.09955	0.00191397	0.0155347	nicotinamide riboside kinase 2	GO:0005488,GO:0043167,GO:0097159,GO:1901363,GO:0043168,GO:0036094,GO:0000166,GO:1901265,GO:0051179,GO:0001882,GO:0035639,GO:0017076,GO:0032553,GO:0032555,GO:0001883,GO:0032549,GO:0032550,GO:0006810,GO:0051234,GO:0005524,GO:0032559,GO:0030554,GO:0032561,GO:0019001,GO:0005525,GO:0008150,GO:0003674	binding,ion binding,organic cyclic compound binding,heterocyclic compound binding,anion binding,small molecule binding,nucleotide binding,nucleoside phosphate binding,localization,nucleoside binding,purine ribonucleoside triphosphate binding,purine nucleotide binding,ribonucleotide binding,purine ribonucleotide binding,purine nucleoside binding,ribonucleoside binding,purine ribonucleoside binding…
XM_005675162.2	102176459	DNAJB11	transcript	0.364199	6.24104	-4.09899	0.00337409	0.02015	DnaJ heat shock protein family (Hsp40) member B11	GO:0005488,GO:0097159,GO:1901363,GO:0036094,GO:0051179,GO:0071702,GO:0006810,GO:0051234,GO:0044765,GO:0071705,GO:0019842,GO:0031419,GO:0015889,GO:0051180,GO:0044699,GO:0046906,GO:0008150,GO:0005575,GO:0003674,GO:0016020,GO:0044425,GO:0016021,GO:0031224	binding,organic cyclic compound binding,heterocyclic compound binding,small molecule binding,localization,organic substance transport,transport,establishment of localization,single-organism transport,nitrogen compound transport,vitamin binding,cobalamin binding,cobalamin transport,vitamin transport,single-organism process,tetrapyrrole binding,biological_process,cellular_component,molecular_functi…
XM_005687493.3	102172638	POSTN	transcript	37.2137	631.34	-4.08451	9.43906e-05	0.00533749	periostin	--	--
XM_005699520.3	102187106	CSRP3	transcript	1.10108	18.674	-4.08405	0.0146176	0.0468399	cysteine and glycine rich protein 3	GO:0005488,GO:0043167,GO:0003824,GO:0044424,GO:0005622,GO:0005623,GO:0044464,GO:0043169,GO:0046872,GO:0043229,GO:0043226,GO:0043231,GO:0043227,GO:0016740,GO:0005634,GO:0008270,GO:0046914,GO:0016763,GO:0003950,GO:0016757,GO:0005575,GO:0003674	binding,ion binding,catalytic activity,intracellular part,intracellular,cell,cell part,cation binding,metal ion binding,intracellular organelle,organelle,intracellular membrane-bounded organelle,membrane-bounded organelle,transferase activity,nucleus,zinc ion binding,transition metal ion binding,transferase activity, transferring pentosyl groups,NAD+ ADP-ribosyltransferase activity,transferase ac…
XM_005697803.3	102175082	LOC102175082	transcript	0.921904	15.5752	-4.07849	0.00522107	0.0253684	uroplakin-3b-like protein	GO:0003824,GO:0016787,GO:0008237,GO:0004222,GO:0008233,GO:0070011,GO:0004175,GO:0003674	catalytic activity,hydrolase activity,metallopeptidase activity,metalloendopeptidase activity,peptidase activity,peptidase activity, acting on L-amino acid peptides,endopeptidase activity,molecular_function
XM_018065826.1	102180161	DLK1	transcript	0.311221	5.20995	-4.06526	0.00613705	0.027893	delta like non-canonical Notch ligand 1	GO:0005488,GO:0043167,GO:0005515,GO:0005509,GO:0043169,GO:0046872,GO:0003674	binding,ion binding,protein binding,calcium ion binding,cation binding,metal ion binding,molecular_function
XM_018063974.1	102181161	CACNG5	transcript	0.157189	2.61426	-4.05583	0.0017254	0.0149236	calcium voltage-gated channel auxiliary subunit gamma 5	GO:0005488,GO:0043167,GO:0005623,GO:0044464,GO:0043169,GO:0046872,GO:0008270,GO:0046914,GO:0071944,GO:0005886,GO:0005575,GO:0003674,GO:0016020,GO:0044425,GO:0016021,GO:0031224	binding,ion binding,cell,cell part,cation binding,metal ion binding,zinc ion binding,transition metal ion binding,cell periphery,plasma membrane,cellular_component,molecular_function,membrane,membrane part,integral to membrane,intrinsic to membrane
XM_005677837.3	102187640	CSDE1	transcript	0.792419	13.1419	-4.05177	0.000873717	0.0111912	cold shock domain containing E1	GO:0005488,GO:0005515,GO:0003677,GO:0097159,GO:1901363,GO:0044271,GO:1901362,GO:0019438,GO:0018130,GO:0044237,GO:0034641,GO:0008152,GO:0032774,GO:0034654,GO:0006807,GO:0006351,GO:0003676,GO:1901360,GO:0006725,GO:0046483,GO:0016070,GO:0006139,GO:0031323,GO:0019222,GO:0090304,GO:0019219,GO:0051171,GO:0080090,GO:0010556,GO:0031326,GO:0071704,GO:0009889,GO:2000112,GO:0051252,GO:0010468,GO:2001141,GO:…	binding,protein binding,DNA binding,organic cyclic compound binding,heterocyclic compound binding,cellular nitrogen compound biosynthetic process,organic cyclic compound biosynthetic process,aromatic compound biosynthetic process,heterocycle biosynthetic process,cellular metabolic process,cellular nitrogen compound metabolic process,metabolic process,RNA biosynthetic process,nucleobase-containing…
XM_018053681.1	102189127	LHFPL2	transcript	0.279235	4.60568	-4.04386	0.0191217	0.0557799	lipoma HMGIC fusion partner-like 2	GO:0005488,GO:0043167,GO:0003824,GO:0097159,GO:1901363,GO:0043168,GO:0036094,GO:0000166,GO:1901265,GO:0043169,GO:0046872,GO:0044237,GO:0008152,GO:0001882,GO:0035639,GO:0017076,GO:0032553,GO:0032555,GO:0001883,GO:0032549,GO:0032550,GO:0005524,GO:0032559,GO:0030554,GO:0006793,GO:0006796,GO:0016740,GO:0004674,GO:0071704,GO:0016310,GO:0006468,GO:0006464,GO:0036211,GO:0044238,GO:0004672,GO:0043412,GO:…	binding,ion binding,catalytic activity,organic cyclic compound binding,heterocyclic compound binding,anion binding,small molecule binding,nucleotide binding,nucleoside phosphate binding,cation binding,metal ion binding,cellular metabolic process,metabolic process,nucleoside binding,purine ribonucleoside triphosphate binding,purine nucleotide binding,ribonucleotide binding,purine ribonucleotide bi…
XM_018051569.1	108633310	ZNF354C	transcript	0.089353	1.46189	-4.03218	0.023163	0.0630975	zinc finger protein 354C	GO:0005488,GO:0043167,GO:0005515,GO:0097159,GO:1901363,GO:0005622,GO:0005623,GO:0044464,GO:0043169,GO:0044271,GO:0046872,GO:1901362,GO:0019438,GO:0018130,GO:0044237,GO:0034641,GO:0008152,GO:0032774,GO:0034654,GO:0006807,GO:0006351,GO:0003676,GO:1901360,GO:0006725,GO:0046483,GO:0016070,GO:0006139,GO:0031323,GO:0019222,GO:0090304,GO:0019219,GO:0051171,GO:0080090,GO:0010556,GO:0031326,GO:0071704,GO:…	binding,ion binding,protein binding,organic cyclic compound binding,heterocyclic compound binding,intracellular,cell,cell part,cation binding,cellular nitrogen compound biosynthetic process,metal ion binding,organic cyclic compound biosynthetic process,aromatic compound biosynthetic process,heterocycle biosynthetic process,cellular metabolic process,cellular nitrogen compound metabolic process,me…
XM_018064430.1	102179517	P2RX5	transcript	0.119717	1.95296	-4.02797	0.0128859	0.0430584	purinergic receptor P2X 5	GO:0005623,GO:0044464,GO:0008324,GO:0042221,GO:0071944,GO:0031226,GO:0005887,GO:0005886,GO:0044459,GO:0010033,GO:1901698,GO:0009719,GO:0010243,GO:0008150,GO:1901700,GO:0001614,GO:0004931,GO:0014074,GO:0016502,GO:0033198,GO:0035381,GO:0035586,GO:0046683,GO:0014070,GO:0022892,GO:0015075,GO:0005215,GO:0022891,GO:0005261,GO:0022857,GO:0005575,GO:0022836,GO:0022839,GO:0005231,GO:0003674,GO:0005230,GO:…	cell,cell part,cation transmembrane transporter activity,response to chemical stimulus,cell periphery,intrinsic to plasma membrane,integral to plasma membrane,plasma membrane,plasma membrane part,response to organic substance,response to nitrogen compound,response to endogenous stimulus,response to organonitrogen compound,biological_process,response to oxygen-containing compound,purinergic nucleo…
XM_018038414.1	102189910	LRRN1	transcript	0.456795	7.38703	-4.01538	0.00206827	0.0160747	leucine rich repeat neuronal 1	GO:0005488,GO:0044446,GO:0044422,GO:0043167,GO:0051641,GO:0051649,GO:0005515,GO:0003824,GO:0044424,GO:0005622,GO:0005623,GO:0044464,GO:0043169,GO:0051179,GO:0046872,GO:0043229,GO:0043226,GO:0043231,GO:0043227,GO:0006810,GO:0051234,GO:0016787,GO:0003993,GO:0044765,GO:0016192,GO:0031090,GO:0030141,GO:0030246,GO:0005737,GO:0012505,GO:0042578,GO:0016791,GO:0032940,GO:0046903,GO:0009987,GO:0016023,GO:…	binding,intracellular organelle part,organelle part,ion binding,cellular localization,establishment of localization in cell,protein binding,catalytic activity,intracellular part,intracellular,cell,cell part,cation binding,localization,metal ion binding,intracellular organelle,organelle,intracellular membrane-bounded organelle,membrane-bounded organelle,transport,establishment of localization,hydr…
XM_005676121.3	102177384	GALNT13	transcript	0.5654	9.09869	-4.00832	0.000137495	0.00589827	polypeptide N-acetylgalactosaminyltransferase 13	--	--
XM_013972798.2	102187000	HCN1	transcript	0.215965	3.4533	-3.99911	0.00892839	0.0341792	hyperpolarization activated cyclic nucleotide gated potassium channel 1	GO:0051179,GO:0006810,GO:0051234,GO:0044765,GO:0051704,GO:0044764,GO:0006811,GO:0009987,GO:0042710,GO:0044763,GO:0055085,GO:0044699,GO:0008150,GO:0022892,GO:0015075,GO:0005215,GO:0022891,GO:0022857,GO:0005575,GO:0003674,GO:0015267,GO:0022803,GO:0005216,GO:0022838,GO:0016020	localization,transport,establishment of localization,single-organism transport,multi-organism process,multi-organism cellular process,ion transport,cellular process,biofilm formation,single-organism cellular process,transmembrane transport,single-organism process,biological_process,substrate-specific transporter activity,ion transmembrane transporter activity,transporter activity,substrate-specif…
XM_005691582.3	102176815	MVK	transcript	0.576693	9.2203	-3.99894	0.00494387	0.0247021	mevalonate kinase	GO:0005488,GO:0043167,GO:0097159,GO:1901363,GO:0043168,GO:0036094,GO:0000166,GO:1901265,GO:0001882,GO:0035639,GO:0017076,GO:0032553,GO:0032555,GO:0001883,GO:0032549,GO:0032550,GO:0005524,GO:0032559,GO:0030554,GO:0005575,GO:0003674,GO:0016020,GO:0004871,GO:0004872,GO:0004888,GO:0004930,GO:0038023,GO:0060089	binding,ion binding,organic cyclic compound binding,heterocyclic compound binding,anion binding,small molecule binding,nucleotide binding,nucleoside phosphate binding,nucleoside binding,purine ribonucleoside triphosphate binding,purine nucleotide binding,ribonucleotide binding,purine ribonucleotide binding,purine nucleoside binding,ribonucleoside binding,purine ribonucleoside binding,ATP binding,…
XM_005695646.3	102189719	CAV3	transcript	0.841139	13.2832	-3.98111	0.00756464	0.0311475	caveolin 3	GO:0016043,GO:0071840,GO:0022607,GO:0044085,GO:0016044,GO:0061024,GO:0001765,GO:0031579,GO:0070836,GO:0009987,GO:0044763,GO:0044699,GO:0008150	cellular component organization,cellular component organization or biogenesis,cellular component assembly,cellular component biogenesis,cellular membrane organization,membrane organization,membrane raft assembly,membrane raft organization,caveola assembly,cellular process,single-organism cellular process,single-organism process,biological_process
XM_018038373.1	102171015	CMTM7	transcript	0.24799	3.86966	-3.96386	0.0165102	0.0508693	CKLF like MARVEL transmembrane domain containing 7	GO:0005575,GO:0016020	cellular_component,membrane
XM_018058146.1	102168399	CHRND	transcript	0.122729	1.90752	-3.95816	0.0123556	0.0419474	cholinergic receptor nicotinic delta subunit	GO:0044424,GO:0005622,GO:0005623,GO:0044464,GO:0051179,GO:0043229,GO:0043226,GO:0006810,GO:0051234,GO:0043228,GO:0043232,GO:0044765,GO:0009405,GO:0051704,GO:0005737,GO:0005938,GO:0006811,GO:0071944,GO:0044448,GO:0008200,GO:0016248,GO:0044444,GO:0042151,GO:0016247,GO:0044699,GO:0008150,GO:0022892,GO:0015075,GO:0005215,GO:0022891,GO:0022857,GO:0005575,GO:0022836,GO:0022839,GO:0003674,GO:0005230,GO:…	intracellular part,intracellular,cell,cell part,localization,intracellular organelle,organelle,transport,establishment of localization,non-membrane-bounded organelle,intracellular non-membrane-bounded organelle,single-organism transport,pathogenesis,multi-organism process,cytoplasm,cell cortex,ion transport,cell periphery,cell cortex part,ion channel inhibitor activity,channel inhibitor activity,…
XM_018043469.1	100861283	TNNI2	transcript	13.6771	211.82	-3.953	0.0363969	0.0857264	troponin I2%2C fast skeletal type	GO:0005856,GO:0044430,GO:0005488,GO:0043234,GO:0044446,GO:0044422,GO:0016043,GO:0007049,GO:0005515,GO:0044424,GO:0071840,GO:0005622,GO:0005623,GO:0044464,GO:0043229,GO:0043226,GO:0000280,GO:0007067,GO:0000278,GO:0022402,GO:0032991,GO:0048285,GO:0008092,GO:0006996,GO:0015630,GO:0044427,GO:0007010,GO:0005694,GO:0000775,GO:0043228,GO:0043232,GO:0051128,GO:0005819,GO:0000793,GO:0051301,GO:0005874,GO:…	cytoskeleton,cytoskeletal part,binding,protein complex,intracellular organelle part,organelle part,cellular component organization,cell cycle,protein binding,intracellular part,cellular component organization or biogenesis,intracellular,cell,cell part,intracellular organelle,organelle,nuclear division,mitosis,mitotic cell cycle,cell cycle process,macromolecular complex,organelle fission,cytoskele…
XM_018047063.1	102176194	ADAM22	transcript	0.249707	3.83584	-3.94123	0.00506795	0.0249652	ADAM metallopeptidase domain 22	GO:0005488,GO:0043167,GO:0005515,GO:0003824,GO:0097159,GO:1901363,GO:0043169,GO:0046872,GO:0008152,GO:0003676,GO:0016787,GO:0071704,GO:0044238,GO:0008270,GO:0003723,GO:0008237,GO:0043170,GO:0046914,GO:0004222,GO:0006508,GO:0008233,GO:0070011,GO:0019538,GO:0008150,GO:0004175,GO:0003674	binding,ion binding,protein binding,catalytic activity,organic cyclic compound binding,heterocyclic compound binding,cation binding,metal ion binding,metabolic process,nucleic acid binding,hydrolase activity,organic substance metabolic process,primary metabolic process,zinc ion binding,RNA binding,metallopeptidase activity,macromolecule metabolic process,transition metal ion binding,metalloendope…
XM_018058050.1	102183017	FNDC5	transcript	0.554285	8.49333	-3.93763	0.00012578	0.00572845	fibronectin type III domain containing 5	GO:0005488,GO:0005515,GO:0003674	binding,protein binding,molecular_function
XM_018062459.1	102172848	NXPH2	transcript	0.162689	2.49174	-3.93697	0.000111269	0.00552592	neurexophilin 2	--	--
XM_018052935.1	102177439	SNAP91	transcript	0.176326	2.69384	-3.93335	0.00587237	0.027207	synaptosome associated protein 91	GO:0005488,GO:0043167,GO:0051641,GO:0046907,GO:0051649,GO:0034613,GO:0070727,GO:0033036,GO:0006886,GO:0043168,GO:0008104,GO:0051179,GO:0015031,GO:0045184,GO:0071702,GO:0006810,GO:0051234,GO:0005543,GO:0008289,GO:0009987,GO:0044763,GO:0044699,GO:0008150,GO:0003674	binding,ion binding,cellular localization,intracellular transport,establishment of localization in cell,cellular protein localization,cellular macromolecule localization,macromolecule localization,intracellular protein transport,anion binding,protein localization,localization,protein transport,establishment of protein localization,organic substance transport,transport,establishment of localizatio…
XM_005699104.3	102182760	MYPN	transcript	0.341483	5.18492	-3.92443	0.00223651	0.0166649	myopalladin	GO:0005488,GO:0005515,GO:0003824,GO:0008152,GO:0016787,GO:0071704,GO:0044238,GO:0065008,GO:0019048,GO:0043170,GO:0051704,GO:0044003,GO:0051817,GO:0035821,GO:0006508,GO:0044764,GO:0051701,GO:0044403,GO:0044419,GO:0009987,GO:0016032,GO:0008233,GO:0019087,GO:0070011,GO:0008236,GO:0017171,GO:0019538,GO:0008150,GO:0065007,GO:0003674	binding,protein binding,catalytic activity,metabolic process,hydrolase activity,organic substance metabolic process,primary metabolic process,regulation of biological quality,modulation by virus of host morphology or physiology,macromolecule metabolic process,multi-organism process,modification by symbiont of host morphology or physiology,modification of morphology or physiology of other organism…
XM_018061392.1	102169918	HECW2	transcript	0.435815	6.616	-3.92417	0.00407031	0.0223207	HECT%2C C2 and WW domain containing E3 ubiquitin protein ligase 2	GO:0005488,GO:0005515,GO:0003824,GO:0008092,GO:0042802,GO:0015631,GO:0043015,GO:0016874,GO:0016881,GO:0016879,GO:0004842,GO:0019787,GO:0003674	binding,protein binding,catalytic activity,cytoskeletal protein binding,identical protein binding,tubulin binding,gamma-tubulin binding,ligase activity,acid-amino acid ligase activity,ligase activity, forming carbon-nitrogen bonds,ubiquitin-protein ligase activity,small conjugating protein ligase activity,molecular_function
XM_005698684.3	102189371	ASB5	transcript	0.260822	3.9446	-3.91874	0.00388343	0.021768	ankyrin repeat and SOCS box containing 5	GO:0005488,GO:0005515,GO:0033036,GO:0051179,GO:0071702,GO:0006810,GO:0051234,GO:0035556,GO:0044765,GO:0005319,GO:0010876,GO:0009987,GO:0006869,GO:0044763,GO:0044699,GO:0008150,GO:0022892,GO:0005215,GO:0050794,GO:0050789,GO:0065007,GO:0003674,GO:0051716,GO:0007165,GO:0023052,GO:0044700,GO:0050896,GO:0007154	binding,protein binding,macromolecule localization,localization,organic substance transport,transport,establishment of localization,intracellular signal transduction,single-organism transport,lipid transporter activity,lipid localization,cellular process,lipid transport,single-organism cellular process,single-organism process,biological_process,substrate-specific transporter activity,transporter …
XM_005700249.3	102183942	CAPN6	transcript	5.69306	85.5575	-3.90962	0.000188451	0.00643801	calpain 6	GO:0005488,GO:0005515,GO:0003824,GO:0005622,GO:0005623,GO:0044464,GO:0008152,GO:0016787,GO:0071704,GO:0044238,GO:0043170,GO:0004198,GO:0006508,GO:0008234,GO:0004197,GO:0008233,GO:0070011,GO:0019538,GO:0008150,GO:0004175,GO:0005575,GO:0003674	binding,protein binding,catalytic activity,intracellular,cell,cell part,metabolic process,hydrolase activity,organic substance metabolic process,primary metabolic process,macromolecule metabolic process,calcium-dependent cysteine-type endopeptidase activity,proteolysis,cysteine-type peptidase activity,cysteine-type endopeptidase activity,peptidase activity,peptidase activity, acting on L-amino ac…
NM_001285668.1	100861317	TNNC2	transcript	16.4538	243.739	-3.88885	0.0471133	0.102375	troponin C2%2C fast skeletal type	GO:0005488,GO:0043167,GO:0005515,GO:0005509,GO:0043169,GO:0046872,GO:0044421,GO:0031012,GO:0005578,GO:0005576,GO:0009987,GO:0044763,GO:0044699,GO:0008150,GO:0050794,GO:0050789,GO:0065007,GO:0005575,GO:0003674,GO:0051716,GO:0007165,GO:0023052,GO:0044700,GO:0050896,GO:0007154	binding,ion binding,protein binding,calcium ion binding,cation binding,metal ion binding,extracellular region part,extracellular matrix,proteinaceous extracellular matrix,extracellular region,cellular process,single-organism cellular process,single-organism process,biological_process,regulation of cellular process,regulation of biological process,biological regulation,cellular_component,molecular…
XM_018042110.1	102169157	MYOM2	transcript	0.695796	10.2734	-3.88411	0.00539347	0.0258716	myomesin 2	GO:0005488,GO:0043167,GO:0005515,GO:0003824,GO:0043169,GO:0046872,GO:0016787,GO:0003993,GO:0042578,GO:0016791,GO:0016788,GO:0003674	binding,ion binding,protein binding,catalytic activity,cation binding,metal ion binding,hydrolase activity,acid phosphatase activity,phosphoric ester hydrolase activity,phosphatase activity,hydrolase activity, acting on ester bonds,molecular_function
XM_005681803.3	102191026	CCNG2	transcript	1.0126	14.8917	-3.87837	0.0248144	0.0659731	cyclin G2	--	--
XM_018053720.1	102185571	LVRN	transcript	2.39301	35.0921	-3.87425	0.00181736	0.0152485	laeverin	GO:0005488,GO:0043167,GO:0003824,GO:0043169,GO:0046872,GO:0016787,GO:0008270,GO:0008237,GO:0046914,GO:0008233,GO:0070011,GO:0003674	binding,ion binding,catalytic activity,cation binding,metal ion binding,hydrolase activity,zinc ion binding,metallopeptidase activity,transition metal ion binding,peptidase activity,peptidase activity, acting on L-amino acid peptides,molecular_function
XM_005691175.3	102188433	FBXW7	transcript	0.145405	2.13226	-3.87424	0.000486734	0.00894325	F-box and WD repeat domain containing 7	GO:0005488,GO:0005515,GO:0044424,GO:0005622,GO:0005623,GO:0044464,GO:0044271,GO:1901362,GO:0019438,GO:0043229,GO:0018130,GO:0043226,GO:0043231,GO:0043227,GO:0044237,GO:0034641,GO:0008152,GO:0032991,GO:0032774,GO:0034654,GO:0006807,GO:0006351,GO:1901360,GO:0006725,GO:0046483,GO:0016070,GO:0006139,GO:0031323,GO:0019222,GO:0090304,GO:0005634,GO:0019219,GO:0051171,GO:0080090,GO:0010556,GO:0031326,GO:…	binding,protein binding,intracellular part,intracellular,cell,cell part,cellular nitrogen compound biosynthetic process,organic cyclic compound biosynthetic process,aromatic compound biosynthetic process,intracellular organelle,heterocycle biosynthetic process,organelle,intracellular membrane-bounded organelle,membrane-bounded organelle,cellular metabolic process,cellular nitrogen compound metabo…
XM_005698161.3	102182190	DKK1	transcript	1.07328	15.7011	-3.87076	0.00023508	0.0071536	dickkopf WNT signaling pathway inhibitor 1	GO:0003824,GO:0044271,GO:1901362,GO:0019438,GO:0018130,GO:0048519,GO:0044237,GO:0034641,GO:0008152,GO:0044710,GO:0048523,GO:0006807,GO:0044281,GO:0044711,GO:1901360,GO:0006725,GO:0046483,GO:0044283,GO:1901564,GO:1901566,GO:0032502,GO:0071704,GO:0007275,GO:0044707,GO:0009058,GO:0032501,GO:1901576,GO:0044249,GO:0009968,GO:0010648,GO:0023057,GO:0010646,GO:0048585,GO:0023051,GO:0016829,GO:0009966,GO:…	catalytic activity,cellular nitrogen compound biosynthetic process,organic cyclic compound biosynthetic process,aromatic compound biosynthetic process,heterocycle biosynthetic process,negative regulation of biological process,cellular metabolic process,cellular nitrogen compound metabolic process,metabolic process,single-organism metabolic process,negative regulation of cellular process,nitrogen …
XM_005677771.3	102171475	PDE4DIP	transcript	0.110332	1.61013	-3.86725	0.0321259	0.0785685	phosphodiesterase 4D interacting protein	GO:0005488,GO:0043167,GO:0044424,GO:0005622,GO:0005623,GO:0044464,GO:0043169,GO:0046872,GO:0043229,GO:0043226,GO:0043231,GO:0043227,GO:0005634,GO:0008270,GO:0046914,GO:0005575,GO:0003674	binding,ion binding,intracellular part,intracellular,cell,cell part,cation binding,metal ion binding,intracellular organelle,organelle,intracellular membrane-bounded organelle,membrane-bounded organelle,nucleus,zinc ion binding,transition metal ion binding,cellular_component,molecular_function
XM_005677826.3	102185134	CASQ2	transcript	2.17347	31.7024	-3.86652	0.000417895	0.00848156	calsequestrin 2	GO:0005488,GO:0043167,GO:0005509,GO:0043169,GO:0046872,GO:0003674	binding,ion binding,calcium ion binding,cation binding,metal ion binding,molecular_function
XM_018049929.1	102182116	DOK7	transcript	0.140359	2.03678	-3.8591	0.0011253	0.0123319	docking protein 7	GO:0005488,GO:0005515,GO:0005158,GO:0032403,GO:0005102,GO:0003674	binding,protein binding,insulin receptor binding,protein complex binding,receptor binding,molecular_function
XM_018061662.1	106503088	VSTM2B	transcript	0.142533	2.06559	-3.85718	0.00417167	0.0226157	V-set and transmembrane domain containing 2B	GO:0005488,GO:0005515,GO:0005575,GO:0003674,GO:0016020	binding,protein binding,cellular_component,molecular_function,membrane
XM_018056155.1	102175414	TMEM8C	transcript	0.189562	2.71364	-3.83949	0.0178928	0.0535501	transmembrane protein 8C	--	--
XM_018061971.1	102182820	NETO2	transcript	0.575555	8.23467	-3.83868	0.00294566	0.01876	neuropilin and tolloid like 2	GO:0005488,GO:0005515,GO:0009987,GO:0044763,GO:0044699,GO:0008150,GO:0050794,GO:0050789,GO:0065007,GO:0005575,GO:0003674,GO:0016020,GO:0051716,GO:0007165,GO:0023052,GO:0044700,GO:0050896,GO:0007154	binding,protein binding,cellular process,single-organism cellular process,single-organism process,biological_process,regulation of cellular process,regulation of biological process,biological regulation,cellular_component,molecular_function,membrane,cellular response to stimulus,signal transduction,signaling,single organism signaling,response to stimulus,cell communication
XM_005683186.3	102189754	ANXA6	transcript	7.64255	109.278	-3.83781	0.00630864	0.0283375	annexin A6	GO:0005488,GO:0043167,GO:0003824,GO:0003677,GO:0005509,GO:0044248,GO:0097159,GO:1901363,GO:0043168,GO:0009056,GO:0043169,GO:0044271,GO:0046872,GO:1901362,GO:0019438,GO:0018130,GO:0044237,GO:0034641,GO:0006575,GO:0008152,GO:0044710,GO:0032774,GO:0034654,GO:0019752,GO:0006807,GO:0043436,GO:0006082,GO:0006351,GO:0006352,GO:0003676,GO:0044281,GO:1901360,GO:0006725,GO:0046483,GO:0016787,GO:1901564,GO:…	binding,ion binding,catalytic activity,DNA binding,calcium ion binding,cellular catabolic process,organic cyclic compound binding,heterocyclic compound binding,anion binding,catabolic process,cation binding,cellular nitrogen compound biosynthetic process,metal ion binding,organic cyclic compound biosynthetic process,aromatic compound biosynthetic process,heterocycle biosynthetic process,cellular …
XM_018052040.1	102178355	DMRT2	transcript	0.288416	4.11196	-3.8336	0.0114135	0.0400202	doublesex and mab-3 related transcription factor 2	GO:0005488,GO:0003677,GO:0097159,GO:1901363,GO:0044271,GO:1901362,GO:0019438,GO:0018130,GO:0044237,GO:0034641,GO:0008152,GO:0032774,GO:0034654,GO:0006807,GO:0006351,GO:0003676,GO:1901360,GO:0006725,GO:0046483,GO:0016070,GO:0006139,GO:0031323,GO:0019222,GO:0090304,GO:0019219,GO:0051171,GO:0080090,GO:0010556,GO:0031326,GO:0071704,GO:0009889,GO:2000112,GO:0051252,GO:0010468,GO:2001141,GO:0006355,GO:…	binding,DNA binding,organic cyclic compound binding,heterocyclic compound binding,cellular nitrogen compound biosynthetic process,organic cyclic compound biosynthetic process,aromatic compound biosynthetic process,heterocycle biosynthetic process,cellular metabolic process,cellular nitrogen compound metabolic process,metabolic process,RNA biosynthetic process,nucleobase-containing compound biosyn…
XM_005676309.3	102173340	RFTN2	transcript	0.806959	11.4631	-3.82836	0.0230656	0.0629058	raftlin family member 2	--	--
XM_005682968.3	102182302	MYOT	transcript	0.307146	4.36243	-3.82814	0.0371612	0.0868534	myotilin	GO:0005488,GO:0005515,GO:0003674	binding,protein binding,molecular_function
XM_018062250.1	102184464	ZNF536	transcript	0.329419	4.67807	-3.82792	0.0015371	0.0140781	zinc finger protein 536	GO:0005488,GO:0043167,GO:0043169,GO:0046872,GO:0003674	binding,ion binding,cation binding,metal ion binding,molecular_function
XM_005695011.3	102177380	FSD2	transcript	0.144196	2.02347	-3.81073	0.00377184	0.0213812	fibronectin type III and SPRY domain containing 2	GO:0005488,GO:0043167,GO:0005515,GO:0003824,GO:0033036,GO:0043169,GO:0051179,GO:0046872,GO:0008152,GO:0071702,GO:0006810,GO:0051234,GO:0016787,GO:0006812,GO:0071704,GO:0003993,GO:0044238,GO:0044765,GO:0008289,GO:0030001,GO:0043170,GO:0008324,GO:0042578,GO:0005576,GO:0016791,GO:0010876,GO:0006811,GO:0009987,GO:0006869,GO:0046873,GO:0051082,GO:0016788,GO:0042157,GO:0044763,GO:0055085,GO:0044699,GO:…	binding,ion binding,protein binding,catalytic activity,macromolecule localization,cation binding,localization,metal ion binding,metabolic process,organic substance transport,transport,establishment of localization,hydrolase activity,cation transport,organic substance metabolic process,acid phosphatase activity,primary metabolic process,single-organism transport,lipid binding,metal ion transport,m…
XM_018053663.1	102180943	GPR137C	transcript	0.251386	3.52329	-3.80895	0.00106939	0.0121741	G protein-coupled receptor 137C	GO:0005488,GO:0016043,GO:0005515,GO:0071840,GO:0008092,GO:0006996,GO:0007010,GO:0003779,GO:0009987,GO:0044763,GO:0044699,GO:0008150,GO:0003674	binding,cellular component organization,protein binding,cellular component organization or biogenesis,cytoskeletal protein binding,organelle organization,cytoskeleton organization,actin binding,cellular process,single-organism cellular process,single-organism process,biological_process,molecular_function
XM_013976182.2	102185989	MUM1L1	transcript	0.461418	6.46244	-3.80793	0.000478879	0.00893054	MUM1 like 1	GO:0005488,GO:0003824,GO:0003677,GO:0097159,GO:1901363,GO:0044271,GO:1901362,GO:0019438,GO:0018130,GO:0044237,GO:0034641,GO:0008152,GO:0032774,GO:0034654,GO:0006807,GO:0006351,GO:0006352,GO:0003676,GO:1901360,GO:0006725,GO:0046483,GO:0016070,GO:0006139,GO:0031323,GO:0016740,GO:0019222,GO:0090304,GO:0019219,GO:0051171,GO:0080090,GO:0010556,GO:0031326,GO:0071704,GO:0009889,GO:2000112,GO:0051252,GO:…	binding,catalytic activity,DNA binding,organic cyclic compound binding,heterocyclic compound binding,cellular nitrogen compound biosynthetic process,organic cyclic compound biosynthetic process,aromatic compound biosynthetic process,heterocycle biosynthetic process,cellular metabolic process,cellular nitrogen compound metabolic process,metabolic process,RNA biosynthetic process,nucleobase-contain…
XM_018056847.1	102190430	LOC102190430	transcript	0.163221	2.26632	-3.79546	0.0152862	0.0483156	guanine nucleotide-binding protein G(s) subunit alpha isoforms XLas	--	--
XM_018066001.1	102191280	LOC102191280	transcript	0.567429	7.87257	-3.79432	0.00981328	0.0362698	proline-rich receptor-like protein kinase PERK8	--	--
XM_018060619.1	102180067	RABGAP1L	transcript	0.155315	2.14966	-3.79083	0.00149318	0.0138868	RAB GTPase activating protein 1 like	GO:0005488,GO:0005515,GO:0003824,GO:0044248,GO:0044424,GO:0005622,GO:0005623,GO:0044464,GO:0009056,GO:0051179,GO:0043229,GO:0043226,GO:0043231,GO:0043227,GO:0044237,GO:0008152,GO:0008092,GO:0016787,GO:0048870,GO:0051674,GO:0006928,GO:0071704,GO:0044238,GO:1901575,GO:0040011,GO:0006511,GO:0019898,GO:0019941,GO:0043632,GO:0044260,GO:0030163,GO:0042995,GO:0044257,GO:0051603,GO:0005929,GO:0031514,GO:…	binding,protein binding,catalytic activity,cellular catabolic process,intracellular part,intracellular,cell,cell part,catabolic process,localization,intracellular organelle,organelle,intracellular membrane-bounded organelle,membrane-bounded organelle,cellular metabolic process,metabolic process,cytoskeletal protein binding,hydrolase activity,cell motility,localization of cell,cellular component m…
XM_005679297.3	102176194	ADAM22	transcript	0.662139	9.14501	-3.78778	0.0110555	0.0391687	ADAM metallopeptidase domain 22	GO:0005488,GO:0043167,GO:0005515,GO:0003824,GO:0097159,GO:1901363,GO:0043169,GO:0046872,GO:0008152,GO:0003676,GO:0016787,GO:0071704,GO:0044238,GO:0008270,GO:0003723,GO:0008237,GO:0043170,GO:0046914,GO:0004222,GO:0006508,GO:0008233,GO:0070011,GO:0019538,GO:0008150,GO:0004175,GO:0003674	binding,ion binding,protein binding,catalytic activity,organic cyclic compound binding,heterocyclic compound binding,cation binding,metal ion binding,metabolic process,nucleic acid binding,hydrolase activity,organic substance metabolic process,primary metabolic process,zinc ion binding,RNA binding,metallopeptidase activity,macromolecule metabolic process,transition metal ion binding,metalloendope…
XM_018055612.1	102178282	GEN1	transcript	0.233037	3.19426	-3.77685	0.00966786	0.0359088	GEN1%2C Holliday junction 5' flap endonuclease	GO:0005488,GO:0003824,GO:0003677,GO:0097159,GO:1901363,GO:0044237,GO:0034641,GO:0008152,GO:0006807,GO:0003676,GO:1901360,GO:0006725,GO:0046483,GO:0016787,GO:0006139,GO:0016740,GO:0090304,GO:0071704,GO:0044238,GO:0033554,GO:0006950,GO:0044260,GO:0006974,GO:0043170,GO:0006259,GO:0008173,GO:0008757,GO:0006281,GO:0016741,GO:0009020,GO:0009987,GO:0008168,GO:0016788,GO:0016423,GO:0044763,GO:0008175,GO:…	binding,catalytic activity,DNA binding,organic cyclic compound binding,heterocyclic compound binding,cellular metabolic process,cellular nitrogen compound metabolic process,metabolic process,nitrogen compound metabolic process,nucleic acid binding,organic cyclic compound metabolic process,cellular aromatic compound metabolic process,heterocycle metabolic process,hydrolase activity,nucleobase-cont…
XM_018055157.1	102181506	TMEM178A	transcript	0.321329	4.39999	-3.77538	0.00274325	0.0182182	transmembrane protein 178A	GO:0044421,GO:0065008,GO:0039526,GO:0044531,GO:0044532,GO:0052040,GO:0052150,GO:0052248,GO:0052433,GO:0019048,GO:0019054,GO:0044068,GO:0051704,GO:0008219,GO:0016265,GO:0044003,GO:0051817,GO:0010941,GO:0042981,GO:0043067,GO:0048518,GO:0005576,GO:0048522,GO:0043900,GO:0042025,GO:0035821,GO:0033647,GO:0033648,GO:0044764,GO:0051701,GO:0006915,GO:0012501,GO:0033643,GO:0033646,GO:0043656,GO:0018995,GO:…	extracellular region part,regulation of biological quality,modulation by virus of host apoptotic process,modulation of programmed cell death in other organism,modulation of apoptotic process in other organism,modulation by symbiont of host programmed cell death,modulation by symbiont of host apoptotic process,modulation of programmed cell death in other organism involved in symbiotic interaction,…
XM_005677116.3	102177851	RGS4	transcript	2.2815	31.1369	-3.77057	0.000219529	0.00694836	regulator of G-protein signaling 4	GO:0044424,GO:0005622,GO:0005623,GO:0044464,GO:0043229,GO:0043226,GO:0043231,GO:0043227,GO:0005739,GO:0005737,GO:0044444,GO:0005575	intracellular part,intracellular,cell,cell part,intracellular organelle,organelle,intracellular membrane-bounded organelle,membrane-bounded organelle,mitochondrion,cytoplasm,cytoplasmic part,cellular_component
XM_018041085.1	108633926	LOC108633926	transcript	0.229853	3.12795	-3.76643	0.000260975	0.007254	elastin-like	--	--
XM_018044709.1	108633300	LOC108633300	transcript	0.175283	2.35743	-3.74946	0.0248707	0.0660737	uncharacterized LOC108633300	GO:0005488,GO:0016043,GO:0003824,GO:0071840,GO:0097159,GO:1901363,GO:0051179,GO:0022607,GO:0006810,GO:0051234,GO:0003676,GO:0044085,GO:0016787,GO:0007599,GO:0050817,GO:0050878,GO:0042060,GO:0009611,GO:0065008,GO:0044707,GO:0032501,GO:0006950,GO:0003723,GO:0051704,GO:0005576,GO:0044764,GO:0044403,GO:0044419,GO:0009987,GO:0016032,GO:0017069,GO:0019058,GO:0016788,GO:0006959,GO:0042381,GO:0017070,GO:…	binding,cellular component organization,catalytic activity,cellular component organization or biogenesis,organic cyclic compound binding,heterocyclic compound binding,localization,cellular component assembly,transport,establishment of localization,nucleic acid binding,cellular component biogenesis,hydrolase activity,hemostasis,coagulation,regulation of body fluid levels,wound healing,response to …
XM_005684815.3	102185001	TXLNB	transcript	0.370174	4.97623	-3.74878	0.0013275	0.0131789	taxilin beta	GO:0005488,GO:0005515,GO:0000149,GO:0019905,GO:0003674	binding,protein binding,SNARE binding,syntaxin binding,molecular_function
XM_018047655.1	102191768	HOXC10	transcript	0.18464	2.46652	-3.73969	0.00855846	0.03334	homeobox C10	GO:0005488,GO:0003677,GO:0097159,GO:1901363,GO:0044271,GO:1901362,GO:0019438,GO:0018130,GO:0044237,GO:0034641,GO:0008152,GO:0032774,GO:0034654,GO:0006807,GO:0006351,GO:0003676,GO:1901360,GO:0006725,GO:0046483,GO:0016070,GO:0006139,GO:0031323,GO:0019222,GO:0090304,GO:0019219,GO:0051171,GO:0080090,GO:0010556,GO:0031326,GO:0071704,GO:0009889,GO:2000112,GO:0051252,GO:0010468,GO:2001141,GO:0006355,GO:…	binding,DNA binding,organic cyclic compound binding,heterocyclic compound binding,cellular nitrogen compound biosynthetic process,organic cyclic compound biosynthetic process,aromatic compound biosynthetic process,heterocycle biosynthetic process,cellular metabolic process,cellular nitrogen compound metabolic process,metabolic process,RNA biosynthetic process,nucleobase-containing compound biosyn…
XM_018065759.1	102182970	BIN1	transcript	1.03835	13.8236	-3.73478	0.0174094	0.0526223	bridging integrator 1	GO:0005488,GO:0043234,GO:0044446,GO:0044422,GO:0051641,GO:0046907,GO:0051649,GO:0005515,GO:0006913,GO:0051169,GO:0044424,GO:0033036,GO:0005622,GO:0005623,GO:0044464,GO:0051179,GO:0044271,GO:1901362,GO:0016482,GO:0019438,GO:0043229,GO:0018130,GO:0043226,GO:0043231,GO:0043227,GO:0044237,GO:0034641,GO:0008152,GO:0032991,GO:0071702,GO:0032774,GO:0034654,GO:0006807,GO:0006351,GO:0006810,GO:0051234,GO:…	binding,protein complex,intracellular organelle part,organelle part,cellular localization,intracellular transport,establishment of localization in cell,protein binding,nucleocytoplasmic transport,nuclear transport,intracellular part,macromolecule localization,intracellular,cell,cell part,localization,cellular nitrogen compound biosynthetic process,organic cyclic compound biosynthetic process,cyto…
XM_005683156.3	102181496	CSNK1A1	transcript	1.42795	18.8501	-3.72255	0.000349597	0.00796783	casein kinase 1 alpha 1	GO:0005488,GO:0043167,GO:0003824,GO:0097159,GO:1901363,GO:0043168,GO:0036094,GO:0000166,GO:1901265,GO:0051179,GO:0044237,GO:0008152,GO:0001882,GO:0035639,GO:0017076,GO:0032553,GO:0032555,GO:0001883,GO:0032549,GO:0032550,GO:0006810,GO:0051234,GO:0005524,GO:0032559,GO:0030554,GO:0006793,GO:0006796,GO:0016740,GO:0006812,GO:0071704,GO:0016310,GO:0006468,GO:0006464,GO:0036211,GO:0044238,GO:0004672,GO:…	binding,ion binding,catalytic activity,organic cyclic compound binding,heterocyclic compound binding,anion binding,small molecule binding,nucleotide binding,nucleoside phosphate binding,localization,cellular metabolic process,metabolic process,nucleoside binding,purine ribonucleoside triphosphate binding,purine nucleotide binding,ribonucleotide binding,purine ribonucleotide binding,purine nucleos…
XM_005699251.3	102171217	RPS24	transcript	2.55965	33.7018	-3.71881	0.0316901	0.0777823	ribosomal protein S24	GO:0044424,GO:0005622,GO:0005623,GO:0044464,GO:0043229,GO:0043226,GO:0044237,GO:0008152,GO:0032991,GO:0043228,GO:0043232,GO:0071704,GO:0044238,GO:0009058,GO:0044260,GO:1901576,GO:0044249,GO:0043170,GO:0009059,GO:0005737,GO:0034645,GO:0009987,GO:0010467,GO:0044444,GO:0044267,GO:0019538,GO:0008150,GO:0005198,GO:0005575,GO:0003674,GO:0006412,GO:0030529,GO:0005840,GO:0003735	intracellular part,intracellular,cell,cell part,intracellular organelle,organelle,cellular metabolic process,metabolic process,macromolecular complex,non-membrane-bounded organelle,intracellular non-membrane-bounded organelle,organic substance metabolic process,primary metabolic process,biosynthetic process,cellular macromolecule metabolic process,organic substance biosynthetic process,cellular b…
XM_018058433.1	102175314	SULF1	transcript	0.843412	11.0625	-3.7133	0.00109061	0.0122	sulfatase 1	GO:0003824,GO:0008152,GO:0016787,GO:0016788,GO:0008484,GO:0008150,GO:0003674	catalytic activity,metabolic process,hydrolase activity,hydrolase activity, acting on ester bonds,sulfuric ester hydrolase activity,biological_process,molecular_function
XM_005700150.3	102177505	TMEM35A	transcript	0.84863	11.0949	-3.70862	0.00112117	0.0123319	transmembrane protein 35A	--	--
XM_005685459.3	102169675	SCG5	transcript	0.34907	4.56052	-3.70761	0.000638831	0.00975302	secretogranin V	GO:0044424,GO:0005622,GO:0005623,GO:0044464,GO:0043229,GO:0043226,GO:0043231,GO:0043227,GO:0030141,GO:0005737,GO:0009987,GO:0016023,GO:0031988,GO:0007218,GO:0044444,GO:0031410,GO:0031982,GO:0044763,GO:0044699,GO:0008150,GO:0050794,GO:0050789,GO:0065007,GO:0005575,GO:0051716,GO:0007166,GO:0007186,GO:0007165,GO:0023052,GO:0044700,GO:0050896,GO:0007154	intracellular part,intracellular,cell,cell part,intracellular organelle,organelle,intracellular membrane-bounded organelle,membrane-bounded organelle,secretory granule,cytoplasm,cellular process,cytoplasmic membrane-bounded vesicle,membrane-bounded vesicle,neuropeptide signaling pathway,cytoplasmic part,cytoplasmic vesicle,vesicle,single-organism cellular process,single-organism process,biologica…
XM_018059792.1	102175970	HSPB2	transcript	0.915341	11.9451	-3.70596	6.10983e-06	0.00267049	heat shock protein family B (small) member 2	GO:0005212,GO:0005198,GO:0003674	structural constituent of eye lens,structural molecule activity,molecular_function
XM_018064855.1	102178659	WFIKKN2	transcript	0.146701	1.90178	-3.69639	0.00308325	0.0191497	WAP%2C follistatin/kazal%2C immunoglobulin%2C kunitz and netrin domain containing 2	GO:0005488,GO:0005515,GO:0003677,GO:0044424,GO:0097159,GO:1901363,GO:0005622,GO:0005623,GO:0044464,GO:0044271,GO:1901362,GO:0019438,GO:0043229,GO:0018130,GO:0043226,GO:0043231,GO:0043227,GO:0044237,GO:0034641,GO:0008152,GO:0044710,GO:0032774,GO:0034654,GO:0006807,GO:0006351,GO:0003676,GO:0044711,GO:1901360,GO:0006725,GO:0046483,GO:0016070,GO:0006139,GO:0031323,GO:0019222,GO:0090304,GO:0005634,GO:…	binding,protein binding,DNA binding,intracellular part,organic cyclic compound binding,heterocyclic compound binding,intracellular,cell,cell part,cellular nitrogen compound biosynthetic process,organic cyclic compound biosynthetic process,aromatic compound biosynthetic process,intracellular organelle,heterocycle biosynthetic process,organelle,intracellular membrane-bounded organelle,membrane-boun…
XM_018040858.1	102188801	GAP43	transcript	0.522875	6.67305	-3.67381	0.000971399	0.0117084	growth associated protein 43	GO:0005488,GO:0005515,GO:0040008,GO:0040007,GO:0015558,GO:0015563,GO:0015569,GO:0072349,GO:0008150,GO:0015171,GO:0005342,GO:0046943,GO:0008514,GO:0022892,GO:0015075,GO:0005215,GO:0022891,GO:0022857,GO:0008509,GO:0050789,GO:0065007,GO:0003674	binding,protein binding,regulation of growth,growth,p-aminobenzoyl-glutamate uptake transmembrane transporter activity,uptake transmembrane transporter activity,p-aminobenzoyl-glutamate transmembrane transporter activity,modified amino acid transmembrane transporter activity,biological_process,amino acid transmembrane transporter activity,organic acid transmembrane transporter activity,carboxylic…
XM_005700663.3	108633204	ITGB1BP2	transcript	1.1433	14.5759	-3.67231	0.00182678	0.0152489	integrin subunit beta 1 binding protein 2	--	--
XM_005683520.3	102171973	HAND2	transcript	0.493713	6.27281	-3.66737	0.0029287	0.0187048	heart and neural crest derivatives expressed 2	GO:0005488,GO:0005515,GO:0005623,GO:0044464,GO:0046983,GO:0048856,GO:0032502,GO:0044767,GO:0009653,GO:0048869,GO:0032501,GO:0048646,GO:0042600,GO:0030154,GO:0005213,GO:0007292,GO:0007304,GO:0030703,GO:0030707,GO:0048477,GO:0005576,GO:0030312,GO:0022412,GO:0048468,GO:0003006,GO:0071944,GO:0009987,GO:0007276,GO:0000003,GO:0019953,GO:0048610,GO:0044702,GO:0044763,GO:0048609,GO:0032504,GO:0044699,GO:…	binding,protein binding,cell,cell part,protein dimerization activity,anatomical structure development,developmental process,single-organism developmental process,anatomical structure morphogenesis,cellular developmental process,multicellular organismal process,anatomical structure formation involved in morphogenesis,chorion,cell differentiation,structural constituent of chorion,female gamete gene…
XM_018049850.1	102180479	ADD1	transcript	0.507187	6.41953	-3.66188	0.00166218	0.0146755	adducin 1	GO:0005488,GO:0005576,GO:0050840,GO:0005575,GO:0003674	binding,extracellular region,extracellular matrix binding,cellular_component,molecular_function
XM_005699426.3	102181655	NOX4	transcript	0.205814	2.60482	-3.66177	0.00201268	0.015889	NADPH oxidase 4	GO:0005488,GO:0043234,GO:0043167,GO:0003824,GO:0097159,GO:1901363,GO:0043168,GO:0036094,GO:0000166,GO:1901265,GO:0051179,GO:0016817,GO:0044237,GO:0008152,GO:0001882,GO:0044710,GO:0035639,GO:0032991,GO:0017076,GO:0032553,GO:0032555,GO:0001883,GO:0032549,GO:0032550,GO:0006810,GO:0051234,GO:0005524,GO:0032559,GO:0030554,GO:0016787,GO:0016491,GO:0055114,GO:0022904,GO:0022900,GO:0016820,GO:0009987,GO:…	binding,protein complex,ion binding,catalytic activity,organic cyclic compound binding,heterocyclic compound binding,anion binding,small molecule binding,nucleotide binding,nucleoside phosphate binding,localization,hydrolase activity, acting on acid anhydrides,cellular metabolic process,metabolic process,nucleoside binding,single-organism metabolic process,purine ribonucleoside triphosphate bindi…
XM_018051617.1	102186862	RASGEF1C	transcript	0.146142	1.84377	-3.65722	0.00291388	0.0186881	RasGEF domain family member 1C	GO:0007264,GO:0035556,GO:0030234,GO:0060589,GO:0005085,GO:0030695,GO:0009987,GO:0004857,GO:0004867,GO:0044763,GO:0030414,GO:0061134,GO:0044699,GO:0004866,GO:0061135,GO:0008150,GO:0050794,GO:0050789,GO:0065007,GO:0003674,GO:0051716,GO:0007165,GO:0023052,GO:0044700,GO:0050896,GO:0007154	small GTPase mediated signal transduction,intracellular signal transduction,enzyme regulator activity,nucleoside-triphosphatase regulator activity,guanyl-nucleotide exchange factor activity,GTPase regulator activity,cellular process,enzyme inhibitor activity,serine-type endopeptidase inhibitor activity,single-organism cellular process,peptidase inhibitor activity,peptidase regulator activity,sing…
XM_005690504.3	102182522	DISP1	transcript	0.505181	6.32801	-3.64688	0.00600002	0.0275273	dispatched RND transporter family member 1	GO:0008158,GO:0005575,GO:0003674,GO:0016020,GO:0004871,GO:0004872,GO:0004888,GO:0038023,GO:0060089	hedgehog receptor activity,cellular_component,molecular_function,membrane,signal transducer activity,receptor activity,transmembrane signaling receptor activity,signaling receptor activity,molecular transducer activity
XM_005687978.3	102180405	CUBN	transcript	0.321888	4.02942	-3.64594	0.00470309	0.0241147	cubilin	GO:0005488,GO:0043167,GO:0005515,GO:0003824,GO:0005509,GO:0043169,GO:0044271,GO:0046872,GO:1901362,GO:0018130,GO:0044237,GO:0034641,GO:0008152,GO:0044710,GO:0006807,GO:0044281,GO:0044711,GO:1901360,GO:0046483,GO:0044283,GO:0016787,GO:1901564,GO:0006793,GO:0006796,GO:1901566,GO:0071704,GO:0016810,GO:0008270,GO:0009058,GO:0051188,GO:0006950,GO:0009108,GO:0019637,GO:1901576,GO:0006732,GO:0051186,GO:…	binding,ion binding,protein binding,catalytic activity,calcium ion binding,cation binding,cellular nitrogen compound biosynthetic process,metal ion binding,organic cyclic compound biosynthetic process,heterocycle biosynthetic process,cellular metabolic process,cellular nitrogen compound metabolic process,metabolic process,single-organism metabolic process,nitrogen compound metabolic process,small…
XM_018056306.1	102168461	AMER2	transcript	0.18641	2.3206	-3.63794	0.00304676	0.019057	APC membrane recruitment protein 2	--	--
XM_018056437.1	102188058	DZIP1	transcript	1.10669	13.6756	-3.62728	0.0184776	0.0545314	DAZ interacting zinc finger protein 1	GO:0005488,GO:0043167,GO:0003824,GO:0043169,GO:0046872,GO:0016787,GO:0019867,GO:0016788,GO:0004045,GO:0052689,GO:0005575,GO:0003674,GO:0016020	binding,ion binding,catalytic activity,cation binding,metal ion binding,hydrolase activity,outer membrane,hydrolase activity, acting on ester bonds,aminoacyl-tRNA hydrolase activity,carboxylic ester hydrolase activity,cellular_component,molecular_function,membrane
XM_018063109.1	102181232	TNNT1	transcript	3.0455	36.8874	-3.59837	0.00203499	0.0159637	troponin T1%2C slow skeletal type	GO:0005856,GO:0044430,GO:0043234,GO:0044446,GO:0044422,GO:0044424,GO:0005622,GO:0005623,GO:0044464,GO:0044271,GO:1901362,GO:0019438,GO:0043229,GO:0018130,GO:0043226,GO:0044237,GO:0034641,GO:0008152,GO:0032991,GO:0032774,GO:0034654,GO:0006807,GO:0006351,GO:1901360,GO:0006725,GO:0046483,GO:0016070,GO:0006139,GO:0031323,GO:0019222,GO:0090304,GO:0043228,GO:0043232,GO:0019219,GO:0051171,GO:0080090,GO:…	cytoskeleton,cytoskeletal part,protein complex,intracellular organelle part,organelle part,intracellular part,intracellular,cell,cell part,cellular nitrogen compound biosynthetic process,organic cyclic compound biosynthetic process,aromatic compound biosynthetic process,intracellular organelle,heterocycle biosynthetic process,organelle,cellular metabolic process,cellular nitrogen compound metabol…
XM_005693675.3	102184468	SGCA	transcript	0.359529	4.35389	-3.59812	0.00063905	0.00975302	sarcoglycan alpha	GO:0043234,GO:0005623,GO:0044464,GO:0032991,GO:0016011,GO:0016012,GO:0016010,GO:0071944,GO:0005886,GO:0044459,GO:0005575,GO:0016020,GO:0044425	protein complex,cell,cell part,macromolecular complex,dystroglycan complex,sarcoglycan complex,dystrophin-associated glycoprotein complex,cell periphery,plasma membrane,plasma membrane part,cellular_component,membrane,membrane part
XM_018049276.1	102179365	LOC102179365	transcript	0.463079	5.55528	-3.58453	0.00489379	0.0246215	uncharacterized LOC102179365	GO:0044424,GO:0005622,GO:0005623,GO:0044464,GO:0043229,GO:0043226,GO:0044237,GO:0008152,GO:0032991,GO:0043228,GO:0043232,GO:0071704,GO:0044238,GO:0009058,GO:0044260,GO:1901576,GO:0044249,GO:0043170,GO:0009059,GO:0005737,GO:0034645,GO:0009987,GO:0010467,GO:0044444,GO:0044763,GO:0044267,GO:0044699,GO:0019538,GO:0008150,GO:0005198,GO:0050794,GO:0050789,GO:0065007,GO:0005575,GO:0003674,GO:0016020,GO:…	intracellular part,intracellular,cell,cell part,intracellular organelle,organelle,cellular metabolic process,metabolic process,macromolecular complex,non-membrane-bounded organelle,intracellular non-membrane-bounded organelle,organic substance metabolic process,primary metabolic process,biosynthetic process,cellular macromolecule metabolic process,organic substance biosynthetic process,cellular b…
XM_005695000.3	102173972	NMB	transcript	0.297365	3.53354	-3.57081	0.00582364	0.0270803	neuromedin B	GO:0009987,GO:0007218,GO:0044763,GO:0044699,GO:0008150,GO:0050794,GO:0050789,GO:0065007,GO:0051716,GO:0007166,GO:0007186,GO:0007165,GO:0023052,GO:0044700,GO:0050896,GO:0007154	cellular process,neuropeptide signaling pathway,single-organism cellular process,single-organism process,biological_process,regulation of cellular process,regulation of biological process,biological regulation,cellular response to stimulus,cell surface receptor signaling pathway,G-protein coupled receptor signaling pathway,signal transduction,signaling,single organism signaling,response to stimul…
XM_018042263.1	102169258	RASSF4	transcript	0.325559	3.84554	-3.56219	0.0155177	0.0487448	Ras association domain family member 4	GO:0009987,GO:0044763,GO:0044699,GO:0008150,GO:0050794,GO:0050789,GO:0065007,GO:0051716,GO:0007165,GO:0023052,GO:0044700,GO:0050896,GO:0007154	cellular process,single-organism cellular process,single-organism process,biological_process,regulation of cellular process,regulation of biological process,biological regulation,cellular response to stimulus,signal transduction,signaling,single organism signaling,response to stimulus,cell communication
XM_018047336.1	106501759	DNAH11	transcript	0.17809	2.08251	-3.54765	0.00149836	0.0139078	dynein axonemal heavy chain 11	GO:0005856,GO:0044430,GO:0005488,GO:0043234,GO:0044446,GO:0044422,GO:0043167,GO:0005515,GO:0003824,GO:0044424,GO:0097159,GO:1901363,GO:0005622,GO:0005623,GO:0044464,GO:0043168,GO:0036094,GO:0000166,GO:1901265,GO:0044271,GO:0008134,GO:1901362,GO:0016817,GO:0019438,GO:0043229,GO:0018130,GO:0043226,GO:0043231,GO:0043227,GO:0044237,GO:0034641,GO:0016818,GO:0008152,GO:0001882,GO:0035639,GO:0032991,GO:…	cytoskeleton,cytoskeletal part,binding,protein complex,intracellular organelle part,organelle part,ion binding,protein binding,catalytic activity,intracellular part,organic cyclic compound binding,heterocyclic compound binding,intracellular,cell,cell part,anion binding,small molecule binding,nucleotide binding,nucleoside phosphate binding,cellular nitrogen compound biosynthetic process,transcript…
XM_018039250.1	102183556	RBM24	transcript	0.452127	5.27732	-3.54501	0.00338713	0.0201935	RNA binding motif protein 24	GO:0005488,GO:0097159,GO:1901363,GO:0003676,GO:0003674	binding,organic cyclic compound binding,heterocyclic compound binding,nucleic acid binding,molecular_function
XM_018061397.1	102169210	DCHS2	transcript	0.172012	2.00249	-3.54121	0.00643079	0.0286422	dachsous cadherin-related 2	GO:0005488,GO:0043167,GO:0005509,GO:0043169,GO:0046872,GO:0022610,GO:0007155,GO:0007156,GO:0016337,GO:0009987,GO:0044763,GO:0044699,GO:0008150,GO:0005575,GO:0003674,GO:0016020	binding,ion binding,calcium ion binding,cation binding,metal ion binding,biological adhesion,cell adhesion,homophilic cell adhesion,cell-cell adhesion,cellular process,single-organism cellular process,single-organism process,biological_process,cellular_component,molecular_function,membrane
XM_018059650.1	102179302	ARHGEF12	transcript	0.288042	3.349	-3.53938	0.0353448	0.0839953	Rho guanine nucleotide exchange factor 12	GO:0005488,GO:0005515,GO:0003824,GO:0044424,GO:0005622,GO:0005623,GO:0044464,GO:0044237,GO:0034641,GO:0008152,GO:0007264,GO:0006807,GO:1901360,GO:0006725,GO:0046483,GO:0016787,GO:0016070,GO:0006139,GO:0035556,GO:0090304,GO:0071704,GO:0044238,GO:0044260,GO:0030234,GO:0043170,GO:0010646,GO:0023051,GO:0060589,GO:0009966,GO:0007266,GO:0035023,GO:0005737,GO:0005088,GO:0005089,GO:0005085,GO:0030695,GO:…	binding,protein binding,catalytic activity,intracellular part,intracellular,cell,cell part,cellular metabolic process,cellular nitrogen compound metabolic process,metabolic process,small GTPase mediated signal transduction,nitrogen compound metabolic process,organic cyclic compound metabolic process,cellular aromatic compound metabolic process,heterocycle metabolic process,hydrolase activity,RNA …
XM_018039682.1	102172400	EPB41L3	transcript	0.936553	10.8825	-3.53851	0.0238522	0.0643612	erythrocyte membrane protein band 4.1 like 3	GO:0005856,GO:0005488,GO:0016043,GO:0005515,GO:0003824,GO:0044424,GO:0071840,GO:0005622,GO:0005623,GO:0044464,GO:0043229,GO:0043226,GO:0008152,GO:0008092,GO:0006996,GO:0007010,GO:0016740,GO:0043228,GO:0043232,GO:0071704,GO:0044238,GO:0003779,GO:0008417,GO:0030865,GO:0030866,GO:0048518,GO:0005975,GO:0030029,GO:0030036,GO:0048583,GO:0050853,GO:0009987,GO:0008107,GO:0031127,GO:0002429,GO:0002757,GO:…	cytoskeleton,binding,cellular component organization,protein binding,catalytic activity,intracellular part,cellular component organization or biogenesis,intracellular,cell,cell part,intracellular organelle,organelle,metabolic process,cytoskeletal protein binding,organelle organization,cytoskeleton organization,transferase activity,non-membrane-bounded organelle,intracellular non-membrane-bounded …
XM_018060500.1	106502965	LOC106502965	transcript	0.501981	5.81617	-3.53437	0.00808791	0.0322996	endogenous retrovirus group K member 7 Env polyprotein	GO:0019031,GO:0036338,GO:0019012,GO:0044423,GO:0065008,GO:0019048,GO:0019054,GO:0044068,GO:0051704,GO:0044003,GO:0051817,GO:0035821,GO:0044764,GO:0051701,GO:0044403,GO:0044419,GO:0009987,GO:0016032,GO:0006948,GO:0008150,GO:0005198,GO:0050794,GO:0050789,GO:0065007,GO:0005575,GO:0003674	viral envelope,viral membrane,virion,virion part,regulation of biological quality,modulation by virus of host morphology or physiology,modulation by virus of host process,modulation by symbiont of host cellular process,multi-organism process,modification by symbiont of host morphology or physiology,modification of morphology or physiology of other organism involved in symbiotic interaction,modifi…
XM_018054199.1	102170978	LYSMD2	transcript	1.62473	18.8173	-3.53379	2.24336e-05	0.00358946	LysM domain containing 2	--	--
XM_018058203.1	102171993	RUNX1T1	transcript	0.305107	3.52647	-3.53083	0.0312562	0.0770748	RUNX1 translocation partner 1	GO:0005488,GO:0043234,GO:0043167,GO:0003824,GO:0005509,GO:0044424,GO:0097159,GO:1901363,GO:0005622,GO:0005623,GO:0044464,GO:0043169,GO:0051179,GO:0044271,GO:0046872,GO:1901362,GO:0016817,GO:0019438,GO:0043229,GO:0018130,GO:0043226,GO:0044237,GO:0034641,GO:0016818,GO:0008152,GO:0032991,GO:0032774,GO:0034654,GO:0006807,GO:0006351,GO:0006810,GO:0051234,GO:0003676,GO:0016469,GO:1901360,GO:0006725,GO:…	binding,protein complex,ion binding,catalytic activity,calcium ion binding,intracellular part,organic cyclic compound binding,heterocyclic compound binding,intracellular,cell,cell part,cation binding,localization,cellular nitrogen compound biosynthetic process,metal ion binding,organic cyclic compound biosynthetic process,hydrolase activity, acting on acid anhydrides,aromatic compound biosyntheti…
XM_005695096.3	102182914	CRABP1	transcript	16.6748	192.388	-3.52828	0.0010158	0.0118843	cellular retinoic acid binding protein 1	--	--
XM_018053121.1	102170518	BVES	transcript	0.683779	7.86143	-3.52319	0.000141853	0.00595993	blood vessel epicardial substance	GO:0051641,GO:0051649,GO:0033036,GO:0008104,GO:0051179,GO:0015031,GO:0045184,GO:0071702,GO:0006810,GO:0051234,GO:0044765,GO:0032940,GO:0046903,GO:0009306,GO:0009987,GO:0044763,GO:0044699,GO:0008150,GO:0005575,GO:0016020	cellular localization,establishment of localization in cell,macromolecule localization,protein localization,localization,protein transport,establishment of protein localization,organic substance transport,transport,establishment of localization,single-organism transport,secretion by cell,secretion,protein secretion,cellular process,single-organism cellular process,single-organism process,biologic…
XM_018042036.1	102180997	ZNF385D	transcript	0.394985	4.51913	-3.51618	0.00655757	0.0288574	zinc finger protein 385D	GO:0005488,GO:0043167,GO:0003677,GO:0044424,GO:0097159,GO:1901363,GO:0005622,GO:0005623,GO:0044464,GO:0043169,GO:0046872,GO:0043229,GO:0043226,GO:0043231,GO:0043227,GO:0003676,GO:0005634,GO:0008270,GO:0046914,GO:0005575,GO:0003674,GO:0016020,GO:0044425,GO:0016021,GO:0031224	binding,ion binding,DNA binding,intracellular part,organic cyclic compound binding,heterocyclic compound binding,intracellular,cell,cell part,cation binding,metal ion binding,intracellular organelle,organelle,intracellular membrane-bounded organelle,membrane-bounded organelle,nucleic acid binding,nucleus,zinc ion binding,transition metal ion binding,cellular_component,molecular_function,membrane,…
XM_005678054.3	102178874	AGL	transcript	1.80217	20.4621	-3.50515	0.0226961	0.062093	amylo-alpha-1%2C 6-glucosidase%2C 4-alpha-glucanotransferase	GO:0005488,GO:0043167,GO:0003824,GO:0043169,GO:0044271,GO:1901362,GO:0019438,GO:0018130,GO:0044237,GO:0034641,GO:0008152,GO:0032774,GO:0034654,GO:0006807,GO:0006351,GO:1901360,GO:0006725,GO:0046483,GO:0016070,GO:0006139,GO:0031323,GO:0019222,GO:0090304,GO:0019219,GO:0051171,GO:0080090,GO:0010556,GO:0031326,GO:0071704,GO:0009889,GO:2000112,GO:0051252,GO:0010468,GO:2001141,GO:0006355,GO:0060255,GO:…	binding,ion binding,catalytic activity,cation binding,cellular nitrogen compound biosynthetic process,organic cyclic compound biosynthetic process,aromatic compound biosynthetic process,heterocycle biosynthetic process,cellular metabolic process,cellular nitrogen compound metabolic process,metabolic process,RNA biosynthetic process,nucleobase-containing compound biosynthetic process,nitrogen comp…
XM_005700181.3	102189287	TMSB15B	transcript	0.159268	1.80288	-3.50077	0.025707	0.0677161	thymosin beta 15B	GO:0005488,GO:0016043,GO:0005515,GO:0071840,GO:0071822,GO:0008092,GO:0006996,GO:0043933,GO:0007010,GO:0003779,GO:0030029,GO:0030036,GO:0009987,GO:0007015,GO:0003785,GO:0044763,GO:0044699,GO:0008150,GO:0003674	binding,cellular component organization,protein binding,cellular component organization or biogenesis,protein complex subunit organization,cytoskeletal protein binding,organelle organization,macromolecular complex subunit organization,cytoskeleton organization,actin binding,actin filament-based process,actin cytoskeleton organization,cellular process,actin filament organization,actin monomer bind…
XM_018053266.1	102174395	NHSL1	transcript	0.146839	1.65091	-3.49095	0.012819	0.0429353	NHS like 1	GO:0005488,GO:0003677,GO:0044424,GO:0097159,GO:1901363,GO:0005622,GO:0005623,GO:0044464,GO:0043229,GO:0043226,GO:0044237,GO:0008152,GO:0032991,GO:0003676,GO:0043228,GO:0043232,GO:0071704,GO:0044238,GO:0009058,GO:0044260,GO:1901576,GO:0044249,GO:0043170,GO:0009059,GO:0005737,GO:0034645,GO:0009987,GO:0010467,GO:0044444,GO:0044267,GO:0019538,GO:0008150,GO:0005198,GO:0005575,GO:0003674,GO:0006412,GO:…	binding,DNA binding,intracellular part,organic cyclic compound binding,heterocyclic compound binding,intracellular,cell,cell part,intracellular organelle,organelle,cellular metabolic process,metabolic process,macromolecular complex,nucleic acid binding,non-membrane-bounded organelle,intracellular non-membrane-bounded organelle,organic substance metabolic process,primary metabolic process,biosynth…
XM_005680302.3	102179168	STAC3	transcript	0.544271	6.10972	-3.48871	0.00966213	0.0359062	SH3 and cysteine rich domain 3	GO:0005488,GO:0005515,GO:0003824,GO:0008152,GO:0044710,GO:0035556,GO:0016491,GO:0055114,GO:0016667,GO:0016651,GO:0009987,GO:0016668,GO:0047134,GO:0044763,GO:0044699,GO:0008150,GO:0050794,GO:0050789,GO:0065007,GO:0003674,GO:0051716,GO:0007165,GO:0023052,GO:0044700,GO:0050896,GO:0007154	binding,protein binding,catalytic activity,metabolic process,single-organism metabolic process,intracellular signal transduction,oxidoreductase activity,oxidation-reduction process,oxidoreductase activity, acting on a sulfur group of donors,oxidoreductase activity, acting on NAD(P)H,cellular process,oxidoreductase activity, acting on a sulfur group of donors, NAD(P) as acceptor,protein-disulfide …
XM_018063976.1	106503290	CACNG1	transcript	0.238871	2.65318	-3.47342	0.00730855	0.0305542	calcium voltage-gated channel auxiliary subunit gamma 1	GO:0044446,GO:0044422,GO:0003824,GO:0044424,GO:0005622,GO:0005623,GO:0044464,GO:0051179,GO:0043229,GO:0043226,GO:0043231,GO:0043227,GO:0044237,GO:0008152,GO:0044710,GO:0006810,GO:0051234,GO:0006793,GO:0006796,GO:0016746,GO:0016740,GO:0006812,GO:0071704,GO:0006629,GO:1901135,GO:0006464,GO:0036211,GO:0044238,GO:0043412,GO:0044765,GO:0044255,GO:0009058,GO:0005783,GO:0031090,GO:0044260,GO:0019637,GO:…	intracellular organelle part,organelle part,catalytic activity,intracellular part,intracellular,cell,cell part,localization,intracellular organelle,organelle,intracellular membrane-bounded organelle,membrane-bounded organelle,cellular metabolic process,metabolic process,single-organism metabolic process,transport,establishment of localization,phosphorus metabolic process,phosphate-containing comp…
XM_018065217.1	102173234	TTN	transcript	4.28055	47.4715	-3.47119	0.0306971	0.0760375	titin	GO:0005488,GO:0043234,GO:0043167,GO:0051641,GO:0046907,GO:0051649,GO:0016043,GO:0005515,GO:0034613,GO:0070727,GO:0003824,GO:0003677,GO:0044424,GO:0071840,GO:0097159,GO:1901363,GO:0033036,GO:0005622,GO:0006886,GO:0005623,GO:0044464,GO:0043168,GO:0008104,GO:0036094,GO:0033365,GO:0000166,GO:1901265,GO:0043169,GO:0051179,GO:0015031,GO:0046872,GO:0045184,GO:0043229,GO:0043226,GO:0048519,GO:0044237,GO:…	binding,protein complex,ion binding,cellular localization,intracellular transport,establishment of localization in cell,cellular component organization,protein binding,cellular protein localization,cellular macromolecule localization,catalytic activity,DNA binding,intracellular part,cellular component organization or biogenesis,organic cyclic compound binding,heterocyclic compound binding,macromo…
XM_018044966.1	102184735	ADPRHL1	transcript	0.250174	2.77292	-3.4704	0.00606339	0.0276639	ADP-ribosylhydrolase like 1	--	--
XM_005681305.3	102180740	PITX2	transcript	0.298867	3.29461	-3.46253	0.000891149	0.011224	paired like homeodomain 2	GO:0005488,GO:0003677,GO:0044424,GO:0097159,GO:1901363,GO:0005622,GO:0005623,GO:0044464,GO:0044271,GO:1901362,GO:0019438,GO:0043229,GO:0018130,GO:0043226,GO:0043231,GO:0043227,GO:0044237,GO:0034641,GO:0008152,GO:0032774,GO:0034654,GO:0006807,GO:0006351,GO:0003676,GO:1901360,GO:0006725,GO:0046483,GO:0016070,GO:0006139,GO:0031323,GO:0019222,GO:0090304,GO:0005634,GO:0019219,GO:0051171,GO:0080090,GO:…	binding,DNA binding,intracellular part,organic cyclic compound binding,heterocyclic compound binding,intracellular,cell,cell part,cellular nitrogen compound biosynthetic process,organic cyclic compound biosynthetic process,aromatic compound biosynthetic process,intracellular organelle,heterocycle biosynthetic process,organelle,intracellular membrane-bounded organelle,membrane-bounded organelle,ce…
XM_005675907.3	102172944	CCDC141	transcript	0.42727	4.68929	-3.45615	0.00145278	0.0137037	coiled-coil domain containing 141	GO:0005856,GO:0044430,GO:0005488,GO:0043234,GO:0044446,GO:0044422,GO:0016043,GO:0007049,GO:0005515,GO:0044424,GO:0071840,GO:0005622,GO:0005623,GO:0044464,GO:0043229,GO:0043226,GO:0043231,GO:0043227,GO:0000280,GO:0007067,GO:0000278,GO:0022402,GO:0032991,GO:0048285,GO:0006996,GO:0015630,GO:0044427,GO:0005694,GO:0000775,GO:0043228,GO:0043232,GO:0005634,GO:0005819,GO:0000793,GO:0000776,GO:0044707,GO:…	cytoskeleton,cytoskeletal part,binding,protein complex,intracellular organelle part,organelle part,cellular component organization,cell cycle,protein binding,intracellular part,cellular component organization or biogenesis,intracellular,cell,cell part,intracellular organelle,organelle,intracellular membrane-bounded organelle,membrane-bounded organelle,nuclear division,mitosis,mitotic cell cycle,c…
XM_005685533.3	102189762	CAPN3	transcript	0.392971	4.24279	-3.43252	0.00499831	0.0248459	calpain 3	GO:0005488,GO:0043167,GO:0003824,GO:0005509,GO:0005622,GO:0005623,GO:0044464,GO:0043169,GO:0046872,GO:0008152,GO:0016787,GO:0071704,GO:0044238,GO:0043170,GO:0004198,GO:0006508,GO:0008234,GO:0004197,GO:0008233,GO:0070011,GO:0019538,GO:0008150,GO:0004175,GO:0005575,GO:0003674	binding,ion binding,catalytic activity,calcium ion binding,intracellular,cell,cell part,cation binding,metal ion binding,metabolic process,hydrolase activity,organic substance metabolic process,primary metabolic process,macromolecule metabolic process,calcium-dependent cysteine-type endopeptidase activity,proteolysis,cysteine-type peptidase activity,cysteine-type endopeptidase activity,peptidase …
XM_013965666.2	102169864	TCERG1	transcript	0.190119	2.03518	-3.42018	0.0184094	0.0544356	transcription elongation regulator 1	GO:0005488,GO:0005515,GO:0040011,GO:0051704,GO:0044764,GO:0051701,GO:0044403,GO:0044419,GO:0009987,GO:0016032,GO:0052126,GO:0052192,GO:0008150,GO:0044000,GO:0046739,GO:0046740,GO:0051814,GO:0005575,GO:0003674,GO:0016020,GO:0044425,GO:0016021,GO:0031224	binding,protein binding,locomotion,multi-organism process,multi-organism cellular process,interaction with host,symbiosis, encompassing mutualism through parasitism,interspecies interaction between organisms,cellular process,viral process,movement in host environment,movement in environment of other organism involved in symbiotic interaction,biological_process,movement in host,spread of virus in …
XM_013973666.2	102168397	THOC7	transcript	0.198475	2.09126	-3.39735	0.00292977	0.0187048	THO complex 7	GO:0005856,GO:0044430,GO:0005488,GO:0043234,GO:0044446,GO:0044422,GO:0051641,GO:0016043,GO:0007049,GO:0005515,GO:0034613,GO:0070727,GO:0003824,GO:0003677,GO:0044248,GO:0044424,GO:0071840,GO:0097159,GO:1901363,GO:0033036,GO:0005622,GO:0005623,GO:0044464,GO:0008104,GO:0006914,GO:0009056,GO:0051179,GO:0043229,GO:0043226,GO:0043231,GO:0043227,GO:0044237,GO:0000280,GO:0007067,GO:0000278,GO:0022402,GO:…	cytoskeleton,cytoskeletal part,binding,protein complex,intracellular organelle part,organelle part,cellular localization,cellular component organization,cell cycle,protein binding,cellular protein localization,cellular macromolecule localization,catalytic activity,DNA binding,cellular catabolic process,intracellular part,cellular component organization or biogenesis,organic cyclic compound bindin…
XM_018054201.1	102170524	TMOD2	transcript	1.62416	16.8609	-3.37592	0.00606331	0.0276639	tropomodulin 2	GO:0005488,GO:0051641,GO:0051649,GO:0016043,GO:0005515,GO:0071840,GO:0033036,GO:0008104,GO:0051179,GO:0015031,GO:0006461,GO:0045184,GO:0070271,GO:0071822,GO:0048519,GO:0022607,GO:0043623,GO:0071702,GO:0008092,GO:0048523,GO:0006810,GO:0051234,GO:0051258,GO:0044085,GO:0006996,GO:0065003,GO:0043933,GO:0007010,GO:0051128,GO:0010639,GO:0034622,GO:0065008,GO:0044765,GO:0051129,GO:0033043,GO:0043244,GO:…	binding,cellular localization,establishment of localization in cell,cellular component organization,protein binding,cellular component organization or biogenesis,macromolecule localization,protein localization,localization,protein transport,protein complex assembly,establishment of protein localization,protein complex biogenesis,protein complex subunit organization,negative regulation of biologic…
XM_013972898.2	102176560	FILIP1L	transcript	0.749294	7.77809	-3.37581	0.0245572	0.0654721	filamin A interacting protein 1 like	GO:0005488,GO:0043167,GO:0003824,GO:0097159,GO:1901363,GO:0043168,GO:0036094,GO:0000166,GO:1901265,GO:0044237,GO:0008152,GO:0001882,GO:0035639,GO:0017076,GO:0032553,GO:0032555,GO:0001883,GO:0032549,GO:0032550,GO:0005524,GO:0032559,GO:0030554,GO:0006793,GO:0006796,GO:0016740,GO:0004674,GO:0071704,GO:0016310,GO:0006468,GO:0006464,GO:0036211,GO:0044238,GO:0004672,GO:0043412,GO:0016772,GO:0016301,GO:…	binding,ion binding,catalytic activity,organic cyclic compound binding,heterocyclic compound binding,anion binding,small molecule binding,nucleotide binding,nucleoside phosphate binding,cellular metabolic process,metabolic process,nucleoside binding,purine ribonucleoside triphosphate binding,purine nucleotide binding,ribonucleotide binding,purine ribonucleotide binding,purine nucleoside binding,r…
XM_005700117.2	102168984	TNMD	transcript	1.95825	20.3121	-3.37471	0.00269811	0.0180696	tenomodulin	GO:0005488,GO:0030246,GO:0003674	binding,carbohydrate binding,molecular_function
NM_001314212.1	102180161	DLK1	transcript	6.35218	65.4346	-3.36473	0.000191721	0.00643801	delta like non-canonical Notch ligand 1	GO:0005488,GO:0043167,GO:0005515,GO:0005509,GO:0043169,GO:0046872,GO:0003674	binding,ion binding,protein binding,calcium ion binding,cation binding,metal ion binding,molecular_function
XM_018038478.1	102188718	CNTN3	transcript	0.196129	2.0108	-3.3579	8.47204e-05	0.00519579	contactin 3	GO:0005488,GO:0043167,GO:0005515,GO:0003824,GO:0043169,GO:0046872,GO:0022610,GO:0007155,GO:0016787,GO:0003993,GO:0044707,GO:0032501,GO:0042578,GO:0005576,GO:0016791,GO:0009987,GO:0016788,GO:0000003,GO:0019953,GO:0048610,GO:0044702,GO:0044763,GO:0007339,GO:0008037,GO:0009988,GO:0035036,GO:0007338,GO:0009566,GO:0044699,GO:0008150,GO:0022414,GO:0005575,GO:0003674,GO:0016020,GO:0044425,GO:0016021,GO:…	binding,ion binding,protein binding,catalytic activity,cation binding,metal ion binding,biological adhesion,cell adhesion,hydrolase activity,acid phosphatase activity,single-multicellular organism process,multicellular organismal process,phosphoric ester hydrolase activity,extracellular region,phosphatase activity,cellular process,hydrolase activity, acting on ester bonds,reproduction,sexual repr…
XM_005684794.3	102179199	PDE7B	transcript	1.12685	11.5493	-3.35743	0.00100642	0.0118132	phosphodiesterase 7B	GO:0003824,GO:0051179,GO:0071702,GO:0006810,GO:0051234,GO:0016787,GO:0044765,GO:0008324,GO:0042578,GO:0022890,GO:0015077,GO:0006811,GO:0005343,GO:0004114,GO:0009987,GO:0008081,GO:0004112,GO:0006835,GO:0015291,GO:0015293,GO:0015294,GO:0046873,GO:0016788,GO:0005310,GO:0017153,GO:0015370,GO:0044763,GO:0015296,GO:0044699,GO:0022804,GO:0008150,GO:0015081,GO:0005342,GO:0046943,GO:0008514,GO:0015849,GO:…	catalytic activity,localization,organic substance transport,transport,establishment of localization,hydrolase activity,single-organism transport,cation transmembrane transporter activity,phosphoric ester hydrolase activity,inorganic cation transmembrane transporter activity,monovalent inorganic cation transmembrane transporter activity,ion transport,organic acid:sodium symporter activity,3',5'-cy…
XM_013974522.2	102185886	HBM	transcript	0.243359	2.48157	-3.35009	0.0396409	0.0907629	hemoglobin subunit mu	GO:0005488,GO:0097159,GO:1901363,GO:0019825,GO:0020037,GO:0046906,GO:0003674	binding,organic cyclic compound binding,heterocyclic compound binding,oxygen binding,heme binding,tetrapyrrole binding,molecular_function
XM_018056813.1	102172637	LECT1	transcript	0.71043	7.23604	-3.34844	0.000551139	0.00928423	leukocyte cell derived chemotaxin 1	--	--
XM_005689416.3	102189693	SLN	transcript	5.69641	57.943	-3.34651	0.0497332	0.106289	sarcolipin	--	--
XM_005700173.3	102185989	MUM1L1	transcript	0.59288	6.02222	-3.34448	0.00203154	0.0159629	MUM1 like 1	GO:0005488,GO:0003824,GO:0003677,GO:0097159,GO:1901363,GO:0044271,GO:1901362,GO:0019438,GO:0018130,GO:0044237,GO:0034641,GO:0008152,GO:0032774,GO:0034654,GO:0006807,GO:0006351,GO:0006352,GO:0003676,GO:1901360,GO:0006725,GO:0046483,GO:0016070,GO:0006139,GO:0031323,GO:0016740,GO:0019222,GO:0090304,GO:0019219,GO:0051171,GO:0080090,GO:0010556,GO:0031326,GO:0071704,GO:0009889,GO:2000112,GO:0051252,GO:…	binding,catalytic activity,DNA binding,organic cyclic compound binding,heterocyclic compound binding,cellular nitrogen compound biosynthetic process,organic cyclic compound biosynthetic process,aromatic compound biosynthetic process,heterocycle biosynthetic process,cellular metabolic process,cellular nitrogen compound metabolic process,metabolic process,RNA biosynthetic process,nucleobase-contain…
XM_018042499.1	102172326	ACTN2	transcript	3.13138	31.6771	-3.33857	0.0195942	0.0565119	actinin alpha 2	GO:0005488,GO:0043167,GO:0016043,GO:0005515,GO:0005509,GO:0044248,GO:0044424,GO:0071840,GO:0005622,GO:0005623,GO:0044464,GO:0009056,GO:0043169,GO:0006461,GO:0046872,GO:0070271,GO:0071822,GO:0043229,GO:0043226,GO:0043231,GO:0043227,GO:0044237,GO:0022607,GO:0034641,GO:0008152,GO:0044710,GO:0043623,GO:0006807,GO:0044281,GO:1901360,GO:0006725,GO:0044085,GO:0046483,GO:1901564,GO:0065003,GO:0006139,GO:…	binding,ion binding,cellular component organization,protein binding,calcium ion binding,cellular catabolic process,intracellular part,cellular component organization or biogenesis,intracellular,cell,cell part,catabolic process,cation binding,protein complex assembly,metal ion binding,protein complex biogenesis,protein complex subunit organization,intracellular organelle,organelle,intracellular me…
XM_018044172.1	108634459	TMEM255A	transcript	0.377346	3.81099	-3.3362	0.00178412	0.0151217	transmembrane protein 255A	--	--
XM_018051867.1	102179002	PNOC	transcript	0.366018	3.69264	-3.33467	0.00764272	0.0312915	prepronociceptin	GO:0009987,GO:0007218,GO:0044763,GO:0044699,GO:0008150,GO:0050794,GO:0050789,GO:0065007,GO:0051716,GO:0007166,GO:0007186,GO:0007165,GO:0023052,GO:0044700,GO:0050896,GO:0007154	cellular process,neuropeptide signaling pathway,single-organism cellular process,single-organism process,biological_process,regulation of cellular process,regulation of biological process,biological regulation,cellular response to stimulus,cell surface receptor signaling pathway,G-protein coupled receptor signaling pathway,signal transduction,signaling,single organism signaling,response to stimul…
XM_018046506.1	102171478	HFM1	transcript	0.311632	3.14193	-3.33374	0.00300227	0.0189515	HFM1%2C ATP dependent DNA helicase homolog	GO:0005488,GO:0043167,GO:0003824,GO:0003677,GO:0097159,GO:1901363,GO:0043168,GO:0036094,GO:0000166,GO:1901265,GO:0001882,GO:0035639,GO:0017076,GO:0032553,GO:0032555,GO:0001883,GO:0032549,GO:0032550,GO:0005524,GO:0003676,GO:0032559,GO:0030554,GO:0016787,GO:0003674	binding,ion binding,catalytic activity,DNA binding,organic cyclic compound binding,heterocyclic compound binding,anion binding,small molecule binding,nucleotide binding,nucleoside phosphate binding,nucleoside binding,purine ribonucleoside triphosphate binding,purine nucleotide binding,ribonucleotide binding,purine ribonucleotide binding,purine nucleoside binding,ribonucleoside binding,purine ribo…
XM_005694060.3	102170177	PPP1R27	transcript	0.237041	2.38248	-3.32926	0.00370325	0.0211432	protein phosphatase 1 regulatory subunit 27	GO:0005488,GO:0005515,GO:0003674	binding,protein binding,molecular_function
XM_005702030.3	102169098	LOC102169098	transcript	1.53547	15.3059	-3.31734	0.0463307	0.101223	melanoma-associated antigen D4	--	--
XM_018041982.1	102186831	ANK1	transcript	0.633894	6.30849	-3.31498	0.0224317	0.0616444	ankyrin 1	GO:0005488,GO:0005515,GO:0003824,GO:0008152,GO:0071704,GO:0044238,GO:0044723,GO:0030246,GO:0005975,GO:0005996,GO:0016853,GO:0009987,GO:0048029,GO:0044763,GO:0044699,GO:0008150,GO:0050794,GO:0050789,GO:0065007,GO:0003674,GO:0051716,GO:0007165,GO:0023052,GO:0044700,GO:0050896,GO:0007154	binding,protein binding,catalytic activity,metabolic process,organic substance metabolic process,primary metabolic process,single-organism carbohydrate metabolic process,carbohydrate binding,carbohydrate metabolic process,monosaccharide metabolic process,isomerase activity,cellular process,monosaccharide binding,single-organism cellular process,single-organism process,biological_process,regulatio…
XM_018047011.1	102185977	POLD2	transcript	0.199235	1.97513	-3.3094	0.0366499	0.0860564	DNA polymerase delta 2%2C accessory subunit	GO:0005488,GO:0003824,GO:0003677,GO:0097159,GO:1901363,GO:0044237,GO:0034641,GO:0008152,GO:0006807,GO:0003676,GO:1901360,GO:0006725,GO:0046483,GO:0006139,GO:0016740,GO:0090304,GO:0071704,GO:0044238,GO:0006260,GO:0016772,GO:0009058,GO:0044260,GO:1901576,GO:0044249,GO:0043170,GO:0003887,GO:0009059,GO:0006259,GO:0034645,GO:0016779,GO:0034061,GO:0009987,GO:0008150,GO:0003674	binding,catalytic activity,DNA binding,organic cyclic compound binding,heterocyclic compound binding,cellular metabolic process,cellular nitrogen compound metabolic process,metabolic process,nitrogen compound metabolic process,nucleic acid binding,organic cyclic compound metabolic process,cellular aromatic compound metabolic process,heterocycle metabolic process,nucleobase-containing compound met…
XM_005690019.3	102179218	FIBIN	transcript	4.67085	46.2717	-3.30837	0.000387278	0.0082416	fin bud initiation factor homolog (zebrafish)	--	--
XM_018043986.1	102177118	BEND5	transcript	0.733954	7.21952	-3.29814	0.00145961	0.0137162	BEN domain containing 5	GO:0005856,GO:0044430,GO:0005488,GO:0043234,GO:0044446,GO:0044422,GO:0051641,GO:0051649,GO:0016043,GO:0005515,GO:0034613,GO:0070727,GO:0044424,GO:0071840,GO:0033036,GO:0005622,GO:0005623,GO:0044464,GO:0008104,GO:0051179,GO:0015031,GO:0045184,GO:0043229,GO:0043226,GO:0043231,GO:0043227,GO:0032991,GO:0071702,GO:0006810,GO:0051234,GO:0006996,GO:0015630,GO:0044427,GO:0007010,GO:0005694,GO:0000775,GO:…	cytoskeleton,cytoskeletal part,binding,protein complex,intracellular organelle part,organelle part,cellular localization,establishment of localization in cell,cellular component organization,protein binding,cellular protein localization,cellular macromolecule localization,intracellular part,cellular component organization or biogenesis,macromolecule localization,intracellular,cell,cell part,prote…
XM_018044111.1	102169564	SRPX2	transcript	1.41317	13.8827	-3.29628	0.00130482	0.0131148	sushi repeat containing protein%2C X-linked 2	--	--
XM_018062253.1	102184464	ZNF536	transcript	0.517961	5.07875	-3.29356	0.00506729	0.0249652	zinc finger protein 536	GO:0005488,GO:0043167,GO:0043169,GO:0046872,GO:0003674	binding,ion binding,cation binding,metal ion binding,molecular_function
XM_005685078.3	102176885	PAPD4	transcript	0.298988	2.92743	-3.29147	0.0134988	0.0444618	poly(A) RNA polymerase D4%2C non-canonical	GO:0005488,GO:0043167,GO:0003824,GO:0043169,GO:0046872,GO:0008152,GO:0022610,GO:0007155,GO:0016787,GO:0016740,GO:0031012,GO:0071704,GO:0044238,GO:0016772,GO:0008270,GO:0043170,GO:0046914,GO:0005576,GO:0016779,GO:0006508,GO:0009987,GO:0008233,GO:0070011,GO:0044763,GO:0008236,GO:0017171,GO:0044699,GO:0019538,GO:0004252,GO:0008150,GO:0004175,GO:0005198,GO:0005575,GO:0003674	binding,ion binding,catalytic activity,cation binding,metal ion binding,metabolic process,biological adhesion,cell adhesion,hydrolase activity,transferase activity,extracellular matrix,organic substance metabolic process,primary metabolic process,transferase activity, transferring phosphorus-containing groups,zinc ion binding,macromolecule metabolic process,transition metal ion binding,extracellu…
XM_005678156.3	102188184	DDAH1	transcript	0.741346	7.25621	-3.291	0.00216902	0.0164446	dimethylarginine dimethylaminohydrolase 1	GO:0044237,GO:0034641,GO:0008152,GO:0044710,GO:0006807,GO:0006082,GO:0044281,GO:1901564,GO:0071704,GO:0009987,GO:0009439,GO:0008150	cellular metabolic process,cellular nitrogen compound metabolic process,metabolic process,single-organism metabolic process,nitrogen compound metabolic process,organic acid metabolic process,small molecule metabolic process,organonitrogen compound metabolic process,organic substance metabolic process,cellular process,cyanate metabolic process,biological_process
XM_018052137.1	102178827	TPM2	transcript	8.80066	86.1053	-3.29042	0.0487082	0.104827	tropomyosin 2 (beta)	GO:0005488,GO:0043234,GO:0016043,GO:0005515,GO:0044424,GO:0071840,GO:0005622,GO:0005623,GO:0044464,GO:0051179,GO:0006461,GO:0070271,GO:0008134,GO:0071822,GO:0045502,GO:0022607,GO:0046983,GO:0043623,GO:0032991,GO:0008092,GO:0042802,GO:0005577,GO:0030168,GO:0042803,GO:0022610,GO:0051258,GO:0007155,GO:0030674,GO:0060090,GO:0044085,GO:0048856,GO:0007596,GO:0019031,GO:0036338,GO:0065003,GO:0007599,GO:…	binding,protein complex,cellular component organization,protein binding,intracellular part,cellular component organization or biogenesis,intracellular,cell,cell part,localization,protein complex assembly,protein complex biogenesis,transcription factor binding,protein complex subunit organization,dynein binding,cellular component assembly,protein dimerization activity,cellular protein complex asse…
XM_005698890.3	102187371	PLAT	transcript	3.27503	31.9677	-3.28703	0.000201211	0.00659242	plasminogen activator%2C tissue type	GO:0005488,GO:0005515,GO:0003824,GO:0008152,GO:0016787,GO:0071704,GO:0044238,GO:0019207,GO:0019887,GO:0004860,GO:0019210,GO:0030234,GO:0043170,GO:0005576,GO:0006508,GO:0004857,GO:0008233,GO:0070011,GO:0008236,GO:0017171,GO:0019538,GO:0004252,GO:0008150,GO:0004175,GO:0005575,GO:0003674	binding,protein binding,catalytic activity,metabolic process,hydrolase activity,organic substance metabolic process,primary metabolic process,kinase regulator activity,protein kinase regulator activity,protein kinase inhibitor activity,kinase inhibitor activity,enzyme regulator activity,macromolecule metabolic process,extracellular region,proteolysis,enzyme inhibitor activity,peptidase activity,p…
XM_005700597.3	102184511	LPAR4	transcript	0.426374	4.13432	-3.27746	0.0011434	0.0123364	lysophosphatidic acid receptor 4	GO:0009987,GO:0044763,GO:0044699,GO:0008150,GO:0050794,GO:0050789,GO:0065007,GO:0005575,GO:0003674,GO:0016020,GO:0051716,GO:0044425,GO:0004871,GO:0004872,GO:0004888,GO:0004930,GO:0007166,GO:0007186,GO:0016021,GO:0038023,GO:0060089,GO:0031224,GO:0007165,GO:0023052,GO:0044700,GO:0050896,GO:0007154	cellular process,single-organism cellular process,single-organism process,biological_process,regulation of cellular process,regulation of biological process,biological regulation,cellular_component,molecular_function,membrane,cellular response to stimulus,membrane part,signal transducer activity,receptor activity,transmembrane signaling receptor activity,G-protein coupled receptor activity,cell s…
XM_018054158.1	102182313	SEMA6D	transcript	0.40713	3.92579	-3.26942	0.0376393	0.0876125	semaphorin 6D	GO:0005488,GO:0005515,GO:0005575,GO:0003674,GO:0016020	binding,protein binding,cellular_component,molecular_function,membrane
XM_005680227.3	102182949	SRGAP1	transcript	0.559449	5.37673	-3.26465	0.0295424	0.0742459	SLIT-ROBO Rho GTPase activating protein 1	GO:0005488,GO:0005515,GO:0032502,GO:0048869,GO:0045444,GO:0030154,GO:0009987,GO:0044763,GO:0044699,GO:0008150,GO:0050794,GO:0050789,GO:0065007,GO:0003674,GO:0051716,GO:0007165,GO:0023052,GO:0044700,GO:0050896,GO:0007154	binding,protein binding,developmental process,cellular developmental process,fat cell differentiation,cell differentiation,cellular process,single-organism cellular process,single-organism process,biological_process,regulation of cellular process,regulation of biological process,biological regulation,molecular_function,cellular response to stimulus,signal transduction,signaling,single organism si…
XM_005680477.3	102187745	SLC25A3	transcript	3.21778	30.4995	-3.24465	0.0218981	0.0607643	solute carrier family 25 member 3	--	--
XM_005698203.3	102171398	ANKRD1	transcript	0.303616	2.83282	-3.22192	0.00635187	0.0284262	ankyrin repeat domain 1	GO:0005488,GO:0043167,GO:0005515,GO:0003824,GO:0003677,GO:0044424,GO:0097159,GO:1901363,GO:0005622,GO:0005623,GO:0044464,GO:0043168,GO:0036094,GO:0000166,GO:1901265,GO:0044271,GO:1901362,GO:0043229,GO:0018130,GO:0043226,GO:0044237,GO:0034641,GO:0008152,GO:0001882,GO:0044710,GO:0035639,GO:0017076,GO:0032553,GO:0032555,GO:0001883,GO:0032549,GO:0032550,GO:0006807,GO:0005524,GO:0003676,GO:0032559,GO:…	binding,ion binding,protein binding,catalytic activity,DNA binding,intracellular part,organic cyclic compound binding,heterocyclic compound binding,intracellular,cell,cell part,anion binding,small molecule binding,nucleotide binding,nucleoside phosphate binding,cellular nitrogen compound biosynthetic process,organic cyclic compound biosynthetic process,intracellular organelle,heterocycle biosynth…
XM_018054041.1	102177245	GALNT16	transcript	4.20205	39.0161	-3.21491	0.00120138	0.0125809	polypeptide N-acetylgalactosaminyltransferase 16	GO:0005488,GO:0003824,GO:0008152,GO:0044710,GO:0016491,GO:0055114,GO:0051537,GO:0051536,GO:0051540,GO:0008150,GO:0003674	binding,catalytic activity,metabolic process,single-organism metabolic process,oxidoreductase activity,oxidation-reduction process,2 iron, 2 sulfur cluster binding,iron-sulfur cluster binding,metal cluster binding,biological_process,molecular_function
XM_018058841.1	102184538	RIMS1	transcript	0.450188	4.16465	-3.20959	0.0218478	0.0607122	regulating synaptic membrane exocytosis 1	GO:0005488,GO:0043167,GO:0005515,GO:0043169,GO:0046872,GO:0045202,GO:0005575,GO:0003674	binding,ion binding,protein binding,cation binding,metal ion binding,synapse,cellular_component,molecular_function
XM_013967828.2	102169302	NCOA1	transcript	1.4557	13.4498	-3.2078	0.0272529	0.0705011	nuclear receptor coactivator 1	GO:0005488,GO:0005515,GO:0044424,GO:0005622,GO:0005623,GO:0044464,GO:0044271,GO:1901362,GO:0019438,GO:0043229,GO:0018130,GO:0043226,GO:0043231,GO:0043227,GO:0044237,GO:0034641,GO:0008152,GO:0046983,GO:0032774,GO:0034654,GO:0006807,GO:0006351,GO:1901360,GO:0006725,GO:0046483,GO:0016070,GO:0006139,GO:0031323,GO:0019222,GO:0090304,GO:0005634,GO:0019219,GO:0051171,GO:0080090,GO:0010556,GO:0031326,GO:…	binding,protein binding,intracellular part,intracellular,cell,cell part,cellular nitrogen compound biosynthetic process,organic cyclic compound biosynthetic process,aromatic compound biosynthetic process,intracellular organelle,heterocycle biosynthetic process,organelle,intracellular membrane-bounded organelle,membrane-bounded organelle,cellular metabolic process,cellular nitrogen compound metabo…
XM_013966913.2	102190788	ARL14EPL	transcript	0.315722	2.91064	-3.20461	0.00879002	0.0339366	ADP ribosylation factor like GTPase 14 effector protein like	GO:0016043,GO:0071840,GO:0008152,GO:0006996,GO:0019222,GO:0033554,GO:0006950,GO:0050790,GO:0065009,GO:0051336,GO:0006974,GO:0008219,GO:0016265,GO:0006919,GO:0010950,GO:0010952,GO:0043280,GO:0097202,GO:2001056,GO:0010941,GO:0042981,GO:0043067,GO:0051345,GO:0006915,GO:0012501,GO:0007005,GO:0043281,GO:2000116,GO:0009987,GO:0043085,GO:0044093,GO:0001836,GO:0008637,GO:0097190,GO:0052547,GO:0052548,GO:…	cellular component organization,cellular component organization or biogenesis,metabolic process,organelle organization,regulation of metabolic process,cellular response to stress,response to stress,regulation of catalytic activity,regulation of molecular function,regulation of hydrolase activity,response to DNA damage stimulus,cell death,death,activation of cysteine-type endopeptidase activity in…
XM_018053343.1	102171153	ULBP3	transcript	0.77494	7.13545	-3.20285	0.0238646	0.0643729	UL16 binding protein 3	GO:0008150,GO:0006955,GO:0002376,GO:0050896	biological_process,immune response,immune system process,response to stimulus
XM_018039685.1	102172400	EPB41L3	transcript	1.03145	9.49329	-3.20223	0.0237135	0.0641081	erythrocyte membrane protein band 4.1 like 3	GO:0005856,GO:0005488,GO:0016043,GO:0005515,GO:0003824,GO:0044424,GO:0071840,GO:0005622,GO:0005623,GO:0044464,GO:0043229,GO:0043226,GO:0008152,GO:0008092,GO:0006996,GO:0007010,GO:0016740,GO:0043228,GO:0043232,GO:0071704,GO:0044238,GO:0003779,GO:0008417,GO:0030865,GO:0030866,GO:0048518,GO:0005975,GO:0030029,GO:0030036,GO:0048583,GO:0050853,GO:0009987,GO:0008107,GO:0031127,GO:0002429,GO:0002757,GO:…	cytoskeleton,binding,cellular component organization,protein binding,catalytic activity,intracellular part,cellular component organization or biogenesis,intracellular,cell,cell part,intracellular organelle,organelle,metabolic process,cytoskeletal protein binding,organelle organization,cytoskeleton organization,transferase activity,non-membrane-bounded organelle,intracellular non-membrane-bounded …
XM_018049849.1	102180479	ADD1	transcript	0.426313	3.91803	-3.20014	0.00111386	0.012325	adducin 1	GO:0005488,GO:0005576,GO:0050840,GO:0005575,GO:0003674	binding,extracellular region,extracellular matrix binding,cellular_component,molecular_function
XM_005683253.3	102183062	PTTG1	transcript	0.211805	1.94619	-3.19985	0.0204908	0.0581729	pituitary tumor-transforming 1	GO:0016043,GO:0044424,GO:0071840,GO:0005622,GO:0005623,GO:0044464,GO:0043229,GO:0043226,GO:0043231,GO:0043227,GO:0006996,GO:0005634,GO:0032502,GO:0005737,GO:0009847,GO:0009987,GO:0044763,GO:0044699,GO:0051276,GO:0008150,GO:0005575	cellular component organization,intracellular part,cellular component organization or biogenesis,intracellular,cell,cell part,intracellular organelle,organelle,intracellular membrane-bounded organelle,membrane-bounded organelle,organelle organization,nucleus,developmental process,cytoplasm,spore germination,cellular process,single-organism cellular process,single-organism process,chromosome organ…
XM_018043975.1	102177118	BEND5	transcript	2.16504	19.7576	-3.18994	1.73852e-05	0.00350275	BEN domain containing 5	GO:0005856,GO:0044430,GO:0005488,GO:0043234,GO:0044446,GO:0044422,GO:0051641,GO:0051649,GO:0016043,GO:0005515,GO:0034613,GO:0070727,GO:0044424,GO:0071840,GO:0033036,GO:0005622,GO:0005623,GO:0044464,GO:0008104,GO:0051179,GO:0015031,GO:0045184,GO:0043229,GO:0043226,GO:0043231,GO:0043227,GO:0032991,GO:0071702,GO:0006810,GO:0051234,GO:0006996,GO:0015630,GO:0044427,GO:0007010,GO:0005694,GO:0000775,GO:…	cytoskeleton,cytoskeletal part,binding,protein complex,intracellular organelle part,organelle part,cellular localization,establishment of localization in cell,cellular component organization,protein binding,cellular protein localization,cellular macromolecule localization,intracellular part,cellular component organization or biogenesis,macromolecule localization,intracellular,cell,cell part,prote…
XM_018065822.1	102180161	DLK1	transcript	0.886819	8.08289	-3.18816	0.0222605	0.0613528	delta like non-canonical Notch ligand 1	GO:0005488,GO:0043167,GO:0005515,GO:0005509,GO:0043169,GO:0046872,GO:0003674	binding,ion binding,protein binding,calcium ion binding,cation binding,metal ion binding,molecular_function
XM_018052204.1	102169101	TMOD1	transcript	0.624654	5.6086	-3.16651	0.00289037	0.0185983	tropomodulin 1	GO:0005488,GO:0016043,GO:0005515,GO:0071840,GO:0006461,GO:0070271,GO:0071822,GO:0048519,GO:0022607,GO:0043623,GO:0008092,GO:0048523,GO:0051258,GO:0044085,GO:0006996,GO:0065003,GO:0043933,GO:0007010,GO:0051128,GO:0010639,GO:0034622,GO:0065008,GO:0051129,GO:0033043,GO:0043244,GO:0005523,GO:0051694,GO:0043624,GO:0030042,GO:0030834,GO:0030835,GO:0030837,GO:0031333,GO:0032272,GO:0051261,GO:0051494,GO:…	binding,cellular component organization,protein binding,cellular component organization or biogenesis,protein complex assembly,protein complex biogenesis,protein complex subunit organization,negative regulation of biological process,cellular component assembly,cellular protein complex assembly,cytoskeletal protein binding,negative regulation of cellular process,protein polymerization,cellular com…
XM_018050170.1	102177282	DGKG	transcript	0.804318	7.18689	-3.15953	0.00295567	0.0187819	diacylglycerol kinase gamma	GO:0005488,GO:0043167,GO:0003824,GO:0005509,GO:0043169,GO:0046872,GO:0044421,GO:0035556,GO:0016740,GO:0031012,GO:0016772,GO:0016301,GO:0016773,GO:0005578,GO:0005576,GO:0009987,GO:0007205,GO:0004143,GO:0044763,GO:0044699,GO:0008150,GO:0050794,GO:0050789,GO:0065007,GO:0005575,GO:0003674,GO:0051716,GO:0007166,GO:0007186,GO:0007165,GO:0023052,GO:0044700,GO:0050896,GO:0007154	binding,ion binding,catalytic activity,calcium ion binding,cation binding,metal ion binding,extracellular region part,intracellular signal transduction,transferase activity,extracellular matrix,transferase activity, transferring phosphorus-containing groups,kinase activity,phosphotransferase activity, alcohol group as acceptor,proteinaceous extracellular matrix,extracellular region,cellular proce…
XM_005692684.3	102184750	CA11	transcript	0.908969	8.06542	-3.14945	0.0337843	0.0813305	carbonic anhydrase 11	--	--
XM_018066735.1	102183924	PTH1R	transcript	0.230725	2.03092	-3.13789	0.0122083	0.0417085	parathyroid hormone 1 receptor	GO:0005488,GO:0097159,GO:1901363,GO:0003676,GO:0003723,GO:0009987,GO:0044763,GO:0044699,GO:0008150,GO:0050794,GO:0050789,GO:0065007,GO:0005575,GO:0003674,GO:0016020,GO:0051716,GO:0044425,GO:0004871,GO:0004872,GO:0004888,GO:0004930,GO:0007166,GO:0007186,GO:0016021,GO:0038023,GO:0060089,GO:0031224,GO:0007165,GO:0023052,GO:0044700,GO:0050896,GO:0007154	binding,organic cyclic compound binding,heterocyclic compound binding,nucleic acid binding,RNA binding,cellular process,single-organism cellular process,single-organism process,biological_process,regulation of cellular process,regulation of biological process,biological regulation,cellular_component,molecular_function,membrane,cellular response to stimulus,membrane part,signal transducer activity…
XM_005675709.3	102178401	COL6A6	transcript	2.66598	23.4413	-3.13631	0.00177376	0.0150688	collagen type VI alpha 6 chain	GO:0005488,GO:0003824,GO:0003677,GO:0097159,GO:1901363,GO:0044271,GO:1901362,GO:0019438,GO:0018130,GO:0048519,GO:0044237,GO:0034641,GO:0008152,GO:0032774,GO:0034654,GO:0048523,GO:0006807,GO:0006351,GO:0003676,GO:1901360,GO:0006725,GO:0046483,GO:0016070,GO:0006139,GO:0044421,GO:0031323,GO:0031012,GO:0019222,GO:0090304,GO:0019219,GO:0051171,GO:0032502,GO:0080090,GO:0010556,GO:0031326,GO:0071704,GO:…	binding,catalytic activity,DNA binding,organic cyclic compound binding,heterocyclic compound binding,cellular nitrogen compound biosynthetic process,organic cyclic compound biosynthetic process,aromatic compound biosynthetic process,heterocycle biosynthetic process,negative regulation of biological process,cellular metabolic process,cellular nitrogen compound metabolic process,metabolic process,R…
XM_005692705.3	102189986	HRC	transcript	0.644739	5.65177	-3.13192	0.00401691	0.0221721	histidine rich calcium binding protein	GO:0005575,GO:0016020	cellular_component,membrane
XM_018040456.1	102189084	HAGHL	transcript	0.251037	2.19447	-3.1279	0.0366711	0.0860799	hydroxyacylglutathione hydrolase-like	--	--
XM_018055793.1	102184484	MYOM3	transcript	1.13249	9.86562	-3.12291	0.0161861	0.0502541	myomesin 3	GO:0005488,GO:0043167,GO:0005515,GO:0003824,GO:0043169,GO:0044271,GO:0046872,GO:1901362,GO:0019438,GO:0018130,GO:0044237,GO:0034641,GO:0008152,GO:0032774,GO:0034654,GO:0006807,GO:0006351,GO:1901360,GO:0006725,GO:0046483,GO:0016787,GO:0016070,GO:0006139,GO:0031323,GO:0019222,GO:0090304,GO:0019219,GO:0051171,GO:0080090,GO:0010556,GO:0031326,GO:0071704,GO:0009889,GO:2000112,GO:0003993,GO:0051252,GO:…	binding,ion binding,protein binding,catalytic activity,cation binding,cellular nitrogen compound biosynthetic process,metal ion binding,organic cyclic compound biosynthetic process,aromatic compound biosynthetic process,heterocycle biosynthetic process,cellular metabolic process,cellular nitrogen compound metabolic process,metabolic process,RNA biosynthetic process,nucleobase-containing compound …
XM_018058024.1	102173762	FAM65C	transcript	0.767121	6.67833	-3.12196	0.00223865	0.0166649	family with sequence similarity 65 member C	GO:0005488,GO:0043167,GO:0044424,GO:0097159,GO:1901363,GO:0005622,GO:0005623,GO:0044464,GO:0043168,GO:0036094,GO:0000166,GO:1901265,GO:0044271,GO:1901362,GO:0019438,GO:0043229,GO:0018130,GO:0043226,GO:0043231,GO:0043227,GO:0044237,GO:0034641,GO:0008152,GO:0001882,GO:0035639,GO:0017076,GO:0032553,GO:0032555,GO:0001883,GO:0032549,GO:0032550,GO:0032774,GO:0034654,GO:0006807,GO:0006351,GO:0005524,GO:…	binding,ion binding,intracellular part,organic cyclic compound binding,heterocyclic compound binding,intracellular,cell,cell part,anion binding,small molecule binding,nucleotide binding,nucleoside phosphate binding,cellular nitrogen compound biosynthetic process,organic cyclic compound biosynthetic process,aromatic compound biosynthetic process,intracellular organelle,heterocycle biosynthetic pro…
XM_005685043.3	102190230	CDO1	transcript	5.1674	44.9298	-3.12016	3.841e-05	0.00406435	cysteine dioxygenase type 1	GO:0005488,GO:0043167,GO:0003824,GO:0043169,GO:0046872,GO:0044237,GO:0008152,GO:0044710,GO:0019752,GO:0006807,GO:0043436,GO:0006082,GO:0044281,GO:1901564,GO:0006520,GO:1901605,GO:0071704,GO:0016491,GO:0044238,GO:0055114,GO:0006534,GO:0046914,GO:0017172,GO:0046439,GO:0009069,GO:0006790,GO:0000096,GO:0009987,GO:0051213,GO:0016702,GO:0016701,GO:0008150,GO:0005506,GO:0003674	binding,ion binding,catalytic activity,cation binding,metal ion binding,cellular metabolic process,metabolic process,single-organism metabolic process,carboxylic acid metabolic process,nitrogen compound metabolic process,oxoacid metabolic process,organic acid metabolic process,small molecule metabolic process,organonitrogen compound metabolic process,cellular amino acid metabolic process,alpha-am…
XM_018043608.1	102184501	GAS2	transcript	0.580327	5.04001	-3.11849	0.00237901	0.0169993	growth arrest specific 2	GO:0005488,GO:0007049,GO:0005515,GO:0048519,GO:0022402,GO:0051726,GO:0048523,GO:0045786,GO:0007050,GO:0009987,GO:0044763,GO:0044699,GO:0008150,GO:0050794,GO:0050789,GO:0065007,GO:0003674	binding,cell cycle,protein binding,negative regulation of biological process,cell cycle process,regulation of cell cycle,negative regulation of cellular process,negative regulation of cell cycle,cell cycle arrest,cellular process,single-organism cellular process,single-organism process,biological_process,regulation of cellular process,regulation of biological process,biological regulation,molecul…
XM_018038254.1	102172946	ARPP21	transcript	0.236739	2.05447	-3.1174	0.0058822	0.0272373	cAMP regulated phosphoprotein 21	GO:0005488,GO:0097159,GO:1901363,GO:0003676,GO:0003674	binding,organic cyclic compound binding,heterocyclic compound binding,nucleic acid binding,molecular_function
XM_018065857.1	102188535	ALPK3	transcript	0.591561	5.09329	-3.106	0.000534944	0.00918471	alpha kinase 3	GO:0005488,GO:0043167,GO:0005515,GO:0003824,GO:0097159,GO:1901363,GO:0043168,GO:0036094,GO:0000166,GO:1901265,GO:0044237,GO:0008152,GO:0001882,GO:0035639,GO:0017076,GO:0032553,GO:0032555,GO:0001883,GO:0032549,GO:0032550,GO:0005524,GO:0032559,GO:0030554,GO:0006793,GO:0006796,GO:0016740,GO:0004674,GO:0071704,GO:0016310,GO:0006468,GO:0006464,GO:0036211,GO:0044238,GO:0004672,GO:0043412,GO:0016772,GO:…	binding,ion binding,protein binding,catalytic activity,organic cyclic compound binding,heterocyclic compound binding,anion binding,small molecule binding,nucleotide binding,nucleoside phosphate binding,cellular metabolic process,metabolic process,nucleoside binding,purine ribonucleoside triphosphate binding,purine nucleotide binding,ribonucleotide binding,purine ribonucleotide binding,purine nucl…
XM_018062627.1	102173496	DMPK	transcript	1.08374	9.32162	-3.10456	0.0121471	0.0415621	dystrophia myotonica protein kinase	GO:0005882,GO:0045111,GO:0005856,GO:0044430,GO:0005488,GO:0043234,GO:0044446,GO:0044422,GO:0043167,GO:0003824,GO:0044248,GO:0044424,GO:0097159,GO:1901363,GO:0005622,GO:0005623,GO:0044464,GO:0043168,GO:0036094,GO:0006914,GO:0009056,GO:0000166,GO:1901265,GO:0043229,GO:0043226,GO:0044237,GO:0008152,GO:0001882,GO:0035639,GO:0032991,GO:0017076,GO:0032553,GO:0032555,GO:0001883,GO:0032549,GO:0032550,GO:…	intermediate filament,intermediate filament cytoskeleton,cytoskeleton,cytoskeletal part,binding,protein complex,intracellular organelle part,organelle part,ion binding,catalytic activity,cellular catabolic process,intracellular part,organic cyclic compound binding,heterocyclic compound binding,intracellular,cell,cell part,anion binding,small molecule binding,autophagy,catabolic process,nucleotide…
XM_018040123.1	102180365	ZNF205	transcript	0.3685	3.16233	-3.10125	0.0032807	0.019816	zinc finger protein 205	GO:0005488,GO:0043167,GO:0003824,GO:0097159,GO:1901363,GO:0005622,GO:0005623,GO:0044464,GO:0043169,GO:0044271,GO:0046872,GO:1901362,GO:0019438,GO:0018130,GO:0044237,GO:0034641,GO:0008152,GO:0032774,GO:0034654,GO:0006807,GO:0006351,GO:0003676,GO:1901360,GO:0006725,GO:0046483,GO:0016070,GO:0006139,GO:0031323,GO:0016740,GO:0019222,GO:0090304,GO:0019219,GO:0051171,GO:0080090,GO:0010556,GO:0031326,GO:…	binding,ion binding,catalytic activity,organic cyclic compound binding,heterocyclic compound binding,intracellular,cell,cell part,cation binding,cellular nitrogen compound biosynthetic process,metal ion binding,organic cyclic compound biosynthetic process,aromatic compound biosynthetic process,heterocycle biosynthetic process,cellular metabolic process,cellular nitrogen compound metabolic process…
XM_018042301.1	102187650	PLAC9	transcript	19.3106	165.592	-3.10017	0.00462366	0.0238702	placenta specific 9	GO:0005488,GO:0043234,GO:0005515,GO:0044424,GO:0005622,GO:0005623,GO:0044464,GO:0044237,GO:0008152,GO:0032991,GO:0071704,GO:0044238,GO:0044260,GO:0043170,GO:0005737,GO:0016272,GO:0044445,GO:0006457,GO:0005829,GO:0009987,GO:0051082,GO:0044444,GO:0044267,GO:0019538,GO:0008150,GO:0005575,GO:0003674	binding,protein complex,protein binding,intracellular part,intracellular,cell,cell part,cellular metabolic process,metabolic process,macromolecular complex,organic substance metabolic process,primary metabolic process,cellular macromolecule metabolic process,macromolecule metabolic process,cytoplasm,prefoldin complex,cytosolic part,protein folding,cytosol,cellular process,unfolded protein binding…
XM_005679147.3	102178141	SFRP4	transcript	1.83258	15.6922	-3.0981	0.0134483	0.0443464	secreted frizzled related protein 4	GO:0005488,GO:0005515,GO:0044237,GO:0034641,GO:0008152,GO:0006807,GO:1901360,GO:0006725,GO:0046483,GO:0006139,GO:0090304,GO:0071704,GO:0044238,GO:0044260,GO:0043170,GO:0006259,GO:0009987,GO:0008150,GO:0015074,GO:0003674	binding,protein binding,cellular metabolic process,cellular nitrogen compound metabolic process,metabolic process,nitrogen compound metabolic process,organic cyclic compound metabolic process,cellular aromatic compound metabolic process,heterocycle metabolic process,nucleobase-containing compound metabolic process,nucleic acid metabolic process,organic substance metabolic process,primary metaboli…
XM_018044738.1	102175009	2019-09-06	transcript	0.435801	3.7304	-3.09759	0.000355407	0.00802053	septin 6	GO:0005488,GO:0043234,GO:0044446,GO:0044422,GO:0043167,GO:0051641,GO:0046907,GO:0051649,GO:0016043,GO:0034613,GO:0070727,GO:0006606,GO:0034504,GO:0044744,GO:0051170,GO:0003824,GO:0003677,GO:0044248,GO:0006913,GO:0051169,GO:0044424,GO:0071840,GO:0097159,GO:1901363,GO:0033036,GO:0005622,GO:0006886,GO:0005623,GO:0044464,GO:0043168,GO:0008104,GO:0036094,GO:0006914,GO:0009056,GO:0033365,GO:0000166,GO:…	binding,protein complex,intracellular organelle part,organelle part,ion binding,cellular localization,intracellular transport,establishment of localization in cell,cellular component organization,cellular protein localization,cellular macromolecule localization,protein import into nucleus,protein localization to nucleus,protein targeting to nucleus,nuclear import,catalytic activity,DNA binding,ce…
XM_018043426.1	102171848	DHCR7	transcript	0.301107	2.56342	-3.08972	0.0112942	0.0397187	7-dehydrocholesterol reductase	GO:0005488,GO:0016043,GO:0005515,GO:0003824,GO:0071840,GO:0044237,GO:0034641,GO:0008152,GO:0008092,GO:0006807,GO:1901360,GO:0006725,GO:0046483,GO:0006996,GO:0016787,GO:0016070,GO:0006139,GO:0007010,GO:0090304,GO:0071704,GO:0044238,GO:0003779,GO:0044260,GO:0043170,GO:0034470,GO:0034660,GO:0006508,GO:0008033,GO:0006399,GO:0009987,GO:0010467,GO:0016788,GO:0006396,GO:0008233,GO:0070011,GO:0044763,GO:…	binding,cellular component organization,protein binding,catalytic activity,cellular component organization or biogenesis,cellular metabolic process,cellular nitrogen compound metabolic process,metabolic process,cytoskeletal protein binding,nitrogen compound metabolic process,organic cyclic compound metabolic process,cellular aromatic compound metabolic process,heterocycle metabolic process,organe…
XM_018049397.1	102176771	APBB2	transcript	0.232289	1.97281	-3.08627	0.0405337	0.0920779	amyloid beta precursor protein binding family B member 2	GO:0005488,GO:0005515,GO:0003674	binding,protein binding,molecular_function
XM_018044006.1	102187934	GPR143	transcript	0.205207	1.74071	-3.08452	0.0307266	0.0760974	G protein-coupled receptor 143	GO:0009987,GO:0044763,GO:0044699,GO:0008150,GO:0050794,GO:0050789,GO:0065007,GO:0005575,GO:0003674,GO:0016020,GO:0051716,GO:0044425,GO:0004871,GO:0004872,GO:0004888,GO:0004930,GO:0007166,GO:0007186,GO:0016021,GO:0038023,GO:0060089,GO:0031224,GO:0007165,GO:0023052,GO:0044700,GO:0050896,GO:0007154	cellular process,single-organism cellular process,single-organism process,biological_process,regulation of cellular process,regulation of biological process,biological regulation,cellular_component,molecular_function,membrane,cellular response to stimulus,membrane part,signal transducer activity,receptor activity,transmembrane signaling receptor activity,G-protein coupled receptor activity,cell s…
XM_018066776.1	102171384	MAP4	transcript	0.332058	2.81275	-3.08248	0.030075	0.0751086	microtubule associated protein 4	GO:0005488,GO:0043167,GO:0005515,GO:0097159,GO:1901363,GO:0043168,GO:0036094,GO:0000166,GO:1901265,GO:0001882,GO:0035639,GO:0017076,GO:0032553,GO:0032555,GO:0001883,GO:0032549,GO:0032550,GO:0008092,GO:0015631,GO:0032561,GO:0019001,GO:0005525,GO:0003674	binding,ion binding,protein binding,organic cyclic compound binding,heterocyclic compound binding,anion binding,small molecule binding,nucleotide binding,nucleoside phosphate binding,nucleoside binding,purine ribonucleoside triphosphate binding,purine nucleotide binding,ribonucleotide binding,purine ribonucleotide binding,purine nucleoside binding,ribonucleoside binding,purine ribonucleoside bind…
XM_018056656.1	102176803	DCLK1	transcript	0.796332	6.74334	-3.08202	0.0210054	0.0591254	doublecortin like kinase 1	GO:0005488,GO:0043167,GO:0003824,GO:0097159,GO:1901363,GO:0043168,GO:0036094,GO:0000166,GO:1901265,GO:0044271,GO:1901362,GO:0019438,GO:0018130,GO:0044237,GO:0034641,GO:0008152,GO:0001882,GO:0035639,GO:0017076,GO:0032553,GO:0032555,GO:0001883,GO:0032549,GO:0032550,GO:0032774,GO:0034654,GO:0006807,GO:0006351,GO:0005524,GO:0032559,GO:0030554,GO:1901360,GO:0006725,GO:0046483,GO:0016070,GO:0006139,GO:…	binding,ion binding,catalytic activity,organic cyclic compound binding,heterocyclic compound binding,anion binding,small molecule binding,nucleotide binding,nucleoside phosphate binding,cellular nitrogen compound biosynthetic process,organic cyclic compound biosynthetic process,aromatic compound biosynthetic process,heterocycle biosynthetic process,cellular metabolic process,cellular nitrogen com…
XM_005688810.3	102177073	LYPD2	transcript	0.661215	5.59586	-3.08117	0.01192	0.0410405	LY6/PLAUR domain containing 2	--	--
XM_005676153.3	102184100	TNFAIP6	transcript	5.29463	44.6452	-3.0759	0.00140448	0.0135469	TNF alpha induced protein 6	GO:0005488,GO:0022610,GO:0007155,GO:0005539,GO:0097367,GO:0005540,GO:0009987,GO:0044763,GO:0044699,GO:0008150,GO:0003674	binding,biological adhesion,cell adhesion,glycosaminoglycan binding,carbohydrate derivative binding,hyaluronic acid binding,cellular process,single-organism cellular process,single-organism process,biological_process,molecular_function
XM_018051986.1	102174567	PTPRD	transcript	2.98515	25.1552	-3.07498	0.00104549	0.0120773	protein tyrosine phosphatase%2C receptor type D	GO:0005488,GO:0043167,GO:0051641,GO:0051649,GO:0005515,GO:0003824,GO:0033036,GO:0008104,GO:0043169,GO:0051179,GO:0015031,GO:0046872,GO:0045184,GO:0044237,GO:0008152,GO:0044710,GO:0071702,GO:0006810,GO:0051234,GO:0016787,GO:0006793,GO:0006796,GO:0019012,GO:0071704,GO:0003993,GO:0016491,GO:0006464,GO:0036211,GO:0044238,GO:0055114,GO:0043412,GO:0044765,GO:0044260,GO:0015078,GO:0030234,GO:0043170,GO:…	binding,ion binding,cellular localization,establishment of localization in cell,protein binding,catalytic activity,macromolecule localization,protein localization,cation binding,localization,protein transport,metal ion binding,establishment of protein localization,cellular metabolic process,metabolic process,single-organism metabolic process,organic substance transport,transport,establishment of …
XM_013964618.2	102183911	MAP3K7CL	transcript	2.11375	17.7058	-3.06635	0.00355927	0.0207189	MAP3K7 C-terminal like	GO:0005488,GO:0043234,GO:0044446,GO:0044422,GO:0016043,GO:0003677,GO:0044248,GO:0044424,GO:0071840,GO:0097159,GO:1901363,GO:0005622,GO:0005623,GO:0044464,GO:0006914,GO:0009056,GO:0051179,GO:0044271,GO:0006461,GO:0070271,GO:0071822,GO:1901362,GO:0019438,GO:0043229,GO:0018130,GO:0043226,GO:0043231,GO:0043227,GO:0044237,GO:0022607,GO:0034641,GO:0008152,GO:0043623,GO:0032991,GO:0032774,GO:0034654,GO:…	binding,protein complex,intracellular organelle part,organelle part,cellular component organization,DNA binding,cellular catabolic process,intracellular part,cellular component organization or biogenesis,organic cyclic compound binding,heterocyclic compound binding,intracellular,cell,cell part,autophagy,catabolic process,localization,cellular nitrogen compound biosynthetic process,protein complex…
XM_018054484.1	102172067	MEIS2	transcript	0.261846	2.18914	-3.06358	0.00944603	0.0354164	Meis homeobox 2	GO:0005488,GO:0016043,GO:0003677,GO:0071840,GO:0097159,GO:1901363,GO:0051179,GO:0044271,GO:0006461,GO:0070271,GO:0071822,GO:1901362,GO:0019438,GO:0018130,GO:0044237,GO:0022607,GO:0034641,GO:0008152,GO:0043623,GO:0071702,GO:0032774,GO:0034654,GO:0006807,GO:0006351,GO:0006810,GO:0051234,GO:0003676,GO:1901360,GO:0006725,GO:0044085,GO:0046483,GO:0065003,GO:0016070,GO:0006139,GO:0043933,GO:0031323,GO:…	binding,cellular component organization,DNA binding,cellular component organization or biogenesis,organic cyclic compound binding,heterocyclic compound binding,localization,cellular nitrogen compound biosynthetic process,protein complex assembly,protein complex biogenesis,protein complex subunit organization,organic cyclic compound biosynthetic process,aromatic compound biosynthetic process,heter…
XM_018039271.1	102182838	COL21A1	transcript	10.2755	85.5551	-3.05764	0.00048864	0.00894325	collagen type XXI alpha 1 chain	GO:0005575,GO:0016020	cellular_component,membrane
XM_018063063.1	108638046	NAT14	transcript	0.263092	2.18949	-3.05696	0.020522	0.0582093	N-acetyltransferase 14 (putative)	GO:0003824,GO:0016746,GO:0016740,GO:0016747,GO:0016410,GO:0008080,GO:0016407,GO:0003674	catalytic activity,transferase activity, transferring acyl groups,transferase activity,transferase activity, transferring acyl groups other than amino-acyl groups,N-acyltransferase activity,N-acetyltransferase activity,acetyltransferase activity,molecular_function
XM_018054604.1	102181869	LOC102181869	transcript	0.690899	5.74051	-3.05463	0.0115247	0.0402815	myosin-7	GO:0005882,GO:0045111,GO:0005856,GO:0044430,GO:0005488,GO:0043234,GO:0044446,GO:0044422,GO:0043167,GO:0005515,GO:0003824,GO:0044424,GO:0097159,GO:1901363,GO:0005622,GO:0005623,GO:0044464,GO:0043168,GO:0036094,GO:0000166,GO:1901265,GO:0016817,GO:0043229,GO:0043226,GO:0016818,GO:0001882,GO:0035639,GO:0032991,GO:0017076,GO:0032553,GO:0032555,GO:0001883,GO:0032549,GO:0032550,GO:0005524,GO:0032559,GO:…	intermediate filament,intermediate filament cytoskeleton,cytoskeleton,cytoskeletal part,binding,protein complex,intracellular organelle part,organelle part,ion binding,protein binding,catalytic activity,intracellular part,organic cyclic compound binding,heterocyclic compound binding,intracellular,cell,cell part,anion binding,small molecule binding,nucleotide binding,nucleoside phosphate binding,h…
XM_013972566.2	102178765	DHRS7C	transcript	0.893616	7.40428	-3.05063	0.0379123	0.0880614	dehydrogenase/reductase 7C	GO:0005488,GO:0043167,GO:0003824,GO:0003677,GO:0097159,GO:1901363,GO:0043168,GO:0036094,GO:0000166,GO:1901265,GO:0044237,GO:0034641,GO:0008152,GO:0001882,GO:0035639,GO:0017076,GO:0032553,GO:0032555,GO:0001883,GO:0032549,GO:0032550,GO:0006807,GO:0005524,GO:0003676,GO:0032559,GO:0030554,GO:1901360,GO:0006725,GO:0046483,GO:0006139,GO:0090304,GO:0009605,GO:0071704,GO:0016491,GO:0044238,GO:0009991,GO:…	binding,ion binding,catalytic activity,DNA binding,organic cyclic compound binding,heterocyclic compound binding,anion binding,small molecule binding,nucleotide binding,nucleoside phosphate binding,cellular metabolic process,cellular nitrogen compound metabolic process,metabolic process,nucleoside binding,purine ribonucleoside triphosphate binding,purine nucleotide binding,ribonucleotide binding,…
XM_018045859.1	102169444	SYPL2	transcript	0.462763	3.8279	-3.04821	0.00717877	0.0303578	synaptophysin like 2	GO:0005488,GO:0005576,GO:0050840,GO:0005575,GO:0003674,GO:0016020	binding,extracellular region,extracellular matrix binding,cellular_component,molecular_function,membrane
XM_018044329.1	102171854	GABRA3	transcript	0.367892	3.01568	-3.03513	0.0341183	0.0819263	gamma-aminobutyric acid type A receptor alpha3 subunit	GO:0051179,GO:0006810,GO:0051234,GO:0044765,GO:0006811,GO:0044699,GO:0008150,GO:0005575,GO:0016020	localization,transport,establishment of localization,single-organism transport,ion transport,single-organism process,biological_process,cellular_component,membrane
XM_018049844.1	102180479	ADD1	transcript	0.595278	4.84588	-3.02512	0.00192229	0.015558	adducin 1	GO:0005488,GO:0005576,GO:0050840,GO:0005575,GO:0003674	binding,extracellular region,extracellular matrix binding,cellular_component,molecular_function
XM_005679870.3	102168606	ATP5G2	transcript	2.36842	19.2496	-3.02283	0.0149267	0.0475001	ATP synthase%2C H+ transporting%2C mitochondrial Fo complex subunit C2 (subunit 9)	GO:0043234,GO:0051179,GO:0032991,GO:0006810,GO:0051234,GO:0016469,GO:0015988,GO:0015991,GO:0006818,GO:0015992,GO:0006812,GO:0034220,GO:0015672,GO:0044765,GO:0033177,GO:0015078,GO:0008324,GO:0022890,GO:0015077,GO:0006811,GO:0009987,GO:0044763,GO:0055085,GO:0044699,GO:0008150,GO:0022892,GO:0015075,GO:0005215,GO:0022891,GO:0022857,GO:0005575,GO:0003674,GO:0016020,GO:0044425	protein complex,localization,macromolecular complex,transport,establishment of localization,proton-transporting two-sector ATPase complex,energy coupled proton transmembrane transport, against electrochemical gradient,ATP hydrolysis coupled proton transport,hydrogen transport,proton transport,cation transport,ion transmembrane transport,monovalent inorganic cation transport,single-organism transp…
XM_013964041.2	102180921	GLT8D2	transcript	1.41917	11.5238	-3.0215	0.0377137	0.0877427	glycosyltransferase 8 domain containing 2	GO:0003824,GO:0016740,GO:0016757,GO:0003674	catalytic activity,transferase activity,transferase activity, transferring glycosyl groups,molecular_function
XM_018053564.1	102176609	THSD4	transcript	0.778235	6.31078	-3.01954	0.000693942	0.010105	thrombospondin type 1 domain containing 4	GO:0003824,GO:0016787,GO:0031012,GO:0008237,GO:0004222,GO:0008233,GO:0070011,GO:0004175,GO:0005575,GO:0003674	catalytic activity,hydrolase activity,extracellular matrix,metallopeptidase activity,metalloendopeptidase activity,peptidase activity,peptidase activity, acting on L-amino acid peptides,endopeptidase activity,cellular_component,molecular_function
XM_018049789.1	102188901	SPSB4	transcript	0.249975	2.02443	-3.01766	0.00053381	0.00918471	splA/ryanodine receptor domain and SOCS box containing 4	GO:0005488,GO:0043167,GO:0005515,GO:0097159,GO:1901363,GO:0043169,GO:0046872,GO:0003676,GO:0035556,GO:0008270,GO:0003723,GO:0046914,GO:0009987,GO:0044763,GO:0044699,GO:0008150,GO:0050794,GO:0050789,GO:0065007,GO:0003674,GO:0051716,GO:0007165,GO:0023052,GO:0044700,GO:0050896,GO:0007154	binding,ion binding,protein binding,organic cyclic compound binding,heterocyclic compound binding,cation binding,metal ion binding,nucleic acid binding,intracellular signal transduction,zinc ion binding,RNA binding,transition metal ion binding,cellular process,single-organism cellular process,single-organism process,biological_process,regulation of cellular process,regulation of biological proces…
XM_005693739.1	102178206	CACNB1	transcript	0.491962	3.97488	-3.01429	0.0112614	0.0396524	calcium voltage-gated channel auxiliary subunit beta 1	GO:0005488,GO:0043234,GO:0005515,GO:0005623,GO:0044464,GO:0051179,GO:0032991,GO:0006810,GO:0051234,GO:0006812,GO:0034220,GO:0044765,GO:0030001,GO:0008324,GO:0070588,GO:0022890,GO:0072511,GO:0006811,GO:0070838,GO:0071944,GO:0005245,GO:0009987,GO:0022843,GO:0046873,GO:0072509,GO:0006816,GO:0005244,GO:0022832,GO:0005886,GO:0044459,GO:0044763,GO:0055085,GO:0044699,GO:0008150,GO:0005891,GO:0034704,GO:…	binding,protein complex,protein binding,cell,cell part,localization,macromolecular complex,transport,establishment of localization,cation transport,ion transmembrane transport,single-organism transport,metal ion transport,cation transmembrane transporter activity,calcium ion transmembrane transport,inorganic cation transmembrane transporter activity,divalent inorganic cation transport,ion transpo…
XM_005679479.3	102183936	MEST	transcript	14.8742	120.087	-3.0132	0.000183931	0.00643801	mesoderm specific transcript	GO:0044271,GO:1901362,GO:0019438,GO:0018130,GO:0044237,GO:0034641,GO:0008152,GO:0032774,GO:0034654,GO:0006807,GO:0006351,GO:1901360,GO:0006725,GO:0046483,GO:0016070,GO:0006139,GO:0044421,GO:0031323,GO:0019222,GO:0090304,GO:0019219,GO:0051171,GO:0080090,GO:0010556,GO:0031326,GO:0071704,GO:0009889,GO:2000112,GO:0051252,GO:0010468,GO:2001141,GO:0006355,GO:0060255,GO:0044238,GO:0009058,GO:0044260,GO:…	cellular nitrogen compound biosynthetic process,organic cyclic compound biosynthetic process,aromatic compound biosynthetic process,heterocycle biosynthetic process,cellular metabolic process,cellular nitrogen compound metabolic process,metabolic process,RNA biosynthetic process,nucleobase-containing compound biosynthetic process,nitrogen compound metabolic process,transcription, DNA-dependent,or…
XM_005679509.3	102169734	PTN	transcript	11.6212	93.6211	-3.01008	0.00727635	0.0305354	pleiotrophin	GO:0005488,GO:0005515,GO:0005102,GO:0008083,GO:0003674	binding,protein binding,receptor binding,growth factor activity,molecular_function
XM_005677843.2	102188819	AMPD1	transcript	0.671598	5.3947	-3.00587	0.0296765	0.0744519	adenosine monophosphate deaminase 1	GO:0003824,GO:0019239,GO:0003674	catalytic activity,deaminase activity,molecular_function
XM_018038933.1	100861004	MRPL14	transcript	1.50966	12.1017	-3.00292	0.00652214	0.0287647	mitochondrial ribosomal protein L14	GO:0044424,GO:0005622,GO:0005623,GO:0044464,GO:0043229,GO:0043226,GO:0044237,GO:0008152,GO:0032991,GO:0043228,GO:0043232,GO:0071704,GO:0044238,GO:0009058,GO:0044260,GO:1901576,GO:0044249,GO:0043170,GO:0009059,GO:0005737,GO:0034645,GO:0009987,GO:0010467,GO:0044444,GO:0044267,GO:0019538,GO:0008150,GO:0005198,GO:0005575,GO:0003674,GO:0006412,GO:0030529,GO:0005840,GO:0003735	intracellular part,intracellular,cell,cell part,intracellular organelle,organelle,cellular metabolic process,metabolic process,macromolecular complex,non-membrane-bounded organelle,intracellular non-membrane-bounded organelle,organic substance metabolic process,primary metabolic process,biosynthetic process,cellular macromolecule metabolic process,organic substance biosynthetic process,cellular b…
XM_013968728.2	108633189	LOC108633189	transcript	0.490155	3.92732	-3.00223	0.00314733	0.0193708	neuroendocrine secretory protein 55	GO:0005488,GO:0005515,GO:0003824,GO:0097159,GO:1901363,GO:0036094,GO:0000166,GO:1901265,GO:0016817,GO:0016818,GO:0017076,GO:0016787,GO:0017111,GO:0016462,GO:0003924,GO:0032403,GO:0019001,GO:0071107,GO:0031683,GO:0042221,GO:0009987,GO:0044763,GO:0009725,GO:0010033,GO:0009719,GO:0044699,GO:0008150,GO:0050794,GO:0050789,GO:0065007,GO:0003674,GO:0051716,GO:0004871,GO:0007166,GO:0007186,GO:0060089,GO:…	binding,protein binding,catalytic activity,organic cyclic compound binding,heterocyclic compound binding,small molecule binding,nucleotide binding,nucleoside phosphate binding,hydrolase activity, acting on acid anhydrides,hydrolase activity, acting on acid anhydrides, in phosphorus-containing anhydrides,purine nucleotide binding,hydrolase activity,nucleoside-triphosphatase activity,pyrophosphatas…
XM_018058487.1	100860871	PENK	transcript	1.93844	15.4723	-2.99672	0.000599595	0.009541	proenkephalin	GO:0005488,GO:0005515,GO:0003677,GO:0097159,GO:1901363,GO:0046983,GO:0003676,GO:0009987,GO:0007218,GO:0044763,GO:0044699,GO:0008150,GO:0050794,GO:0050789,GO:0065007,GO:0003674,GO:0051716,GO:0007166,GO:0007186,GO:0007165,GO:0023052,GO:0044700,GO:0050896,GO:0007154	binding,protein binding,DNA binding,organic cyclic compound binding,heterocyclic compound binding,protein dimerization activity,nucleic acid binding,cellular process,neuropeptide signaling pathway,single-organism cellular process,single-organism process,biological_process,regulation of cellular process,regulation of biological process,biological regulation,molecular_function,cellular response to …
XM_018044187.1	102170678	FHL1	transcript	4.14326	33.0399	-2.99537	0.00419271	0.0226953	four and a half LIM domains 1	GO:0005488,GO:0043167,GO:0043169,GO:0046872,GO:0008270,GO:0046914,GO:0003674	binding,ion binding,cation binding,metal ion binding,zinc ion binding,transition metal ion binding,molecular_function
XM_005697522.2	102173524	C25H16orf45	transcript	0.407832	3.23952	-2.98973	0.00131277	0.0131304	chromosome 25 C16orf45 homolog	GO:0005488,GO:0003677,GO:0097159,GO:1901363,GO:0005622,GO:0005623,GO:0044464,GO:0044271,GO:1901362,GO:0019438,GO:0018130,GO:0044237,GO:0034641,GO:0008152,GO:0032774,GO:0034654,GO:0006807,GO:0006351,GO:0003676,GO:1901360,GO:0006725,GO:0046483,GO:0016070,GO:0006139,GO:0031323,GO:0019222,GO:0090304,GO:0019219,GO:0051171,GO:0080090,GO:0010556,GO:0031326,GO:0071704,GO:0009889,GO:2000112,GO:0051252,GO:…	binding,DNA binding,organic cyclic compound binding,heterocyclic compound binding,intracellular,cell,cell part,cellular nitrogen compound biosynthetic process,organic cyclic compound biosynthetic process,aromatic compound biosynthetic process,heterocycle biosynthetic process,cellular metabolic process,cellular nitrogen compound metabolic process,metabolic process,RNA biosynthetic process,nucleoba…
XM_018049821.1	102186201	C6H4orf48	transcript	0.947209	7.51838	-2.98867	0.00201526	0.015889	chromosome 6 C4orf48 homolog	--	--
XM_018054121.1	102184441	SAMD4A	transcript	0.93628	7.43035	-2.98842	0.00945175	0.0354186	sterile alpha motif domain containing 4A	GO:0005488,GO:0005515,GO:0097159,GO:1901363,GO:0044271,GO:1901362,GO:0019438,GO:0018130,GO:0044237,GO:0034641,GO:0008152,GO:0032774,GO:0034654,GO:0006807,GO:0006351,GO:0003676,GO:1901360,GO:0006725,GO:0046483,GO:0016070,GO:0006139,GO:0031323,GO:0019222,GO:0090304,GO:0019219,GO:0051171,GO:0080090,GO:0010556,GO:0031326,GO:0071704,GO:0009889,GO:2000112,GO:0051252,GO:0010468,GO:2001141,GO:0006355,GO:…	binding,protein binding,organic cyclic compound binding,heterocyclic compound binding,cellular nitrogen compound biosynthetic process,organic cyclic compound biosynthetic process,aromatic compound biosynthetic process,heterocycle biosynthetic process,cellular metabolic process,cellular nitrogen compound metabolic process,metabolic process,RNA biosynthetic process,nucleobase-containing compound bi…
XM_005679168.3	102183659	PPP1R3A	transcript	0.869136	6.87367	-2.98343	0.0199979	0.0572371	protein phosphatase 1 regulatory subunit 3A	GO:0005488,GO:0005515,GO:0001871,GO:0030247,GO:2001070,GO:0030246,GO:0003674	binding,protein binding,pattern binding,polysaccharide binding,starch binding,carbohydrate binding,molecular_function
XM_005690040.3	102184172	IMMP1L	transcript	0.461457	3.64192	-2.98043	0.0237833	0.0642393	inner mitochondrial membrane peptidase subunit 1	--	--
XM_018063138.1	106503941	CDC42EP5	transcript	0.458672	3.58987	-2.9684	0.0407937	0.0923223	CDC42 effector protein 5	GO:0005488,GO:0003677,GO:0097159,GO:1901363,GO:0003676,GO:0019012,GO:0044423,GO:0019028,GO:0019013,GO:0005575,GO:0003674	binding,DNA binding,organic cyclic compound binding,heterocyclic compound binding,nucleic acid binding,virion,virion part,viral capsid,viral nucleocapsid,cellular_component,molecular_function
XM_005675623.3	102178573	SH3BGR	transcript	2.23815	17.4766	-2.96505	0.00292405	0.0186975	SH3 domain binding glutamate rich protein	GO:0003824,GO:0016491,GO:0065008,GO:0045454,GO:0015035,GO:0015036,GO:0016667,GO:0009987,GO:0009055,GO:0044763,GO:0019725,GO:0042592,GO:0044699,GO:0008150,GO:0050794,GO:0050789,GO:0065007,GO:0003674	catalytic activity,oxidoreductase activity,regulation of biological quality,cell redox homeostasis,protein disulfide oxidoreductase activity,disulfide oxidoreductase activity,oxidoreductase activity, acting on a sulfur group of donors,cellular process,electron carrier activity,single-organism cellular process,cellular homeostasis,homeostatic process,single-organism process,biological_process,regu…
XM_018044390.1	102179506	YPEL1	transcript	0.735714	5.73352	-2.9622	0.0467855	0.101895	yippee like 1	GO:0003824,GO:0008152,GO:0044710,GO:0016491,GO:0055114,GO:0016667,GO:0016972,GO:0016670,GO:0008150,GO:0003674	catalytic activity,metabolic process,single-organism metabolic process,oxidoreductase activity,oxidation-reduction process,oxidoreductase activity, acting on a sulfur group of donors,thiol oxidase activity,oxidoreductase activity, acting on a sulfur group of donors, oxygen as acceptor,biological_process,molecular_function
XM_005679076.3	102182192	SEMA3A	transcript	3.03556	23.5442	-2.95534	0.000814131	0.0108125	semaphorin 3A	GO:0005488,GO:0005515,GO:0005575,GO:0003674,GO:0016020	binding,protein binding,cellular_component,molecular_function,membrane
XM_005698726.3	100861269	PDLIM3	transcript	2.87538	22.2651	-2.95296	0.00360004	0.0208542	PDZ and LIM domain 3	GO:0005488,GO:0043167,GO:0005515,GO:0043169,GO:0046872,GO:0008270,GO:0046914,GO:0003674	binding,ion binding,protein binding,cation binding,metal ion binding,zinc ion binding,transition metal ion binding,molecular_function
XM_005681847.3	102178994	PLAC8	transcript	0.491672	3.80264	-2.95123	0.00647611	0.0287017	placenta specific 8	--	--
XM_018053324.1	108633217	SASH1	transcript	0.342901	2.64746	-2.94875	0.0290285	0.0735495	SAM and SH3 domain containing 1	GO:0005488,GO:0005515,GO:0044707,GO:0032501,GO:0042221,GO:0008527,GO:0009593,GO:0050906,GO:0050907,GO:0050912,GO:0051606,GO:0050877,GO:0044699,GO:0003008,GO:0008150,GO:0007606,GO:0007600,GO:0050909,GO:0005575,GO:0003674,GO:0016020,GO:0044425,GO:0004871,GO:0004872,GO:0004888,GO:0004930,GO:0016021,GO:0038023,GO:0060089,GO:0031224,GO:0050896	binding,protein binding,single-multicellular organism process,multicellular organismal process,response to chemical stimulus,taste receptor activity,detection of chemical stimulus,detection of stimulus involved in sensory perception,detection of chemical stimulus involved in sensory perception,detection of chemical stimulus involved in sensory perception of taste,detection of stimulus,neurologica…
XM_018041131.1	102187735	ZSCAN20	transcript	0.161283	1.23932	-2.94188	0.0342556	0.0821443	zinc finger and SCAN domain containing 20	GO:0005488,GO:0043167,GO:0043169,GO:0044271,GO:0046872,GO:1901362,GO:0019438,GO:0018130,GO:0044237,GO:0034641,GO:0008152,GO:0032774,GO:0034654,GO:0006807,GO:0006351,GO:1901360,GO:0006725,GO:0046483,GO:0016070,GO:0006139,GO:0031323,GO:0019222,GO:0090304,GO:0019219,GO:0051171,GO:0080090,GO:0010556,GO:0031326,GO:0071704,GO:0009889,GO:2000112,GO:0051252,GO:0010468,GO:2001141,GO:0006355,GO:0060255,GO:…	binding,ion binding,cation binding,cellular nitrogen compound biosynthetic process,metal ion binding,organic cyclic compound biosynthetic process,aromatic compound biosynthetic process,heterocycle biosynthetic process,cellular metabolic process,cellular nitrogen compound metabolic process,metabolic process,RNA biosynthetic process,nucleobase-containing compound biosynthetic process,nitrogen compo…
XM_005676285.3	102191187	TMEFF2	transcript	0.286206	2.19807	-2.94111	0.00225607	0.0167258	transmembrane protein with EGF like and two follistatin like domains 2	GO:0005488,GO:0005515,GO:0003674	binding,protein binding,molecular_function
XM_005686101.3	102173941	SIX4	transcript	0.261341	1.99886	-2.93517	0.00319592	0.0195555	SIX homeobox 4	GO:0005488,GO:0005515,GO:0003677,GO:0097159,GO:1901363,GO:0044271,GO:1901362,GO:0019438,GO:0018130,GO:0044237,GO:0034641,GO:0008152,GO:0032774,GO:0034654,GO:0006807,GO:0006351,GO:0003676,GO:1901360,GO:0006725,GO:0046483,GO:0016070,GO:0006139,GO:0031323,GO:0019222,GO:0090304,GO:0019219,GO:0051171,GO:0080090,GO:0010556,GO:0031326,GO:0071704,GO:0009889,GO:2000112,GO:0051252,GO:0010468,GO:2001141,GO:…	binding,protein binding,DNA binding,organic cyclic compound binding,heterocyclic compound binding,cellular nitrogen compound biosynthetic process,organic cyclic compound biosynthetic process,aromatic compound biosynthetic process,heterocycle biosynthetic process,cellular metabolic process,cellular nitrogen compound metabolic process,metabolic process,RNA biosynthetic process,nucleobase-containing…
XM_005676867.3	102183193	ZNF436	transcript	0.299618	2.28927	-2.93369	0.0113631	0.039902	zinc finger protein 436	GO:0005488,GO:0043167,GO:0003824,GO:0003677,GO:0097159,GO:1901363,GO:0005622,GO:0005623,GO:0044464,GO:0043168,GO:0036094,GO:0000166,GO:1901265,GO:0043169,GO:0044271,GO:0046872,GO:1901362,GO:0019438,GO:0018130,GO:0044237,GO:0034641,GO:0008152,GO:0001882,GO:0035639,GO:0017076,GO:0032553,GO:0032555,GO:0001883,GO:0032549,GO:0032550,GO:0032774,GO:0034654,GO:0006807,GO:0006351,GO:0005524,GO:0003676,GO:…	binding,ion binding,catalytic activity,DNA binding,organic cyclic compound binding,heterocyclic compound binding,intracellular,cell,cell part,anion binding,small molecule binding,nucleotide binding,nucleoside phosphate binding,cation binding,cellular nitrogen compound biosynthetic process,metal ion binding,organic cyclic compound biosynthetic process,aromatic compound biosynthetic process,heteroc…
XM_018057881.1	102182704	EMILIN3	transcript	3.84583	29.326	-2.93081	0.000690292	0.010093	elastin microfibril interfacer 3	GO:0005882,GO:0045111,GO:0005856,GO:0044430,GO:0005488,GO:0043234,GO:0044446,GO:0044422,GO:0051641,GO:0046907,GO:0051649,GO:0016043,GO:0005515,GO:0034613,GO:0070727,GO:0006606,GO:0034504,GO:0044744,GO:0051170,GO:0006913,GO:0051169,GO:0044424,GO:0071840,GO:0097159,GO:1901363,GO:0033036,GO:0005622,GO:0006886,GO:0005623,GO:0044464,GO:0008104,GO:0033365,GO:0051179,GO:0006605,GO:0017038,GO:0015031,GO:…	intermediate filament,intermediate filament cytoskeleton,cytoskeleton,cytoskeletal part,binding,protein complex,intracellular organelle part,organelle part,cellular localization,intracellular transport,establishment of localization in cell,cellular component organization,protein binding,cellular protein localization,cellular macromolecule localization,protein import into nucleus,protein localizat…
XM_018042037.1	102180997	ZNF385D	transcript	0.462877	3.52758	-2.92998	0.0103833	0.0376505	zinc finger protein 385D	GO:0005488,GO:0043167,GO:0003677,GO:0044424,GO:0097159,GO:1901363,GO:0005622,GO:0005623,GO:0044464,GO:0043169,GO:0046872,GO:0043229,GO:0043226,GO:0043231,GO:0043227,GO:0003676,GO:0005634,GO:0008270,GO:0046914,GO:0005575,GO:0003674,GO:0016020,GO:0044425,GO:0016021,GO:0031224	binding,ion binding,DNA binding,intracellular part,organic cyclic compound binding,heterocyclic compound binding,intracellular,cell,cell part,cation binding,metal ion binding,intracellular organelle,organelle,intracellular membrane-bounded organelle,membrane-bounded organelle,nucleic acid binding,nucleus,zinc ion binding,transition metal ion binding,cellular_component,molecular_function,membrane,…
XM_018044288.1	102174371	FGF13	transcript	0.885429	6.71309	-2.92253	0.00452017	0.0235917	fibroblast growth factor 13	GO:0005488,GO:0043167,GO:0005515,GO:0003824,GO:0097159,GO:1901363,GO:0043168,GO:0036094,GO:0000166,GO:1901265,GO:0044237,GO:0008152,GO:0001882,GO:0035639,GO:0017076,GO:0032553,GO:0032555,GO:0001883,GO:0032549,GO:0032550,GO:0008092,GO:0005524,GO:0032559,GO:0030554,GO:0030674,GO:0060090,GO:0006793,GO:0006796,GO:0016740,GO:0004674,GO:0071704,GO:0016310,GO:0006468,GO:0006464,GO:0036211,GO:0044238,GO:…	binding,ion binding,protein binding,catalytic activity,organic cyclic compound binding,heterocyclic compound binding,anion binding,small molecule binding,nucleotide binding,nucleoside phosphate binding,cellular metabolic process,metabolic process,nucleoside binding,purine ribonucleoside triphosphate binding,purine nucleotide binding,ribonucleotide binding,purine ribonucleotide binding,purine nucl…
XM_018053321.1	108633217	SASH1	transcript	0.25606	1.92855	-2.91296	0.038962	0.0897408	SAM and SH3 domain containing 1	GO:0005488,GO:0005515,GO:0044707,GO:0032501,GO:0042221,GO:0008527,GO:0009593,GO:0050906,GO:0050907,GO:0050912,GO:0051606,GO:0050877,GO:0044699,GO:0003008,GO:0008150,GO:0007606,GO:0007600,GO:0050909,GO:0005575,GO:0003674,GO:0016020,GO:0044425,GO:0004871,GO:0004872,GO:0004888,GO:0004930,GO:0016021,GO:0038023,GO:0060089,GO:0031224,GO:0050896	binding,protein binding,single-multicellular organism process,multicellular organismal process,response to chemical stimulus,taste receptor activity,detection of chemical stimulus,detection of stimulus involved in sensory perception,detection of chemical stimulus involved in sensory perception,detection of chemical stimulus involved in sensory perception of taste,detection of stimulus,neurologica…
XM_018060912.1	102181066	MMP11	transcript	1.85518	13.9019	-2.90565	0.00147777	0.0137913	matrix metallopeptidase 11	GO:0005488,GO:0043167,GO:0003824,GO:0043169,GO:0046872,GO:0008152,GO:0016787,GO:0031012,GO:0071704,GO:0044238,GO:0008270,GO:0006950,GO:0008237,GO:0043170,GO:0046914,GO:0004222,GO:0051704,GO:0005576,GO:0006508,GO:0051707,GO:0009607,GO:0009617,GO:0042742,GO:0008233,GO:0050830,GO:0070011,GO:0019538,GO:0008150,GO:0004175,GO:0006952,GO:0005575,GO:0003674,GO:0050896	binding,ion binding,catalytic activity,cation binding,metal ion binding,metabolic process,hydrolase activity,extracellular matrix,organic substance metabolic process,primary metabolic process,zinc ion binding,response to stress,metallopeptidase activity,macromolecule metabolic process,transition metal ion binding,metalloendopeptidase activity,multi-organism process,extracellular region,proteolysi…
XM_005687563.3	102169305	SGCG	transcript	0.605291	4.52916	-2.90355	0.00363175	0.0209674	sarcoglycan gamma	GO:0043234,GO:0005623,GO:0044464,GO:0032991,GO:0016011,GO:0016012,GO:0016010,GO:0071944,GO:0005886,GO:0044459,GO:0005575,GO:0016020,GO:0044425,GO:0016021,GO:0031224	protein complex,cell,cell part,macromolecular complex,dystroglycan complex,sarcoglycan complex,dystrophin-associated glycoprotein complex,cell periphery,plasma membrane,plasma membrane part,cellular_component,membrane,membrane part,integral to membrane,intrinsic to membrane
XM_005693833.3	102181894	ACLY	transcript	2.30075	17.134	-2.89668	0.000186325	0.00643801	ATP citrate lyase	GO:0005488,GO:0003824,GO:0008152,GO:0016746,GO:0016740,GO:0048037,GO:0046912,GO:0008150,GO:0003674	binding,catalytic activity,metabolic process,transferase activity, transferring acyl groups,transferase activity,cofactor binding,transferase activity, transferring acyl groups, acyl groups converted into alkyl on transfer,biological_process,molecular_function
XM_018047345.1	102182849	TWIST1	transcript	6.3083	46.958	-2.89605	0.00295143	0.01878	twist family bHLH transcription factor 1	GO:0005488,GO:0043234,GO:0044446,GO:0044422,GO:0005515,GO:0044424,GO:0005622,GO:0005623,GO:0044464,GO:0044271,GO:1901362,GO:0019438,GO:0043229,GO:0018130,GO:0043226,GO:0043231,GO:0043227,GO:0044237,GO:0034641,GO:0008152,GO:0046983,GO:0044710,GO:0032991,GO:0032774,GO:0034654,GO:0006807,GO:0006351,GO:0044281,GO:0044711,GO:1901360,GO:0006725,GO:0046483,GO:0044283,GO:0016070,GO:0006139,GO:0031323,GO:…	binding,protein complex,intracellular organelle part,organelle part,protein binding,intracellular part,intracellular,cell,cell part,cellular nitrogen compound biosynthetic process,organic cyclic compound biosynthetic process,aromatic compound biosynthetic process,intracellular organelle,heterocycle biosynthetic process,organelle,intracellular membrane-bounded organelle,membrane-bounded organelle,…
XM_013962289.2	106501804	TMEM121	transcript	0.721424	5.35375	-2.89163	0.00107003	0.0121741	transmembrane protein 121	GO:0003824,GO:0008152,GO:0044710,GO:0044281,GO:1901360,GO:0071704,GO:0006629,GO:0044238,GO:0008202,GO:0016853,GO:0016863,GO:0047750,GO:0016125,GO:0006066,GO:0016860,GO:1901615,GO:0008150,GO:0005575,GO:0003674,GO:0016020,GO:0044425,GO:0016021,GO:0031224	catalytic activity,metabolic process,single-organism metabolic process,small molecule metabolic process,organic cyclic compound metabolic process,organic substance metabolic process,lipid metabolic process,primary metabolic process,steroid metabolic process,isomerase activity,intramolecular oxidoreductase activity, transposing C=C bonds,cholestenol delta-isomerase activity,sterol metabolic proces…
XM_018053679.1	102189127	LHFPL2	transcript	6.58875	48.6851	-2.88541	0.00925436	0.0349546	lipoma HMGIC fusion partner-like 2	GO:0005488,GO:0043167,GO:0003824,GO:0097159,GO:1901363,GO:0043168,GO:0036094,GO:0000166,GO:1901265,GO:0043169,GO:0046872,GO:0044237,GO:0008152,GO:0001882,GO:0035639,GO:0017076,GO:0032553,GO:0032555,GO:0001883,GO:0032549,GO:0032550,GO:0005524,GO:0032559,GO:0030554,GO:0006793,GO:0006796,GO:0016740,GO:0004674,GO:0071704,GO:0016310,GO:0006468,GO:0006464,GO:0036211,GO:0044238,GO:0004672,GO:0043412,GO:…	binding,ion binding,catalytic activity,organic cyclic compound binding,heterocyclic compound binding,anion binding,small molecule binding,nucleotide binding,nucleoside phosphate binding,cation binding,metal ion binding,cellular metabolic process,metabolic process,nucleoside binding,purine ribonucleoside triphosphate binding,purine nucleotide binding,ribonucleotide binding,purine ribonucleotide bi…
XM_018059068.1	102170805	SLC43A3	transcript	0.390017	2.87757	-2.88324	0.0164608	0.0507977	solute carrier family 43 member 3	GO:0051179,GO:0006810,GO:0051234,GO:0044765,GO:0009987,GO:0044763,GO:0055085,GO:0044699,GO:0008150,GO:0005575,GO:0016020,GO:0044425,GO:0016021,GO:0031224	localization,transport,establishment of localization,single-organism transport,cellular process,single-organism cellular process,transmembrane transport,single-organism process,biological_process,cellular_component,membrane,membrane part,integral to membrane,intrinsic to membrane
XM_005692412.3	102187977	PLD3	transcript	0.707991	5.22043	-2.88236	0.00203271	0.0159633	phospholipase D family member 3	GO:0003824,GO:0003674	catalytic activity,molecular_function
XR_001297097.2	102175994	TCAIM	transcript	0.175857	1.29559	-2.88114	0.0301009	0.0751603	T-cell activation inhibitor%2C mitochondrial	--	--
XM_005685390.3	102173852	LOC102173852	transcript	11.5756	85.1417	-2.87878	0.00284394	0.018483	brain ribonuclease	--	--
XM_013963321.2	102186928	LRRN3	transcript	0.320315	2.3531	-2.877	0.0018441	0.0152489	leucine rich repeat neuronal 3	GO:0005488,GO:0043167,GO:0005515,GO:0003824,GO:0043169,GO:0046872,GO:0016787,GO:0003993,GO:0042578,GO:0016791,GO:0016788,GO:0003674	binding,ion binding,protein binding,catalytic activity,cation binding,metal ion binding,hydrolase activity,acid phosphatase activity,phosphoric ester hydrolase activity,phosphatase activity,hydrolase activity, acting on ester bonds,molecular_function
XM_005678039.3	102175177	LOC102175177	transcript	0.836689	6.08147	-2.86166	0.0155622	0.0488126	vascular cell adhesion protein 1	GO:0005488,GO:0005515,GO:0051179,GO:0006810,GO:0051234,GO:0022610,GO:0007155,GO:0006812,GO:0015672,GO:0044765,GO:0030001,GO:0006813,GO:0008324,GO:0006811,GO:0009987,GO:0044763,GO:0044699,GO:0008150,GO:0022892,GO:0015075,GO:0005215,GO:0022891,GO:0022857,GO:0005575,GO:0003674,GO:0016020,GO:0044425,GO:0016021,GO:0031224	binding,protein binding,localization,transport,establishment of localization,biological adhesion,cell adhesion,cation transport,monovalent inorganic cation transport,single-organism transport,metal ion transport,potassium ion transport,cation transmembrane transporter activity,ion transport,cellular process,single-organism cellular process,single-organism process,biological_process,substrate-spec…
XM_018039518.1	102177114	DTNA	transcript	0.258238	1.87326	-2.85878	0.0138174	0.0451469	dystrobrevin alpha	GO:0005488,GO:0043167,GO:0044248,GO:0005623,GO:0044464,GO:0006914,GO:0009056,GO:0043169,GO:0051179,GO:0046872,GO:0044237,GO:0008152,GO:0006810,GO:0051234,GO:0044421,GO:0031323,GO:0019222,GO:0005615,GO:0031329,GO:0009894,GO:0008270,GO:0010506,GO:0009896,GO:0010508,GO:0031331,GO:0046914,GO:0048518,GO:0005576,GO:0048522,GO:0009893,GO:0031325,GO:0071944,GO:0009987,GO:0005886,GO:0008150,GO:0050794,GO:…	binding,ion binding,cellular catabolic process,cell,cell part,autophagy,catabolic process,cation binding,localization,metal ion binding,cellular metabolic process,metabolic process,transport,establishment of localization,extracellular region part,regulation of cellular metabolic process,regulation of metabolic process,extracellular space,regulation of cellular catabolic process,regulation of cata…
XM_005684076.3	102170873	ENHO	transcript	1.43158	10.3836	-2.85863	0.00113082	0.0123346	energy homeostasis associated	--	--
XM_005679510.3	102169734	PTN	transcript	3.95835	28.6367	-2.85489	0.0115378	0.0402944	pleiotrophin	GO:0005488,GO:0005515,GO:0005102,GO:0008083,GO:0003674	binding,protein binding,receptor binding,growth factor activity,molecular_function
XM_018048625.1	102169743	TSPAN9	transcript	1.68656	12.1626	-2.8503	0.0273594	0.0706616	tetraspanin 9	GO:0005575,GO:0016020,GO:0044425,GO:0016021,GO:0031224	cellular_component,membrane,membrane part,integral to membrane,intrinsic to membrane
XM_013976176.2	102186564	NRK	transcript	12.4337	89.4687	-2.84713	0.00324074	0.0196877	Nik related kinase	GO:0005488,GO:0043167,GO:0003824,GO:0097159,GO:1901363,GO:0043168,GO:0036094,GO:0000166,GO:1901265,GO:0044237,GO:0008152,GO:0001882,GO:0035639,GO:0017076,GO:0032553,GO:0032555,GO:0001883,GO:0032549,GO:0032550,GO:0005524,GO:0032559,GO:0030554,GO:0006793,GO:0006796,GO:0016740,GO:0071704,GO:0016310,GO:0006468,GO:0006464,GO:0036211,GO:0044238,GO:0004672,GO:0043412,GO:0016772,GO:0016301,GO:0016773,GO:…	binding,ion binding,catalytic activity,organic cyclic compound binding,heterocyclic compound binding,anion binding,small molecule binding,nucleotide binding,nucleoside phosphate binding,cellular metabolic process,metabolic process,nucleoside binding,purine ribonucleoside triphosphate binding,purine nucleotide binding,ribonucleotide binding,purine ribonucleotide binding,purine nucleoside binding,r…
XM_005676315.3	102174784	PLCL1	transcript	1.1297	8.08278	-2.83891	0.00198102	0.0157918	phospholipase C like 1	GO:0005488,GO:0043167,GO:0051641,GO:0005515,GO:0034613,GO:0070727,GO:0003824,GO:0044248,GO:0044424,GO:0033036,GO:0005622,GO:0005623,GO:0044464,GO:0043168,GO:0008104,GO:0009056,GO:0051179,GO:0015031,GO:0045184,GO:0043229,GO:0043226,GO:0043231,GO:0043227,GO:0048519,GO:0044237,GO:0034641,GO:0008152,GO:0044710,GO:0071702,GO:0006807,GO:0006810,GO:0051234,GO:0044281,GO:1901360,GO:0006725,GO:0046483,GO:…	binding,ion binding,cellular localization,protein binding,cellular protein localization,cellular macromolecule localization,catalytic activity,cellular catabolic process,intracellular part,macromolecule localization,intracellular,cell,cell part,anion binding,protein localization,catabolic process,localization,protein transport,establishment of protein localization,intracellular organelle,organell…
XM_018050706.1	102173553	FBN2	transcript	15.0913	107.828	-2.83694	0.000632099	0.00970917	fibrillin 2	GO:0005488,GO:0043167,GO:0005515,GO:0005509,GO:0043169,GO:0046872,GO:0022610,GO:0007155,GO:0007156,GO:0016337,GO:0009987,GO:0044763,GO:0044699,GO:0008150,GO:0005575,GO:0003674,GO:0016020	binding,ion binding,protein binding,calcium ion binding,cation binding,metal ion binding,biological adhesion,cell adhesion,homophilic cell adhesion,cell-cell adhesion,cellular process,single-organism cellular process,single-organism process,biological_process,cellular_component,molecular_function,membrane
XM_005679809.2	102175745	KERA	transcript	1.05337	7.50359	-2.83257	0.0244231	0.0652899	keratocan	GO:0005488,GO:0005515,GO:0003674	binding,protein binding,molecular_function
XM_005696023.3	102175068	MYL3	transcript	1.33231	9.44157	-2.8251	0.00135303	0.0133021	myosin light chain 3	GO:0005488,GO:0043167,GO:0005509,GO:0043169,GO:0046872,GO:0003674	binding,ion binding,calcium ion binding,cation binding,metal ion binding,molecular_function
XM_018057107.1	102171349	PRTFDC1	transcript	1.65964	11.7535	-2.82415	0.000300759	0.00763115	phosphoribosyl transferase domain containing 1	GO:0044237,GO:0034641,GO:0008152,GO:0044710,GO:0006807,GO:0044281,GO:1901360,GO:0006725,GO:0046483,GO:1901564,GO:0006139,GO:0071704,GO:1901135,GO:0044238,GO:0009116,GO:1901657,GO:0055086,GO:0009987,GO:0008150	cellular metabolic process,cellular nitrogen compound metabolic process,metabolic process,single-organism metabolic process,nitrogen compound metabolic process,small molecule metabolic process,organic cyclic compound metabolic process,cellular aromatic compound metabolic process,heterocycle metabolic process,organonitrogen compound metabolic process,nucleobase-containing compound metabolic proces…
XM_018045887.1	102184773	ALX3	transcript	0.308948	2.18501	-2.8222	0.0118101	0.0408789	ALX homeobox 3	GO:0005488,GO:0003677,GO:0097159,GO:1901363,GO:0044271,GO:1901362,GO:0019438,GO:0018130,GO:0044237,GO:0034641,GO:0008152,GO:0032774,GO:0034654,GO:0006807,GO:0006351,GO:0003676,GO:1901360,GO:0006725,GO:0046483,GO:0016070,GO:0006139,GO:0031323,GO:0019222,GO:0090304,GO:0019219,GO:0051171,GO:0080090,GO:0010556,GO:0031326,GO:0071704,GO:0009889,GO:2000112,GO:0051252,GO:0010468,GO:2001141,GO:0006355,GO:…	binding,DNA binding,organic cyclic compound binding,heterocyclic compound binding,cellular nitrogen compound biosynthetic process,organic cyclic compound biosynthetic process,aromatic compound biosynthetic process,heterocycle biosynthetic process,cellular metabolic process,cellular nitrogen compound metabolic process,metabolic process,RNA biosynthetic process,nucleobase-containing compound biosyn…
XM_005674712.3	102183911	MAP3K7CL	transcript	0.346527	2.44478	-2.81867	0.0212205	0.0594964	MAP3K7 C-terminal like	GO:0005488,GO:0043234,GO:0044446,GO:0044422,GO:0016043,GO:0003677,GO:0044248,GO:0044424,GO:0071840,GO:0097159,GO:1901363,GO:0005622,GO:0005623,GO:0044464,GO:0006914,GO:0009056,GO:0051179,GO:0044271,GO:0006461,GO:0070271,GO:0071822,GO:1901362,GO:0019438,GO:0043229,GO:0018130,GO:0043226,GO:0043231,GO:0043227,GO:0044237,GO:0022607,GO:0034641,GO:0008152,GO:0043623,GO:0032991,GO:0032774,GO:0034654,GO:…	binding,protein complex,intracellular organelle part,organelle part,cellular component organization,DNA binding,cellular catabolic process,intracellular part,cellular component organization or biogenesis,organic cyclic compound binding,heterocyclic compound binding,intracellular,cell,cell part,autophagy,catabolic process,localization,cellular nitrogen compound biosynthetic process,protein complex…
XM_018048475.1	102179601	PTX3	transcript	1.00803	7.11002	-2.81831	0.000449747	0.00872374	pentraxin 3	GO:0009987,GO:0000160,GO:0044763,GO:0044699,GO:0008150,GO:0050794,GO:0050789,GO:0065007,GO:0003674,GO:0051716,GO:0004871,GO:0060089,GO:0007165,GO:0023052,GO:0044700,GO:0050896,GO:0007154	cellular process,phosphorelay signal transduction system,single-organism cellular process,single-organism process,biological_process,regulation of cellular process,regulation of biological process,biological regulation,molecular_function,cellular response to stimulus,signal transducer activity,molecular transducer activity,signal transduction,signaling,single organism signaling,response to stimul…
XM_018044024.1	108634355	LOC108634355	transcript	0.720791	5.07255	-2.81506	0.000315507	0.00770855	hephaestin-like	GO:0005488,GO:0043167,GO:0007049,GO:0003824,GO:0043169,GO:0046872,GO:0008152,GO:0044710,GO:0016746,GO:0016740,GO:0051301,GO:0016491,GO:0055114,GO:0016755,GO:0046914,GO:0051704,GO:0044764,GO:0009987,GO:0042710,GO:0005507,GO:0044763,GO:0044699,GO:0008150,GO:0005575,GO:0003674,GO:0016020,GO:0044425,GO:0016021,GO:0031224	binding,ion binding,cell cycle,catalytic activity,cation binding,metal ion binding,metabolic process,single-organism metabolic process,transferase activity, transferring acyl groups,transferase activity,cell division,oxidoreductase activity,oxidation-reduction process,transferase activity, transferring amino-acyl groups,transition metal ion binding,multi-organism process,multi-organism cellular p…
XM_005678059.3	102180096	PLPPR5	transcript	0.394576	2.76977	-2.81139	0.000184022	0.00643801	phospholipid phosphatase related 5	GO:0008152,GO:0044710,GO:0055114,GO:0008150,GO:0005575,GO:0016020	metabolic process,single-organism metabolic process,oxidation-reduction process,biological_process,cellular_component,membrane
XM_018042498.1	102190104	VSTM4	transcript	6.3083	44.0659	-2.80434	0.000202978	0.00661521	V-set and transmembrane domain containing 4	GO:0005488,GO:0005515,GO:0003674	binding,protein binding,molecular_function
XM_018040147.1	102181648	TWIST2	transcript	8.87244	61.9677	-2.80411	0.000703032	0.0101844	twist family bHLH transcription factor 2	GO:0005488,GO:0005515,GO:0046983,GO:0003674	binding,protein binding,protein dimerization activity,molecular_function
XM_005692637.3	102170262	CKM	transcript	0.461687	3.22196	-2.80295	0.0331792	0.0803875	creatine kinase%2C M-type	GO:0003824,GO:0016740,GO:0016772,GO:0016301,GO:0003674	catalytic activity,transferase activity,transferase activity, transferring phosphorus-containing groups,kinase activity,molecular_function
XM_018044233.1	102185444	MBNL3	transcript	0.68754	4.78268	-2.79831	0.0154034	0.0485199	muscleblind like splicing regulator 3	GO:0005488,GO:0043167,GO:0016043,GO:0003677,GO:0071840,GO:0097159,GO:1901363,GO:0043169,GO:0044271,GO:0046872,GO:1901362,GO:0019438,GO:0018130,GO:0048519,GO:0044237,GO:0022607,GO:0034641,GO:0008152,GO:0032774,GO:0034654,GO:0048523,GO:0006807,GO:0006351,GO:0003676,GO:1901360,GO:0006725,GO:0044085,GO:0046483,GO:0006996,GO:0016070,GO:0006139,GO:0031323,GO:0019222,GO:0090304,GO:0051128,GO:0019219,GO:…	binding,ion binding,cellular component organization,DNA binding,cellular component organization or biogenesis,organic cyclic compound binding,heterocyclic compound binding,cation binding,cellular nitrogen compound biosynthetic process,metal ion binding,organic cyclic compound biosynthetic process,aromatic compound biosynthetic process,heterocycle biosynthetic process,negative regulation of biolog…
XM_018055153.1	102180678	MAP4K3	transcript	1.35636	9.42657	-2.797	0.0404889	0.0920408	mitogen-activated protein kinase kinase kinase kinase 3	GO:0005488,GO:0043167,GO:0003824,GO:0097159,GO:1901363,GO:0043168,GO:0036094,GO:0000166,GO:1901265,GO:0044237,GO:0008152,GO:0001882,GO:0035639,GO:0017076,GO:0032553,GO:0032555,GO:0001883,GO:0032549,GO:0032550,GO:0005524,GO:0032559,GO:0030554,GO:0006793,GO:0006796,GO:0016740,GO:0071704,GO:0016310,GO:0006468,GO:0006464,GO:0036211,GO:0044238,GO:0004672,GO:0043412,GO:0016772,GO:0016301,GO:0016773,GO:…	binding,ion binding,catalytic activity,organic cyclic compound binding,heterocyclic compound binding,anion binding,small molecule binding,nucleotide binding,nucleoside phosphate binding,cellular metabolic process,metabolic process,nucleoside binding,purine ribonucleoside triphosphate binding,purine nucleotide binding,ribonucleotide binding,purine ribonucleotide binding,purine nucleoside binding,r…
XM_013965020.2	102177050	TMEM38A	transcript	1.34856	9.35301	-2.79401	0.00912303	0.0346621	transmembrane protein 38A	GO:0051179,GO:0006810,GO:0051234,GO:0006812,GO:0015672,GO:0044765,GO:0008324,GO:0006811,GO:0044699,GO:0008150,GO:0022892,GO:0015075,GO:0005215,GO:0022891,GO:0005261,GO:0022857,GO:0005575,GO:0003674,GO:0015267,GO:0022803,GO:0005216,GO:0022838,GO:0016020	localization,transport,establishment of localization,cation transport,monovalent inorganic cation transport,single-organism transport,cation transmembrane transporter activity,ion transport,single-organism process,biological_process,substrate-specific transporter activity,ion transmembrane transporter activity,transporter activity,substrate-specific transmembrane transporter activity,cation chann…
XM_005685771.3	102171246	SCG3	transcript	1.11756	7.72875	-2.78988	0.0130926	0.043557	secretogranin III	GO:0044248,GO:0044424,GO:0005622,GO:0005623,GO:0044464,GO:0006914,GO:0009056,GO:0044237,GO:0008152,GO:0005737,GO:0009987,GO:0008150,GO:0005575	cellular catabolic process,intracellular part,intracellular,cell,cell part,autophagy,catabolic process,cellular metabolic process,metabolic process,cytoplasm,cellular process,biological_process,cellular_component
XM_018046863.1	102179350	DENND2A	transcript	5.02258	34.6439	-2.7861	0.000506209	0.00902772	DENN domain containing 2A	GO:0005488,GO:0005515,GO:0003677,GO:0097159,GO:1901363,GO:0003676,GO:0019899,GO:0019900,GO:0003674	binding,protein binding,DNA binding,organic cyclic compound binding,heterocyclic compound binding,nucleic acid binding,enzyme binding,kinase binding,molecular_function
NM_001285701.1	100860846	FABP3	transcript	1.26902	8.72845	-2.78201	0.000756859	0.0104867	fatty acid binding protein 3	--	--
XM_005688873.3	102170334	HAS2	transcript	3.91517	26.6124	-2.76495	0.000417992	0.00848156	hyaluronan synthase 2	GO:0003824,GO:0016740,GO:0016757,GO:0003674	catalytic activity,transferase activity,transferase activity, transferring glycosyl groups,molecular_function
XM_013964981.2	102172392	B3GALNT1	transcript	0.505738	3.42625	-2.76017	0.00107083	0.0121741	beta-1%2C3-N-acetylgalactosaminyltransferase 1 (globoside blood group)	GO:0003824,GO:0044237,GO:0034641,GO:0008152,GO:0044710,GO:0006807,GO:0044281,GO:1901360,GO:0006725,GO:0046483,GO:1901564,GO:0006139,GO:0016740,GO:0071704,GO:1901135,GO:0006464,GO:0036211,GO:0044238,GO:0043412,GO:0009116,GO:1901657,GO:0009058,GO:0044260,GO:1901576,GO:1901137,GO:0044249,GO:0044723,GO:0070085,GO:0006486,GO:0043413,GO:0043170,GO:0055086,GO:0009100,GO:0009101,GO:0009059,GO:0034645,GO:…	catalytic activity,cellular metabolic process,cellular nitrogen compound metabolic process,metabolic process,single-organism metabolic process,nitrogen compound metabolic process,small molecule metabolic process,organic cyclic compound metabolic process,cellular aromatic compound metabolic process,heterocycle metabolic process,organonitrogen compound metabolic process,nucleobase-containing compou…
XM_018039853.1	102176755	LOC102176755	transcript	0.364218	2.46193	-2.75692	0.0018469	0.0152503	collagen alpha-1(III) chain	--	--
XM_018049126.1	102174163	AGTR1	transcript	1.97185	13.2812	-2.75177	0.000398613	0.00833129	angiotensin II receptor type 1	GO:0009987,GO:0044763,GO:0044699,GO:0008150,GO:0050794,GO:0050789,GO:0065007,GO:0005575,GO:0003674,GO:0016020,GO:0051716,GO:0044425,GO:0004871,GO:0004872,GO:0004888,GO:0004930,GO:0007166,GO:0007186,GO:0016021,GO:0038023,GO:0060089,GO:0031224,GO:0007165,GO:0023052,GO:0044700,GO:0050896,GO:0007154	cellular process,single-organism cellular process,single-organism process,biological_process,regulation of cellular process,regulation of biological process,biological regulation,cellular_component,molecular_function,membrane,cellular response to stimulus,membrane part,signal transducer activity,receptor activity,transmembrane signaling receptor activity,G-protein coupled receptor activity,cell s…
XM_005688364.3	102182147	MYLK2	transcript	0.38059	2.55117	-2.74485	0.00234503	0.0168844	myosin light chain kinase 2	GO:0005488,GO:0043167,GO:0003824,GO:0097159,GO:1901363,GO:0043168,GO:0036094,GO:0000166,GO:1901265,GO:0044237,GO:0008152,GO:0001882,GO:0035639,GO:0017076,GO:0032553,GO:0032555,GO:0001883,GO:0032549,GO:0032550,GO:0005524,GO:0032559,GO:0030554,GO:0016787,GO:0006793,GO:0006796,GO:0016740,GO:0071704,GO:0016310,GO:0006468,GO:0006464,GO:0036211,GO:0044238,GO:0004672,GO:0043412,GO:0016772,GO:0016301,GO:…	binding,ion binding,catalytic activity,organic cyclic compound binding,heterocyclic compound binding,anion binding,small molecule binding,nucleotide binding,nucleoside phosphate binding,cellular metabolic process,metabolic process,nucleoside binding,purine ribonucleoside triphosphate binding,purine nucleotide binding,ribonucleotide binding,purine ribonucleotide binding,purine nucleoside binding,r…
XM_018039475.1	102169064	EMILIN2	transcript	6.39467	42.7266	-2.74019	0.00124033	0.0127513	elastin microfibril interfacer 2	GO:0005488,GO:0043234,GO:0051641,GO:0046907,GO:0051649,GO:0016043,GO:0007049,GO:0005515,GO:0034613,GO:0070727,GO:0044248,GO:0044424,GO:0071840,GO:0033036,GO:0005622,GO:0006886,GO:0005623,GO:0044464,GO:0008104,GO:0006914,GO:0009056,GO:0051179,GO:0015031,GO:0045184,GO:0043229,GO:0043226,GO:0043231,GO:0043227,GO:0048519,GO:0044237,GO:0000280,GO:0007067,GO:0000278,GO:0022402,GO:0008152,GO:0051726,GO:…	binding,protein complex,cellular localization,intracellular transport,establishment of localization in cell,cellular component organization,cell cycle,protein binding,cellular protein localization,cellular macromolecule localization,cellular catabolic process,intracellular part,cellular component organization or biogenesis,macromolecule localization,intracellular,intracellular protein transport,c…
XM_018064446.1	102191089	SP5	transcript	0.379753	2.53156	-2.73689	0.00221608	0.0166258	Sp5 transcription factor	GO:0005488,GO:0043167,GO:0043169,GO:0046872,GO:0003674	binding,ion binding,cation binding,metal ion binding,molecular_function
XM_018058273.1	102180513	MATN2	transcript	0.585284	3.89723	-2.73524	0.00131119	0.0131304	matrilin 2	GO:0005488,GO:0043167,GO:0005515,GO:0003824,GO:0005509,GO:0097159,GO:1901363,GO:0043168,GO:0036094,GO:0000166,GO:1901265,GO:0043169,GO:0046872,GO:0044237,GO:0008152,GO:0001882,GO:0035639,GO:0017076,GO:0032553,GO:0032555,GO:0001883,GO:0032549,GO:0032550,GO:0005524,GO:0032559,GO:0030554,GO:0006793,GO:0006796,GO:0016740,GO:0071704,GO:0016310,GO:0006468,GO:0006464,GO:0036211,GO:0044238,GO:0004672,GO:…	binding,ion binding,protein binding,catalytic activity,calcium ion binding,organic cyclic compound binding,heterocyclic compound binding,anion binding,small molecule binding,nucleotide binding,nucleoside phosphate binding,cation binding,metal ion binding,cellular metabolic process,metabolic process,nucleoside binding,purine ribonucleoside triphosphate binding,purine nucleotide binding,ribonucleot…
XM_018058027.1	102173762	FAM65C	transcript	0.43605	2.88886	-2.72794	0.0118589	0.0409683	family with sequence similarity 65 member C	GO:0005488,GO:0043167,GO:0044424,GO:0097159,GO:1901363,GO:0005622,GO:0005623,GO:0044464,GO:0043168,GO:0036094,GO:0000166,GO:1901265,GO:0044271,GO:1901362,GO:0019438,GO:0043229,GO:0018130,GO:0043226,GO:0043231,GO:0043227,GO:0044237,GO:0034641,GO:0008152,GO:0001882,GO:0035639,GO:0017076,GO:0032553,GO:0032555,GO:0001883,GO:0032549,GO:0032550,GO:0032774,GO:0034654,GO:0006807,GO:0006351,GO:0005524,GO:…	binding,ion binding,intracellular part,organic cyclic compound binding,heterocyclic compound binding,intracellular,cell,cell part,anion binding,small molecule binding,nucleotide binding,nucleoside phosphate binding,cellular nitrogen compound biosynthetic process,organic cyclic compound biosynthetic process,aromatic compound biosynthetic process,intracellular organelle,heterocycle biosynthetic pro…
XM_018048182.1	102172392	B3GALNT1	transcript	0.43695	2.89482	-2.72793	0.00288757	0.0185983	beta-1%2C3-N-acetylgalactosaminyltransferase 1 (globoside blood group)	GO:0003824,GO:0044237,GO:0034641,GO:0008152,GO:0044710,GO:0006807,GO:0044281,GO:1901360,GO:0006725,GO:0046483,GO:1901564,GO:0006139,GO:0016740,GO:0071704,GO:1901135,GO:0006464,GO:0036211,GO:0044238,GO:0043412,GO:0009116,GO:1901657,GO:0009058,GO:0044260,GO:1901576,GO:1901137,GO:0044249,GO:0044723,GO:0070085,GO:0006486,GO:0043413,GO:0043170,GO:0055086,GO:0009100,GO:0009101,GO:0009059,GO:0034645,GO:…	catalytic activity,cellular metabolic process,cellular nitrogen compound metabolic process,metabolic process,single-organism metabolic process,nitrogen compound metabolic process,small molecule metabolic process,organic cyclic compound metabolic process,cellular aromatic compound metabolic process,heterocycle metabolic process,organonitrogen compound metabolic process,nucleobase-containing compou…
XM_005689116.3	102176903	PKIA	transcript	2.15242	14.2233	-2.72422	0.0205681	0.0582852	protein kinase (cAMP-dependent%2C catalytic) inhibitor alpha	GO:0048519,GO:0044237,GO:0008152,GO:0048523,GO:0006793,GO:0031323,GO:0006796,GO:0019222,GO:0080090,GO:0071704,GO:0016310,GO:0006468,GO:0060255,GO:0006464,GO:0036211,GO:0044238,GO:0019207,GO:0043412,GO:0030291,GO:0019887,GO:0044260,GO:0050790,GO:0004860,GO:0019210,GO:0010605,GO:0065009,GO:0031324,GO:0030234,GO:0009892,GO:0019220,GO:0051174,GO:0043170,GO:0043086,GO:0044092,GO:0001933,GO:0004862,GO:…	negative regulation of biological process,cellular metabolic process,metabolic process,negative regulation of cellular process,phosphorus metabolic process,regulation of cellular metabolic process,phosphate-containing compound metabolic process,regulation of metabolic process,regulation of primary metabolic process,organic substance metabolic process,phosphorylation,protein phosphorylation,regula…
XM_018045710.1	102174264	LOC102174264	transcript	0.995528	6.56715	-2.72173	0.0299979	0.0749555	guanylate-binding protein 5	GO:0005488,GO:0043167,GO:0003824,GO:0097159,GO:1901363,GO:0043168,GO:0036094,GO:0000166,GO:1901265,GO:0016817,GO:0016818,GO:0001882,GO:0035639,GO:0017076,GO:0032553,GO:0032555,GO:0001883,GO:0032549,GO:0032550,GO:0016787,GO:0017111,GO:0016462,GO:0003924,GO:0032561,GO:0019001,GO:0005525,GO:0003674	binding,ion binding,catalytic activity,organic cyclic compound binding,heterocyclic compound binding,anion binding,small molecule binding,nucleotide binding,nucleoside phosphate binding,hydrolase activity, acting on acid anhydrides,hydrolase activity, acting on acid anhydrides, in phosphorus-containing anhydrides,nucleoside binding,purine ribonucleoside triphosphate binding,purine nucleotide bind…
XM_005680159.3	102186189	PDZRN4	transcript	0.378521	2.4877	-2.71637	0.00124	0.0127513	PDZ domain containing ring finger 4	GO:0005488,GO:0043167,GO:0005515,GO:0003824,GO:0044248,GO:0044424,GO:0005622,GO:0005623,GO:0044464,GO:0009056,GO:0043169,GO:0046872,GO:0043229,GO:0043226,GO:0043231,GO:0043227,GO:0044237,GO:0008152,GO:0016787,GO:0005634,GO:0032502,GO:0071704,GO:0007275,GO:0044238,GO:0044707,GO:0008270,GO:1901575,GO:0006511,GO:0032501,GO:0019941,GO:0043632,GO:0044260,GO:0030163,GO:0044257,GO:0051603,GO:0043170,GO:…	binding,ion binding,protein binding,catalytic activity,cellular catabolic process,intracellular part,intracellular,cell,cell part,catabolic process,cation binding,metal ion binding,intracellular organelle,organelle,intracellular membrane-bounded organelle,membrane-bounded organelle,cellular metabolic process,metabolic process,hydrolase activity,nucleus,developmental process,organic substance meta…
XM_018065224.1	102173234	TTN	transcript	1.7993	11.8135	-2.71492	0.0351662	0.0837447	titin	GO:0005488,GO:0043234,GO:0043167,GO:0051641,GO:0046907,GO:0051649,GO:0016043,GO:0005515,GO:0034613,GO:0070727,GO:0003824,GO:0003677,GO:0044424,GO:0071840,GO:0097159,GO:1901363,GO:0033036,GO:0005622,GO:0006886,GO:0005623,GO:0044464,GO:0043168,GO:0008104,GO:0036094,GO:0033365,GO:0000166,GO:1901265,GO:0043169,GO:0051179,GO:0015031,GO:0046872,GO:0045184,GO:0043229,GO:0043226,GO:0048519,GO:0044237,GO:…	binding,protein complex,ion binding,cellular localization,intracellular transport,establishment of localization in cell,cellular component organization,protein binding,cellular protein localization,cellular macromolecule localization,catalytic activity,DNA binding,intracellular part,cellular component organization or biogenesis,organic cyclic compound binding,heterocyclic compound binding,macromo…
XM_018043937.1	102182860	SRPX	transcript	1.33758	8.78049	-2.71468	0.00514299	0.0251516	sushi repeat containing protein%2C X-linked	--	--
XM_005691428.2	102174960	ATP2A2	transcript	5.1511	33.7961	-2.7139	0.00716336	0.030317	ATPase sarcoplasmic/endoplasmic reticulum Ca2+ transporting 2	GO:0005488,GO:0043167,GO:0016043,GO:0005515,GO:0071840,GO:0097159,GO:1901363,GO:0036094,GO:0000166,GO:1901265,GO:0043169,GO:0046872,GO:0044237,GO:0008152,GO:0008092,GO:0006996,GO:0006793,GO:0031323,GO:0006796,GO:0007010,GO:0019222,GO:0003779,GO:0019899,GO:0050790,GO:0065009,GO:0019220,GO:0051174,GO:0051336,GO:0043086,GO:0044092,GO:0010921,GO:0010923,GO:0051346,GO:0009987,GO:0035303,GO:0019902,GO:…	binding,ion binding,cellular component organization,protein binding,cellular component organization or biogenesis,organic cyclic compound binding,heterocyclic compound binding,small molecule binding,nucleotide binding,nucleoside phosphate binding,cation binding,metal ion binding,cellular metabolic process,metabolic process,cytoskeletal protein binding,organelle organization,phosphorus metabolic p…
XM_018056499.1	102182606	LMO7	transcript	0.832006	5.44494	-2.71025	0.034167	0.082002	LIM domain 7	GO:0005488,GO:0043167,GO:0005515,GO:0003824,GO:0043169,GO:0046872,GO:0044237,GO:0034641,GO:0008152,GO:0006807,GO:1901360,GO:0006725,GO:0046483,GO:0016070,GO:0006139,GO:0016740,GO:0090304,GO:0071704,GO:0044238,GO:0043412,GO:0008270,GO:0044260,GO:0043170,GO:0046914,GO:0034470,GO:0034660,GO:0008173,GO:0008757,GO:0008033,GO:0006399,GO:0016741,GO:0009987,GO:0008168,GO:0006400,GO:0010467,GO:0006396,GO:…	binding,ion binding,protein binding,catalytic activity,cation binding,metal ion binding,cellular metabolic process,cellular nitrogen compound metabolic process,metabolic process,nitrogen compound metabolic process,organic cyclic compound metabolic process,cellular aromatic compound metabolic process,heterocycle metabolic process,RNA metabolic process,nucleobase-containing compound metabolic proce…
XM_018043546.1	108634245	CDKN1C	transcript	11.6427	75.9993	-2.70657	3.06755e-05	0.00377759	cyclin dependent kinase inhibitor 1C	GO:0007049,GO:0044424,GO:0005622,GO:0005623,GO:0044464,GO:0043229,GO:0043226,GO:0043231,GO:0043227,GO:0048519,GO:0022402,GO:0051726,GO:0048523,GO:0045786,GO:0005634,GO:0016538,GO:0019207,GO:0030291,GO:0019887,GO:0004860,GO:0019210,GO:0004861,GO:0030234,GO:0007050,GO:0009987,GO:0004857,GO:0044763,GO:0044699,GO:0008150,GO:0050794,GO:0050789,GO:0065007,GO:0005575,GO:0003674	cell cycle,intracellular part,intracellular,cell,cell part,intracellular organelle,organelle,intracellular membrane-bounded organelle,membrane-bounded organelle,negative regulation of biological process,cell cycle process,regulation of cell cycle,negative regulation of cellular process,negative regulation of cell cycle,nucleus,cyclin-dependent protein serine/threonine kinase regulator activity,ki…
XM_018039061.1	102172779	CAP2	transcript	2.56244	16.7104	-2.70516	0.000828602	0.0109301	CAP%2C adenylate cyclase-associated protein%2C 2 (yeast)	GO:0005488,GO:0016043,GO:0005515,GO:0003824,GO:0071840,GO:0008092,GO:0006996,GO:0016787,GO:0007010,GO:0016740,GO:0003779,GO:0030337,GO:0030234,GO:0051704,GO:0019079,GO:0044764,GO:0008234,GO:0044403,GO:0044419,GO:0009987,GO:0016032,GO:0019058,GO:0004197,GO:0008233,GO:0008238,GO:0070011,GO:0044763,GO:0044699,GO:0008150,GO:0004175,GO:0008242,GO:0003674	binding,cellular component organization,protein binding,catalytic activity,cellular component organization or biogenesis,cytoskeletal protein binding,organelle organization,hydrolase activity,cytoskeleton organization,transferase activity,actin binding,DNA polymerase processivity factor activity,enzyme regulator activity,multi-organism process,viral genome replication,multi-organism cellular proc…
XM_018044324.1	102179745	GABRE	transcript	3.15999	20.6055	-2.70504	0.000231777	0.00713015	gamma-aminobutyric acid type A receptor epsilon subunit	GO:0051179,GO:0006810,GO:0051234,GO:0019012,GO:0044423,GO:0044765,GO:0019028,GO:0006811,GO:0044699,GO:0008150,GO:0022892,GO:0015075,GO:0005215,GO:0022891,GO:0022857,GO:0005575,GO:0022836,GO:0022839,GO:0003674,GO:0005230,GO:0015267,GO:0022803,GO:0005216,GO:0022838,GO:0015276,GO:0022834,GO:0016020	localization,transport,establishment of localization,virion,virion part,single-organism transport,viral capsid,ion transport,single-organism process,biological_process,substrate-specific transporter activity,ion transmembrane transporter activity,transporter activity,substrate-specific transmembrane transporter activity,transmembrane transporter activity,cellular_component,gated channel activity,…
XM_005683151.3	102181208	IL17B	transcript	0.978873	6.32985	-2.69298	0.0020089	0.0158723	interleukin 17B	GO:0005488,GO:0005515,GO:0009611,GO:0006950,GO:0005576,GO:0005102,GO:0008150,GO:0006954,GO:0005125,GO:0006952,GO:0005575,GO:0003674,GO:0050896	binding,protein binding,response to wounding,response to stress,extracellular region,receptor binding,biological_process,inflammatory response,cytokine activity,defense response,cellular_component,molecular_function,response to stimulus
XM_018042612.1	102173813	TMEM26	transcript	3.37429	21.7889	-2.69094	0.00168167	0.0147809	transmembrane protein 26	--	--
XM_018057521.1	102172853	COL16A1	transcript	14.8258	95.3938	-2.68579	0.0489704	0.105163	collagen type XVI alpha 1 chain	GO:0044237,GO:0034641,GO:0008152,GO:0006807,GO:1901360,GO:0006725,GO:0046483,GO:0006139,GO:0090304,GO:0071704,GO:0044238,GO:0033554,GO:0032501,GO:0006950,GO:0044260,GO:0006974,GO:0043170,GO:0006259,GO:0006281,GO:0009987,GO:0007276,GO:0000003,GO:0006302,GO:0019953,GO:0044702,GO:0044763,GO:0048609,GO:0032504,GO:0044699,GO:0008150,GO:0022414,GO:0051716,GO:0050896	cellular metabolic process,cellular nitrogen compound metabolic process,metabolic process,nitrogen compound metabolic process,organic cyclic compound metabolic process,cellular aromatic compound metabolic process,heterocycle metabolic process,nucleobase-containing compound metabolic process,nucleic acid metabolic process,organic substance metabolic process,primary metabolic process,cellular respo…
XM_018066200.1	102168209	SH3GL3	transcript	0.574495	3.68922	-2.68295	0.0336478	0.0811374	SH3 domain containing GRB2 like 3%2C endophilin A3	GO:0005488,GO:0043167,GO:0005515,GO:0003677,GO:0044424,GO:0097159,GO:1901363,GO:0005622,GO:0005623,GO:0044464,GO:0043169,GO:0044271,GO:0046872,GO:1901362,GO:0019438,GO:0043229,GO:0018130,GO:0043226,GO:0043231,GO:0043227,GO:0044237,GO:0034641,GO:0008152,GO:0032774,GO:0034654,GO:0006807,GO:0006351,GO:0003676,GO:1901360,GO:0006725,GO:0046483,GO:0016070,GO:0006139,GO:0031323,GO:0019222,GO:0090304,GO:…	binding,ion binding,protein binding,DNA binding,intracellular part,organic cyclic compound binding,heterocyclic compound binding,intracellular,cell,cell part,cation binding,cellular nitrogen compound biosynthetic process,metal ion binding,organic cyclic compound biosynthetic process,aromatic compound biosynthetic process,intracellular organelle,heterocycle biosynthetic process,organelle,intracell…
XM_018063884.1	102175330	TTYH2	transcript	1.09933	7.04216	-2.67939	0.00117332	0.0124586	tweety family member 2	GO:0005488,GO:0043167,GO:0003677,GO:0044424,GO:0097159,GO:1901363,GO:0005622,GO:0005623,GO:0044464,GO:0043169,GO:0044271,GO:0046872,GO:1901362,GO:0019438,GO:0043229,GO:0018130,GO:0043226,GO:0043231,GO:0043227,GO:0044237,GO:0034641,GO:0008152,GO:0032774,GO:0034654,GO:0006807,GO:0006351,GO:0003676,GO:1901360,GO:0006725,GO:0046483,GO:0016070,GO:0006139,GO:0031323,GO:0019222,GO:0090304,GO:0005634,GO:…	binding,ion binding,DNA binding,intracellular part,organic cyclic compound binding,heterocyclic compound binding,intracellular,cell,cell part,cation binding,cellular nitrogen compound biosynthetic process,metal ion binding,organic cyclic compound biosynthetic process,aromatic compound biosynthetic process,intracellular organelle,heterocycle biosynthetic process,organelle,intracellular membrane-bo…
XM_018049980.1	102187484	CAMK4	transcript	0.508002	3.24785	-2.67658	0.000352223	0.00798743	calcium/calmodulin dependent protein kinase IV	GO:0005488,GO:0043167,GO:0003824,GO:0097159,GO:1901363,GO:0043168,GO:0036094,GO:0000166,GO:1901265,GO:0044237,GO:0008152,GO:0001882,GO:0035639,GO:0017076,GO:0032553,GO:0032555,GO:0001883,GO:0032549,GO:0032550,GO:0005524,GO:0032559,GO:0030554,GO:0006793,GO:0006796,GO:0016740,GO:0071704,GO:0016310,GO:0006468,GO:0006464,GO:0036211,GO:0044238,GO:0004672,GO:0043412,GO:0016772,GO:0016301,GO:0016773,GO:…	binding,ion binding,catalytic activity,organic cyclic compound binding,heterocyclic compound binding,anion binding,small molecule binding,nucleotide binding,nucleoside phosphate binding,cellular metabolic process,metabolic process,nucleoside binding,purine ribonucleoside triphosphate binding,purine nucleotide binding,ribonucleotide binding,purine ribonucleotide binding,purine nucleoside binding,r…
XM_018058271.1	102180513	MATN2	transcript	0.543548	3.47224	-2.67539	0.00113381	0.0123356	matrilin 2	GO:0005488,GO:0043167,GO:0005515,GO:0003824,GO:0005509,GO:0097159,GO:1901363,GO:0043168,GO:0036094,GO:0000166,GO:1901265,GO:0043169,GO:0046872,GO:0044237,GO:0008152,GO:0001882,GO:0035639,GO:0017076,GO:0032553,GO:0032555,GO:0001883,GO:0032549,GO:0032550,GO:0005524,GO:0032559,GO:0030554,GO:0006793,GO:0006796,GO:0016740,GO:0071704,GO:0016310,GO:0006468,GO:0006464,GO:0036211,GO:0044238,GO:0004672,GO:…	binding,ion binding,protein binding,catalytic activity,calcium ion binding,organic cyclic compound binding,heterocyclic compound binding,anion binding,small molecule binding,nucleotide binding,nucleoside phosphate binding,cation binding,metal ion binding,cellular metabolic process,metabolic process,nucleoside binding,purine ribonucleoside triphosphate binding,purine nucleotide binding,ribonucleot…
XM_018064224.1	102173039	NECTIN3	transcript	9.06747	57.9172	-2.67522	0.00169972	0.0148567	nectin cell adhesion molecule 3	GO:0005488,GO:0005515,GO:0003824,GO:0044237,GO:0008152,GO:0016740,GO:0071704,GO:0006464,GO:0036211,GO:0044238,GO:0043412,GO:0044260,GO:0043170,GO:0004659,GO:0009987,GO:0016765,GO:0018342,GO:0097354,GO:0008318,GO:0044267,GO:0019538,GO:0008150,GO:0003674	binding,protein binding,catalytic activity,cellular metabolic process,metabolic process,transferase activity,organic substance metabolic process,cellular protein modification process,protein modification process,primary metabolic process,macromolecule modification,cellular macromolecule metabolic process,macromolecule metabolic process,prenyltransferase activity,cellular process,transferase activ…
XM_018049619.1	102189847	2019-09-11	transcript	0.376665	2.40535	-2.6749	0.0408561	0.0924195	septin 11	GO:0005488,GO:0044446,GO:0044422,GO:0043167,GO:0016043,GO:0003824,GO:0044248,GO:0044424,GO:0071840,GO:0097159,GO:1901363,GO:0005622,GO:0005623,GO:0044464,GO:0043168,GO:0036094,GO:0006914,GO:0009056,GO:0000166,GO:1901265,GO:0016817,GO:0043229,GO:0043226,GO:0043231,GO:0043227,GO:0044237,GO:0016818,GO:0008152,GO:0007264,GO:0001882,GO:0035639,GO:0017076,GO:0032553,GO:0032555,GO:0001883,GO:0032549,GO:…	binding,intracellular organelle part,organelle part,ion binding,cellular component organization,catalytic activity,cellular catabolic process,intracellular part,cellular component organization or biogenesis,organic cyclic compound binding,heterocyclic compound binding,intracellular,cell,cell part,anion binding,small molecule binding,autophagy,catabolic process,nucleotide binding,nucleoside phosph…
XM_018048202.1	102172392	B3GALNT1	transcript	0.899471	5.7317	-2.67181	0.00985616	0.0363718	beta-1%2C3-N-acetylgalactosaminyltransferase 1 (globoside blood group)	GO:0003824,GO:0044237,GO:0034641,GO:0008152,GO:0044710,GO:0006807,GO:0044281,GO:1901360,GO:0006725,GO:0046483,GO:1901564,GO:0006139,GO:0016740,GO:0071704,GO:1901135,GO:0006464,GO:0036211,GO:0044238,GO:0043412,GO:0009116,GO:1901657,GO:0009058,GO:0044260,GO:1901576,GO:1901137,GO:0044249,GO:0044723,GO:0070085,GO:0006486,GO:0043413,GO:0043170,GO:0055086,GO:0009100,GO:0009101,GO:0009059,GO:0034645,GO:…	catalytic activity,cellular metabolic process,cellular nitrogen compound metabolic process,metabolic process,single-organism metabolic process,nitrogen compound metabolic process,small molecule metabolic process,organic cyclic compound metabolic process,cellular aromatic compound metabolic process,heterocycle metabolic process,organonitrogen compound metabolic process,nucleobase-containing compou…
XM_018066779.1	102171384	MAP4	transcript	0.488639	3.11251	-2.67124	0.0121344	0.0415285	microtubule associated protein 4	GO:0005488,GO:0043167,GO:0005515,GO:0097159,GO:1901363,GO:0043168,GO:0036094,GO:0000166,GO:1901265,GO:0001882,GO:0035639,GO:0017076,GO:0032553,GO:0032555,GO:0001883,GO:0032549,GO:0032550,GO:0008092,GO:0015631,GO:0032561,GO:0019001,GO:0005525,GO:0003674	binding,ion binding,protein binding,organic cyclic compound binding,heterocyclic compound binding,anion binding,small molecule binding,nucleotide binding,nucleoside phosphate binding,nucleoside binding,purine ribonucleoside triphosphate binding,purine nucleotide binding,ribonucleotide binding,purine ribonucleotide binding,purine nucleoside binding,ribonucleoside binding,purine ribonucleoside bind…
XM_018060268.1	102174769	CEP170	transcript	0.404097	2.56844	-2.66812	0.0290031	0.0734982	centrosomal protein 170	GO:0005488,GO:0043234,GO:0043167,GO:0005515,GO:0044424,GO:0005622,GO:0005623,GO:0044464,GO:0043168,GO:0044237,GO:0008152,GO:0032991,GO:0019222,GO:0071704,GO:0010468,GO:0060255,GO:0065008,GO:0043170,GO:0034357,GO:0009579,GO:0044436,GO:0015979,GO:0009521,GO:0009987,GO:0009523,GO:0010467,GO:0010608,GO:0042301,GO:0008150,GO:0031647,GO:0050821,GO:0050789,GO:0065007,GO:0005575,GO:0003674,GO:0016020,GO:…	binding,protein complex,ion binding,protein binding,intracellular part,intracellular,cell,cell part,anion binding,cellular metabolic process,metabolic process,macromolecular complex,regulation of metabolic process,organic substance metabolic process,regulation of gene expression,regulation of macromolecule metabolic process,regulation of biological quality,macromolecule metabolic process,photosyn…
XM_018060271.1	102174769	CEP170	transcript	0.325312	2.06407	-2.66559	0.046812	0.101925	centrosomal protein 170	GO:0005488,GO:0043234,GO:0043167,GO:0005515,GO:0044424,GO:0005622,GO:0005623,GO:0044464,GO:0043168,GO:0044237,GO:0008152,GO:0032991,GO:0019222,GO:0071704,GO:0010468,GO:0060255,GO:0065008,GO:0043170,GO:0034357,GO:0009579,GO:0044436,GO:0015979,GO:0009521,GO:0009987,GO:0009523,GO:0010467,GO:0010608,GO:0042301,GO:0008150,GO:0031647,GO:0050821,GO:0050789,GO:0065007,GO:0005575,GO:0003674,GO:0016020,GO:…	binding,protein complex,ion binding,protein binding,intracellular part,intracellular,cell,cell part,anion binding,cellular metabolic process,metabolic process,macromolecular complex,regulation of metabolic process,organic substance metabolic process,regulation of gene expression,regulation of macromolecule metabolic process,regulation of biological quality,macromolecule metabolic process,photosyn…
XM_005687974.2	102179211	FAM188A	transcript	1.60152	10.1566	-2.6649	0.00020761	0.00667952	family with sequence similarity 188 member A	GO:0009405,GO:0051704,GO:0008150	pathogenesis,multi-organism process,biological_process
XM_018055803.1	102184484	MYOM3	transcript	0.763951	4.84249	-2.6642	0.0431964	0.0963705	myomesin 3	GO:0005488,GO:0043167,GO:0005515,GO:0003824,GO:0043169,GO:0044271,GO:0046872,GO:1901362,GO:0019438,GO:0018130,GO:0044237,GO:0034641,GO:0008152,GO:0032774,GO:0034654,GO:0006807,GO:0006351,GO:1901360,GO:0006725,GO:0046483,GO:0016787,GO:0016070,GO:0006139,GO:0031323,GO:0019222,GO:0090304,GO:0019219,GO:0051171,GO:0080090,GO:0010556,GO:0031326,GO:0071704,GO:0009889,GO:2000112,GO:0003993,GO:0051252,GO:…	binding,ion binding,protein binding,catalytic activity,cation binding,cellular nitrogen compound biosynthetic process,metal ion binding,organic cyclic compound biosynthetic process,aromatic compound biosynthetic process,heterocycle biosynthetic process,cellular metabolic process,cellular nitrogen compound metabolic process,metabolic process,RNA biosynthetic process,nucleobase-containing compound …
XM_018050348.1	102182971	TGFBI	transcript	17.5174	110.98	-2.66344	0.000612104	0.00959814	transforming growth factor beta induced	--	--
XM_005689838.3	102184170	LOC102184170	transcript	0.560086	3.53512	-2.65804	0.0399651	0.0912275	olfactory receptor 51E1	GO:0009987,GO:0044763,GO:0044699,GO:0008150,GO:0050794,GO:0050789,GO:0065007,GO:0005575,GO:0003674,GO:0016020,GO:0051716,GO:0044425,GO:0004871,GO:0004872,GO:0004888,GO:0004930,GO:0007166,GO:0007186,GO:0016021,GO:0038023,GO:0060089,GO:0031224,GO:0007165,GO:0023052,GO:0044700,GO:0050896,GO:0007154	cellular process,single-organism cellular process,single-organism process,biological_process,regulation of cellular process,regulation of biological process,biological regulation,cellular_component,molecular_function,membrane,cellular response to stimulus,membrane part,signal transducer activity,receptor activity,transmembrane signaling receptor activity,G-protein coupled receptor activity,cell s…
XM_018056258.1	102181216	ANAPC2	transcript	0.340569	2.1409	-2.6522	0.017052	0.0518825	anaphase promoting complex subunit 2	GO:0005488,GO:0005515,GO:0044248,GO:0009056,GO:0044237,GO:0008152,GO:0071704,GO:0044238,GO:1901575,GO:0006511,GO:0019899,GO:0019941,GO:0043632,GO:0044260,GO:0030163,GO:0044257,GO:0051603,GO:0043170,GO:0044265,GO:0031625,GO:0044389,GO:0006508,GO:0009057,GO:0009987,GO:0044267,GO:0019538,GO:0008150,GO:0003674	binding,protein binding,cellular catabolic process,catabolic process,cellular metabolic process,metabolic process,organic substance metabolic process,primary metabolic process,organic substance catabolic process,ubiquitin-dependent protein catabolic process,enzyme binding,modification-dependent protein catabolic process,modification-dependent macromolecule catabolic process,cellular macromolecule…
XM_005675056.2	102171376	RUBCN	transcript	0.336732	2.10776	-2.64604	0.000957794	0.0116443	RUN and cysteine rich domain containing beclin 1 interacting protein	GO:0006950,GO:0005576,GO:0008150,GO:0006952,GO:0005575,GO:0050896	response to stress,extracellular region,biological_process,defense response,cellular_component,response to stimulus
XM_018043545.1	108634245	CDKN1C	transcript	0.770083	4.76358	-2.62896	0.00486158	0.0245834	cyclin dependent kinase inhibitor 1C	GO:0007049,GO:0044424,GO:0005622,GO:0005623,GO:0044464,GO:0043229,GO:0043226,GO:0043231,GO:0043227,GO:0048519,GO:0022402,GO:0051726,GO:0048523,GO:0045786,GO:0005634,GO:0016538,GO:0019207,GO:0030291,GO:0019887,GO:0004860,GO:0019210,GO:0004861,GO:0030234,GO:0007050,GO:0009987,GO:0004857,GO:0044763,GO:0044699,GO:0008150,GO:0050794,GO:0050789,GO:0065007,GO:0005575,GO:0003674	cell cycle,intracellular part,intracellular,cell,cell part,intracellular organelle,organelle,intracellular membrane-bounded organelle,membrane-bounded organelle,negative regulation of biological process,cell cycle process,regulation of cell cycle,negative regulation of cellular process,negative regulation of cell cycle,nucleus,cyclin-dependent protein serine/threonine kinase regulator activity,ki…
XM_018058023.1	102173762	FAM65C	transcript	0.515436	3.18323	-2.62662	0.00429927	0.0230884	family with sequence similarity 65 member C	GO:0005488,GO:0043167,GO:0044424,GO:0097159,GO:1901363,GO:0005622,GO:0005623,GO:0044464,GO:0043168,GO:0036094,GO:0000166,GO:1901265,GO:0044271,GO:1901362,GO:0019438,GO:0043229,GO:0018130,GO:0043226,GO:0043231,GO:0043227,GO:0044237,GO:0034641,GO:0008152,GO:0001882,GO:0035639,GO:0017076,GO:0032553,GO:0032555,GO:0001883,GO:0032549,GO:0032550,GO:0032774,GO:0034654,GO:0006807,GO:0006351,GO:0005524,GO:…	binding,ion binding,intracellular part,organic cyclic compound binding,heterocyclic compound binding,intracellular,cell,cell part,anion binding,small molecule binding,nucleotide binding,nucleoside phosphate binding,cellular nitrogen compound biosynthetic process,organic cyclic compound biosynthetic process,aromatic compound biosynthetic process,intracellular organelle,heterocycle biosynthetic pro…
XM_018049481.1	102182211	KIAA1211	transcript	0.409486	2.51709	-2.61987	0.00497627	0.0248032	KIAA1211 ortholog	GO:0005488,GO:0043167,GO:0003824,GO:0071840,GO:0097159,GO:1901363,GO:0043168,GO:0036094,GO:0009056,GO:0000166,GO:1901265,GO:0044237,GO:0008152,GO:0017076,GO:0032553,GO:0032555,GO:0016787,GO:0071704,GO:0044238,GO:0044707,GO:1901575,GO:0032501,GO:0044260,GO:0043170,GO:0032561,GO:0019001,GO:0042578,GO:0005576,GO:0010383,GO:0010410,GO:0045491,GO:0045493,GO:0046559,GO:0005975,GO:0009057,GO:0004114,GO:…	binding,ion binding,catalytic activity,cellular component organization or biogenesis,organic cyclic compound binding,heterocyclic compound binding,anion binding,small molecule binding,catabolic process,nucleotide binding,nucleoside phosphate binding,cellular metabolic process,metabolic process,purine nucleotide binding,ribonucleotide binding,purine ribonucleotide binding,hydrolase activity,organi…
XM_018049875.1	108636248	SPON2	transcript	7.27683	44.697	-2.6188	0.000155378	0.00609502	spondin 2	--	--
XM_018058321.1	102189774	NCALD	transcript	2.95308	18.0648	-2.61289	5.97799e-05	0.00482461	neurocalcin delta	GO:0005488,GO:0043167,GO:0005515,GO:0005509,GO:0043169,GO:0046872,GO:0044421,GO:0031012,GO:0005578,GO:0005576,GO:0009987,GO:0044763,GO:0044699,GO:0008150,GO:0050794,GO:0050789,GO:0065007,GO:0005575,GO:0003674,GO:0051716,GO:0007165,GO:0023052,GO:0044700,GO:0050896,GO:0007154	binding,ion binding,protein binding,calcium ion binding,cation binding,metal ion binding,extracellular region part,extracellular matrix,proteinaceous extracellular matrix,extracellular region,cellular process,single-organism cellular process,single-organism process,biological_process,regulation of cellular process,regulation of biological process,biological regulation,cellular_component,molecular…
XM_018044682.1	102169930	DAB1	transcript	0.463142	2.82906	-2.6108	0.00339172	0.0201935	DAB1%2C reelin adaptor protein	GO:0005488,GO:0005515,GO:0003674	binding,protein binding,molecular_function
XM_005682645.3	102170690	KIAA1024L	transcript	1.17387	7.13026	-2.60268	0.00078791	0.0106891	KIAA1024 like	--	--
XM_018047122.1	102180455	LOC102180455	transcript	0.530424	3.21323	-2.59881	0.0393147	0.0903202	calcium/calmodulin-dependent 3'%2C5'-cyclic nucleotide phosphodiesterase 1C	GO:0003824,GO:0016787,GO:0042578,GO:0004114,GO:0009987,GO:0008081,GO:0004112,GO:0016788,GO:0044763,GO:0044699,GO:0008150,GO:0050794,GO:0050789,GO:0065007,GO:0003674,GO:0051716,GO:0007165,GO:0023052,GO:0044700,GO:0050896,GO:0007154	catalytic activity,hydrolase activity,phosphoric ester hydrolase activity,3',5'-cyclic-nucleotide phosphodiesterase activity,cellular process,phosphoric diester hydrolase activity,cyclic-nucleotide phosphodiesterase activity,hydrolase activity, acting on ester bonds,single-organism cellular process,single-organism process,biological_process,regulation of cellular process,regulation of biological …
XM_005695487.3	102169807	PGAM2	transcript	3.29074	19.8187	-2.59038	0.0496403	0.10617	phosphoglycerate mutase 2	--	--
XM_018054022.1	102177443	SLC8A3	transcript	0.415929	2.49483	-2.58453	0.0014886	0.0138532	solute carrier family 8 member A3	GO:0051179,GO:0006810,GO:0051234,GO:0044765,GO:0009987,GO:0044763,GO:0055085,GO:0044699,GO:0008150,GO:0005575,GO:0016020,GO:0044425,GO:0016021,GO:0031224,GO:0007154	localization,transport,establishment of localization,single-organism transport,cellular process,single-organism cellular process,transmembrane transport,single-organism process,biological_process,cellular_component,membrane,membrane part,integral to membrane,intrinsic to membrane,cell communication
XM_013976675.2	102187387	ASB9	transcript	0.631794	3.7878	-2.58383	0.00333189	0.0199984	ankyrin repeat and SOCS box containing 9	GO:0005488,GO:0005515,GO:0035556,GO:0009987,GO:0044763,GO:0044699,GO:0008150,GO:0050794,GO:0050789,GO:0065007,GO:0003674,GO:0051716,GO:0007165,GO:0023052,GO:0044700,GO:0050896,GO:0007154	binding,protein binding,intracellular signal transduction,cellular process,single-organism cellular process,single-organism process,biological_process,regulation of cellular process,regulation of biological process,biological regulation,molecular_function,cellular response to stimulus,signal transduction,signaling,single organism signaling,response to stimulus,cell communication
XM_018056710.1	102182703	FAM124A	transcript	0.32099	1.92226	-2.5822	0.0101846	0.0371995	family with sequence similarity 124 member A	--	--
XM_018053149.1	102187490	RRAGD	transcript	0.818202	4.89872	-2.58188	0.000242039	0.00719521	Ras related GTP binding D	GO:0005488,GO:0043167,GO:0097159,GO:1901363,GO:0043168,GO:0036094,GO:0000166,GO:1901265,GO:0007264,GO:0001882,GO:0035639,GO:0017076,GO:0032553,GO:0032555,GO:0001883,GO:0032549,GO:0032550,GO:0035556,GO:0032561,GO:0019001,GO:0005525,GO:0009987,GO:0044763,GO:0044699,GO:0008150,GO:0050794,GO:0050789,GO:0065007,GO:0003674,GO:0051716,GO:0007165,GO:0023052,GO:0044700,GO:0050896,GO:0007154	binding,ion binding,organic cyclic compound binding,heterocyclic compound binding,anion binding,small molecule binding,nucleotide binding,nucleoside phosphate binding,small GTPase mediated signal transduction,nucleoside binding,purine ribonucleoside triphosphate binding,purine nucleotide binding,ribonucleotide binding,purine ribonucleotide binding,purine nucleoside binding,ribonucleoside binding,…
XM_018043744.1	102181023	XG	transcript	1.74362	10.4043	-2.57702	0.0167753	0.0513781	Xg blood group	--	--
XM_018039592.1	102172677	ARHGAP28	transcript	4.2357	25.2576	-2.57604	0.00589344	0.0272717	Rho GTPase activating protein 28	GO:0009987,GO:0044763,GO:0044699,GO:0008150,GO:0050794,GO:0050789,GO:0065007,GO:0051716,GO:0007165,GO:0023052,GO:0044700,GO:0050896,GO:0007154	cellular process,single-organism cellular process,single-organism process,biological_process,regulation of cellular process,regulation of biological process,biological regulation,cellular response to stimulus,signal transduction,signaling,single organism signaling,response to stimulus,cell communication
XM_005679275.3	102170296	HOXA6	transcript	0.250323	1.48187	-2.56555	0.00578077	0.0270306	homeobox A6	GO:0005488,GO:0043167,GO:0016043,GO:0003677,GO:0071840,GO:0097159,GO:1901363,GO:0043168,GO:0036094,GO:0000166,GO:1901265,GO:0044271,GO:1901362,GO:0019438,GO:0018130,GO:0044237,GO:0022607,GO:0034641,GO:0008152,GO:0001882,GO:0035639,GO:0017076,GO:0032553,GO:0032555,GO:0001883,GO:0032549,GO:0032550,GO:0032774,GO:0034654,GO:0006807,GO:0006351,GO:0005524,GO:0003676,GO:0032559,GO:0030554,GO:1901360,GO:…	binding,ion binding,cellular component organization,DNA binding,cellular component organization or biogenesis,organic cyclic compound binding,heterocyclic compound binding,anion binding,small molecule binding,nucleotide binding,nucleoside phosphate binding,cellular nitrogen compound biosynthetic process,organic cyclic compound biosynthetic process,aromatic compound biosynthetic process,heterocycl…
XM_018041369.1	102178972	PLCE1	transcript	0.798799	4.70335	-2.55778	0.00184028	0.0152489	phospholipase C epsilon 1	GO:0005488,GO:0005515,GO:0003824,GO:0008152,GO:0007264,GO:0044710,GO:0016787,GO:0035556,GO:0071704,GO:0006629,GO:0044238,GO:0030234,GO:0060589,GO:0042578,GO:0004620,GO:0005085,GO:0030695,GO:0016298,GO:0009987,GO:0008081,GO:0004435,GO:0004629,GO:0016788,GO:0044763,GO:0044699,GO:0008150,GO:0050794,GO:0050789,GO:0065007,GO:0003674,GO:0051716,GO:0007165,GO:0023052,GO:0044700,GO:0050896,GO:0007154	binding,protein binding,catalytic activity,metabolic process,small GTPase mediated signal transduction,single-organism metabolic process,hydrolase activity,intracellular signal transduction,organic substance metabolic process,lipid metabolic process,primary metabolic process,enzyme regulator activity,nucleoside-triphosphatase regulator activity,phosphoric ester hydrolase activity,phospholipase ac…
XM_005678093.1	102188821	MTF2	transcript	0.464307	2.72416	-2.55266	0.0328205	0.0798684	metal response element binding transcription factor 2	GO:0005488,GO:0005515,GO:0003674	binding,protein binding,molecular_function
XM_005680367.3	102171409	MYL6B	transcript	6.88928	40.3745	-2.55102	0.00283504	0.0184587	myosin light chain 6B	GO:0005488,GO:0043167,GO:0005509,GO:0043169,GO:0046872,GO:0003674	binding,ion binding,calcium ion binding,cation binding,metal ion binding,molecular_function
XM_018063163.1	102177668	RPRM	transcript	0.434987	2.54764	-2.55012	0.000139441	0.00592831	reprimo%2C TP53 dependent G2 arrest mediator candidate	GO:0005575,GO:0016020,GO:0044425,GO:0016021,GO:0031224	cellular_component,membrane,membrane part,integral to membrane,intrinsic to membrane
XM_018058883.1	102188364	DOCK10	transcript	0.975305	5.70315	-2.54783	0.00953216	0.0355713	dedicator of cytokinesis 10	--	--
XM_005693237.3	102182724	EVI2A	transcript	1.03911	6.05254	-2.54219	0.000270109	0.007254	ecotropic viral integration site 2A	GO:0005488,GO:0043167,GO:0016043,GO:0005515,GO:0044424,GO:0071840,GO:0097159,GO:1901363,GO:0005622,GO:0005623,GO:0044464,GO:0043168,GO:0036094,GO:0000166,GO:1901265,GO:0043229,GO:0043226,GO:0043231,GO:0043227,GO:0001882,GO:0035639,GO:0017076,GO:0032553,GO:0032555,GO:0001883,GO:0032549,GO:0032550,GO:0005524,GO:0032559,GO:0030554,GO:0006996,GO:0006950,GO:0009405,GO:0051704,GO:0005737,GO:0005576,GO:…	binding,ion binding,cellular component organization,protein binding,intracellular part,cellular component organization or biogenesis,organic cyclic compound binding,heterocyclic compound binding,intracellular,cell,cell part,anion binding,small molecule binding,nucleotide binding,nucleoside phosphate binding,intracellular organelle,organelle,intracellular membrane-bounded organelle,membrane-bounde…
XM_005698163.3	102182753	PRKG1	transcript	1.51249	8.78058	-2.53739	0.00157324	0.0142419	protein kinase%2C cGMP-dependent%2C type I	GO:0005488,GO:0043234,GO:0044446,GO:0044422,GO:0043167,GO:0003824,GO:0044248,GO:0044424,GO:0097159,GO:1901363,GO:0005622,GO:0005623,GO:0044464,GO:0043168,GO:0036094,GO:0006914,GO:0009056,GO:0000166,GO:1901265,GO:0044271,GO:1901362,GO:0019438,GO:0043229,GO:0018130,GO:0043226,GO:0043231,GO:0043227,GO:0044237,GO:0034641,GO:0008152,GO:0001882,GO:0035639,GO:0032991,GO:0017076,GO:0032553,GO:0032555,GO:…	binding,protein complex,intracellular organelle part,organelle part,ion binding,catalytic activity,cellular catabolic process,intracellular part,organic cyclic compound binding,heterocyclic compound binding,intracellular,cell,cell part,anion binding,small molecule binding,autophagy,catabolic process,nucleotide binding,nucleoside phosphate binding,cellular nitrogen compound biosynthetic process,or…
XM_013963305.2	102179446	CFTR	transcript	0.511412	2.94868	-2.52751	0.000471971	0.00885953	cystic fibrosis transmembrane conductance regulator	GO:0005488,GO:0043167,GO:0003824,GO:0097159,GO:1901363,GO:0043168,GO:0036094,GO:0000166,GO:1901265,GO:0051179,GO:0016817,GO:0016818,GO:0008152,GO:0001882,GO:0035639,GO:0017076,GO:0032553,GO:0032555,GO:0001883,GO:0032549,GO:0032550,GO:0006810,GO:0051234,GO:0005524,GO:0032559,GO:0030554,GO:0016787,GO:0017111,GO:0016462,GO:0016740,GO:0071704,GO:0044238,GO:0044765,GO:0016772,GO:0016301,GO:0003924,GO:…	binding,ion binding,catalytic activity,organic cyclic compound binding,heterocyclic compound binding,anion binding,small molecule binding,nucleotide binding,nucleoside phosphate binding,localization,hydrolase activity, acting on acid anhydrides,hydrolase activity, acting on acid anhydrides, in phosphorus-containing anhydrides,metabolic process,nucleoside binding,purine ribonucleoside triphosphate…
XM_018050346.1	102183509	SPOCK1	transcript	0.476844	2.74052	-2.52286	0.0239835	0.0646094	SPARC/osteonectin%2C cwcv and kazal like domains proteoglycan 1	GO:0005488,GO:0043167,GO:0005515,GO:0003824,GO:0005509,GO:0043169,GO:0044271,GO:0046872,GO:1901362,GO:0019438,GO:0018130,GO:0044237,GO:0034641,GO:0008152,GO:0032774,GO:0034654,GO:0008092,GO:0006807,GO:0006351,GO:1901360,GO:0006725,GO:0046483,GO:0016787,GO:0016070,GO:0006139,GO:0044421,GO:0031323,GO:0031012,GO:0019222,GO:0090304,GO:0019219,GO:0051171,GO:0080090,GO:0010556,GO:0031326,GO:0071704,GO:…	binding,ion binding,protein binding,catalytic activity,calcium ion binding,cation binding,cellular nitrogen compound biosynthetic process,metal ion binding,organic cyclic compound biosynthetic process,aromatic compound biosynthetic process,heterocycle biosynthetic process,cellular metabolic process,cellular nitrogen compound metabolic process,metabolic process,RNA biosynthetic process,nucleobase-…
XM_005681859.3	102181580	ARHGAP24	transcript	1.33336	7.64433	-2.51932	0.00166338	0.0146755	Rho GTPase activating protein 24	GO:0005488,GO:0043167,GO:0003824,GO:0003677,GO:0097159,GO:1901363,GO:0043168,GO:0036094,GO:0000166,GO:1901265,GO:0044271,GO:1901362,GO:0019438,GO:0018130,GO:0044237,GO:0034641,GO:0008152,GO:0001882,GO:0035639,GO:0017076,GO:0032553,GO:0032555,GO:0001883,GO:0032549,GO:0032550,GO:0032774,GO:0034654,GO:0006807,GO:0006351,GO:0005524,GO:0003676,GO:0032559,GO:0030554,GO:1901360,GO:0006725,GO:0046483,GO:…	binding,ion binding,catalytic activity,DNA binding,organic cyclic compound binding,heterocyclic compound binding,anion binding,small molecule binding,nucleotide binding,nucleoside phosphate binding,cellular nitrogen compound biosynthetic process,organic cyclic compound biosynthetic process,aromatic compound biosynthetic process,heterocycle biosynthetic process,cellular metabolic process,cellular …
XM_005676205.3	102175445	NCKAP5	transcript	3.95046	22.3253	-2.49859	0.00239425	0.0170362	NCK associated protein 5	GO:0005488,GO:0097159,GO:1901363,GO:0003676,GO:0003723,GO:0009405,GO:0051704,GO:0003729,GO:0008150,GO:0003674	binding,organic cyclic compound binding,heterocyclic compound binding,nucleic acid binding,RNA binding,pathogenesis,multi-organism process,mRNA binding,biological_process,molecular_function
XM_018064901.1	102184754	SAMD14	transcript	0.508097	2.86819	-2.49697	0.0298543	0.0747534	sterile alpha motif domain containing 14	GO:0005488,GO:0005515,GO:0003677,GO:0044424,GO:0097159,GO:1901363,GO:0005622,GO:0005623,GO:0044464,GO:0043229,GO:0043226,GO:0043231,GO:0043227,GO:0003676,GO:0005634,GO:0043565,GO:0005575,GO:0003674	binding,protein binding,DNA binding,intracellular part,organic cyclic compound binding,heterocyclic compound binding,intracellular,cell,cell part,intracellular organelle,organelle,intracellular membrane-bounded organelle,membrane-bounded organelle,nucleic acid binding,nucleus,sequence-specific DNA binding,cellular_component,molecular_function
XM_018045088.1	102181017	LOC102181017	transcript	0.735246	4.14871	-2.49636	0.00671467	0.029208	hephaestin	GO:0005488,GO:0043167,GO:0003824,GO:0043169,GO:0046872,GO:0008152,GO:0044710,GO:0016491,GO:0055114,GO:0046914,GO:0005507,GO:0008150,GO:0003674	binding,ion binding,catalytic activity,cation binding,metal ion binding,metabolic process,single-organism metabolic process,oxidoreductase activity,oxidation-reduction process,transition metal ion binding,copper ion binding,biological_process,molecular_function
XM_018047200.1	102175182	EPDR1	transcript	1.12415	6.33708	-2.49498	0.00484582	0.0245557	ependymin related 1	GO:0005488,GO:0043167,GO:0005509,GO:0043169,GO:0046872,GO:0022610,GO:0007155,GO:0005576,GO:0009987,GO:0044763,GO:0007160,GO:0044699,GO:0031589,GO:0008150,GO:0005575,GO:0003674	binding,ion binding,calcium ion binding,cation binding,metal ion binding,biological adhesion,cell adhesion,extracellular region,cellular process,single-organism cellular process,cell-matrix adhesion,single-organism process,cell-substrate adhesion,biological_process,cellular_component,molecular_function
XM_005675363.2	102187168	BCHE	transcript	2.18908	12.2739	-2.4872	0.000296451	0.00756215	butyrylcholinesterase	GO:0003824,GO:0008152,GO:0016787,GO:0008150,GO:0003674	catalytic activity,metabolic process,hydrolase activity,biological_process,molecular_function
XM_018061731.1	100861273	EPB41L5	transcript	0.686058	3.83095	-2.4813	0.00451918	0.0235917	erythrocyte membrane protein band 4.1 like 5	GO:0005488,GO:0043167,GO:0003677,GO:0044424,GO:0097159,GO:1901363,GO:0005622,GO:0005623,GO:0044464,GO:0043168,GO:0043169,GO:0044271,GO:0046872,GO:1901362,GO:0019438,GO:0043229,GO:0018130,GO:0043226,GO:0043231,GO:0043227,GO:0044237,GO:0034641,GO:0008152,GO:0032774,GO:0034654,GO:0006807,GO:0006351,GO:0003676,GO:1901360,GO:0006725,GO:0046483,GO:0016070,GO:0006139,GO:0090304,GO:0005634,GO:0050662,GO:…	binding,ion binding,DNA binding,intracellular part,organic cyclic compound binding,heterocyclic compound binding,intracellular,cell,cell part,anion binding,cation binding,cellular nitrogen compound biosynthetic process,metal ion binding,organic cyclic compound biosynthetic process,aromatic compound biosynthetic process,intracellular organelle,heterocycle biosynthetic process,organelle,intracellul…
XM_005681551.3	102178714	UCHL1	transcript	3.46592	19.3506	-2.48107	0.00108272	0.0121784	ubiquitin C-terminal hydrolase L1	GO:0003824,GO:0044248,GO:0005622,GO:0005623,GO:0044464,GO:0009056,GO:0044237,GO:0008152,GO:0044710,GO:0016787,GO:0016740,GO:0071704,GO:0006629,GO:0044238,GO:1901575,GO:0009058,GO:0006511,GO:0019941,GO:0043632,GO:0044260,GO:1901576,GO:0030163,GO:0044257,GO:0051603,GO:0008610,GO:0043170,GO:0044265,GO:0004843,GO:0006508,GO:0009057,GO:0016741,GO:0008234,GO:0019783,GO:0009987,GO:0008168,GO:0008233,GO:…	catalytic activity,cellular catabolic process,intracellular,cell,cell part,catabolic process,cellular metabolic process,metabolic process,single-organism metabolic process,hydrolase activity,transferase activity,organic substance metabolic process,lipid metabolic process,primary metabolic process,organic substance catabolic process,biosynthetic process,ubiquitin-dependent protein catabolic proces…
XM_018039590.1	102172677	ARHGAP28	transcript	4.33766	24.1562	-2.4774	0.00068709	0.0100667	Rho GTPase activating protein 28	GO:0009987,GO:0044763,GO:0044699,GO:0008150,GO:0050794,GO:0050789,GO:0065007,GO:0051716,GO:0007165,GO:0023052,GO:0044700,GO:0050896,GO:0007154	cellular process,single-organism cellular process,single-organism process,biological_process,regulation of cellular process,regulation of biological process,biological regulation,cellular response to stimulus,signal transduction,signaling,single organism signaling,response to stimulus,cell communication
XM_018048120.1	102178984	CD63	transcript	4.14561	23.0079	-2.47248	0.00370732	0.0211432	CD63 molecule	GO:0005856,GO:0044424,GO:0005622,GO:0005623,GO:0044464,GO:0051179,GO:0043229,GO:0043226,GO:0006810,GO:0051234,GO:0043228,GO:0043232,GO:0044765,GO:0071944,GO:0009987,GO:0005886,GO:0044763,GO:0055085,GO:0044699,GO:0008150,GO:0005575,GO:0016020,GO:0044425,GO:0016021,GO:0031224	cytoskeleton,intracellular part,intracellular,cell,cell part,localization,intracellular organelle,organelle,transport,establishment of localization,non-membrane-bounded organelle,intracellular non-membrane-bounded organelle,single-organism transport,cell periphery,cellular process,plasma membrane,single-organism cellular process,transmembrane transport,single-organism process,biological_process,c…
NM_001285721.1	100860873	CXCL10	transcript	0.414813	2.29431	-2.46753	0.0438545	0.0975412	C-X-C motif chemokine ligand 10	GO:0005488,GO:0005515,GO:0005576,GO:0005102,GO:0008009,GO:0042379,GO:0001664,GO:0008150,GO:0005125,GO:0005575,GO:0006955,GO:0002376,GO:0003674,GO:0005126,GO:0050896	binding,protein binding,extracellular region,receptor binding,chemokine activity,chemokine receptor binding,G-protein coupled receptor binding,biological_process,cytokine activity,cellular_component,immune response,immune system process,molecular_function,cytokine receptor binding,response to stimulus
XM_018062641.1	102168854	HIF3A	transcript	0.414673	2.29309	-2.46725	0.000925713	0.0114739	hypoxia inducible factor 3 alpha subunit	GO:0005488,GO:0043234,GO:0005515,GO:0003824,GO:0051179,GO:0044271,GO:1901362,GO:0016817,GO:0019438,GO:0018130,GO:0044237,GO:0034641,GO:0016818,GO:0008152,GO:0046983,GO:0032991,GO:0032774,GO:0034654,GO:0006807,GO:0006351,GO:0006810,GO:0051234,GO:0016469,GO:1901360,GO:0006725,GO:0046483,GO:0015988,GO:0015991,GO:0016787,GO:0016070,GO:0006139,GO:0017111,GO:0016462,GO:0006818,GO:0015992,GO:0031323,GO:…	binding,protein complex,protein binding,catalytic activity,localization,cellular nitrogen compound biosynthetic process,organic cyclic compound biosynthetic process,hydrolase activity, acting on acid anhydrides,aromatic compound biosynthetic process,heterocycle biosynthetic process,cellular metabolic process,cellular nitrogen compound metabolic process,hydrolase activity, acting on acid anhydride…
XM_013976556.2	100860788	MAGED2	transcript	4.83283	26.6768	-2.46465	0.000264237	0.007254	MAGE family member D2	--	--
XM_018064438.1	102188529	LOC102188529	transcript	0.36168	1.98996	-2.45996	0.016831	0.0514842	neuferricin	--	--
XM_018039352.1	102185524	ASXL3	transcript	0.356193	1.9595	-2.45975	0.00310631	0.0192177	additional sex combs like 3%2C transcriptional regulator	GO:0005488,GO:0043167,GO:0005515,GO:0003677,GO:0097159,GO:1901363,GO:0043169,GO:0051179,GO:0044271,GO:0046872,GO:1901362,GO:0019438,GO:0018130,GO:0044237,GO:0034641,GO:0008152,GO:0032774,GO:0034654,GO:0006807,GO:0006351,GO:0006810,GO:0051234,GO:0003676,GO:1901360,GO:0006725,GO:0046483,GO:0016070,GO:0006139,GO:0031323,GO:0019222,GO:0090304,GO:0006812,GO:0019219,GO:0051171,GO:0080090,GO:0015672,GO:…	binding,ion binding,protein binding,DNA binding,organic cyclic compound binding,heterocyclic compound binding,cation binding,localization,cellular nitrogen compound biosynthetic process,metal ion binding,organic cyclic compound biosynthetic process,aromatic compound biosynthetic process,heterocycle biosynthetic process,cellular metabolic process,cellular nitrogen compound metabolic process,metabo…
XM_018055520.1	102180604	EMILIN1	transcript	7.71692	42.4359	-2.45919	0.00138246	0.0134343	elastin microfibril interfacer 1	GO:0005488,GO:0043234,GO:0016043,GO:0005515,GO:0071840,GO:0005623,GO:0044464,GO:0051179,GO:0006461,GO:0070271,GO:0071822,GO:0022607,GO:0043623,GO:0032991,GO:0005577,GO:0030168,GO:0006810,GO:0051234,GO:0051258,GO:0030674,GO:0060090,GO:0044085,GO:0007596,GO:0065003,GO:0007599,GO:0050817,GO:0050878,GO:0043933,GO:0001775,GO:0044421,GO:0042060,GO:0005615,GO:0009611,GO:0034622,GO:0065008,GO:0044707,GO:…	binding,protein complex,cellular component organization,protein binding,cellular component organization or biogenesis,cell,cell part,localization,protein complex assembly,protein complex biogenesis,protein complex subunit organization,cellular component assembly,cellular protein complex assembly,macromolecular complex,fibrinogen complex,platelet activation,transport,establishment of localization,…
XM_005700813.3	102185640	EDA2R	transcript	0.428099	2.35019	-2.45676	0.00416973	0.0226137	ectodysplasin A2 receptor	GO:0005488,GO:0043167,GO:0005515,GO:0043169,GO:0046872,GO:0003674	binding,ion binding,protein binding,cation binding,metal ion binding,molecular_function
XM_018044267.1	102174368	ARMCX1	transcript	0.457067	2.50322	-2.4533	0.0244715	0.0653554	armadillo repeat containing%2C X-linked 1	GO:0005488,GO:0043234,GO:0044446,GO:0044422,GO:0043167,GO:0005515,GO:0003824,GO:0044424,GO:0005622,GO:0005623,GO:0044464,GO:0043169,GO:0051179,GO:0046872,GO:0016817,GO:0043229,GO:0043226,GO:0043231,GO:0043227,GO:0032991,GO:0006810,GO:0051234,GO:0016469,GO:0015988,GO:0015991,GO:0016787,GO:0006818,GO:0015992,GO:0006812,GO:0033178,GO:0034220,GO:0015672,GO:0033176,GO:0044765,GO:0005773,GO:0008270,GO:…	binding,protein complex,intracellular organelle part,organelle part,ion binding,protein binding,catalytic activity,intracellular part,intracellular,cell,cell part,cation binding,localization,metal ion binding,hydrolase activity, acting on acid anhydrides,intracellular organelle,organelle,intracellular membrane-bounded organelle,membrane-bounded organelle,macromolecular complex,transport,establish…
XM_005699335.3	102178514	GDF10	transcript	0.843735	4.55555	-2.43276	0.00762403	0.0312688	growth differentiation factor 10	GO:0005488,GO:0005515,GO:0005102,GO:0008083,GO:0003674	binding,protein binding,receptor binding,growth factor activity,molecular_function
XM_018043949.1	108634347	LOC108634347	transcript	2.72163	14.6843	-2.43174	0.005127	0.025125	dystrophin-like	GO:0005488,GO:0005515,GO:0033036,GO:0051179,GO:0008152,GO:0071702,GO:0006810,GO:0051234,GO:0071704,GO:0044238,GO:0044765,GO:0008289,GO:0043170,GO:0005576,GO:0010876,GO:0006869,GO:0042157,GO:0044699,GO:0019538,GO:0008150,GO:0005575,GO:0003674	binding,protein binding,macromolecule localization,localization,metabolic process,organic substance transport,transport,establishment of localization,organic substance metabolic process,primary metabolic process,single-organism transport,lipid binding,macromolecule metabolic process,extracellular region,lipid localization,lipid transport,lipoprotein metabolic process,single-organism process,prote…
XM_018066777.1	102171384	MAP4	transcript	0.578266	3.11471	-2.42929	0.0318253	0.0780338	microtubule associated protein 4	GO:0005488,GO:0043167,GO:0005515,GO:0097159,GO:1901363,GO:0043168,GO:0036094,GO:0000166,GO:1901265,GO:0001882,GO:0035639,GO:0017076,GO:0032553,GO:0032555,GO:0001883,GO:0032549,GO:0032550,GO:0008092,GO:0015631,GO:0032561,GO:0019001,GO:0005525,GO:0003674	binding,ion binding,protein binding,organic cyclic compound binding,heterocyclic compound binding,anion binding,small molecule binding,nucleotide binding,nucleoside phosphate binding,nucleoside binding,purine ribonucleoside triphosphate binding,purine nucleotide binding,ribonucleotide binding,purine ribonucleotide binding,purine nucleoside binding,ribonucleoside binding,purine ribonucleoside bind…
XM_005701084.3	102187387	ASB9	transcript	0.76806	4.13528	-2.42869	0.0245301	0.0654487	ankyrin repeat and SOCS box containing 9	GO:0005488,GO:0005515,GO:0035556,GO:0009987,GO:0044763,GO:0044699,GO:0008150,GO:0050794,GO:0050789,GO:0065007,GO:0003674,GO:0051716,GO:0007165,GO:0023052,GO:0044700,GO:0050896,GO:0007154	binding,protein binding,intracellular signal transduction,cellular process,single-organism cellular process,single-organism process,biological_process,regulation of cellular process,regulation of biological process,biological regulation,molecular_function,cellular response to stimulus,signal transduction,signaling,single organism signaling,response to stimulus,cell communication
XM_013963098.2	102168321	PDCD1	transcript	1.54103	8.24614	-2.41982	0.00134132	0.0132784	programmed cell death 1	GO:0005488,GO:0005515,GO:0003674	binding,protein binding,molecular_function
XM_018050709.1	102170967	ADAMTS19	transcript	1.74254	9.32208	-2.41946	0.00502394	0.0249239	ADAM metallopeptidase with thrombospondin type 1 motif 19	GO:0005488,GO:0043167,GO:0003824,GO:0043169,GO:0046872,GO:0008152,GO:0016787,GO:0031012,GO:0071704,GO:0044238,GO:0008270,GO:0008237,GO:0043170,GO:0046914,GO:0004222,GO:0006508,GO:0008233,GO:0070011,GO:0019538,GO:0008150,GO:0004175,GO:0005575,GO:0003674	binding,ion binding,catalytic activity,cation binding,metal ion binding,metabolic process,hydrolase activity,extracellular matrix,organic substance metabolic process,primary metabolic process,zinc ion binding,metallopeptidase activity,macromolecule metabolic process,transition metal ion binding,metalloendopeptidase activity,proteolysis,peptidase activity,peptidase activity, acting on L-amino acid…
XM_005674949.3	102189797	UPK1B	transcript	1.34748	7.17987	-2.4137	0.0021124	0.0162061	uroplakin 1B	GO:0005575,GO:0016020,GO:0044425,GO:0016021,GO:0031224	cellular_component,membrane,membrane part,integral to membrane,intrinsic to membrane
XM_018049422.1	102186571	CORIN	transcript	0.53383	2.82053	-2.40151	0.0009804	0.0117244	corin%2C serine peptidase	GO:0005488,GO:0005515,GO:0003824,GO:0044237,GO:0006575,GO:0008152,GO:0042398,GO:0044710,GO:0019752,GO:0006807,GO:0016053,GO:0046394,GO:0043436,GO:0006082,GO:0044281,GO:0044711,GO:0008652,GO:0044283,GO:0016787,GO:1901564,GO:0006520,GO:1901566,GO:0071704,GO:0044238,GO:0009058,GO:1901576,GO:0004357,GO:0044249,GO:0043170,GO:0006508,GO:0009987,GO:0016874,GO:0016881,GO:0008233,GO:0016879,GO:0070011,GO:…	binding,protein binding,catalytic activity,cellular metabolic process,cellular modified amino acid metabolic process,metabolic process,cellular modified amino acid biosynthetic process,single-organism metabolic process,carboxylic acid metabolic process,nitrogen compound metabolic process,organic acid biosynthetic process,carboxylic acid biosynthetic process,oxoacid metabolic process,organic acid …
XM_018066397.1	102186249	CLMN	transcript	0.701947	3.6971	-2.39696	0.00514709	0.0251544	calmin	GO:0005488,GO:0005515,GO:0003674	binding,protein binding,molecular_function
XM_005689890.3	102174766	FOLR2	transcript	0.888217	4.67322	-2.39543	0.00666938	0.0290818	folate receptor beta	GO:0005488,GO:0005623,GO:0044464,GO:0032502,GO:0007275,GO:0044707,GO:0032501,GO:0042600,GO:0030312,GO:0071944,GO:0003682,GO:0044699,GO:0008150,GO:0005575,GO:0003674	binding,cell,cell part,developmental process,multicellular organismal development,single-multicellular organism process,multicellular organismal process,chorion,external encapsulating structure,cell periphery,chromatin binding,single-organism process,biological_process,cellular_component,molecular_function
XM_018041140.1	102182753	PRKG1	transcript	1.64795	8.66655	-2.39478	0.000411104	0.00842556	protein kinase%2C cGMP-dependent%2C type I	GO:0005488,GO:0043234,GO:0044446,GO:0044422,GO:0043167,GO:0003824,GO:0044248,GO:0044424,GO:0097159,GO:1901363,GO:0005622,GO:0005623,GO:0044464,GO:0043168,GO:0036094,GO:0006914,GO:0009056,GO:0000166,GO:1901265,GO:0044271,GO:1901362,GO:0019438,GO:0043229,GO:0018130,GO:0043226,GO:0043231,GO:0043227,GO:0044237,GO:0034641,GO:0008152,GO:0001882,GO:0035639,GO:0032991,GO:0017076,GO:0032553,GO:0032555,GO:…	binding,protein complex,intracellular organelle part,organelle part,ion binding,catalytic activity,cellular catabolic process,intracellular part,organic cyclic compound binding,heterocyclic compound binding,intracellular,cell,cell part,anion binding,small molecule binding,autophagy,catabolic process,nucleotide binding,nucleoside phosphate binding,cellular nitrogen compound biosynthetic process,or…
XM_005675886.3	102190175	FRZB	transcript	0.570372	2.99675	-2.39342	0.0219313	0.0608093	frizzled-related protein	GO:0005488,GO:0005515,GO:0003674	binding,protein binding,molecular_function
XM_018057445.1	102172823	IDH3B	transcript	0.910141	4.77102	-2.39014	0.0481188	0.103928	isocitrate dehydrogenase 3 (NAD(+)) beta	GO:0005488,GO:0043167,GO:0003824,GO:0097159,GO:1901363,GO:0043168,GO:0036094,GO:0000166,GO:1901265,GO:0051179,GO:0016817,GO:0016818,GO:0008152,GO:0001882,GO:0044710,GO:0035639,GO:0017076,GO:0032553,GO:0032555,GO:0001883,GO:0032549,GO:0032550,GO:0006810,GO:0051234,GO:0005524,GO:0032559,GO:0030554,GO:0016787,GO:0017111,GO:0016462,GO:0016616,GO:0016614,GO:0016491,GO:0055114,GO:0044765,GO:0016887,GO:…	binding,ion binding,catalytic activity,organic cyclic compound binding,heterocyclic compound binding,anion binding,small molecule binding,nucleotide binding,nucleoside phosphate binding,localization,hydrolase activity, acting on acid anhydrides,hydrolase activity, acting on acid anhydrides, in phosphorus-containing anhydrides,metabolic process,nucleoside binding,single-organism metabolic process,…
XM_018057160.1	106503472	TMEM200B	transcript	1.19436	6.25976	-2.38986	0.00046138	0.00876367	transmembrane protein 200B	--	--
XR_001918605.1	102189127	LHFPL2	transcript	1.22024	6.37728	-2.38578	0.0118078	0.0408789	lipoma HMGIC fusion partner-like 2	GO:0005488,GO:0043167,GO:0003824,GO:0097159,GO:1901363,GO:0043168,GO:0036094,GO:0000166,GO:1901265,GO:0043169,GO:0046872,GO:0044237,GO:0008152,GO:0001882,GO:0035639,GO:0017076,GO:0032553,GO:0032555,GO:0001883,GO:0032549,GO:0032550,GO:0005524,GO:0032559,GO:0030554,GO:0006793,GO:0006796,GO:0016740,GO:0004674,GO:0071704,GO:0016310,GO:0006468,GO:0006464,GO:0036211,GO:0044238,GO:0004672,GO:0043412,GO:…	binding,ion binding,catalytic activity,organic cyclic compound binding,heterocyclic compound binding,anion binding,small molecule binding,nucleotide binding,nucleoside phosphate binding,cation binding,metal ion binding,cellular metabolic process,metabolic process,nucleoside binding,purine ribonucleoside triphosphate binding,purine nucleotide binding,ribonucleotide binding,purine ribonucleotide bi…
XM_005701076.3	102185645	VEGFD	transcript	0.70404	3.6601	-2.37815	0.00205364	0.016022	vascular endothelial growth factor D	GO:0005488,GO:0005515,GO:0005102,GO:0008083,GO:0005575,GO:0003674,GO:0016020	binding,protein binding,receptor binding,growth factor activity,cellular_component,molecular_function,membrane
XM_005698922.3	102170941	LRRC3B	transcript	0.636952	3.29672	-2.37178	0.000713173	0.0102308	leucine rich repeat containing 3B	GO:0005488,GO:0005515,GO:0003674	binding,protein binding,molecular_function
XM_018066729.1	102183924	PTH1R	transcript	1.55642	8.05133	-2.37099	0.0237061	0.0641081	parathyroid hormone 1 receptor	GO:0005488,GO:0097159,GO:1901363,GO:0003676,GO:0003723,GO:0009987,GO:0044763,GO:0044699,GO:0008150,GO:0050794,GO:0050789,GO:0065007,GO:0005575,GO:0003674,GO:0016020,GO:0051716,GO:0044425,GO:0004871,GO:0004872,GO:0004888,GO:0004930,GO:0007166,GO:0007186,GO:0016021,GO:0038023,GO:0060089,GO:0031224,GO:0007165,GO:0023052,GO:0044700,GO:0050896,GO:0007154	binding,organic cyclic compound binding,heterocyclic compound binding,nucleic acid binding,RNA binding,cellular process,single-organism cellular process,single-organism process,biological_process,regulation of cellular process,regulation of biological process,biological regulation,cellular_component,molecular_function,membrane,cellular response to stimulus,membrane part,signal transducer activity…
XM_005685276.3	102179479	SLC7A7	transcript	0.502298	2.58789	-2.36516	0.0407073	0.0922219	solute carrier family 7 member 7	GO:0051179,GO:0071702,GO:0006810,GO:0051234,GO:0034220,GO:0044765,GO:0006811,GO:0009987,GO:0071705,GO:0044763,GO:0055085,GO:0044699,GO:0008150,GO:0015171,GO:0005342,GO:0046943,GO:0008514,GO:0015849,GO:0046942,GO:0022892,GO:0015711,GO:0006865,GO:0015075,GO:0005215,GO:0006820,GO:0022891,GO:0003333,GO:0022857,GO:0008509,GO:0005575,GO:0003674,GO:0016020	localization,organic substance transport,transport,establishment of localization,ion transmembrane transport,single-organism transport,ion transport,cellular process,nitrogen compound transport,single-organism cellular process,transmembrane transport,single-organism process,biological_process,amino acid transmembrane transporter activity,organic acid transmembrane transporter activity,carboxylic …
XM_018053359.1	102172157	AKAP12	transcript	10.4557	53.746	-2.36187	0.000513455	0.00906282	A-kinase anchoring protein 12	GO:0051641,GO:0046907,GO:0051649,GO:0034613,GO:0070727,GO:0033036,GO:0006886,GO:0008104,GO:0051179,GO:0006605,GO:0015031,GO:0045184,GO:0071702,GO:0006810,GO:0051234,GO:0044765,GO:0009987,GO:0044763,GO:0044699,GO:0008150,GO:0050794,GO:0050789,GO:0065007,GO:0051716,GO:0007165,GO:0023052,GO:0044700,GO:0050896,GO:0007154	cellular localization,intracellular transport,establishment of localization in cell,cellular protein localization,cellular macromolecule localization,macromolecule localization,intracellular protein transport,protein localization,localization,protein targeting,protein transport,establishment of protein localization,organic substance transport,transport,establishment of localization,single-organis…
XM_018059646.1	102188266	TNS1	transcript	0.379795	1.9455	-2.35685	0.0475304	0.103046	tensin 1	GO:0005488,GO:0005515,GO:0003674	binding,protein binding,molecular_function
XM_018062548.1	102190273	ZEB2	transcript	0.422271	2.15624	-2.35228	0.00171486	0.0148975	zinc finger E-box binding homeobox 2	GO:0005488,GO:0043167,GO:0003677,GO:0097159,GO:1901363,GO:0043169,GO:0046872,GO:0003676,GO:0005575,GO:0003674,GO:0016020,GO:0044425,GO:0016021,GO:0031224	binding,ion binding,DNA binding,organic cyclic compound binding,heterocyclic compound binding,cation binding,metal ion binding,nucleic acid binding,cellular_component,molecular_function,membrane,membrane part,integral to membrane,intrinsic to membrane
XM_018060613.1	102178844	ZBTB37	transcript	0.494866	2.52571	-2.35158	0.0440907	0.0979679	zinc finger and BTB domain containing 37	GO:0005488,GO:0043167,GO:0016043,GO:0005515,GO:0003677,GO:0071840,GO:0097159,GO:1901363,GO:0043169,GO:0006461,GO:0046872,GO:0070271,GO:0071822,GO:0022607,GO:0003676,GO:0044085,GO:0065003,GO:0043933,GO:0051259,GO:0051260,GO:0008150,GO:0003674	binding,ion binding,cellular component organization,protein binding,DNA binding,cellular component organization or biogenesis,organic cyclic compound binding,heterocyclic compound binding,cation binding,protein complex assembly,metal ion binding,protein complex biogenesis,protein complex subunit organization,cellular component assembly,nucleic acid binding,cellular component biogenesis,macromolec…
XM_018059793.1	102182645	FN1	transcript	22.7462	115.628	-2.34579	0.000454971	0.008763	fibronectin 1	GO:0005488,GO:0043167,GO:0005515,GO:0003824,GO:0043169,GO:0046872,GO:0016787,GO:0003993,GO:0042578,GO:0005576,GO:0016791,GO:0016788,GO:0005575,GO:0003674	binding,ion binding,protein binding,catalytic activity,cation binding,metal ion binding,hydrolase activity,acid phosphatase activity,phosphoric ester hydrolase activity,extracellular region,phosphatase activity,hydrolase activity, acting on ester bonds,cellular_component,molecular_function
XM_018057814.1	102178640	TGIF2	transcript	0.558512	2.80662	-2.32917	0.0233517	0.0634301	TGFB induced factor homeobox 2	GO:0005488,GO:0003677,GO:0044424,GO:0097159,GO:1901363,GO:0005622,GO:0005623,GO:0044464,GO:0044271,GO:1901362,GO:0019438,GO:0043229,GO:0018130,GO:0043226,GO:0043231,GO:0043227,GO:0044237,GO:0034641,GO:0008152,GO:0032774,GO:0034654,GO:0006807,GO:0006351,GO:0003676,GO:1901360,GO:0006725,GO:0046483,GO:0016070,GO:0006139,GO:0031323,GO:0019222,GO:0090304,GO:0019219,GO:0051171,GO:0080090,GO:0010556,GO:…	binding,DNA binding,intracellular part,organic cyclic compound binding,heterocyclic compound binding,intracellular,cell,cell part,cellular nitrogen compound biosynthetic process,organic cyclic compound biosynthetic process,aromatic compound biosynthetic process,intracellular organelle,heterocycle biosynthetic process,organelle,intracellular membrane-bounded organelle,membrane-bounded organelle,ce…
XM_018066309.1	102174701	ARNT2	transcript	0.459425	2.30507	-2.32691	0.0342439	0.0821443	aryl hydrocarbon receptor nuclear translocator 2	GO:0005488,GO:0005515,GO:0044271,GO:1901362,GO:0019438,GO:0018130,GO:0044237,GO:0034641,GO:0008152,GO:0046983,GO:0032774,GO:0034654,GO:0006807,GO:0006351,GO:1901360,GO:0006725,GO:0046483,GO:0016070,GO:0006139,GO:0031323,GO:0019222,GO:0090304,GO:0019219,GO:0051171,GO:0080090,GO:0010556,GO:0031326,GO:0071704,GO:0009889,GO:2000112,GO:0051252,GO:0010468,GO:2001141,GO:0006355,GO:0060255,GO:0044238,GO:…	binding,protein binding,cellular nitrogen compound biosynthetic process,organic cyclic compound biosynthetic process,aromatic compound biosynthetic process,heterocycle biosynthetic process,cellular metabolic process,cellular nitrogen compound metabolic process,metabolic process,protein dimerization activity,RNA biosynthetic process,nucleobase-containing compound biosynthetic process,nitrogen comp…
XM_018058476.1	102189496	ASPH	transcript	0.394816	1.97326	-2.32133	0.00425361	0.0229121	aspartate beta-hydroxylase	GO:0005488,GO:0005515,GO:0044237,GO:0008152,GO:0071704,GO:0006464,GO:0036211,GO:0044238,GO:0043412,GO:0018193,GO:0044260,GO:0043170,GO:0009987,GO:0044267,GO:0019538,GO:0008150,GO:0005575,GO:0003674,GO:0016020	binding,protein binding,cellular metabolic process,metabolic process,organic substance metabolic process,cellular protein modification process,protein modification process,primary metabolic process,macromolecule modification,peptidyl-amino acid modification,cellular macromolecule metabolic process,macromolecule metabolic process,cellular process,cellular protein metabolic process,protein metaboli…
XM_005690613.3	102191261	DPT	transcript	38.375	191.056	-2.31576	0.00812886	0.0323622	dermatopontin	--	--
XM_005699184.3	102179448	P4HA1	transcript	4.82821	24.0368	-2.31569	0.000789432	0.0106891	prolyl 4-hydroxylase subunit alpha 1	GO:0005488,GO:0005515,GO:0003824,GO:0044424,GO:0005622,GO:0005623,GO:0044464,GO:0043229,GO:0043226,GO:0043231,GO:0043227,GO:0008152,GO:0044710,GO:0016491,GO:0055114,GO:0005783,GO:0005737,GO:0004656,GO:0019798,GO:0031543,GO:0031545,GO:0016706,GO:0051213,GO:0044444,GO:0016702,GO:0016701,GO:0016705,GO:0008150,GO:0005575,GO:0003674	binding,protein binding,catalytic activity,intracellular part,intracellular,cell,cell part,intracellular organelle,organelle,intracellular membrane-bounded organelle,membrane-bounded organelle,metabolic process,single-organism metabolic process,oxidoreductase activity,oxidation-reduction process,endoplasmic reticulum,cytoplasm,procollagen-proline 4-dioxygenase activity,procollagen-proline dioxyge…
XM_018060744.1	102180692	VASH2	transcript	2.93097	14.5601	-2.31257	0.00251871	0.017449	vasohibin 2	GO:0044424,GO:0005622,GO:0005623,GO:0044464,GO:0048856,GO:2000026,GO:0032502,GO:0044767,GO:0051239,GO:0007275,GO:0050793,GO:0048731,GO:0044707,GO:0009653,GO:0001525,GO:0001568,GO:0001944,GO:0045765,GO:0048514,GO:0072358,GO:0072359,GO:1901342,GO:0032501,GO:0048646,GO:0005737,GO:0022603,GO:0044699,GO:0008150,GO:0050789,GO:0065007,GO:0005575	intracellular part,intracellular,cell,cell part,anatomical structure development,regulation of multicellular organismal development,developmental process,single-organism developmental process,regulation of multicellular organismal process,multicellular organismal development,regulation of developmental process,system development,single-multicellular organism process,anatomical structure morphogen…
XM_018062763.1	102184384	NMI	transcript	0.691458	3.43068	-2.31078	0.0262276	0.0686518	N-myc and STAT interactor	GO:0005856,GO:0044430,GO:0005488,GO:0044446,GO:0044422,GO:0005515,GO:0044424,GO:0097159,GO:1901363,GO:0005622,GO:0005623,GO:0044464,GO:0043229,GO:0043226,GO:0008092,GO:0003676,GO:0015630,GO:0043228,GO:0043232,GO:0015631,GO:0005815,GO:0008017,GO:0005575,GO:0003674	cytoskeleton,cytoskeletal part,binding,intracellular organelle part,organelle part,protein binding,intracellular part,organic cyclic compound binding,heterocyclic compound binding,intracellular,cell,cell part,intracellular organelle,organelle,cytoskeletal protein binding,nucleic acid binding,microtubule cytoskeleton,non-membrane-bounded organelle,intracellular non-membrane-bounded organelle,tubul…
XM_018064408.1	106503196	HIC1	transcript	2.72547	13.4837	-2.30664	7.24103e-05	0.00500845	hypermethylated in cancer 1	GO:0005488,GO:0043167,GO:0051641,GO:0046907,GO:0051649,GO:0005515,GO:0006913,GO:0051169,GO:0043169,GO:0051179,GO:0046872,GO:0016482,GO:0008092,GO:0006810,GO:0051234,GO:0035556,GO:0008270,GO:0015631,GO:0046914,GO:0005576,GO:0051168,GO:0009987,GO:0007219,GO:0044763,GO:0044699,GO:0008150,GO:0050794,GO:0050789,GO:0065007,GO:0005575,GO:0003674,GO:0051716,GO:0007166,GO:0007165,GO:0023052,GO:0044700,GO:…	binding,ion binding,cellular localization,intracellular transport,establishment of localization in cell,protein binding,nucleocytoplasmic transport,nuclear transport,cation binding,localization,metal ion binding,cytoplasmic transport,cytoskeletal protein binding,transport,establishment of localization,intracellular signal transduction,zinc ion binding,tubulin binding,transition metal ion binding,…
XM_018052035.1	102177796	SMARCA2	transcript	1.87709	9.24189	-2.29969	0.0194789	0.0563501	SWI/SNF related%2C matrix associated%2C actin dependent regulator of chromatin%2C subfamily a%2C member 2	GO:0005488,GO:0043167,GO:0005515,GO:0003824,GO:0003677,GO:0044424,GO:0097159,GO:1901363,GO:0005622,GO:0005623,GO:0044464,GO:0043168,GO:0036094,GO:0000166,GO:1901265,GO:0044271,GO:1901362,GO:0016817,GO:0019438,GO:0043229,GO:0018130,GO:0043226,GO:0043231,GO:0043227,GO:0044237,GO:0034641,GO:0008152,GO:0001882,GO:0044710,GO:0035639,GO:0017076,GO:0032553,GO:0032555,GO:0001883,GO:0032549,GO:0032550,GO:…	binding,ion binding,protein binding,catalytic activity,DNA binding,intracellular part,organic cyclic compound binding,heterocyclic compound binding,intracellular,cell,cell part,anion binding,small molecule binding,nucleotide binding,nucleoside phosphate binding,cellular nitrogen compound biosynthetic process,organic cyclic compound biosynthetic process,hydrolase activity, acting on acid anhydride…
XM_018044736.1	102175009	2019-09-06	transcript	3.27625	16.0325	-2.29089	0.00241651	0.0171397	septin 6	GO:0005488,GO:0043234,GO:0044446,GO:0044422,GO:0043167,GO:0051641,GO:0046907,GO:0051649,GO:0016043,GO:0034613,GO:0070727,GO:0006606,GO:0034504,GO:0044744,GO:0051170,GO:0003824,GO:0003677,GO:0044248,GO:0006913,GO:0051169,GO:0044424,GO:0071840,GO:0097159,GO:1901363,GO:0033036,GO:0005622,GO:0006886,GO:0005623,GO:0044464,GO:0043168,GO:0008104,GO:0036094,GO:0006914,GO:0009056,GO:0033365,GO:0000166,GO:…	binding,protein complex,intracellular organelle part,organelle part,ion binding,cellular localization,intracellular transport,establishment of localization in cell,cellular component organization,cellular protein localization,cellular macromolecule localization,protein import into nucleus,protein localization to nucleus,protein targeting to nucleus,nuclear import,catalytic activity,DNA binding,ce…
XM_018056128.1	102172910	EGFL7	transcript	0.520277	2.52492	-2.27889	0.0302498	0.075387	EGF like domain multiple 7	GO:0005488,GO:0043167,GO:0005515,GO:0003677,GO:0005509,GO:0097159,GO:1901363,GO:0043169,GO:0044271,GO:0046872,GO:1901362,GO:0019438,GO:0018130,GO:0044237,GO:0034641,GO:0008152,GO:0032774,GO:0034654,GO:0006807,GO:0006351,GO:0003676,GO:1901360,GO:0006725,GO:0046483,GO:0016070,GO:0006139,GO:0031323,GO:0019222,GO:0090304,GO:0019219,GO:0051171,GO:0080090,GO:0010556,GO:0031326,GO:0071704,GO:0009889,GO:…	binding,ion binding,protein binding,DNA binding,calcium ion binding,organic cyclic compound binding,heterocyclic compound binding,cation binding,cellular nitrogen compound biosynthetic process,metal ion binding,organic cyclic compound biosynthetic process,aromatic compound biosynthetic process,heterocycle biosynthetic process,cellular metabolic process,cellular nitrogen compound metabolic process…
XM_013963162.2	102175267	ETV1	transcript	0.608091	2.94665	-2.27672	0.00644766	0.0286597	ETS variant 1	GO:0005488,GO:0003677,GO:0044424,GO:0097159,GO:1901363,GO:0005622,GO:0005623,GO:0044464,GO:0044271,GO:1901362,GO:0019438,GO:0043229,GO:0018130,GO:0043226,GO:0043231,GO:0043227,GO:0044237,GO:0034641,GO:0008152,GO:0032774,GO:0034654,GO:0006807,GO:0006351,GO:0003676,GO:1901360,GO:0006725,GO:0046483,GO:0016070,GO:0006139,GO:0031323,GO:0019222,GO:0090304,GO:0005634,GO:0019219,GO:0051171,GO:0080090,GO:…	binding,DNA binding,intracellular part,organic cyclic compound binding,heterocyclic compound binding,intracellular,cell,cell part,cellular nitrogen compound biosynthetic process,organic cyclic compound biosynthetic process,aromatic compound biosynthetic process,intracellular organelle,heterocycle biosynthetic process,organelle,intracellular membrane-bounded organelle,membrane-bounded organelle,ce…
XM_005674802.2	102190819	EPHA3	transcript	2.4601	11.917	-2.27624	0.000813535	0.0108125	EPH receptor A3	GO:0005488,GO:0043167,GO:0005515,GO:0003824,GO:0097159,GO:1901363,GO:0043168,GO:0036094,GO:0000166,GO:1901265,GO:0043169,GO:0046872,GO:0044237,GO:0008152,GO:0001882,GO:0035639,GO:0017076,GO:0032553,GO:0032555,GO:0001883,GO:0032549,GO:0032550,GO:0005524,GO:0032559,GO:0030554,GO:0016787,GO:0006793,GO:0006796,GO:0016740,GO:0071704,GO:0016310,GO:0003993,GO:0006468,GO:0006464,GO:0036211,GO:0044238,GO:…	binding,ion binding,protein binding,catalytic activity,organic cyclic compound binding,heterocyclic compound binding,anion binding,small molecule binding,nucleotide binding,nucleoside phosphate binding,cation binding,metal ion binding,cellular metabolic process,metabolic process,nucleoside binding,purine ribonucleoside triphosphate binding,purine nucleotide binding,ribonucleotide binding,purine r…
XM_005675475.2	102176830	SLC9A9	transcript	5.13505	24.8654	-2.27569	0.00461533	0.0238531	solute carrier family 9 member A9	GO:0051179,GO:0006810,GO:0051234,GO:0006812,GO:0044765,GO:0015078,GO:0008324,GO:0022890,GO:0015077,GO:0006811,GO:0009987,GO:0015291,GO:0015298,GO:0015299,GO:0044763,GO:0055085,GO:0044699,GO:0022804,GO:0008150,GO:0015297,GO:0022892,GO:0015075,GO:0005215,GO:0022891,GO:0022857,GO:0005575,GO:0003674,GO:0016020,GO:0044425,GO:0016021,GO:0031224	localization,transport,establishment of localization,cation transport,single-organism transport,hydrogen ion transmembrane transporter activity,cation transmembrane transporter activity,inorganic cation transmembrane transporter activity,monovalent inorganic cation transmembrane transporter activity,ion transport,cellular process,secondary active transmembrane transporter activity,solute:cation a…
XM_005698197.3	102169450	IFIT2	transcript	0.803961	3.88541	-2.27287	0.000766403	0.0105357	interferon induced protein with tetratricopeptide repeats 2	GO:0005488,GO:0044446,GO:0044422,GO:0016043,GO:0005515,GO:0044424,GO:0071840,GO:0005622,GO:0005623,GO:0044464,GO:0051179,GO:0043229,GO:0043226,GO:0043231,GO:0043227,GO:0048519,GO:0071702,GO:0042802,GO:0006810,GO:0051234,GO:0006996,GO:0005694,GO:0043228,GO:0043232,GO:0051128,GO:0032879,GO:0005634,GO:0034220,GO:0044765,GO:0016192,GO:0051129,GO:0031981,GO:0031974,GO:0043233,GO:0070013,GO:0000228,GO:…	binding,intracellular organelle part,organelle part,cellular component organization,protein binding,intracellular part,cellular component organization or biogenesis,intracellular,cell,cell part,localization,intracellular organelle,organelle,intracellular membrane-bounded organelle,membrane-bounded organelle,negative regulation of biological process,organic substance transport,identical protein bi…
XM_013963247.2	106501718	LRRC17	transcript	14.0458	67.8697	-2.27263	0.00327589	0.0198032	leucine rich repeat containing 17	GO:0005488,GO:0005515,GO:0003674	binding,protein binding,molecular_function
XM_005691245.3	102188615	PCDH18	transcript	1.83388	8.84462	-2.2699	0.00292175	0.0186937	protocadherin 18	GO:0005856,GO:0044430,GO:0005488,GO:0044446,GO:0044422,GO:0043167,GO:0051641,GO:0016043,GO:0034613,GO:0070727,GO:0005509,GO:0044424,GO:0071840,GO:0033036,GO:0005622,GO:0005623,GO:0044464,GO:0008104,GO:0043169,GO:0051179,GO:0046872,GO:0043229,GO:0043226,GO:0022610,GO:0007155,GO:0006996,GO:0015630,GO:0007010,GO:0043228,GO:0043232,GO:0065008,GO:0007156,GO:0007017,GO:0032507,GO:0045185,GO:0051235,GO:…	cytoskeleton,cytoskeletal part,binding,intracellular organelle part,organelle part,ion binding,cellular localization,cellular component organization,cellular protein localization,cellular macromolecule localization,calcium ion binding,intracellular part,cellular component organization or biogenesis,macromolecule localization,intracellular,cell,cell part,protein localization,cation binding,localiz…
XM_018044300.1	108634472	KLHL13	transcript	3.703	17.8547	-2.26954	0.0059718	0.0274653	kelch like family member 13	GO:0005488,GO:0005515,GO:0003674	binding,protein binding,molecular_function
XM_018040515.1	102183030	LOC102183030	transcript	0.733993	3.52032	-2.26187	0.0487982	0.104919	28S ribosomal protein S17%2C mitochondrial	GO:0005488,GO:0043167,GO:0005515,GO:0003824,GO:0003677,GO:0097159,GO:1901363,GO:0005622,GO:0005623,GO:0044464,GO:0043169,GO:0044271,GO:0046872,GO:1901362,GO:0019438,GO:0018130,GO:0044237,GO:0034641,GO:0008152,GO:0046983,GO:0032774,GO:0034654,GO:0006807,GO:0006351,GO:0003676,GO:1901360,GO:0006725,GO:0046483,GO:0016070,GO:0006139,GO:0031323,GO:0016740,GO:0019222,GO:0090304,GO:0019219,GO:0051171,GO:…	binding,ion binding,protein binding,catalytic activity,DNA binding,organic cyclic compound binding,heterocyclic compound binding,intracellular,cell,cell part,cation binding,cellular nitrogen compound biosynthetic process,metal ion binding,organic cyclic compound biosynthetic process,aromatic compound biosynthetic process,heterocycle biosynthetic process,cellular metabolic process,cellular nitroge…
XM_018064445.1	102190067	SMTNL2	transcript	1.4361	6.88343	-2.26098	0.000228157	0.0070699	smoothelin like 2	GO:0005488,GO:0016043,GO:0005515,GO:0003677,GO:0071840,GO:0097159,GO:1901363,GO:0044271,GO:0006461,GO:0070271,GO:0071822,GO:1901362,GO:0019438,GO:0018130,GO:0044237,GO:0022607,GO:0034641,GO:0008152,GO:0032774,GO:0034654,GO:0006807,GO:0006351,GO:0003676,GO:1901360,GO:0006725,GO:0044085,GO:0046483,GO:0019031,GO:0036338,GO:0065003,GO:0016070,GO:0006139,GO:0043933,GO:0031323,GO:0019222,GO:0090304,GO:…	binding,cellular component organization,protein binding,DNA binding,cellular component organization or biogenesis,organic cyclic compound binding,heterocyclic compound binding,cellular nitrogen compound biosynthetic process,protein complex assembly,protein complex biogenesis,protein complex subunit organization,organic cyclic compound biosynthetic process,aromatic compound biosynthetic process,he…
XM_018060884.1	102184709	TNNI1	transcript	2.1952	10.4813	-2.2554	0.000401479	0.00836025	troponin I1%2C slow skeletal type	GO:0005856,GO:0044430,GO:0043234,GO:0044446,GO:0044422,GO:0044424,GO:0005622,GO:0005623,GO:0044464,GO:0043229,GO:0043226,GO:0032991,GO:0043228,GO:0043232,GO:0005861,GO:0005865,GO:0030016,GO:0030017,GO:0036379,GO:0043292,GO:0044449,GO:0015629,GO:0005737,GO:0044444,GO:0005575	cytoskeleton,cytoskeletal part,protein complex,intracellular organelle part,organelle part,intracellular part,intracellular,cell,cell part,intracellular organelle,organelle,macromolecular complex,non-membrane-bounded organelle,intracellular non-membrane-bounded organelle,troponin complex,striated muscle thin filament,myofibril,sarcomere,myofilament,contractile fiber,contractile fiber part,actin c…
XR_001919125.1	102177543	VPS13B	transcript	1.34482	6.39854	-2.25033	0.0356697	0.0844783	vacuolar protein sorting 13 homolog B	GO:0005488,GO:0043167,GO:0003824,GO:0043169,GO:0046872,GO:0044237,GO:0034641,GO:0008152,GO:0006807,GO:1901360,GO:0006725,GO:0046483,GO:0016787,GO:0006139,GO:0090304,GO:0071704,GO:0044238,GO:0033554,GO:0008270,GO:0006950,GO:0044260,GO:0006974,GO:0043170,GO:0046914,GO:0006259,GO:0006508,GO:0006281,GO:0008234,GO:0009987,GO:0008233,GO:0070011,GO:0044763,GO:0044699,GO:0019538,GO:0008150,GO:0003674,GO:…	binding,ion binding,catalytic activity,cation binding,metal ion binding,cellular metabolic process,cellular nitrogen compound metabolic process,metabolic process,nitrogen compound metabolic process,organic cyclic compound metabolic process,cellular aromatic compound metabolic process,heterocycle metabolic process,hydrolase activity,nucleobase-containing compound metabolic process,nucleic acid met…
XM_005686795.3	102177249	UGP2	transcript	7.65084	36.3302	-2.24748	9.81573e-05	0.00545594	UDP-glucose pyrophosphorylase 2	GO:0003824,GO:0008152,GO:0016740,GO:0016772,GO:0016779,GO:0070569,GO:0008150,GO:0003674	catalytic activity,metabolic process,transferase activity,transferase activity, transferring phosphorus-containing groups,nucleotidyltransferase activity,uridylyltransferase activity,biological_process,molecular_function
XM_018043520.1	102189013	MRGPRF	transcript	3.18454	15.0975	-2.24515	0.00104667	0.0120773	MAS related GPR family member F	GO:0009987,GO:0044763,GO:0044699,GO:0008150,GO:0050794,GO:0050789,GO:0065007,GO:0005575,GO:0003674,GO:0016020,GO:0051716,GO:0044425,GO:0004871,GO:0004872,GO:0004888,GO:0004930,GO:0007166,GO:0007186,GO:0016021,GO:0038023,GO:0060089,GO:0031224,GO:0007165,GO:0023052,GO:0044700,GO:0050896,GO:0007154	cellular process,single-organism cellular process,single-organism process,biological_process,regulation of cellular process,regulation of biological process,biological regulation,cellular_component,molecular_function,membrane,cellular response to stimulus,membrane part,signal transducer activity,receptor activity,transmembrane signaling receptor activity,G-protein coupled receptor activity,cell s…
XM_018061596.1	102189508	SH3D19	transcript	0.451366	2.13486	-2.24177	0.00218151	0.0164782	SH3 domain containing 19	GO:0005488,GO:0005515,GO:0044237,GO:0008152,GO:0044710,GO:0044711,GO:0009058,GO:0009404,GO:0044249,GO:0019748,GO:0044550,GO:0009403,GO:0009987,GO:0008150,GO:0005575,GO:0003674,GO:0016020	binding,protein binding,cellular metabolic process,metabolic process,single-organism metabolic process,single-organism biosynthetic process,biosynthetic process,toxin metabolic process,cellular biosynthetic process,secondary metabolic process,secondary metabolite biosynthetic process,toxin biosynthetic process,cellular process,biological_process,cellular_component,molecular_function,membrane
XM_013972440.2	102171461	PTGES3L	transcript	0.369785	1.74198	-2.23597	0.024117	0.0648188	prostaglandin E synthase 3 like	GO:0043234,GO:0044446,GO:0044422,GO:0016043,GO:0007049,GO:0044424,GO:0071840,GO:0005622,GO:0005623,GO:0044464,GO:0043229,GO:0043226,GO:0043231,GO:0043227,GO:0048519,GO:0044237,GO:0000280,GO:0007067,GO:0000278,GO:0022402,GO:0008152,GO:0051726,GO:0032991,GO:0048285,GO:0048523,GO:0006996,GO:0007093,GO:0045786,GO:1901991,GO:0051128,GO:0007094,GO:0031577,GO:0045839,GO:0045841,GO:0051784,GO:0071173,GO:…	protein complex,intracellular organelle part,organelle part,cellular component organization,cell cycle,intracellular part,cellular component organization or biogenesis,intracellular,cell,cell part,intracellular organelle,organelle,intracellular membrane-bounded organelle,membrane-bounded organelle,negative regulation of biological process,cellular metabolic process,nuclear division,mitosis,mitoti…
XM_018062191.1	102169894	ZFP90	transcript	0.62175	2.9261	-2.23457	0.00885554	0.0340699	ZFP90 zinc finger protein	GO:0005488,GO:0043167,GO:0097159,GO:1901363,GO:0005622,GO:0005623,GO:0044464,GO:0043169,GO:0044271,GO:0046872,GO:1901362,GO:0019438,GO:0018130,GO:0044237,GO:0034641,GO:0008152,GO:0032774,GO:0034654,GO:0006807,GO:0006351,GO:0003676,GO:1901360,GO:0006725,GO:0046483,GO:0016070,GO:0006139,GO:0031323,GO:0019222,GO:0090304,GO:0019219,GO:0051171,GO:0080090,GO:0010556,GO:0031326,GO:0071704,GO:0009889,GO:…	binding,ion binding,organic cyclic compound binding,heterocyclic compound binding,intracellular,cell,cell part,cation binding,cellular nitrogen compound biosynthetic process,metal ion binding,organic cyclic compound biosynthetic process,aromatic compound biosynthetic process,heterocycle biosynthetic process,cellular metabolic process,cellular nitrogen compound metabolic process,metabolic process,…
XM_018058588.1	102180950	WISP1	transcript	3.12874	14.7106	-2.2332	0.000417611	0.00848156	WNT1 inducible signaling pathway protein 1	GO:0005488,GO:0016043,GO:0005515,GO:0071840,GO:0040008,GO:0051128,GO:0005520,GO:0001558,GO:0016049,GO:0019838,GO:0040007,GO:0005576,GO:0009987,GO:0044763,GO:0044699,GO:0008150,GO:0050794,GO:0050789,GO:0065007,GO:0005575,GO:0003674	binding,cellular component organization,protein binding,cellular component organization or biogenesis,regulation of growth,regulation of cellular component organization,insulin-like growth factor binding,regulation of cell growth,cell growth,growth factor binding,growth,extracellular region,cellular process,single-organism cellular process,single-organism process,biological_process,regulation of …
XM_018065775.1	102185119	C1QTNF3	transcript	0.700705	3.29344	-2.23272	0.00534232	0.0257134	C1q and tumor necrosis factor related protein 3	--	--
XM_005679474.3	102182474	LOC102182474	transcript	0.520219	2.43881	-2.22899	0.00505644	0.024959	carboxypeptidase A4	GO:0005488,GO:0043167,GO:0003824,GO:0043169,GO:0046872,GO:0008152,GO:0016787,GO:0071704,GO:0044238,GO:0008270,GO:0008237,GO:0004180,GO:0043170,GO:0046914,GO:0006508,GO:0008235,GO:0004181,GO:0008233,GO:0008238,GO:0070011,GO:0019538,GO:0008150,GO:0003674	binding,ion binding,catalytic activity,cation binding,metal ion binding,metabolic process,hydrolase activity,organic substance metabolic process,primary metabolic process,zinc ion binding,metallopeptidase activity,carboxypeptidase activity,macromolecule metabolic process,transition metal ion binding,proteolysis,metalloexopeptidase activity,metallocarboxypeptidase activity,peptidase activity,exope…
XM_018047637.1	102185434	PDE1B	transcript	0.498432	2.32829	-2.2238	0.00166831	0.0146928	phosphodiesterase 1B	GO:0005488,GO:0005515,GO:0003824,GO:0042802,GO:0016787,GO:0042578,GO:0004114,GO:0009987,GO:0008081,GO:0004112,GO:0016788,GO:0044763,GO:0044699,GO:0008150,GO:0050794,GO:0050789,GO:0065007,GO:0003674,GO:0051716,GO:0007165,GO:0023052,GO:0044700,GO:0050896,GO:0007154	binding,protein binding,catalytic activity,identical protein binding,hydrolase activity,phosphoric ester hydrolase activity,3',5'-cyclic-nucleotide phosphodiesterase activity,cellular process,phosphoric diester hydrolase activity,cyclic-nucleotide phosphodiesterase activity,hydrolase activity, acting on ester bonds,single-organism cellular process,single-organism process,biological_process,regula…
XM_018060837.1	102176151	CACNA1S	transcript	0.412422	1.92341	-2.22147	0.0165312	0.050905	calcium voltage-gated channel subunit alpha1 S	GO:0051179,GO:0006810,GO:0051234,GO:0044765,GO:0006811,GO:0009987,GO:0044763,GO:0055085,GO:0044699,GO:0008150,GO:0022892,GO:0015075,GO:0005215,GO:0022891,GO:0022857,GO:0005575,GO:0003674,GO:0015267,GO:0022803,GO:0005216,GO:0022838,GO:0016020	localization,transport,establishment of localization,single-organism transport,ion transport,cellular process,single-organism cellular process,transmembrane transport,single-organism process,biological_process,substrate-specific transporter activity,ion transmembrane transporter activity,transporter activity,substrate-specific transmembrane transporter activity,transmembrane transporter activity,…
XM_018043498.1	102176856	FAT3	transcript	0.974143	4.53906	-2.22019	0.000587337	0.00951259	FAT atypical cadherin 3	GO:0005488,GO:0043167,GO:0005515,GO:0003677,GO:0005509,GO:0097159,GO:1901363,GO:0043169,GO:0044271,GO:0046872,GO:1901362,GO:0019438,GO:0018130,GO:0044237,GO:0034641,GO:0008152,GO:0032774,GO:0034654,GO:0006807,GO:0006351,GO:0003676,GO:0022610,GO:0007155,GO:1901360,GO:0006725,GO:0046483,GO:0016070,GO:0006139,GO:0031323,GO:0019222,GO:0090304,GO:0019219,GO:0051171,GO:0080090,GO:0010556,GO:0031326,GO:…	binding,ion binding,protein binding,DNA binding,calcium ion binding,organic cyclic compound binding,heterocyclic compound binding,cation binding,cellular nitrogen compound biosynthetic process,metal ion binding,organic cyclic compound biosynthetic process,aromatic compound biosynthetic process,heterocycle biosynthetic process,cellular metabolic process,cellular nitrogen compound metabolic process…
XM_018042610.1	102183762	PCBD1	transcript	3.33041	15.515	-2.21989	0.000891819	0.011224	pterin-4 alpha-carbinolamine dehydratase 1	GO:0003824,GO:0044271,GO:1901362,GO:0019438,GO:0018130,GO:0044237,GO:0034641,GO:0008152,GO:0006807,GO:1901360,GO:0006725,GO:0046483,GO:1901564,GO:0042558,GO:0042559,GO:1901566,GO:0071704,GO:0009058,GO:0051188,GO:0009108,GO:1901576,GO:0006732,GO:0051186,GO:0044249,GO:0006729,GO:0008124,GO:0046146,GO:0016829,GO:0016836,GO:0016835,GO:0009987,GO:0008150,GO:0003674	catalytic activity,cellular nitrogen compound biosynthetic process,organic cyclic compound biosynthetic process,aromatic compound biosynthetic process,heterocycle biosynthetic process,cellular metabolic process,cellular nitrogen compound metabolic process,metabolic process,nitrogen compound metabolic process,organic cyclic compound metabolic process,cellular aromatic compound metabolic process,he…
XM_018047652.1	102191112	HOXC6	transcript	0.792289	3.68874	-2.21903	0.0307581	0.0761357	homeobox C6	GO:0005488,GO:0003677,GO:0097159,GO:1901363,GO:0003676,GO:0003674	binding,DNA binding,organic cyclic compound binding,heterocyclic compound binding,nucleic acid binding,molecular_function
XM_018049139.1	100860857	ABCG2	transcript	2.74347	12.7172	-2.21271	0.00407038	0.0223207	ATP binding cassette subfamily G member 2 (Junior blood group)	GO:0005488,GO:0043167,GO:0003824,GO:0097159,GO:1901363,GO:0043168,GO:0036094,GO:0000166,GO:1901265,GO:0044271,GO:1901362,GO:0016817,GO:0019438,GO:0018130,GO:0044237,GO:0034641,GO:0016818,GO:0008152,GO:0001882,GO:0035639,GO:0017076,GO:0032553,GO:0032555,GO:0001883,GO:0032549,GO:0032550,GO:0032774,GO:0034654,GO:0006807,GO:0005524,GO:0032559,GO:0030554,GO:1901360,GO:0006725,GO:0046483,GO:0016787,GO:…	binding,ion binding,catalytic activity,organic cyclic compound binding,heterocyclic compound binding,anion binding,small molecule binding,nucleotide binding,nucleoside phosphate binding,cellular nitrogen compound biosynthetic process,organic cyclic compound biosynthetic process,hydrolase activity, acting on acid anhydrides,aromatic compound biosynthetic process,heterocycle biosynthetic process,ce…
XM_018054586.1	108637007	HSPB7	transcript	0.388642	1.79715	-2.2092	0.00650605	0.0287469	heat shock protein family B (small) member 7	--	--
XM_005690911.3	102183087	PAPPA2	transcript	0.571904	2.64143	-2.20747	9.69514e-05	0.00543118	pappalysin 2	GO:0005488,GO:0043167,GO:0003824,GO:0043169,GO:0046872,GO:0008152,GO:0016787,GO:0031012,GO:0071704,GO:0044238,GO:0008270,GO:0008237,GO:0043170,GO:0046914,GO:0004222,GO:0006508,GO:0008233,GO:0070011,GO:0019538,GO:0008150,GO:0004175,GO:0005575,GO:0003674	binding,ion binding,catalytic activity,cation binding,metal ion binding,metabolic process,hydrolase activity,extracellular matrix,organic substance metabolic process,primary metabolic process,zinc ion binding,metallopeptidase activity,macromolecule metabolic process,transition metal ion binding,metalloendopeptidase activity,proteolysis,peptidase activity,peptidase activity, acting on L-amino acid…
XM_005688158.3	102170246	PRND	transcript	1.73463	7.99152	-2.20384	0.00984522	0.0363461	prion protein 2 (dublet)	GO:0016043,GO:0071840,GO:0006461,GO:0070271,GO:0071822,GO:0022607,GO:0044085,GO:0065003,GO:0043933,GO:0051259,GO:0051260,GO:0008150,GO:0005575,GO:0016020	cellular component organization,cellular component organization or biogenesis,protein complex assembly,protein complex biogenesis,protein complex subunit organization,cellular component assembly,cellular component biogenesis,macromolecular complex assembly,macromolecular complex subunit organization,protein oligomerization,protein homooligomerization,biological_process,cellular_component,membrane
XM_005689555.3	102179026	TMEM136	transcript	0.587449	2.70345	-2.20227	0.0115805	0.0403578	transmembrane protein 136	GO:0005575,GO:0016020,GO:0044425,GO:0016021,GO:0031224	cellular_component,membrane,membrane part,integral to membrane,intrinsic to membrane
XM_018059225.1	102191321	LRRC4C	transcript	0.675191	3.10162	-2.19965	0.00569264	0.0268204	leucine rich repeat containing 4C	GO:0005488,GO:0005515,GO:0005575,GO:0003674,GO:0016020,GO:0044425,GO:0016021,GO:0031224	binding,protein binding,cellular_component,molecular_function,membrane,membrane part,integral to membrane,intrinsic to membrane
XM_005683864.3	102184809	GLIPR2	transcript	16.99	78.0213	-2.19919	3.81751e-05	0.00406435	GLI pathogenesis related 2	--	--
XM_018055299.1	102179206	EDAR	transcript	1.03694	4.74665	-2.19457	0.0122103	0.0417085	ectodysplasin A receptor	GO:0005488,GO:0005515,GO:0003824,GO:0051179,GO:0006810,GO:0051234,GO:0006812,GO:0034220,GO:0015672,GO:0044765,GO:0030001,GO:0016829,GO:0008324,GO:0016830,GO:0022890,GO:0015077,GO:0006811,GO:0016831,GO:0008948,GO:0035725,GO:0071436,GO:0009987,GO:0046873,GO:0044763,GO:0055085,GO:0044699,GO:0008150,GO:0015081,GO:0022892,GO:0006814,GO:0015075,GO:0005215,GO:0022891,GO:0022857,GO:0050794,GO:0050789,GO:…	binding,protein binding,catalytic activity,localization,transport,establishment of localization,cation transport,ion transmembrane transport,monovalent inorganic cation transport,single-organism transport,metal ion transport,lyase activity,cation transmembrane transporter activity,carbon-carbon lyase activity,inorganic cation transmembrane transporter activity,monovalent inorganic cation transmem…
XM_018043056.1	102171133	FADS2	transcript	2.16549	9.9125	-2.19455	0.00505129	0.0249508	fatty acid desaturase 2	GO:0005488,GO:0043167,GO:0003824,GO:0003677,GO:0044424,GO:0097159,GO:1901363,GO:0005622,GO:0005623,GO:0044464,GO:0043168,GO:0036094,GO:0000166,GO:1901265,GO:0043169,GO:0044271,GO:0046872,GO:1901362,GO:0016817,GO:0019438,GO:0043229,GO:0018130,GO:0043226,GO:0043231,GO:0043227,GO:0044237,GO:0034641,GO:0016818,GO:0008152,GO:0001882,GO:0044710,GO:0035639,GO:0017076,GO:0032553,GO:0032555,GO:0001883,GO:…	binding,ion binding,catalytic activity,DNA binding,intracellular part,organic cyclic compound binding,heterocyclic compound binding,intracellular,cell,cell part,anion binding,small molecule binding,nucleotide binding,nucleoside phosphate binding,cation binding,cellular nitrogen compound biosynthetic process,metal ion binding,organic cyclic compound biosynthetic process,hydrolase activity, acting …
XM_018039703.1	102169063	DSEL	transcript	6.28549	28.6609	-2.18899	0.000326584	0.00780246	dermatan sulfate epimerase-like	GO:0005488,GO:0043167,GO:0005515,GO:0003824,GO:0043168,GO:0044237,GO:0008152,GO:0016740,GO:0005543,GO:0071704,GO:0016491,GO:0006464,GO:0036211,GO:0044238,GO:0043412,GO:0044260,GO:0008289,GO:0015078,GO:0032266,GO:0043170,GO:0016782,GO:0008324,GO:0035091,GO:0022890,GO:0008146,GO:0015077,GO:1901981,GO:0009987,GO:0043130,GO:0032182,GO:0044267,GO:0019538,GO:0008150,GO:0004129,GO:0016675,GO:0016676,GO:…	binding,ion binding,protein binding,catalytic activity,anion binding,cellular metabolic process,metabolic process,transferase activity,phospholipid binding,organic substance metabolic process,oxidoreductase activity,cellular protein modification process,protein modification process,primary metabolic process,macromolecule modification,cellular macromolecule metabolic process,lipid binding,hydrogen…
XM_005680162.3	102186933	CNTN1	transcript	0.577096	2.62876	-2.1875	0.0477512	0.103384	contactin 1	GO:0005488,GO:0043167,GO:0005515,GO:0003824,GO:0009056,GO:0043169,GO:0046872,GO:0008152,GO:0006807,GO:0016787,GO:1901564,GO:0071704,GO:1901135,GO:0003993,GO:0044707,GO:1901575,GO:0032501,GO:0043170,GO:0042578,GO:0005576,GO:0016791,GO:1901565,GO:0009057,GO:1901136,GO:0009987,GO:0016788,GO:0000003,GO:0019953,GO:0048610,GO:0044702,GO:0044763,GO:0007339,GO:0008037,GO:0009988,GO:0035036,GO:0007338,GO:…	binding,ion binding,protein binding,catalytic activity,catabolic process,cation binding,metal ion binding,metabolic process,nitrogen compound metabolic process,hydrolase activity,organonitrogen compound metabolic process,organic substance metabolic process,carbohydrate derivative metabolic process,acid phosphatase activity,single-multicellular organism process,organic substance catabolic process,…
XM_018039712.1	102178229	PIEZO2	transcript	2.78949	12.6469	-2.18071	0.00365301	0.021002	piezo type mechanosensitive ion channel component 2	--	--
XM_018059917.1	102182911	ABI3BP	transcript	4.31428	19.5527	-2.18018	0.00786928	0.0317773	ABI family member 3 binding protein	GO:0005488,GO:0043167,GO:0005515,GO:0003824,GO:0043169,GO:0046872,GO:0016787,GO:0003993,GO:0042578,GO:0016791,GO:0016788,GO:0005575,GO:0003674,GO:0016020,GO:0044425,GO:0016021,GO:0031224	binding,ion binding,protein binding,catalytic activity,cation binding,metal ion binding,hydrolase activity,acid phosphatase activity,phosphoric ester hydrolase activity,phosphatase activity,hydrolase activity, acting on ester bonds,cellular_component,molecular_function,membrane,membrane part,integral to membrane,intrinsic to membrane
XM_005688361.3	102181315	TPX2	transcript	0.936721	4.24515	-2.18013	0.00885111	0.034062	TPX2%2C microtubule nucleation factor	GO:0003824,GO:0044237,GO:0034641,GO:0008152,GO:0006807,GO:1901360,GO:0006725,GO:0046483,GO:0006139,GO:0016740,GO:0090304,GO:0071704,GO:0044238,GO:0006260,GO:0016772,GO:0009058,GO:0044260,GO:1901576,GO:0044249,GO:0043170,GO:0009059,GO:0006259,GO:0034645,GO:0016779,GO:0003899,GO:0034062,GO:0009987,GO:0003896,GO:0008150,GO:0003674	catalytic activity,cellular metabolic process,cellular nitrogen compound metabolic process,metabolic process,nitrogen compound metabolic process,organic cyclic compound metabolic process,cellular aromatic compound metabolic process,heterocycle metabolic process,nucleobase-containing compound metabolic process,transferase activity,nucleic acid metabolic process,organic substance metabolic process,…
XM_018044364.1	102173655	PODXL2	transcript	1.41029	6.39095	-2.18003	0.00165105	0.0146588	podocalyxin like 2	GO:0008152,GO:0019222,GO:0050790,GO:0065009,GO:0030234,GO:0008150,GO:0050789,GO:0065007,GO:0003674	metabolic process,regulation of metabolic process,regulation of catalytic activity,regulation of molecular function,enzyme regulator activity,biological_process,regulation of biological process,biological regulation,molecular_function
XM_018057155.1	102182515	VIM	transcript	235.692	1066.1	-2.17736	0.00122526	0.0126833	vimentin	GO:0005882,GO:0045111,GO:0005856,GO:0044430,GO:0005488,GO:0043234,GO:0044446,GO:0044422,GO:0051641,GO:0046907,GO:0051649,GO:0005515,GO:0034613,GO:0070727,GO:0006606,GO:0034504,GO:0044744,GO:0051170,GO:0003824,GO:0003677,GO:0044248,GO:0006913,GO:0051169,GO:0044424,GO:0097159,GO:1901363,GO:0033036,GO:0005622,GO:0006886,GO:0005623,GO:0044464,GO:0008104,GO:0006914,GO:0009056,GO:0033365,GO:0051179,GO:…	intermediate filament,intermediate filament cytoskeleton,cytoskeleton,cytoskeletal part,binding,protein complex,intracellular organelle part,organelle part,cellular localization,intracellular transport,establishment of localization in cell,protein binding,cellular protein localization,cellular macromolecule localization,protein import into nucleus,protein localization to nucleus,protein targeting…
XM_005693129.3	102169510	TUBD1	transcript	0.523849	2.3634	-2.17364	0.0425516	0.0952145	tubulin delta 1	GO:0003824,GO:0016817,GO:0016818,GO:0016787,GO:0017111,GO:0016462,GO:0003924,GO:0003674	catalytic activity,hydrolase activity, acting on acid anhydrides,hydrolase activity, acting on acid anhydrides, in phosphorus-containing anhydrides,hydrolase activity,nucleoside-triphosphatase activity,pyrophosphatase activity,GTPase activity,molecular_function
XM_005695084.3	102179986	TBC1D2B	transcript	4.26965	19.244	-2.17222	0.000751022	0.0104565	TBC1 domain family member 2B	GO:0005488,GO:0003677,GO:0044248,GO:0097159,GO:1901363,GO:0005622,GO:0005623,GO:0044464,GO:0006914,GO:0009056,GO:0044271,GO:1901362,GO:0019438,GO:0018130,GO:0044237,GO:0034641,GO:0008152,GO:0032774,GO:0034654,GO:0006807,GO:0006351,GO:0003676,GO:1901360,GO:0006725,GO:0046483,GO:0016070,GO:0006139,GO:0031323,GO:0019222,GO:0090304,GO:0019219,GO:0051171,GO:0080090,GO:0010556,GO:0031326,GO:0071704,GO:…	binding,DNA binding,cellular catabolic process,organic cyclic compound binding,heterocyclic compound binding,intracellular,cell,cell part,autophagy,catabolic process,cellular nitrogen compound biosynthetic process,organic cyclic compound biosynthetic process,aromatic compound biosynthetic process,heterocycle biosynthetic process,cellular metabolic process,cellular nitrogen compound metabolic proc…
XM_018063409.1	102189790	PEG3	transcript	1.73312	7.79943	-2.17	0.00693492	0.02978	paternally expressed 3	GO:0005488,GO:0043167,GO:0003677,GO:0097159,GO:1901363,GO:0043169,GO:0044271,GO:0046872,GO:1901362,GO:0019438,GO:0018130,GO:0044237,GO:0034641,GO:0008152,GO:0032774,GO:0034654,GO:0006807,GO:0006351,GO:0003676,GO:1901360,GO:0006725,GO:0046483,GO:0016070,GO:0006139,GO:0044421,GO:0031323,GO:0031012,GO:0019222,GO:0090304,GO:0019219,GO:0051171,GO:0032502,GO:0080090,GO:0010556,GO:0031326,GO:0071704,GO:…	binding,ion binding,DNA binding,organic cyclic compound binding,heterocyclic compound binding,cation binding,cellular nitrogen compound biosynthetic process,metal ion binding,organic cyclic compound biosynthetic process,aromatic compound biosynthetic process,heterocycle biosynthetic process,cellular metabolic process,cellular nitrogen compound metabolic process,metabolic process,RNA biosynthetic …
XM_018045483.1	108635249	LOC108635249	transcript	1.06861	4.80776	-2.16962	0.00499116	0.0248341	fibulin-1-like	GO:0005488,GO:0043167,GO:0005515,GO:0005509,GO:0043169,GO:0046872,GO:0003674	binding,ion binding,protein binding,calcium ion binding,cation binding,metal ion binding,molecular_function
XM_005675391.3	102176732	MLF1	transcript	1.64471	7.39514	-2.16875	0.026786	0.0697299	myeloid leukemia factor 1	--	--
XM_018055704.1	102189966	SOX11	transcript	1.21092	5.44306	-2.16831	0.00593127	0.0273579	SRY-box 11	--	--
XM_018057846.1	102183615	BLCAP	transcript	0.985673	4.42923	-2.16788	0.00471993	0.024174	bladder cancer associated protein	--	--
XM_018041794.1	102187835	DDHD2	transcript	0.276911	1.24353	-2.16694	0.0333039	0.0805829	DDHD domain containing 2	GO:0005488,GO:0043167,GO:0005515,GO:0043169,GO:0046872,GO:0003674	binding,ion binding,protein binding,cation binding,metal ion binding,molecular_function
XM_018062948.1	102180806	NEB	transcript	0.477659	2.14448	-2.16657	0.0394432	0.0904697	nebulin	GO:0005488,GO:0051641,GO:0016043,GO:0005515,GO:0034613,GO:0070727,GO:0071840,GO:0033036,GO:0008104,GO:0051179,GO:0006810,GO:0051234,GO:0006812,GO:0044765,GO:0016044,GO:0030001,GO:0061024,GO:0008324,GO:0000041,GO:0009636,GO:0050840,GO:0042221,GO:0010035,GO:0022890,GO:0010038,GO:0072511,GO:0006811,GO:0046915,GO:0009987,GO:0015097,GO:0015694,GO:0046689,GO:0050787,GO:0046873,GO:0072509,GO:0007213,GO:…	binding,cellular localization,cellular component organization,protein binding,cellular protein localization,cellular macromolecule localization,cellular component organization or biogenesis,macromolecule localization,protein localization,localization,transport,establishment of localization,cation transport,single-organism transport,cellular membrane organization,metal ion transport,membrane organ…
XM_018044508.1	108634544	LOC108634544	transcript	0.919539	4.12822	-2.16654	0.00759475	0.031186	cytochrome P450 2W1	GO:0005488,GO:0043167,GO:0003824,GO:0003677,GO:0097159,GO:1901363,GO:0043169,GO:0046872,GO:0008152,GO:0044710,GO:0003676,GO:0019012,GO:0044423,GO:0016491,GO:0055114,GO:0019028,GO:0046914,GO:0019013,GO:0016705,GO:0020037,GO:0046906,GO:0008150,GO:0005506,GO:0005575,GO:0003674	binding,ion binding,catalytic activity,DNA binding,organic cyclic compound binding,heterocyclic compound binding,cation binding,metal ion binding,metabolic process,single-organism metabolic process,nucleic acid binding,virion,virion part,oxidoreductase activity,oxidation-reduction process,viral capsid,transition metal ion binding,viral nucleocapsid,oxidoreductase activity, acting on paired donors…
XM_018057408.1	102170333	ADAM33	transcript	1.57882	7.0561	-2.16003	0.0128061	0.0429223	ADAM metallopeptidase domain 33	GO:0005488,GO:0043167,GO:0003824,GO:0043169,GO:0046872,GO:0008152,GO:0016787,GO:0031012,GO:0071704,GO:0044238,GO:0008270,GO:0008237,GO:0043170,GO:0046914,GO:0004222,GO:0006508,GO:0008233,GO:0070011,GO:0019538,GO:0008150,GO:0004175,GO:0005575,GO:0003674	binding,ion binding,catalytic activity,cation binding,metal ion binding,metabolic process,hydrolase activity,extracellular matrix,organic substance metabolic process,primary metabolic process,zinc ion binding,metallopeptidase activity,macromolecule metabolic process,transition metal ion binding,metalloendopeptidase activity,proteolysis,peptidase activity,peptidase activity, acting on L-amino acid…
XM_018046426.1	102180172	UAP1	transcript	1.39659	6.2324	-2.15788	0.0108298	0.0386858	UDP-N-acetylglucosamine pyrophosphorylase 1	GO:0003824,GO:0008152,GO:0044710,GO:0044281,GO:0016740,GO:0016616,GO:0071704,GO:0016614,GO:0016491,GO:0055114,GO:0016772,GO:0016779,GO:0070569,GO:0006066,GO:1901615,GO:0008150,GO:0004022,GO:0015945,GO:0015946,GO:0034308,GO:0003674	catalytic activity,metabolic process,single-organism metabolic process,small molecule metabolic process,transferase activity,oxidoreductase activity, acting on the CH-OH group of donors, NAD or NADP as acceptor,organic substance metabolic process,oxidoreductase activity, acting on CH-OH group of donors,oxidoreductase activity,oxidation-reduction process,transferase activity, transferring phosphor…
NM_001291300.1	102183389	PEG10	transcript	0.784303	3.49946	-2.15765	0.0373733	0.0872206	paternally expressed 10	GO:0005488,GO:0043234,GO:0043167,GO:0051641,GO:0046907,GO:0051649,GO:0016043,GO:0007049,GO:0034613,GO:0070727,GO:0006606,GO:0034504,GO:0044744,GO:0051170,GO:0003824,GO:0003677,GO:0044248,GO:0006913,GO:0051169,GO:0044424,GO:0071840,GO:0097159,GO:1901363,GO:0033036,GO:0005622,GO:0006886,GO:0005623,GO:0044464,GO:0008104,GO:0006914,GO:0009056,GO:0033365,GO:0043169,GO:0051179,GO:0006605,GO:0044271,GO:…	binding,protein complex,ion binding,cellular localization,intracellular transport,establishment of localization in cell,cellular component organization,cell cycle,cellular protein localization,cellular macromolecule localization,protein import into nucleus,protein localization to nucleus,protein targeting to nucleus,nuclear import,catalytic activity,DNA binding,cellular catabolic process,nucleocy…
XM_018042530.1	102174557	RHOU	transcript	5.92709	26.4448	-2.15759	0.000315681	0.00770855	ras homolog family member U	GO:0005488,GO:0043167,GO:0097159,GO:1901363,GO:0043168,GO:0036094,GO:0000166,GO:1901265,GO:0007264,GO:0001882,GO:0035639,GO:0017076,GO:0032553,GO:0032555,GO:0001883,GO:0032549,GO:0032550,GO:0035556,GO:0032561,GO:0019001,GO:0005525,GO:0009987,GO:0044763,GO:0044699,GO:0008150,GO:0050794,GO:0050789,GO:0065007,GO:0003674,GO:0051716,GO:0007165,GO:0023052,GO:0044700,GO:0050896,GO:0007154	binding,ion binding,organic cyclic compound binding,heterocyclic compound binding,anion binding,small molecule binding,nucleotide binding,nucleoside phosphate binding,small GTPase mediated signal transduction,nucleoside binding,purine ribonucleoside triphosphate binding,purine nucleotide binding,ribonucleotide binding,purine ribonucleotide binding,purine nucleoside binding,ribonucleoside binding,…
XM_018066592.1	106503356	MEX3B	transcript	1.29859	5.79283	-2.15732	0.00102424	0.0119355	mex-3 RNA binding family member B	GO:0005488,GO:0043167,GO:0005515,GO:0003824,GO:0097159,GO:1901363,GO:0043169,GO:0046872,GO:0008152,GO:0003676,GO:0016787,GO:0031012,GO:0071704,GO:0044238,GO:0044707,GO:0008270,GO:0032501,GO:0003723,GO:0008237,GO:0007268,GO:0019226,GO:0035637,GO:0043170,GO:0046914,GO:0004222,GO:0007267,GO:0006508,GO:0009987,GO:0005102,GO:0008233,GO:0070011,GO:0044763,GO:0030354,GO:0050877,GO:0044699,GO:0019538,GO:…	binding,ion binding,protein binding,catalytic activity,organic cyclic compound binding,heterocyclic compound binding,cation binding,metal ion binding,metabolic process,nucleic acid binding,hydrolase activity,extracellular matrix,organic substance metabolic process,primary metabolic process,single-multicellular organism process,zinc ion binding,multicellular organismal process,RNA binding,metallop…
XM_018053427.1	102170875	FNDC1	transcript	1.46717	6.53414	-2.15496	0.00237899	0.0169993	fibronectin type III domain containing 1	GO:0005488,GO:0043167,GO:0005515,GO:0003824,GO:0043169,GO:0046872,GO:0016787,GO:0003993,GO:0042578,GO:0016791,GO:0016788,GO:0005575,GO:0003674,GO:0016020	binding,ion binding,protein binding,catalytic activity,cation binding,metal ion binding,hydrolase activity,acid phosphatase activity,phosphoric ester hydrolase activity,phosphatase activity,hydrolase activity, acting on ester bonds,cellular_component,molecular_function,membrane
XM_005675253.3	102179703	IGF2BP2	transcript	2.32509	10.3531	-2.1547	0.00919959	0.0348472	insulin like growth factor 2 mRNA binding protein 2	GO:0005488,GO:0043167,GO:0097159,GO:1901363,GO:0043169,GO:0051179,GO:0046872,GO:0006810,GO:0051234,GO:0003676,GO:0006812,GO:0044765,GO:0003723,GO:0030001,GO:0006811,GO:0044699,GO:0008150,GO:0003674	binding,ion binding,organic cyclic compound binding,heterocyclic compound binding,cation binding,localization,metal ion binding,transport,establishment of localization,nucleic acid binding,cation transport,single-organism transport,RNA binding,metal ion transport,ion transport,single-organism process,biological_process,molecular_function
XM_018062275.1	102190347	SLC7A10	transcript	0.862771	3.83557	-2.15239	0.00506302	0.0249652	solute carrier family 7 member 10	GO:0044424,GO:0005622,GO:0005623,GO:0044464,GO:0051179,GO:0043229,GO:0043226,GO:0044237,GO:0008152,GO:0032991,GO:0071702,GO:0006810,GO:0051234,GO:0043228,GO:0043232,GO:0034220,GO:0071704,GO:0044238,GO:0044765,GO:0009058,GO:0044260,GO:1901576,GO:0044249,GO:0043170,GO:0009059,GO:0005737,GO:0034645,GO:0006811,GO:0009987,GO:0071705,GO:0010467,GO:0044444,GO:0044763,GO:0055085,GO:0044267,GO:0044699,GO:…	intracellular part,intracellular,cell,cell part,localization,intracellular organelle,organelle,cellular metabolic process,metabolic process,macromolecular complex,organic substance transport,transport,establishment of localization,non-membrane-bounded organelle,intracellular non-membrane-bounded organelle,ion transmembrane transport,organic substance metabolic process,primary metabolic process,si…
XM_018064906.1	102181543	CHN1	transcript	2.5385	11.2807	-2.15181	0.00116752	0.0124277	chimerin 1	GO:0005488,GO:0005515,GO:0035556,GO:0009987,GO:0044763,GO:0044699,GO:0008150,GO:0050794,GO:0050789,GO:0065007,GO:0003674,GO:0051716,GO:0007165,GO:0023052,GO:0044700,GO:0050896,GO:0007154	binding,protein binding,intracellular signal transduction,cellular process,single-organism cellular process,single-organism process,biological_process,regulation of cellular process,regulation of biological process,biological regulation,molecular_function,cellular response to stimulus,signal transduction,signaling,single organism signaling,response to stimulus,cell communication
XM_018042119.1	108634094	LOC108634094	transcript	8.99247	39.961	-2.1518	0.0217036	0.0604712	oligosaccharyltransferase complex subunit OSTC	--	--
XM_018056782.1	102177448	EPSTI1	transcript	0.935492	4.15641	-2.15154	0.0285194	0.0726979	epithelial stromal interaction 1 (breast)	--	--
XM_018048109.1	102177138	MMP19	transcript	1.75687	7.80187	-2.15081	3.32325e-05	0.00392335	matrix metallopeptidase 19	GO:0005488,GO:0043167,GO:0003824,GO:0043169,GO:0046872,GO:0008152,GO:0022610,GO:0007155,GO:0016787,GO:0031012,GO:0071704,GO:0044238,GO:0008270,GO:0008237,GO:0043170,GO:0046914,GO:0004222,GO:0006508,GO:0009987,GO:0008233,GO:0070011,GO:0044763,GO:0044699,GO:0019538,GO:0008150,GO:0004175,GO:0005575,GO:0003674,GO:0016020	binding,ion binding,catalytic activity,cation binding,metal ion binding,metabolic process,biological adhesion,cell adhesion,hydrolase activity,extracellular matrix,organic substance metabolic process,primary metabolic process,zinc ion binding,metallopeptidase activity,macromolecule metabolic process,transition metal ion binding,metalloendopeptidase activity,proteolysis,cellular process,peptidase …
XM_018056342.1	102173015	ARHGEF7	transcript	1.715	7.59248	-2.14636	0.00262211	0.0178505	Rho guanine nucleotide exchange factor 7	GO:0005488,GO:0043234,GO:0044446,GO:0044422,GO:0016043,GO:0005515,GO:0003824,GO:0044424,GO:0071840,GO:0097159,GO:1901363,GO:0005622,GO:0005623,GO:0044464,GO:0036094,GO:0000166,GO:1901265,GO:0044271,GO:1901362,GO:0019438,GO:0043229,GO:0018130,GO:0043226,GO:0043231,GO:0043227,GO:0044237,GO:0034641,GO:0008152,GO:0007264,GO:0044710,GO:0032991,GO:0008092,GO:0006807,GO:1901360,GO:0006725,GO:0046483,GO:…	binding,protein complex,intracellular organelle part,organelle part,cellular component organization,protein binding,catalytic activity,intracellular part,cellular component organization or biogenesis,organic cyclic compound binding,heterocyclic compound binding,intracellular,cell,cell part,small molecule binding,nucleotide binding,nucleoside phosphate binding,cellular nitrogen compound biosynthet…
XM_018058266.1	102180513	MATN2	transcript	10.1849	45.0367	-2.14467	0.00114986	0.0123389	matrilin 2	GO:0005488,GO:0043167,GO:0005515,GO:0003824,GO:0005509,GO:0097159,GO:1901363,GO:0043168,GO:0036094,GO:0000166,GO:1901265,GO:0043169,GO:0046872,GO:0044237,GO:0008152,GO:0001882,GO:0035639,GO:0017076,GO:0032553,GO:0032555,GO:0001883,GO:0032549,GO:0032550,GO:0005524,GO:0032559,GO:0030554,GO:0006793,GO:0006796,GO:0016740,GO:0071704,GO:0016310,GO:0006468,GO:0006464,GO:0036211,GO:0044238,GO:0004672,GO:…	binding,ion binding,protein binding,catalytic activity,calcium ion binding,organic cyclic compound binding,heterocyclic compound binding,anion binding,small molecule binding,nucleotide binding,nucleoside phosphate binding,cation binding,metal ion binding,cellular metabolic process,metabolic process,nucleoside binding,purine ribonucleoside triphosphate binding,purine nucleotide binding,ribonucleot…
XM_018053323.1	108633217	SASH1	transcript	2.82201	12.4711	-2.14379	0.00711589	0.0302172	SAM and SH3 domain containing 1	GO:0005488,GO:0005515,GO:0044707,GO:0032501,GO:0042221,GO:0008527,GO:0009593,GO:0050906,GO:0050907,GO:0050912,GO:0051606,GO:0050877,GO:0044699,GO:0003008,GO:0008150,GO:0007606,GO:0007600,GO:0050909,GO:0005575,GO:0003674,GO:0016020,GO:0044425,GO:0004871,GO:0004872,GO:0004888,GO:0004930,GO:0016021,GO:0038023,GO:0060089,GO:0031224,GO:0050896	binding,protein binding,single-multicellular organism process,multicellular organismal process,response to chemical stimulus,taste receptor activity,detection of chemical stimulus,detection of stimulus involved in sensory perception,detection of chemical stimulus involved in sensory perception,detection of chemical stimulus involved in sensory perception of taste,detection of stimulus,neurologica…
XM_013970497.2	102169503	SFRP2	transcript	4.04368	17.8096	-2.13891	0.0036379	0.0209674	secreted frizzled related protein 2	GO:0005488,GO:0005515,GO:0003674	binding,protein binding,molecular_function
XM_018039719.1	102188004	CDH2	transcript	1.58732	6.98989	-2.13867	0.000973719	0.0117084	cadherin 2	GO:0005488,GO:0043167,GO:0005509,GO:0043169,GO:0046872,GO:0022610,GO:0007155,GO:0007156,GO:0016337,GO:0009987,GO:0044763,GO:0044699,GO:0008150,GO:0005575,GO:0003674,GO:0016020	binding,ion binding,calcium ion binding,cation binding,metal ion binding,biological adhesion,cell adhesion,homophilic cell adhesion,cell-cell adhesion,cellular process,single-organism cellular process,single-organism process,biological_process,cellular_component,molecular_function,membrane
XM_013969222.2	102185379	PLAG1	transcript	0.531503	2.33873	-2.13758	0.0209046	0.0589811	PLAG1 zinc finger	GO:0005488,GO:0043167,GO:0043169,GO:0046872,GO:0003674	binding,ion binding,cation binding,metal ion binding,molecular_function
XM_018051001.1	102173733	FBN3	transcript	0.914075	4.01747	-2.1359	1.67208e-05	0.00350275	fibrillin 3	GO:0005488,GO:0043167,GO:0005515,GO:0005509,GO:0043169,GO:0046872,GO:0003674	binding,ion binding,protein binding,calcium ion binding,cation binding,metal ion binding,molecular_function
XM_013966443.2	102187592	CEP57L1	transcript	0.535338	2.3477	-2.13273	0.0391738	0.0900978	centrosomal protein 57 like 1	GO:0005488,GO:0005515,GO:0008092,GO:0042802,GO:0015631,GO:0008017,GO:0043015,GO:0005576,GO:0005102,GO:0005179,GO:0005575,GO:0003674	binding,protein binding,cytoskeletal protein binding,identical protein binding,tubulin binding,microtubule binding,gamma-tubulin binding,extracellular region,receptor binding,hormone activity,cellular_component,molecular_function
XM_018048454.1	102178213	SHOX2	transcript	0.624222	2.73532	-2.13158	0.000748552	0.0104527	short stature homeobox 2	GO:0005488,GO:0003677,GO:0097159,GO:1901363,GO:0044271,GO:1901362,GO:0019438,GO:0018130,GO:0044237,GO:0034641,GO:0008152,GO:0032774,GO:0034654,GO:0006807,GO:0006351,GO:0003676,GO:1901360,GO:0006725,GO:0046483,GO:0016070,GO:0006139,GO:0031323,GO:0019222,GO:0090304,GO:0019219,GO:0051171,GO:0080090,GO:0010556,GO:0031326,GO:0071704,GO:0009889,GO:2000112,GO:0051252,GO:0010468,GO:2001141,GO:0006355,GO:…	binding,DNA binding,organic cyclic compound binding,heterocyclic compound binding,cellular nitrogen compound biosynthetic process,organic cyclic compound biosynthetic process,aromatic compound biosynthetic process,heterocycle biosynthetic process,cellular metabolic process,cellular nitrogen compound metabolic process,metabolic process,RNA biosynthetic process,nucleobase-containing compound biosyn…
XM_018053946.1	102189314	TTLL5	transcript	0.703146	3.08008	-2.13107	0.0352181	0.0838066	tubulin tyrosine ligase like 5	GO:0043234,GO:0044424,GO:0005622,GO:0005623,GO:0044464,GO:0044237,GO:0008152,GO:0032991,GO:0071704,GO:0006464,GO:0036211,GO:0044238,GO:0019207,GO:0043412,GO:0044260,GO:0030234,GO:0043170,GO:0005737,GO:0044445,GO:0005829,GO:0005942,GO:0005944,GO:0035014,GO:0046935,GO:0009987,GO:0044444,GO:0044267,GO:0019538,GO:0008150,GO:0005575,GO:0003674	protein complex,intracellular part,intracellular,cell,cell part,cellular metabolic process,metabolic process,macromolecular complex,organic substance metabolic process,cellular protein modification process,protein modification process,primary metabolic process,kinase regulator activity,macromolecule modification,cellular macromolecule metabolic process,enzyme regulator activity,macromolecule meta…
XM_018059584.1	102191441	SPON1	transcript	9.15026	40.0443	-2.12971	0.00498568	0.0248241	spondin 1	GO:0005623,GO:0044464,GO:0048856,GO:0032502,GO:0044767,GO:0009653,GO:0048869,GO:0032501,GO:0048646,GO:0042600,GO:0030154,GO:0005213,GO:0007292,GO:0007304,GO:0030703,GO:0030707,GO:0048477,GO:0005576,GO:0030312,GO:0022412,GO:0048468,GO:0003006,GO:0071944,GO:0009987,GO:0007276,GO:0000003,GO:0019953,GO:0048610,GO:0044702,GO:0044763,GO:0048609,GO:0032504,GO:0044699,GO:0008150,GO:0022414,GO:0005198,GO:…	cell,cell part,anatomical structure development,developmental process,single-organism developmental process,anatomical structure morphogenesis,cellular developmental process,multicellular organismal process,anatomical structure formation involved in morphogenesis,chorion,cell differentiation,structural constituent of chorion,female gamete generation,chorion-containing eggshell formation,eggshell …
XM_018057346.1	102168741	LARP4B	transcript	0.913655	3.99754	-2.12939	0.018041	0.0538323	La ribonucleoprotein domain family member 4B	GO:0003824,GO:0008152,GO:0044710,GO:0048856,GO:0032502,GO:0044767,GO:0016491,GO:0055114,GO:0009653,GO:0048869,GO:0048646,GO:0030154,GO:0016667,GO:0009987,GO:0030435,GO:0016972,GO:0044763,GO:0016670,GO:0043934,GO:0044699,GO:0008150,GO:0005575,GO:0003674,GO:0016020	catalytic activity,metabolic process,single-organism metabolic process,anatomical structure development,developmental process,single-organism developmental process,oxidoreductase activity,oxidation-reduction process,anatomical structure morphogenesis,cellular developmental process,anatomical structure formation involved in morphogenesis,cell differentiation,oxidoreductase activity, acting on a su…
XM_018062079.1	102173493	CDH11	transcript	24.1341	105.134	-2.12309	0.000440864	0.0086788	cadherin 11	GO:0005488,GO:0043167,GO:0005509,GO:0043169,GO:0046872,GO:0022610,GO:0007155,GO:0007156,GO:0016337,GO:0009987,GO:0044763,GO:0044699,GO:0008150,GO:0005575,GO:0003674,GO:0016020	binding,ion binding,calcium ion binding,cation binding,metal ion binding,biological adhesion,cell adhesion,homophilic cell adhesion,cell-cell adhesion,cellular process,single-organism cellular process,single-organism process,biological_process,cellular_component,molecular_function,membrane
XM_018042914.1	106503747	PTPRCAP	transcript	0.828055	3.60373	-2.12169	0.00454069	0.0236539	protein tyrosine phosphatase%2C receptor type C associated protein	GO:0005575,GO:0016020,GO:0044425,GO:0016021,GO:0031224	cellular_component,membrane,membrane part,integral to membrane,intrinsic to membrane
XM_018050085.1	102182500	ZBED8	transcript	1.03689	4.51117	-2.12124	0.00659268	0.028924	zinc finger BED-type containing 8	GO:0005488,GO:0005515,GO:0046983,GO:0003674	binding,protein binding,protein dimerization activity,molecular_function
XM_018047651.1	102190584	HOXC5	transcript	0.528234	2.29204	-2.11738	0.0317156	0.077818	homeobox C5	GO:0005488,GO:0043167,GO:0016043,GO:0003677,GO:0071840,GO:0097159,GO:1901363,GO:0043168,GO:0036094,GO:0000166,GO:1901265,GO:0022607,GO:0001882,GO:0035639,GO:0017076,GO:0032553,GO:0032555,GO:0001883,GO:0032549,GO:0032550,GO:0005524,GO:0003676,GO:0032559,GO:0030554,GO:0044085,GO:0051704,GO:0044764,GO:0019069,GO:0044403,GO:0044419,GO:0009987,GO:0016032,GO:0019058,GO:0000003,GO:0048610,GO:0019067,GO:…	binding,ion binding,cellular component organization,DNA binding,cellular component organization or biogenesis,organic cyclic compound binding,heterocyclic compound binding,anion binding,small molecule binding,nucleotide binding,nucleoside phosphate binding,cellular component assembly,nucleoside binding,purine ribonucleoside triphosphate binding,purine nucleotide binding,ribonucleotide binding,pur…
XM_018052368.1	102175810	LSS	transcript	0.816628	3.54135	-2.11655	0.0261604	0.068517	lanosterol synthase (2%2C3-oxidosqualene-lanosterol cyclase)	GO:0003824,GO:0044421,GO:0005615,GO:0005576,GO:0005575,GO:0003674	catalytic activity,extracellular region part,extracellular space,extracellular region,cellular_component,molecular_function
XM_018045623.1	102169462	LOC102169462	transcript	5.11554	22.1361	-2.11344	0.00277125	0.018302	kelch-like protein 13	GO:0005488,GO:0005515,GO:0003674	binding,protein binding,molecular_function
XM_018041048.1	102185974	COL26A1	transcript	2.40331	10.398	-2.11321	0.00126283	0.0128669	collagen type XXVI alpha 1 chain	GO:0005488,GO:0005515,GO:0003674	binding,protein binding,molecular_function
XM_018045521.1	102173827	LOC102173827	transcript	0.528338	2.28168	-2.11057	0.0141984	0.0459711	sex comb on midleg-like protein 1	GO:0005488,GO:0005515,GO:0003677,GO:0044424,GO:0097159,GO:1901363,GO:0005622,GO:0005623,GO:0044464,GO:0043229,GO:0043226,GO:0043231,GO:0043227,GO:0003676,GO:0005634,GO:0043565,GO:0005575,GO:0003674	binding,protein binding,DNA binding,intracellular part,organic cyclic compound binding,heterocyclic compound binding,intracellular,cell,cell part,intracellular organelle,organelle,intracellular membrane-bounded organelle,membrane-bounded organelle,nucleic acid binding,nucleus,sequence-specific DNA binding,cellular_component,molecular_function
XM_018049202.1	102176366	PLOD2	transcript	2.30179	9.92825	-2.10878	0.00307513	0.0191158	procollagen-lysine%2C2-oxoglutarate 5-dioxygenase 2	GO:0003824,GO:0008152,GO:0044710,GO:0016491,GO:0055114,GO:0008150,GO:0003674	catalytic activity,metabolic process,single-organism metabolic process,oxidoreductase activity,oxidation-reduction process,biological_process,molecular_function
XM_013965141.2	102185172	LOC102185172	transcript	1.03428	4.46077	-2.10866	0.0341365	0.0819424	zinc finger protein 708	GO:0005488,GO:0043167,GO:0003824,GO:0003677,GO:0097159,GO:1901363,GO:0005622,GO:0005623,GO:0044464,GO:0043169,GO:0044271,GO:0046872,GO:1901362,GO:0019438,GO:0018130,GO:0044237,GO:0034641,GO:0008152,GO:0032774,GO:0034654,GO:0006807,GO:0006351,GO:0003676,GO:1901360,GO:0006725,GO:0046483,GO:0016070,GO:0006139,GO:0031323,GO:0035556,GO:0016740,GO:0019222,GO:0090304,GO:0019219,GO:0051171,GO:0080090,GO:…	binding,ion binding,catalytic activity,DNA binding,organic cyclic compound binding,heterocyclic compound binding,intracellular,cell,cell part,cation binding,cellular nitrogen compound biosynthetic process,metal ion binding,organic cyclic compound biosynthetic process,aromatic compound biosynthetic process,heterocycle biosynthetic process,cellular metabolic process,cellular nitrogen compound metab…
XM_018061592.1	102189508	SH3D19	transcript	0.374817	1.61489	-2.10717	0.0109894	0.0390418	SH3 domain containing 19	GO:0005488,GO:0005515,GO:0044237,GO:0008152,GO:0044710,GO:0044711,GO:0009058,GO:0009404,GO:0044249,GO:0019748,GO:0044550,GO:0009403,GO:0009987,GO:0008150,GO:0005575,GO:0003674,GO:0016020	binding,protein binding,cellular metabolic process,metabolic process,single-organism metabolic process,single-organism biosynthetic process,biosynthetic process,toxin metabolic process,cellular biosynthetic process,secondary metabolic process,secondary metabolite biosynthetic process,toxin biosynthetic process,cellular process,biological_process,cellular_component,molecular_function,membrane
XM_018040569.1	102176754	SOX8	transcript	0.57633	2.48238	-2.10676	0.00275539	0.0182563	SRY-box 8	GO:0005488,GO:0016043,GO:0005515,GO:0071840,GO:0008092,GO:0006996,GO:0007010,GO:0003779,GO:0009987,GO:0044763,GO:0044699,GO:0008150,GO:0003674	binding,cellular component organization,protein binding,cellular component organization or biogenesis,cytoskeletal protein binding,organelle organization,cytoskeleton organization,actin binding,cellular process,single-organism cellular process,single-organism process,biological_process,molecular_function
XM_018043714.1	102169863	EGFL6	transcript	1.31349	5.63619	-2.10131	0.00724576	0.0304518	EGF like domain multiple 6	GO:0005488,GO:0043167,GO:0005515,GO:0005509,GO:0043169,GO:0046872,GO:0005575,GO:0003674,GO:0016020	binding,ion binding,protein binding,calcium ion binding,cation binding,metal ion binding,cellular_component,molecular_function,membrane
[truncated: 3,030 more rows]

## Sheet: DE KRTs
The differential expressed KRTs and KAPs between E65 and E120 stages during hair follicle morphogenesis in cashmere goat
[truncated: 118 more rows]

## Sheet: DE TFs
The differential expressed transcriptional factors between E65 and E120 stages during hair follicle morphogenesis in cashmere goat
[truncated: 19 more rows]
