# Supplementary material for: Integrative Analysis of Methylome and Transcriptome Reveals the Regulatory Mechanisms of Hair Follicle Morphogenesis in Cashmere Goat
Source: Cells. 2020 Apr 14;9(4):969. doi: 10.3390/cells9040969 (PMC7226977; doi:10.3390/cells9040969)
Supplement: Supplementary file 1 [file cells-09-00969-s001.zip › cells-729398-supplementary/supplementary file/Appendix A/Additional file 2.xls]

## Sheet: Annotated_lncRNA
Additional file 4: The sequences of annotated lncRNAs in E65 and E120 skin of cashmere goat
>XR_001295532.2
ATGGCGCTGTCAGCCCAACAGATACCTAGATGGCTCAACTCAATTAAGTTGAGTAGCTTCAATGACTGCTCTGCAACTCAGAAAAGGTTTTCAGAGACCAGGAAAAACATTGTCGTGTGGCAATTTTGCTCAGCCCCGTGCGTCCTCTGAGGATTGCTTTCTCCAGTGGGGTTTTAGGACTTACAGGACTTCCTCCACGTGGAATAGTTCCCAGTCTGCCAACTCAAGTAGGCGAGAGATTAATTGTGCCCAAAGCACTTTGCTTCCTTCCGTGAATGAGCCGCCACAGAAGACGCAAAAGATGCCTGGCCTTGATCCTGAGCTGTCCCTAGAAGGACTGGACGATGTGCCTCCGTTGTCCCCATTGCAGCAGATCTCCGATGAGAAGGCTGTTTAGAT…
>XR_001295650.1
ggagtggatagccggtcccttctccaggggatcttcctgacccagggatccaacacagatctcccgctttgcaggtggACTCACTGCAGTCTGAGCCATGTGAGTTGGGTTATCCGTAATTAAAGGCTGATGCAACTGAAGGCACAGAAAGGAACTACAATGTCAGCGCTGTCACAGATCACCATTGGATGAATGTGTGGTCTGTGTTCTGAGCTATTTGATAATCCCTGTGCCAACACCACACTGAAATATAAAGCCTGAAAATATCCAGCGTTTTATCCAGTATGAAGAAGTAGACATTCTCATacactgGGTTGTAATAGaaaaaaggagatccaac
>XR_001295701.2
GGTAGGAAAGCAAAGGTATGGATTCAGCCTCATGattctccctctccccctgcagatgagaagagatgaagagacagaagcAGTGCAGGTATGAAGGTGTACATCTGCAGGAATGCCCCTGTACATGCCGCTACAAGGAGTAAACAGAAGAGAGTCcaggagagggaaagaagagCCAGGAGAGCAGGAGTATTCTGAGGAAACAACTTCTAAACTGACTGCAAAAGAGGTTGGCCTGGTTGTGATACCTGTATTTGCAAGAGTAAtactactgggcttcccaggtggctcaggcagtg
>XR_001295714.2
AGGGAATGACCCTCATACAACCCAAGGAAGAATCAACTCACTTCTTCATGAGGAAACGGTTGATGGTCTTCTGCTTCCGCATCACCTGGACAATCTTCCGGTTCAGCTCCCTCAGCTCCTCACCCAATAACAGCAAAGGCTGGCAGCTCCTGGAGGTCGAAGGGGAAGTCAAGCCGGAACCGGGTTTTGAACAGAGCCGTGATGGTCTCTGAAGGGAAACAGAGCAGCAGAGGGAGACAGCCAAGACCCGGAAGATGAAGGCGCTGAAGGTGGCAGCAAAGAAGCCCCGCCAGTAGTTGCGCACCGCAAAGAAGGTGGAG
>XR_001295737.2
tctctctctcttttaaaaaatcagccatTTGGGGTTTTAAGCCATAAACGATTTTTCTTGTTGCAGGGGATTGCAGTGGCAAAGCTAGGCTAGGTCTTGGAGGCTGGTGTAAGGCAAAGCGGGTGAAGGCAGGAGGCTGATGGAAAGACTGGGGGGAAGAAAAGCCGAAATGGATTCATGGTGCCTTGGATGGAGGACGAGAGGAGAATTGCAAGCTCCTTCAACTCGTTCTGTCCGGTGAGAAGTGATCAAGCTTGGGCTGACAAGAGGCTCAGGGAACCCTCAcgttcttttgcttttttaccTGCCAATCAAACTGCTACAAGACAACACCCTGATCTGGCATGGACATCGCGGGTCCAAGCCTGTAGCCCCAAATCGGATAATCTCTGCAGCTGA…
>XR_001295746.2
ACTTGTGTGCAAAGAAGGGGATCCGCCTCCAGCCGCGGAACAAATGAGAAAGAAGCGCACTCGTGTGGGCGCCcagcgccccctccccgccctacCCCGGGCCTCGGCAATCTGCAACTGCCGCGGGGTCGGGTCCTCCAGCGGCCCCGGGAATCCCGGATGGCAGTTCTTCTGGACGGGTCACTTCCCGCCTCGGGGCTGGGAAGGTTTGCCAGAAGCGGGAAAGTCAGGCGATCTGAGCTCCCTCTTGGCCTCGCCACACCCAGGACCTGTCCATGCCGCAATTCCCCCACGGAAACGACCGAATTGAAACGAGAATTGTTCTCCGGGTGCAGTGGTTTGAATGCTTCAGATTGTTGGAGCCGTAACTTGGGTTTCTGCCCGTCAGTATCCAAAGGG…
>XR_001295883.2
AGGAGTCTTGACAGGGGGCCAAGGCCAGCCCCACACGCCACCTTCTGCTTGGCTGAAGTCCCCTCCTCCGTCTGGTGAGCCAGTGCAGAAGAGAAGAGTCAAAAGATACTGTGGCCTGGCTTTGTTAGGGGGGGATCGTGAACATGGATGAGGACATGGAGTAACTTTAGGAGGCTGGCTCTCCCCAAGAGCTCTCCCCCAAGGACAACATCTCCCAGCCTTGCCTTTCCCTGCCAGCTGACGAGAGTTACTCCTCATCCCAGAGATGAACAAGGTCATCAGCCCTGAAGGAGCATCTCGTACTTGGGAACACAAAGAGAATACCAGATCCCTCCCCGCTCAGATACCTCATCATTCAGCCAGGCAGTGACAGGACGACAAGAGGGCAGGGTCAACTTG…
>XR_001296095.2
ctgcatatggatttctcaggagacagcttgaacatttggaatttcttggttcacatggtgttgaagcctcacttgaaggATTTAGAGCATTACCTTGCTCAAAGCCTGGTATCTATCTATCATCATACATGTTGCTCACAAGAAGTCACAGTCGGGGAATGATTCCTGCTTTACATGCAtataggaggagaagGTTTCTGATTCGGGACGTCTGGCTGGGGCCAGAGACTCGCCCTGCCGGCAGCTGTGGGGGGCTGCTGACTCTGTGATGGATGAGGACACCCCTCTCAGGAGAGACGCACAAACAGCCCTGCCGGCCATCCAGCTCTCTGTGCCACCCTGGCCTCACCGTGCTGAGCAGTGAGTGTCTAAACGCATCCCAACATCACTGGTGAGTGT…
>XR_001296840.2
CCCAGACTACAGTGGAATGATCCAGGTAGAGACTGCATTGGCCTGCATGGAAGAGAGATTTTCCCATTTTACTCTATAACACTGGGATCAACATTCATTAGCTCAGAAGGATCTAGGTTCAGGCATGCTGGCAAGGCATCAATATAAGagagaaaaggccatgtgaggacatggAAAAACTGTTGTCTGCAAGTGGAGGAATTTCACAAGTTACCAACCCCGATGGCAGCTTGATTGTGGACATCCAGACTCCCGAACTgattgactggtttgatctccttgcaactcAAAGGACTCAAGAGTTTCCCCTCAGTTCCACAgtaagaaagcatcagttctttggcattcagccttctttatggt
>XR_001297408.2
CAAGGATGTTTCCAGAAAGACAAACAAAGATACAGAGATTTGGGAGAATTATCTGGGCAACTCATGGAAAAACAACAAGGAACAATGACCTTGAGGAAAAGAAAGGgcACAGTGCTAATCCCAGAGCAAAGAAATGTCACCTGTAAAGAAATTTGGACAGACGCACACTGAGGAAGACCATGTGAGGACGCAGGAGAAGACAGGCATCTGCCAGCCAAGAGAGAGGGCTCAGCAAAAAccagccctgccagcaccttgggCTTGGACTCctagactccaga
>XR_001297456.2
TCAGAAATTTAATTTCAACACCTGGAATAAGAAAGCCTTGATTAATAGCTTAAAGTTGGTGGAGTTGAGTGACCAATATAATTTCTACCAAGGATGAAGCTTTAGgaccttcttctcttcctttggtCAAGATTCACTTAAtcatcctttttttgttgttgtttcaacaATTACTTTTTCATTTGTTACTGAGAACCGGTCCTGGATTTTGTGATCACGAAAGATTTGCTTTTCTGTACCATCAATGTTAATGCTCTTAAGTAATATTTTTTGGAGACGTTAAttcatttcagtgattttttaaaactattcccAGTCACAGAGCACCAAATACATTTTATATGAGGGATGGGAATCCACTTCCAAAAAATAGTAATGTAAAAGCTAATAAGATAAAAG…
>XR_001917363.1
GTGCCAGGCCAGCCCGCCGGAAATGAGGTAGTGACAAGGAGCCGCGCTCTGCGTAGTCTGACTTCTGGTGCCGTCCTCCTCACTCTTCTGCGACTGGAAAGCAGGGTGgaattctGGACTGAGAGACAGAGCCTGTAGTCTCTGGATCTGCACACGGCAGCACTCTAGAGACTATGCAAATTCTTGCTGAGATACCTAGAGCTGCTCCGCTTTCTACCTTTCCAAATACTCCAAGGTGCCCTCATATCCATCTAAAAAGTTCTTTTAGCTACAGGTTCTGTTTTCTTCTACTAGGAAAACCTGATGTAACAGCAGAATAAGGTGGAACACTGACATCACACAGATGATACTCCGCAAACAAAGGAAAATCATTCCTTGTCTTATCCAAGTATCTCACTT…
>XR_001917812.1
CTTTCAACTCGTTCTCTGGAGGCTCTGGCGGTTAGCTGGGAACCAGTGGAGAGAGTCTGGAGTCCGGGAGAAGGTCCGATTGAGAAGatCTTGGACCCACAAGTTCTCACTGCTGTGGAGCTAGACCCACTGCTACTGGCCTCTGAAGAAGCAAGCTTTCATGTTGAGAACTGCCTATGGAGAGGGCCTGGTGGCAGGGAAGTGTAGATGGTTTCTAGAACCTGGGTGCAACCAGTCAGAAGCCTCAACACTACAAccacaaggaaatgaattctgccaacaatctTAGAGAGCTTAGaagtggattctttcccaatCAAGCCTCCAGAGAAGACAACCTAACACCTTGATTGCAACTTTGTGAAACCTTGAATAGAGGAAACAGTTCAAGTGTGCCTG…
>XR_001917851.1
AAGATCAGTAGCCACTCATACTAGGAACTGCTTCTGCATAGGTTTGGTAATTAAATTCAAACATCACTAGAGTCTTCCAATGGCCTCCAATTGCCACAAGAGTGATGAGTGATTCTCACCTGGGGACTGGGGAGAGAGGCACCCAGTCAAGACCCACTGTGAGCAGCAAGCCTGACTGGTGCATGTATGTGAGCTGTGACTTCAGAGAGAAGACAGGAAAGTCAAGTGACAGGGAAATCAGAGGTCCAGAGTCAGCAGCAGGGCCCCTGAACCTTTGAGAACAGTGGGTGTGCCTATGGTCTAGGACCAATCCCAGCATCCGGCTATACTCAGTTAAAACAGGAGAGGATACCAGCTTCCTGCCTTATATCGTGCACTGACAGAGGAAGAAAGGGCCTT…
>XR_001917885.1
ggaagcccctgcctggAGCATAAGTATCTTAAAATGGCaattctattattatttattatcagtAAATCTGAAGCTCAGGAAAAACAATTTCTGAAGTCAtcaaaaggaaatggaaatcatgaaaataaatgagatggAACattgtggctctgcctttctctgaGCATTACTTGAAATGGCATACTCAAATTACGGGAAGAATTTCTTTGAAGGGCCAttagatgaagaaaatgtgatTCTTACACTGCCAGTTAATGAGGAAATTATTGAAGACcatcaggtggaaccaggtgtttCCTCAACTTTAGAAGTCAAAGAGGAGGCACTGAATACAAATGATCAAGTTCCTCTTCCTGAAACAAATGAGCTTGAGGAAGATTGTCCAAGCTCTAGCTTTAG…
>XR_001917890.1
CACACCGCATCCCCTTATCTTCCTCTGCTGGGTCAGCTATGGCGGCCGTGAAGACCCTGAACCCCAAGGCCGAGGTGGCCCGAGCCCAGGCAGCGTTGGCGGTCAACATCAGTGCGGCCCGGGGGCTGCAGGACGTGCTGAGAACCAACTTGGCCTAAGGGCACCATGAAGATGCTTGTTTCTGGTGCTGGAGACATCAAACTCACTAAAGATGGAAATGTGCTGCTTCATGAAATGCAAATTCAGCACCCAACAGCCTCCTTAATAGCCAAAGTAGCAACAGCCCAGGATGACATAACTGGTGATGGTACCACTTCCAACGTCCTCATCATTGGAGAGCTGCTGCAGCAGGCGGATCTCTACATTTCTGAAGGTCTTCATCCCAGAATAATTACAGAA…
>XR_001917898.1
AATGCAGCATGCAAAGATCTCAGCTCCACCCTAGCTTGGGCAAGGCCCTCAGCACTCTGGCATCTGGGTTGGCCTTGTTAAAGGACAGAGTTGGTCTGGGTTTCTTGGGGCCCTCCCAGTGCCAGTGTGTGGTCTGTGGCTCCACTGAGGAGGCAGATAGGCTGTGCACAGGAGAACTGTCTGTGACCCCGGGTCCATGCACAGGTTGGAGACATGTTCTAAGAAAGAGGTGGCTGCCCTGCCCAGTGCCTCTCCGCATTTCCTCCTTGTATACCACCAACCAGAAGCAGCAGGAGATAGGTCAGTTCAGGATTCCCTCTACACCACGTAAAGAAACAAACTTGGGTCTGCCTGCCCAATGTGCAGCAAAGCCAGTCTATAGAcactgggttgtggtga…
>XR_001917921.1
tgggtctcctgcattgcaggtggattctttaccactgcgccactggagaagccccattTAGAGGCAACTAGCactttattttaagaaactgccaaacatcTTCACTGTGTTCTCTGCTTTCCActtatcatttttatataaatatggaagcatttattttatttcttttcctactgCTGGAACACACACAGTTTAATTTTTAGATCCATAGTGTATTATGCTTTAATGTTGTGATGTAATCATTCTGGCCTTGGAAAATCTTCCTGTTTCTATACCTCTGTTCTCCCAGGGGCCAGACCCCGTTAACATCAGTGTTACTGAATGAGTACAGTGTGCTGCGGAGCCTTGTCATGAGGCTGCTGGACATGGACACCGCATCACCCCAACCTAACTTTTTGT…
>XR_001917930.1
ccctcccctcggTCTCCCGTGCGGTGCCCTGAGAGCTGGAGGCTGACGTCAGGGGCCTGAATTCCTGACTTTGCCTGCACGCATTTGTCCATGTAAGGGCGCCAGACTAGGGAGTTGAGTCTGGGTAGACGAGCTCTGCGGCGGAATCCCCCTGCGAGATCTCGCTCGTGAGCCCCGCCCCGGATTCCCAGCAAGGTTCAAACGTACTGGATGTCGGAACTGGCCCCGACCAACTTCCAGCCCGTCCACTTCACACGGGAAATCTGAAGCTCTCGGAAGAGAAACGACTCGTGCAAGGTCATGCCCGCCACAGATCCCGGTGCGGGAGCCGGATGCTCAGTCTCCCAGCTATGTTCCTGTCTGCAGGCAGGGGCCCGACTCCCTCCTTCCCGCGGACCA…
>XR_001917931.1
CCATTGTCCCCAGCCCCGGCCAGGCCCGGCCCCGCGCCCCGcaccgcgccccgcgccccgggCCGCGCAGCCAGCCCTTACCTTGCAGCGACCGGCTCTCCCCCGCTCGCTAAAGCTACTTATCCCGGGAAAGCTCGCGCGGGGCCCGGGAGCGAACCCACAGACAAAAAGTGAAACTTCGGCAAGGCTGGAGCGGCTGCTGGTTGGTGcctttccccctccttcctcccaccgtccccaccccctcccctcggTCTCCCGTGCGGTGCCCTGAGAGCTGGAGGCTGACGTCAGGGGCCTGAATTCCTGACTTTGCCTGCACGCATTTGTCCATGGCGCCAGACTAGGGAGTTGAGTCTGGGTAGACGAGCTCTGCGGCGGAATCCCCCTGCGAGATCT…
>XR_001917932.1
ttgctttatttttatttgggacAGTTTGGGATATTTTTTTTGTTCCTTGGTGTGgtggtttgggatttggggtggTTGTATTATGATGGTTTTCGGATTTTTGCTTCTGATTTTTGCCTTTTGCAACTTTGTGATGTTACGTAAATCGTAGGATCCCGCATCggttggattttgttttgttttaccccTATGAAATGTCTCAAACGATTTAAGGAAGACGTGTTATTTTAATACTGATAGTGTTGAAAGAAGCTTGAGTTTTTTGTCATATGTAACAATTCCGACCCCCCCTTTTTTCAGGGGGGCGGGGAAGGGTGTtcaattttcctttttcccttggaCTTTTACTGAGAGGACGCTCTCCTGCGCTAGAAAGACGTGTTCAAAggatttgttttg…
>XR_001917933.1
CCACGACTTATGCCTCTTCCGGGCCATAAAAAGCCCTCCAAGCCAAAATATTTTCCCGCTGTCCTGCAGATTTCGGGGTCCTCACAGGCTGAACGTCTCGGGTTTGGAGATTTCGGCGCGAGGGTCGAGGGGCCGGACGGTGGCTCTCCCTCCCCGGCCCCCGGTCGGTGGTACAGCCTGCTCCGCCACCGTCACGTGGGCGCCCCTCTGTGACGTCGGCGTCTTCGCTGTAGCAAAGCTCGGCCTCTGGAATTCTGAGAACTAATTTGCTATTCGGTGACATAAGAGGGGGAGTGCGCTTTGCTTCCCCGGGGTCTGGGGCTcatttctcctctcttccctaTAAACTCAGCTCCTCCGAGCTCAAAACACAAAAGGAGGCGAGAGGTTCGAACCTTT…
>XR_001917938.1
CTCCAGTTCCCTCCTTCATCCTGTACGGCTGCTTCCAGCTCCCGGGAGAGAATCGCTGAGCAGCTAGAATAGAAAAGCCTGAACCTGGCCGTAAACTGAGAGTGAGAAATTGAGGGAGAGGAAGACAGCAAAGACAACTCCCAGGATTCTGACTCAAGATTGTGTTGTTGCCACTTACTGAGATGGGGGAAGAGAAGTAGGGGGACTGTCAACAAGTATGACTCTTCTGAAGACATGCCAGCAGACCCTGATAGTTGAGCAGAACATGACACTCAATGCTGCACTCATCAGGACAGTGAGGGTATTTGGGTAAGCTGTGGTAACTCTCTGGGCCTGAGTTGTTTCGTTTTCCCCACAAGATGGGAGAAATGAAAGCACTTTTTTTTACATCTTGTTTCA…
>XR_001917951.1
ggtggggccgGGTTAAAGAGCGCCGCGTCACGTCCGGGAGACttagagcccgagcggaggcggcgcggagcgtttcggttctcagcgGCTGGGgaaccggtgtgtggtgtgaggctgcggcggagcctctacactgaaggcgcgagaggttggcagcttcgattgaagcacatcgagcggcgacagcagtggaagtcatgagcgacagcggcgagcaGAACTACGGCGAGCGGGTTAATGTTGAAGAAGGAAAATGCGGAAGTCGTCATTTGACAAGTTTTATAAATGAGTATTTGAAGCTCAGGAATAAGTGAAgctgaaatttgaaaaaataaaagaaagaatgcaTGCTAATTATCAGACCAGAAGTCCCACTTGTAGAATATTGAGCAATTTGTG…
>XR_001917961.1
CCTGCGAGGCCTCCACCTCTTTCTCAGCTCATACTTGCAGCTCAGGGTCCTCCGTCACCAGATGGGATGGAGGCATGAGGGGGGCATTTGGGAACAGAGCACCCAGCTCAGAAGGGCTGGGACTCCTGCACCAGTGGCCACAGCCCTGCTTCACATCAGCAGCCACAGAgTGAGACAAAGTCCTCTAAACCAAGAAGCAACGGAGGAAAGTCAGTGACTTCCAGGACCCGGAACTCAGTGGCAGAACCTTGGTTACTGAACCGATGCTCAAACAACATGGGAAGAGCACTGAATGAAGGGTCAGGGTGTTCCTCGTGTGTGATCTTGCAGGAAACGCTCATCTCTTTGGGCCTTGGCTTCACTATTTATAAATGGAGAGATTGGACCAGCTCAGCACTT…
>XR_001917963.1
CCTGCGAGGCCTCCACCTCTTTCTCAGCTCATACTTGCAGCTCAGGGTCCTCCGTCACCAGATGGGATGGAGGCATGAGGGGGGCATTTGGGAACAGAGCACCCAGCTCAGAAGGGCTGGGACTCCTGCACCAGTGGCCACAGCCCTGCTTCACATCAGCAGCCACAGAgTGAGACAAAGTCCTCTAAACCAAGAAGCAACGGAGGAAAGTCAGTGACTTCCAGGACCCGGAACTCAGTGGCAGAACCTTGGTTACTGAACCGATGCTCAAACAACATGGGAAGAGCACTGAATGAAGGGTCAGGGTGTTCCTCGTGTGTGATCTTGCAGGAAACGCTCATCTCTTTGGGCCTTGGCTTCACTATTTATAAATGGAGAGATTGGACCAGCTCAGCACTT…
>XR_001918001.1
caccaacttctggagcttactcaaacttctGCCTTCAAATACATGATATTCCTTTTACCAGAGGTGCCCAGAAACACTCTTGATGGTGCTCACAGCCAACAGCGCTTCCTTTTTCCTGAGGGTTGGcattcaagaaaaagaaactctcATCAGCCTTTGGCTTCCTTACAGCTTCAAAGAGGCAGCGATATGCACAGCCCAGGGAAAGCAGCCTTGGCTGAAGAGGAGGAAACATTCCCAAAgttattctatgaagccaccattaccctgataccaaaaccagacaaagacatcgacaaaaaaattttttacaagACTGTATGAAGTTGCAAACTGTTTCCTAACGCTGGAAGACATGGTGATGTAATACCTACAACTATCAGGGGCGCTAAAACAGCA…
>XR_001918101.1
aagaaaaaaagaattagtgCGATAGATAGGATAGGTTTATATTAGCTCAGAATTTGGAAGGCTCATCTTACATAACTTCTCCAGTGGGTGCCTTGAATCACCTGCCGCCTCTTTGAGTCTAGCCTCATCTCCTTTGGTGCTATCCTACATCAAGATGTAGAAGTCATGGATTCTTACTGTTTTGCCACCAAGTCAGGAAAATCTAGTAAGATCTTTATCATTTTTTCTCTCTAATACTTACAGGTTTTGATGGAGACTAAGGTCTGTGAGGATAGGGAGAATCTACTGATACTCATATATGCACCTCGAGCTGGCTGGTTGAACGATACTGATGGGACAGATGACATCAAGACAGGCTAGAATGAGCCAGAAATGGAGCTGCTATTTTTGACCCACAGC…
>XR_001918108.1
GAGGCCCCTGGGTGGGACCGCCGGGTGACCTGGGTGACCTCCCCGTTGGTTCCCCAGAGTGGCTGGGGACGTGGTCTACTTACTAACGCAACCTCAAACCGCCTCGCCTCGTTCAGCGAGTACAAAGGGAGGCGTCGGATCGACCTTCGCCCGCATTGGCGGGTGTAAGTGGTTACTCCAGTGTCGTGTACGGACGAACTTGTAATTTAAAGTGACCCGCAAGGAATCTGGAGACggttgctttacagtatttttaGAAAACAGGAATGTGAACTACTTCAGTtccaagggagaaaagaaagttcCCCGAGAGCCTGTGATTCCCAGAGTAGCCCCAGCCAGTGGTTGAATTTTGCCCATGGAGAAGGTGACTGGAATGTTCACCAGGATTGAGAAACA…
>XR_001918171.1
ATGGAGggcagtagaaggaaagaatgtCATAGAAagggcttcctttgtggctcagtggtaaagaagctgcctggggTTCCGCCGTTGCCCGTAGCCCGAGGACTTCTCTGGAACTGTTGGAAGCAGCTGCAGCAAAAACTTCTGCAGAGCCGACCAGGTTTTCCCAGTCCTCCACTGGGACCAGCGTTAGCAGTCCAAGGTCCAGCTATATTTTCAGAACCAACAAATGATACCAGTGGAAGTACAGAGACGTCCAGCCTTTTGGATAATATATTTTGGATGGCAGCTCCTAAAAACAGGCGCAGCATTGAAGTGAACCGGTGTAGGAGAAGAAACCCTCATAAGCTTATTAAAGTTAAGAACAATATAGACTTTTGTCCTGAATGTGGTCACCTGAAA…
>XR_001918236.1
TGTCACTACATCTTGCAAATCCTGGGGCCTGCCAAGTTGGAAAGGTCTTGATTTTTATTGTGGaggttttttttcacattttttcaaaTGGGAGGGTTGCAGCATTTCAAAATACACTTGAAGTGAGGCCTTATATATTTACATCACATAATTTCATATATTCAAAAACTAGGACTGCCACGTGCAACAGCTCAGGCACCTTGCTGAAGCCAGACCTCAGAGAATAGCAGGCCCTCACTGGGTAGGCAGGGAGCGATGTTGCTGTGTGGCCAAGCACTGGCCATGTAGCCCGGGTTTGCATCCCATCTCAGTCTCTTCCTAGCTCTGTGAGGTGAAGGCAAGTCATCACAAcctgtctgtgcctcagttcGTTCATCTGTAAATTTGGGCTAATAATTC…
>XR_001918451.1
TGTCCCATGTAATTCTAACCTCCTGCGAGCCTGCTCGGGACTGTCACTTCTTGTAGCCGAcccttctttattatttgtggaaaattctccatGTCTACATCTGGAATTGCTCAAAGATGGATCTGAGAACGCTGTCTGGGCTTGGTGCCAAGTGCTGGTATTTCACAGCAGCGACCGCCTCACAGACGGGCTGTGGGAAGCAGGAGGGAGACTCTCTTAGGGTGCCACTACTATGGAGACACAGCTGGGCTGAACAAGATTTGCTTCAAACGACaacaagagagacagaaagtatcTGGTTCAACCGCTGCCCAAGCAGGCAGGCACCAGAAGAGCTAGCAGCCAATCCGGCCATGCTCGAAGCCAGCTCTGCAGCTCAGCCAATCAGTGACATCACTG…
>XR_001918455.1
TGTCCCATGTAATTCTAACCTCCTGCGAGCCTGCTCGGGACTGTCACTTCTTGTAGCCGAcccttctttattatttgtggaaaattctccatGTCTACATCTGGAATTGCTCAAAGATGGATCTGAGAACGCTGTCTGGGCTTGGTGCCAAGTGCTGGTATTTCACAGCAGCGACCGCCTCACAGACGGGCTGTGGGAAGCAGGAGGGAGACTCTCTTAGGGTGCCACTACTATGGAGACACAGCTGGGCTGAACAAGATTTGCTTCAAACGACaacaagagagacagaaagtatcTGGTTCAACCGCTGCCCAAGCAGGCAGGCACCAGAAGAGCTAGCAGCCAATCCGGCCATGCTCGAAGCCAGCTCTGCAGCTCAGCCAATCAGTGACATCACTG…
>XR_001918460.1
TGTCCCATGTAATTCTAACCTCCTGCGAGCCTGCTCGGGACTGTCACTTCTTGTAGCCGAcccttctttattatttgtggaaaattctccatGTCTACATCTGGAATTGCTCAAAGATGGATCTGAGAACGCTGTCTGGGCTTGGTGCCAAGTGCTGGTATTTCACAGCAGCGACCGCCTCACAGACGGGCTGTGGGAAGCAGGAGGGAGACTCTCTTAGGGTGCCACTACTATGGAGACACAGCTGGGCTGAACAAGATTTGCTTCAAACGACaacaagagagacagaaagtatcTGGTTCAACCGCTGCCCAAGCAGGCAGGCACCAGAAGAGCTAGCAGCCAATCCGGCCATGCTCGAAGCCAGCTCTGCAGCTCAGCCAATCAGTGACATCACTG…
>XR_001918463.1
TGTGAAAGAGGCACTAGCGGCTCAGACtggcaaggaaggaaaaaaagagaggaagttTCTCTGCGTTCTGATTACATTTGAGTTCCCTGTAGTGAGCTTAACTTCTCTCCACCCACTTCTTACCAAGAACTCTCTCACTTGAAGGTGAACAACTTAAAGCCTGAGCTCAGAGAGTTACCCGAAAAGTGATTTGAGTATTTATTGAACTGAAAGAACAAATTACCTACTTCAGGCGGTGGGAAGCGTATGGAAATTATATTAGAACTTCAGCAAAGTGCACAGCCGCATAACACAGAAGCCGAGACTCAGATTGACAGGCAAATAAGCCAGCTCGTGGAAGGGGCCTCTGGGTGGCAGCTCTGGGCTATTGGGTGTTGGACAACTATAGGCAAAACTGAA…
>XR_001918465.1
TGTGAAAGAGGCACTAGCGGCTCAGACtggcaaggaaggaaaaaaagagaggaagttTCTCTGCGTTCTGATTACATTTGAGTTCCCTGTAGTGAGCTTAACTTCTCTCCACCCACTTCTTACCAAGAACTCTCTCACTTGAAGGTGAACAACTTAAAGCCTGAGCTCAGAGAGTTACCCGAAAAGTGATTTGAGTATTTATTGAACTGAAAGAACAAATTACCTACTTCAGGCGGTGGGAAGCGTATGGAAATTATATTAGAACTTCAGCAAAGTGCACAGCCGCATAACACAGAAGCCGAGACTCAGATTGACAGGCAAATAAGCCAGCTCGTGGAAGGGGCCTCTGGGTGGCAGCTCTGGGCTATTGGGTGTTGGACAACTATAGGCAAAACTGAA…
>XR_001918469.1
CAAAGCAAATCTTCCAGGTTAATGCACGTAGTCCTTTCAGAATGAGACAGTAACTCATTTGTTATGCAGTATTATCTCTACATGCATTTTTAATGAATTGGGTCTTTCAGTTTACCTGTACCCATCAAACCTAATAGTTCAGCCTCTTTAGAACCATCTTCACTACTTTTTGTAACTTCCATCTCTTGTTTCtaaaataaggaaacagaaatattattttgCGTCAGAAACAGCAACAAAGTATACTTTCTATTAAAGTATGAGGAACAACTTTGCAAAACTACCCCTGGTAGTACTTTTGCAGTATatcagaaatatttcttttttggttatCTTCTGACTACACTGTGAACCGAAttagttacattaaaaaaaattaaagttttactgGGGCTATTT…
>XR_001918472.1
TCCAAAGCAAATCTTCCAGGTTAATGCACGTAGTCCTTTCAGAATGAGACAGTAACTCATTTGTTATGCAGTATTATCTCTACATGCATTTTTAATGAATTGGGTCTTTCAGTTTACCTGTACCCATCAAACCTAATAGTTCAGCCTCTTTAGAACCATCTTCACTACTTTTTGTAACTTCCATCTCTTGTTTCtaaaataaggaaacagaaatattattttgCGTCAGAAACAGCAACAAAGTATACTTTCTATTAAAGTATGAGGAACAACTTTGCAAAACTACCCCTGGTAGTACTTTTGCAGTATatcagaaatatttcttttttggttatCTTCTGACTACACTGTGAACCGAAttagttacattaaaaaaaattaaagttttactgGGGCTAT…
>XR_001918473.1
TCCCGAGAGGCTCTGCGCGGGAGGCTTGGATCGTGGACTGGCCGGAGCGCAGGCTCGGCTGAGAGGGCGGACGCCTCAGTGTTGGGGTGCTAGGGCCGTTGGACACAGGCGGGCGTCAGTGCGAGGCGATTCCTCAGGCCCCTCGGCGGGCGAGCAGCGGGCACAAGTGTGGAGTCCGCGCGGACGGTGGGGCGCAGCTGAGATGGAGGACGTTGAGGCTTCCGGGCGCGCTGGGCCTGCTCTTGAGGAATGCGTCCACATGCTTTCCTTCCAGCATGGGTGGGCCTCACTCATGAGGCTTTTCACAACTCCCAGGAGCCAGCTGGACACCCCGGGCCCCTTAGGACGTCCTTCATAGACCCGTTATGACGTGTGTTAGTCCAAGTGCTTTTCAAAACA…
>XR_001918508.1
gcccgccgccgcccctgccccgccgccgccgcctcgggACCGGCTGTATGGTTAGGCCACATTCTTCAATGAGTAGACATGTTCCTCAGTTCTGTGGTGTTCTCGGTCACACATTTACGGAGTTTCTGAAGGGCAGTGGAGATTACTGCCAGGCACAGCACGACCTCTATGCAGACAAGTGAACTGCAGAAATTCATTACTGCTCAACCAAGAAGCCCCCATAAGACTGGTTAACCTGAACACAGAGGTGTTGAATTGAAATCTACAGAGCATTTTTATACAAGAATTCTGATCTGGATGGGGTAAACCTCAGTGCACTTCCTTTCTATTGCCTCAGTATTACTCGATTGAAGAACTGCTGCTTCTTGTTAagaggttcattcattcattattccCAAC…
>XR_001918530.1
GGTCCCGGCTCCGTCAGTGACTGCCCGGGGCTCGCGCGTGAGGGGAGCCGGGCAGACGCCCGCCCCCTTCAAAGCCTGAGGAGGCTGCGGGGACCGGGTGAGGGGCTGGAAAGGGCgtgaggggtggggggcgctCAGGCCCTGCCGCCTTCCCGGGAGCGGCGAGGGCACGGGGGCCAAGCCGACTCTCACGTCTGGGCTTCCTCGGGGTGCACAAAACCCGAGGGAGCGGACTGAGACGTGGTCCCCGGGAGGCGGCTGTCCCCCCTCGGGTGGCCGCGCGGGAGGGCAGAGGCCGGAGGGGAAGGGGCCGAGCCAAGTGGCCGAGTCTGACACGTCGAAGGAGAAGGAGCTCTCTTCTCTCCGACCCTTGGCCCTCCGCACCTGAGGAGCCGCACT…
>XR_001918553.1
ATTCACCTTGAAGACATAAACACTCCTGTTAAGAACTGCCTATGGGAGGGGCTCCAGGAACTGAGAGCAAATCTCGCTCGCAGGCAGGAAGAAAACAGAGAGCGCGGTCCTACAGCCTTAAGGAAGAGGACTTcaaaccttgatttcagcctgagAGACCTAGAGTAGAGAATCCAGCTATGCTGGCACTGCTTACAACAGGCACATGATAGAAATCAACGTTGGATCTCAGTCTCCAAATCACCGCCAGTCTCCCTGAGCCCTCCCTCTTATCTGCGCCTGTCTCAGTCACTGAGGATGGGTCCTCAGTGTGAAGTGCAACCAAGAAGTGGATGCGAAGCTGGTGCTCTGCCAGTGCGCTGCCGCATGGCTCTCTAGGGTCTGACCCAGCACACCCAG…
>XR_001918572.1
TGTTGTTATTCTTTTAGTTGCTTCAGCTCCTTCATTCTCTTTGTGTGACCAATTTCTTGTGTTAAATCACGTCTCCTATAATATCTGCTGTAATTCCTGTTTTTCTGATGGGATCCTGACTGATATCATAGAGCATCTAACCTGGACTTCTCAGGacatgAATCCTACTAACTGCATCATGGACTCCATCAAGAAGCTCACCCATGAGCCACTAGGAACACCTTAGCAACGGATCCCCTGATATAAGTAACATGAAGATATACAACTCACCAGTAAAGGACCTTGTGCCACATCTGTGGGTTGCCAGAAGGTGGACTGATCATTGAAGACAACTTTTTTCTTCCTTGCTCCCTATCAAAATCAGGTGATCATCAAAAAATGGCTGGACTATCGCTAACA…
>XR_001918590.1
AATGGCTCCTGGAAGCTGCAGAATTAGATCTTTCTCAAATAATATAATctcacagaaagagagaaaaccatCTCTTCATTGGCCCTGTCTACTCTTGAAAAGGACTCAAGCTGGCCTCGATGAGCAATATAAGCTCTGTGAAATTCTTCAATGAATCCCCAGTGCCTTGAAGAGGATGTGGCAGCTGGTTGCAGAGGCACTGGATATCATCTCAGGTTCACTCCCCATGCTGTctgttctctccttcccttctgtcATCCACCCTGAAGGTCCTGTTTCTCACCAGCTTGGATATAAGGAAGCAATG
>XR_001918601.1
TACCAATCATCAGCACACCCCTTCTGTTCTCAACTTCTGTTAACATTTCCCTCACCTTCTGCCTCCAGCTGAAATTTGACTCTGCTGAAGACATTTCTTCCCATATAGGCCTTTCAAGTGGTGCTGGTTTTCGAACATTCCTTGTACACCTGGgtggattctcaaccactagaccaccagagaagccgctTCAGCAGCTTTTGACAGAGGTTCTATCGTcaacctggagaatctcatgaacagcaAATCAGCGATTTTATAAAGGTCCTTTAAATATTTAAGGCCAAAATGACATAATCTTCTAATCTTTTCTTCTTAAGATCAGGTTCTAATTATTTGAACTGTTACTATATGAACCTGATCCTTTTCTCTAAAGCCTTATGGTTCctccacatttta…
>XR_001918606.1
cccctccccgcctccctgccCACCAGCAGCCGCAGCCGTGAGCCGGCTTCCAGCAAGGAGCCGGCGAGCAGcacaaaggaaatggcaagaggATGTAAGAAATTTCACATTTTCTGggagtgaccaaaaaaaaaaagtgtgtggtTAAACTTTGAGCAGAGATTCCCAAGTTGCACTTGAAGGATTCTTGAAGATGTGTGCTCctaccctggaggggagagtGCCTGCTGGGGTTCCCAGTTCTCAACACTTGGTGATCTTTACAAATCTAGAGAGAAGATCAGAATGGACATATAGCTCGGGGCCACTTCACCTTAAAAATGCTACCTGGTGTGTGTAAGAACCCCCACAGATGGGGAGGAAAGCCTGATTTAAGGCTGTAAAGATAATGAcattcat…
>XR_001918615.1
AGCAGGCAGGAGCAGGAACATGAGCCCTGCCTGCTCTCCAGCTAGTGATGTTACCACCCATTTGTGATTCCTGAGACAGAACAGAGCAAGCCAAGCCTTAACACCTGCCTTGCGTTAACAAGCATGGACCTGGCCTGTCAGGTACAGTCCTTCCAGGGATGGGCCTCTCCCCTTCGTCTTGGATCCTGCCTGAGGCCAGGGTGAGTCCTGTAAAGATCCAGAACCCTCTTGATCCACACAGACCAAGCGGCCAGCCTTGCCAGTGTTGGACTGCACACCTCCTTCATCCAGCCAGCAAATCAATGCAAACCCAAGGTGTTAGCTCTTCGATCTTCACAACAGCTAGTGCAAAAGGTATTGTGATTATCTGCTTTCCTGAATGCCCGAATTTGTAGAGCT…
>XR_001918632.1
GGAAGCCCCGCCTGCGTGATCTCAAAGCCCAGGACAATGCCGAGGGACTTCGTGTCCCAGGAGGACATAAGCACGGCACTCGTCTCCGCCTTCTGACCTCGCTCCTCGCCTCGCGAGGTGTGGGAGGAAGGGAACGAAGATGAGACTCGAAGGGGTCCGGAGGAAAAGCAAGGATGTCCCAAAATGAGGGGACCTCGAAACTGAATAAACATGTCTTGCGGATGACGCGGAGGAAGAAGTCGTCAATATTCTGACCTCCCTTCCAATTCCCTGTCGGCCCCGCCCCTCACTTCGCCCTTCCCCAGTCCTCCTTCCTCTTTCCGCCACGGCCGAAAACAGAAGTATCTGAAAGTCGGGAAGAAGCGGCCGGAGAGCTCGCCGGGTCCCCAGTGCGCAAGC…
>XR_001918641.1
GGTGAGCCTGAGCTTGTTTGGCCCGTAATTCATTAGGTCCACATCCAGGCAGTTGTTCCACCCTTGCTGTTCGGTCACCTGATGACCTCTGATAATGCCTTCTAGTCCTTGTTGAAATTGGCCATTTTGAAACTGGACCATATGCTTGACAACTAAATGAGGTAGCCAGTGGGCTTGGCTGGGTGATGCTCAAGCTGGAGCCTGGCTGGACTTGGCCGCGTTGTGAACTGGGCTCCATCTGTCCCGCTCCGTGTTCCTGTGACCCGAGCACAAGAAGGCAAAGCTGCCGTCCACGCACACAGGTCACGCCTCTGCATCACAGTGGCTGATAGGCCACTGCCGAGCCCAGCCTCAGCGAGATGGGGCAGTTGGCGCTGCTTGTCGGAGAAGAATTTGAGT…
>XR_001919394.1
GGTGAGCGAGCTGAGTCCTGATTGGAGCGCAATGCCTTTCTGGCTTGATCTAGCCGACTGAGTGACGTCAGGACTGCGGGCGGACATTTTGGAAGCGGCTCTGAGCACGTGTAGGAGCTGCTGGGCAGTTGTTAACTGTCTGATACCCCAACGTGCAAAGGAATCTTCTCCGTCTGCGTTTTGAGACAACCGAAAACATAAAAATTTGAGGTCTACAGCCCCTGAATATAAGACCAAAGAAAGTCCTTTCACGTGGAAATGTAGTTTGCTGTCCAGTGTTACAAAATTTAAATCCATCCGTGGTAGGAGTTACTGTAGTTGCTAAGTTACTGCTGGTTCCAGACTACCCGTGGATAGTCGGTATTTTTCTGCAGTGATCAGCTTATGTAGTGACAATTT…
>XR_309700.3
GATGGGGCTGGAgtcagaggagagaggagaaaagtgAGCAGTCTCTGTCCTTCCTACCcactgtcttcaaaaacagAGCTAACCTCAGGTGTGCGAGACAGTCCCAGGCAGGGTGATGGAGGAGGCAGCCAAGATCTGCTCTAGAAAAAAATGTCTGCTGCCGGAACAGAGAGGTCAACTCAGAGGCTTGAATGAATTAACAGAAGGCTTTACAGAACAGAGATAGAAAACATGAgacctttattttctctttcccaaCTGTAAAAC
>XR_309707.3
catgactgagcgactgaactgaccaacAGATTAAGTGAGCAGAGCAATCAGTCTTGGATTTGGTAACAAATTGACCTCACCGGAATGGCCTGGAGGAAAacacccctcacccccaaccaAGGGCAGCACGCAACCAACTCGACTGATAAGGAAACACGAAAGTCCTACTCTTTTGTCTCAAGAGAATATGAAAATGCTACTTCTATTTCTGAGAGTCTTGTGCTGAGTGCTGGCATCCAAGTTGTAAAACTGTTCAAGATTTTTGGACCCAAGAACTCCCACGTGTGAGAGATCAGACCATCTTGTGTCATGCTTTAGAATTTAgtgtctcattttctttattctgttctagCCCTAATTCATCTGTATTTCAGTAATCACAGCAGCTAGCTTTTGTAG…
>XR_309712.2
GGAGCATGCGCAGTCACAGGAGCCCGCGAGTTCGTGAGTACCGAGACGTCTGCGCTCCGTGTCAGCTACTGGGTTCGTGCAGACCTAACTTGACTGTAAAAGATTGGCGAGTTTACTTCAGACTACTCAGCTTGCTGgaaaaaaatcgcAGGAAAGTGCCTGTGATATGCAGCCAGgcacttttcttctaaggacaaGCCTTGGATTACATACAATAAGAATCTACTAAACTGGGGCAAAAGAACACAGTTCAACTCCCAAACTTGTCCTTTCACAAGAGGCTGGAGTTGAGTcatcagaggaggaagagaatggAAGATTGCATGATGGAGATTAAAATTTGACTTCACTCCAGAACTCCATCATCTGGGAAGGGAGGCTGGGATCTGCAGTTCCCTG…
>XR_309729.3
GACACCAGGTGACCTTGTGCAAGGCACCTTGTAGATTGCCTCGCTGACTGGACTCCCCTAATGAATGGTGACTGCCTCTAAGTTATTTGAAATACCTCTGGGGCCCCCCTGTCCCTGAGTGGCCCATAGAGTACCAGATCCACAGTCAGCTGGGGCAGTCATGGAGGATGACTCATTGCTTCCGAGGGCTGCTTGGCCACCCACCGACTACCAACTGCAAGTTGAAGAGCTTTGGGAGTAGTTTGTCCAGAAGGGCCACTGCGCCTAGAATCTTCTGGGAGGCCGAGCACCCGAAAAGAGGCTGCCATGCCTGAAGGAGGACGAAGCTGCGCTCAAAAGAGATTGAGATGTTCATACAGTTAATCAGCTACATCTTTGTGTTGTGTATCACGATGTCTA…
>XR_309737.3
GAATGCCTCGCTCGGATTGGCCTACTTCTTGGATCGGACTGGACGGTGGCCAGAGGAGGACAAGAGACTTCTATACGGTCTGGAGGGACGATTTGGGTCACATCTGAGACGGCGTTGCGCATCAACAAGCGTCCAGGCTCCAGGGACATGGCGGCGGCCTGTGTGATGTCGGTGCTGCTGATAGGCGACTGAGAGGAACCGGTGGCAGCTAGTccagagcctgctgctgctgctgccgccctGGCAACGATCCAAAAGATACTTCTAGCACTTGGATACTACCTGGGAGCAACTTGTCATGCTTGCATTGTATGGAACAAGTGTTCAAAATAGAATGCAAAAACTGTAAGCTGATGGAAGAGGCAGCACATGACATCCCTGGTACTCCAGGGAGAACAT…
>XR_309738.3
ataagaaaatgacaGATATCAAATGTTAAGCGATGGAAGATGCCATACAGTTAACCATGAAAAAAACTTCCTCTGGTCTCATCAATAAATACTTTCCAGTCCTGTCCCTCCCCCAAAGTGTGGCCTTGTTCAACAATCAAAGTACAGAGGAGATGAGCAGCAATTTCAGTTTGACTTGGGAAGATTCACATTTCCAAGGCAATTCTATTCTCTCTTTTTACATGGGGACTTAGGGCATTGCAACTGGGGAAGATGTCAGGTTATCTCCTTCCAAATCCAGTGGCTCCAGTCCTCTACTTGCATACTGCAGGCAATCTCTCAGTGCCCTGATCATTACATGTAAGGTAGGCCAAAAGGGATGGAGTCTGGCCTAGAATTTTGCAGCTGTGAGTTTGGGGT…
>XR_309743.3
ctggagtgggttgacatttccttctccaagcctaTGGgaaggagaaaaagttgGAGTAAAATTGGTTTTCTAGCTCCTTGCTTTCTGGAGATTCACACTGGCAGTAAGAAATAAAAGCTAGAAAGAAGAGAAGGGTTAGAGATGTGGCACGCTGAAGAAGGAGAGGCTAAGCACCTCCTCACCTAACAAGGGATGTTCAGAAGTCAAAtcttctcctctccccacagTTATAGCTGCTGGAGACAGCGTGGGTGGCGGCGGCGTC
>XR_309755.3
actgctctggatgttcTGGAAGGCTCACCCTCCCAGCAGTCCATGTTGAGCAAATGGGAGGAAGGAtgactgaaagaatgaatgaacactGCCAGTATACTCCCTGAGCCTACGAAGACTTGTTGGACCTGAAGAATGAGCATATGTGGGCCAGATAGTGGTGGGAAAAGAATGTTTCAGAAGATGGAACAGCACATGCAAAAACTTTAAGAAGGTCAGAGTGACTGGAGAACACATGGATAGAGGTCCAATGAGCAGCTTCAGCATTACCTGGGGATTTGTTTGGGAGAGACTTCCCTTATAAGACTGAAGAAACATttggggaggtggaggtggaaGGCGGTGCAGGTGGAGATGCTGGCAGAAGTCCTCCTCTGAATGCTAACACAGCTCACTGAA…
>XR_001296428.1
CAAGGAGAGCAGGAATCCTATAATAATGAGAgtttagagagaaaaagagagagagagaatgaatagtCACTTTGTGTGTGGGCACAGGGTTTACATCTGGTTTTATATTAAGTTTGAGCCAAGTGAAGGCCAAATGATACCACAACAAAGCTCAAATTAACGTTCTGTGGTAGTCTGAAGAGGGAAAAGCAGTGAGATAACCAGGTCATAAACCCACTCATCAAAGTAAAGTGCTTGCACCCGCGATGGCTCAAAGGGGAGCTCTGCTGACTGTGGCCTAGAACCCAAGGCCCTGAGGACAAGGACATGCGACTGGAAACCATCTGAGCCCAGGTAGAAACATAGAAACAGAGTGATCAGGAAACAGAACTCAGCTTTGCAGACTGCCTAGTTAGTGAG…
>XR_001296558.2
ggcaggctacagtccatagtgtcacaaagagttggacacgactgaagtgagttagcacatagatatatgtatgtatcaaaCATTTACTAAAATATATCTGCCTAGGGGTTTGGAAATCTAGAAGGATACTTAGCAAACTGTTAACAGTCATTACATTTccttgtgtgtgttcagtcaggATGGTACAATTTAgggtaattttcttttatttttaaaatatttgcatatgtttTTCTATATAGGGACTGTACATTTGTGTAATtaggaaagaatttttaaaagaaaagaaaaaataagactgATCTTTAAAATACTCAGTGCTTTAGTCCAAAGCTGGAATTTAGCAAGGTTTTCTTTCTCAGTCACGGCTCCATTGTTAAAaattctaggatttttttt…
>XR_001296572.2
cggtctctcttcccttctctaggtggagagagagaaggtgggaaGACAGTGGGAAACTGGAACTTCCGCAACAAAGGCTACTGAGAGAAAAACGCCACCCCTGCGAGACAATTTCCCctgtagtggctgtatcagtagAAATGAATGGTCTTACATTAAGAGGAGACACGTGATTTCAGAAGAGACCTGGAATTGAAAAGAATGCCTCTAACTCTCTGGAGattacaaAATGTCCTCAGTGACAAATGGGGAGTATTCTACAACCTATGAAATGAAAGACTTACAACTTTAATCTCAAAATGTAAACAGttcttaaaagtaaataaaagagcaTGCACACAAAAGCAGACAGAGGACATAAATTAACAGTGggtaaaagaagaaatacaaagatcCCAA…
>XR_001296618.2
GAATAAAACTGGTTTTGCCATTAACTAGCTTGGTTTCTTTGAAAatgaagatacagaaaaaaaaatctgtcaacaTCTActctaaacaaaacaaatttggtataagaatattaatatttgcaaaaatataatttaatgcaAAAAGAGGGATATGATACTAAGATAAGCAATTGTCTACCAGGAGGATAGAATCATCATGTACTTGTATGTATTGCCCCCTTAACCCCCCAAAAAACAACCTTGAAATATGTTAATCCCCAAACTGGGAGAATTTAAGACATCTCTCAGATAATGATGGATCAAgcatttaaaacattaataaGGATAATGAATAATTGATTTGAACAACAagaaggggaaactgaagcacagagcttCAGTGAAATAGCTTGTCCAATA…
>XR_001296636.2
CCTTTCGCCACTGAGGCCGTGGCCATGAGTATGCTCAGGCTTCAGAAGAGGCTTGCCTCCAGTGTCCTTCGCTGTGGCAAGAAGAAGGTCTGGTTGGACCCCAATGAGACCAATGAAATCGCCAATGCCAACTCCCGCCAGCAGATCCGGAAGCTGATCAAAGATGGGCTGATCATCCGGAAGCCTGTGACTGTCCATTCCCGGGCTCGATGCCGGAAAAACACCTTGGCTCGCCAGAAGGGCAGGCATATGGGTATAGGTAAGGAAAAGGGTACTGCCAATGCTCGAATGCCCGAGAAGGTAACCTGGATGAGGAGGATGAGAATTCTGCGCCGGCTGCTCAGACGATACCGTGAATCTAAGATTGACCGCCACATGTATCACAGCCTGTACCTGAAG…
>XR_001296754.2
CTGAGTCAAGGAGAGGAGAAATGGTAGAGGGAGGATTTGAACCTACAGTCTGGCCCCATCGATGCTACTGAAAAGAAAGTTTGCTTCTAGAAGCCGtattatatgcaaatataaagGATAAACTTCATACTGCTTATGGAATTTAGATGGAAAGCACCTAGCCAGCAAGGTGCTTATGGTGGCTGCTCTACTGGACTGCAGTGAATGACGACCATAAGGAATGCCATACCTGCCTACCATCCCTTACTGGACCTGAGCATGAGTGGGAAATAAAGTCACTGAAATCTAGGGGTTGTTTGTTTCTGCAGTATAATCTAGACTACTCTGATTAAAAGTAGGGaggaaaaaagatataaataattgCAAGGCACATCGAAGCA
>XR_001296821.2
ATGGGTTACCTTTTAACTCTAGCCatcactgcagtcaccacctacaTAGAGATGCTCCCACCCCCACACGCAGGCATCTCTCGGGACAACTGGCACAAGCGCCGGAAGACCGGGAGCAAGAGAAAGCCCTACCACAAAAAGCGAAGCGGAAGTATGAGCTGGGACGCCCCGCTGCCAACACAAAGAATGGCCCCGTCGCATACACACAGTCCGTGGGCGGGGAGGCAACAAGAAGTACCGGGCCTTGAGGCTGGACGTGGGAAACTTCTCCTGGCGCTCGGAGTGTTGTACACGCAAGACAAGAATAATCGATGTTGTCTATAATGCATCCAACAACGAAATGGTCCGTACCAAGACCCTGGTGAAGAACTGTATTGTGCTTATCGACAGCATACCCTA…
>XR_001297074.2
AAAGAATTTCAGCTCTTGTTCCCCCTGCTCCCTCTTGTGCCCACGTTCTACGCTGCCATGCCCTGCTCACAAGAGGCACAAGTCGTCTCCCCCAGCAAGTGGGCCTGGGCCACGGAGGCGGGAGATATGCATCTCCGCTTTGCCCGGCTCTCGGAGCACGCCACAGCCCCCACCAAGGGGTCCGCGCGCGCCGTGGGCTATGACCTGTACAGTGCCTATGATTACACAGTACCACCGATGGAGAAAGTGCTTGTGAAAACTGACATTCAGATAGCCCTTCCTTCTGGGTGCTATGGAAGAGTGGCTCCTCGTTCTGGCTTGGCAGCAAAACACTTCATAGATGTAGGAGCTGGTGTCATAGATGAAGATTATAGAGGAAATGTTGGTGTTGTCTTGTTT…
>XR_001297078.2
CATTCTCTTCCGGTCTGTCTGCCGCCAGGGTATGGAGTGTGGAGTGGTGGCTGGGAGCGTTTTCTCGGCTCGTCTGCAGCTGCGGTGTGCGGCAGCCTCTTCGGGGGACGTGCAGTCCCAGCTGGCCGCGCCTGGAAGCCCTCTGGGCTCAGTGGGCACGGCCCCACACGGGCGGTCGTTTTAAGGCGAGGAGAACGCTTCTGTGACTACCCTGTGCGGGTTAATTTTGGAAGTGATGGTTAAGGGTCCTGGACAATGAGTGCTCAGTCTGAGAGTTAAAGGCACTCGAATTGTAGGAACACAGATGAAGGTGAAACTGAAGAAAATGAGTCTTTccccaaaggagaaagaagatgggGAGGATGAGATGTCAGAAGATAAGGAGAGTGGCAGTAGAGA…
>XR_001297090.2
TCAGGGGAAGGCACCAGGGGAAGGCGGAGGAGGGAACCAAGGATGGGAGCAGAGTGGCGTGAGCAGGGCCCAGTGTTTCCTCCCACAAGGCAGGTAGCCAAACACTGCTGAGATGTCCTGGgcaatgggggtggggagaaatgtCCCGTGCTGCCGCCTGGTCCTTGTCTCCAGAGCAGGAACCCAGGCTGGGGACCCAAAAGGGGGCAGGCAGGGGGGTGACGGTGAACAAAGGCCTCTCTGGGAAAGAGATCCCAGTTGGCGGCAGGACGTACTTTAGGCCACCACGGGGCCCTTGCCAGCCGCCCTGAGGCCAGGAGGCGCCATTTTCTCCGCTGGGGCTGGTCCCCTTCCGTcgcagggaggaggggagggcgcGACCAGGCGGGCGAGGGGCGA…
>XR_001297172.2
CCGAAGTCCTGCTCAGTCTTTGTTCCTCGACGTGCTCTCAGGCGGTCTGAACCAAAGCCCTGGCTCAGCTCACTGGGTTAAAGGTTAACTTCCCGATTTTGAAAGTCGGTGATATTTACGAGCTCCGTCCTGGGTTACTGGATGTTCACTGAGTGCTGAATGATGGCGGAGGAATCTCTTCGGATCCTGAAGAAACCACTTACACAAGCTTCCTCCAACCAAGTGAAAACGGTCTCACACGGCACACGATTGGGACTGCGAATCAGACACCCGGCCGCTCGCCGGAGGCGAACGAACTACAACTCCCCTCCTTCCGCGCGGCGCGCTGCGCCAATCGTCAGGCACAGCTGCGAGGGGCGGGGCCTATATAAACCCCGTCCCGGCTCGGAAGCGTCCTTT…
>XR_001917008.1
ttggcCCTGAGCTTGGTAAAAGAGCCATCATCACTGGCTACAGCATCCCCAGGCCAGCCTCTAAGCCGGGCACTCCTGGGACTTGGGATTCACTTCCAAATCCCCCGGAATGTCAGGGAGCCAGTGAATGAACGATGACGACTTCAACCCGACTCCTCGTCTCGGCTGGGCTGCCCTGCTCCTGCCACATGGAGATGCTGCTGGGGAAGCGTTCCCTGCAGAAGAAGGCCTCCTTGTTCTCACTTGGGACGGTGCCCTCGCTCCGCTTTTAGCCCAGACGGCAGAGGCACCCCACCCTCAGCTTCAGAGggactctcaagaggcttctccaacaccacagttggaaagtgGCTCTGGCCAAGCTCAAATGTGGAGAGGGCCTGGGCTAATCGAGATGCC…
>XR_001917082.1
CTTAGGAAAGGGTTAGGCGAGTGGAATGAGCagtcaattaattaaaaatgcttttcaaaaTGAACAAACTGCCCTGACTTTCTTGGGTTTAAGAATATTGGCTGCTGTGATTTAGTCGTCCCTTGAGGAGAGAAGGCAAGTCAAGAAGGATTTCAGGGTGTTATTCCATTTCAATTTACCAGATGTCTCTGTTTTCAACTTGCTTGATGTGCATCCTAGAGAAGACTGACTTTTGAAGTGACttttaaatgaaggaaaatatagTTTGATGAGTTGAAATAATGTTAGTAAGAGAAGTCAATAtggcatttaggaaaaaaaagacataaaagtaaAGATGGAAAATTGTGAGCGGAAAGAAGCCAACTGTgcctgaaatttattttattcactatgcca…
>XR_001917091.1
ttgctgtggacgtcttattctctcagttttggggactcgaaCTCTGGGCATAACAAAAGGAACCTAAAAACTtgacaaaatacatgaaacaatagTTTTCAAAGCCTGACTGTGATCTGTGAAGGAGAGTAAGCAAAGGAAGTGAACCCTAAGATGCCTCACTCCCACCTGTAGAGGGTTCAGCCGCTGTGCAGtcaacagGTATGCAAATGATGAACTGTCTCAGAGTAGACTTCCCTCCTTCACCAACTCTACAAGGAACCAGAATGTTGGTACCAGCAGCAGCCCCTTGTGCCCATCTGCCTTCTCAGGGAGTGCAGGCAAATCTGGgtggattctttaccagctgagagcTACCAGGAAGCTCTAAATGGGAAATGagaagtgtagttgctcagt…
>XR_001918757.1
GTCGCTGGGAAGGGCGCGGGGTCGAGGGGCTGCGCATGGGCAGCACGCAGCGCTCCGGAAGGCGACGGCAGTGTTAAGCTTTGGGCCTGCGCGCTGGAAGCCTTGCCTGAAGCAGGGGACTGCGTGATTTCGGTGGGCACCCCAGGGAGATCTGCTCTTGCCATTTTTGAGGATTTACCTTCAGCAAAGTTTTGGACCATCGCGTTGAGAGACTGGAGGGAAGATAAAACAAATGAGGGGAAGATATCAACATTTGGGGAATCCTTAGTACTCTTCTTATAATCTCCCTGTAAGTCTGAAATTGTatcaaaataagaattttttaaaaaca
>XR_001918777.1
cgggctgcagtccgtggagtcacaaagagttggacacggctgagcgactttcaggtttctttcttCCAAACTGTGTGTCGCCCCACTTTTGCTCCCTGCCTGCTGCGCTGGTCCCCGCCAGGGTCGTCAGAGATGGTGGACCTAGATGAGCACTCCCTGAGCAGATGAGCACTCCCTGAGCAGGGAGCGGATGGGTGTGGCCCTGCGGGACCCAGGAGCCTGCGGCTCCCTGGACGGGCGGAGCCACTGGAGAGGATCCACTGCAAATCTGAGCCTAACCTGAGACCCAGTGAGGGCTTGGTGGCTTTCAGGAGTAGCTCATTCAACCCCTACTCTGTGAAGATCAGGCGACCAAGGCCCACAGAGGGACAGTGATCATCACAGGGTCACACAGGAGAC…
>XR_001918811.1
TCCGTTTCCAGCTTCCGGGCGGGGCGCGACTTCCGGTTCCGGCGGTGGGCTACAAAGCTCGGCGCCGAGCAGCTGATTTCTCTTTCCCGGAGCCGGTGGCGGGGCTTGGCGTTTcgctcctctccttccccccgtTCACCCGGCCTTCCGAGGGGCACCTGCGCAGGAGTCTGAAAAATCCTTTTGCAGAGTTTTAGGATGGAGACTGAAGGGTGTCCAGAGATGCAAAGAGATGGAGAAGTCCAGAATGATGAAATAAGGTCACCATCAAATGAGAGGATGACTGAGGAGCCAGAAGGCATCCTGATAGCGCCGCCCCAGGTCCAGGTTCCACCAGAGAGCCTGGATGAAGACTCTGAAGATGACCTGGAGACCGTGCCCCGAAGGAGTCCTCTCAAC…
>XR_001918822.1
AAAAACTTGGAATAGTTCAAGTCCTAGAGAGGGGGGAAAAGGCAAGACAAAGGGGGCGGGACCGTCGATCAACCCCGCCCCTCAACGAAGACACGCCTCCCAGGACTCGGACGTCACCAGATAGCCCCGCCCCTCATTGTCAGTCCCGGGAGCCGGAGGAGGCGCCGGCCGCCGGGAGCTGAGCGCCGGAGTCCGTGGCGGGCGGGATCGCGGGCTGGAGCCGCTGAGACAAATAGCACATGCACGCAGAACCGCCACCGCTAGCACCAGAAGAAATGCCTCAGGGAAGCAGCGTGGCGAGATCTGTCAGGGCGGAAAGGCTCTGAAGAGGCAGCACTGAAGAGTTGGAGGATGTTTACAGTTATCCTTTGTTTCTGGGGACAGAGGACCAGTACACCG…
>XR_001918828.1
tctatggggtggcacagagtcggacactactgacgcgacttagcaccagcagcagcatgtgaTTCTTGATTATTATTTACACTATCATAGAAACACAAATATGTATGTGGGTTGGATAGCCAATATCCTTGGTATTTACTTCAAATGAGTGATGAAAATACCTGTTAAAACTTGGTGCTGGGACCTCCATTTTTTATGTCCAGTGGTCACCTTATAAACCAGGCatgaagagaaacaaaatgaTTAACTCTTTGTGTCTTGAGGTTTATTCCCTTCAGCTGGTCTAATGGAATGGGTATAATGATAATCATTTCTCAGTTTATCCCTaccctttctctttttaaatctatAGGAGCAGTTGTGATGTCAGTAAAGCTGTGGTTAAGTATATATGTTAGA…
>XR_001918864.1
ACACATCATCCCTTTGCTCTGTCTTCCTGAGAGCCTCACCTTGGCCCACTCCTTTCTCTCTCAGGGAAAGGTGGAGTTTCAGCTACTCCTGCCAGTCTGATGGAGGTTTTCAAGGAACCAGCCAGAACAGGAGGCAGCCAGAGAGACCAGTGCCAGGAAGAATGTGGCTGCTGTCCTGGAAGGAGAGGACCCACTAGGAAGAACAGAACCCGGCCGGCTCAGCCCCTGAGGCTCACTCTCTCCAGGGACCTGGCCTCGGGCCCTAGTAGCCCACCTCCTACCACTGTGGGCCATCACCAGCCCACTTCAGAAAAAGGTCATTAAACCAGATACTGCCCGCTTCCAAATAAATGAGAGCTTCAAGTAAAAAGACGGGGAATGAGGAGCATagaagtcaca…
>XR_001918865.1
CCGAGGCTCTGCTGACCGCTCGTCTCTAATTCTCGCCTGACACAGACattccctgcccagggaactgtttgatttatgttgaggtttcAGTGTGGGGATTCTGCTGACAGGAACCAGCCAGAACAGGAGGCAGCCAGAGAGACCAGTGCCAGGAAGAATGTGGCTGCTGTCCTGGAAGGAGAGGACCCACTAGGAAGAACAGAACCCGGCCGGCTCAGCCCCTGAGGCTCACTCTCTCCAGGGACCTGGCCTCGGGCCCTAGTAGCCCACCTCCTACCACTGTGGGCCATCACCAGCCCACTTCAGAAAAAGGTCATTAAACCAGATACTGCCCGCTTCCAAATAAATGAGAGCTTCAAGTAAAAAGACGGGGAATGAGGAGCATagaagtcacacagc…
>XR_001918921.1
TGTCCATCACCTGCCAGAGCTGTGGAGCTGGGGCCTGGCATCCTCAATCCCAAGGTCTGTAGAAGAGCAGCagtacccaccccaccccagaggccctcctttctttcccttcaccCCGCCTCCCTGCTTTACCCTCCTTCAAAAGCAGCCAAGCCCAAAGAGGCCTGCAGACAGCCCTGAGTTCATCTCCAAAAGCTGCTGCCCAGACAGCCGCAGAGAGCTTCTCAGGATGAAaggcttcctcttcctcctcttcaccATCAGCCTCTTGATTATGGTTCAGATACAAACCGGAGTCCTGGGAAGCAACCGCACCTTCACCACCTACAAGAAACCCCAAAGTGGCTCCCCAGCCTTCAGCAGCCTGGCCGGTGGCAGCATCCTTTTCTTCTTGACCAA…
>XR_001918932.1
taaagatttacaaaataatacaaattaaggGCTGAGACCCTGCCACATGCTCTGCATCAAGTTATTTGCGGGGGAAAGTCATGGTAAGAACACTGCATGAGGAGGCAGAAGGCCTAGATTCTGGTCCCCCAGGAAACCCCACTTAGCAGCTGTGCCCTAGGAAGAGCTTCCCAAGCCTCAGTTACCTCTCTGAAACTAAGGGGAAACTCTGTTAGCCTACTGGAGAAAAATACCCAGTTCTCCTGTTTTCAGCACTTAGAAGAAACTCTCCCTCTTCTCAGGTGCAACTCTGAGGAGTAACTTCAGTGACCTTTCTTTTGAATGAGGAAAAGCACTGACATTGGCAACTAAGGCTCCTGTTGTGTGTTAGTAAACCTGCCCAAGGCAACTAGATGTTCA…
>XR_001918959.1
GTGAGAGCTGGGGAAGGGTGTGGCAGGCAGGGGGTAATTTCTTGTAAGTACAAAGGCCCAGAGGCAAGAGAAAGATGGCTGTGttgggagaaaaaggaaatcctTTGATGCGATCCGGCAAATGGAAAGAGGATCACCCTGAATATTGCTAGAGACCTTTTGACGGTTTGAAATCATTCATGCAAGAGACACCAAGTACCCAGGATGTTTCAAGCACTGACCCAGaaaaatgttcctGTACACGCACCCGGAGGCTTTTGCAGGAGGCGGCTGTTGGAGAACCGGGAAAACAAGCCAAGAaacaagagagaggaaaaagaccACGCCTCGCTTGGCAGATTCCTAATGGCCCAGGAGACCTGAGGCTTTACAGTGGGAGGCCGGTGGGGGCTGGCTCGG…
>XR_001918975.1
GCATGCGCAAACTGCGATGCTGCACGGAAGATGGCGGCCTCCTTAGGAGGGGTCCTTTGGGAGATTCAGGCGGCATTGCCGTCATAGGCCGTCttccaggaaaatatttttttcaactcTGAAGACCTGGACGTGTTTTTGTCCAGGAAATCTCTTGGACCTGAAAGGACAAAGAGACCCTGGGGAAGAGAGCTTCAGAAAAAGAGGAGAGATTGTCGTAAAACAGAAACTTATTTTGGGGTGTGCGAGCCAAGTTAAGCGACGCAGACGCATCCTCGAACAGCCGGAGGTTCACTCAGAACAGCTCCCGCTCCTAAGGACGAGCTGCGCTTGGAGACTTTTGGTCCTCATCTGGCCCCTCCCTCCGGCCGGCGTGCGCGGCCCCGCGGGGACGGGGTG…
>XR_001919062.1
GCTGCCGAGTCATGGGAAGACCCTGAAACCCATCAGGAACGCACTGAGGCCTTTGGTCAGGGGTAGGTCAGTCTAAGTGTCCTCTTTCCTCTGAGGACCACAGCCTGGAGATAAAAGGTTGCAAAAGGCGCAGGGAACAGCATTTTGAAATCCTGCACCCTGGGAAGGCTAGCAGCTGGCTCCAGACTAGGTGTGGAGAGCCGCAGATCCAGCTGCTTCTGGGGCCCCTGACCTCCCAGACCAAAGTGGGAGCCGTCCCAGAGGAGGGGGAGAACAGAGGGCTGGGGGCTGGCCTGCCCCAGGACTCACTGCCAGTCTGCTGCTCTTCCCACCTGGATCCTTCCCTCCAGGGGGTAAATAGCTGAAAGGACAGAGAGGTCACAGGTCATCTTGGGGAGC…
>XR_001919141.1
GTCCGGGCCCAGCGCTGGCGGGAGGGAGCGCGCGCGGGTGCCACCCACCCTTCGCCCTCTCAAGCTAGGTCCCCTTTGTTCCCCCACCCGGAAAGAGGCCGCCGCGCCAGGGAAGCACCCAGCCACAGAGTCCTCCAGGCGCCGATCCTGCGCGGTCGTCTTGGTCCCGGAGATGACCGAGTCCCGGCACACGGACCGCCACGACCACAGGGAGGAAGAGCCAGCTCATCATTGCCCACTGCCGGTCAGGCAGAACCATGCGGCCCCCAGGGCCCCCGCAAGCCCACTGCTTCACAGGCCTGCAGCCCTGCCCCGTACCCCCTTGTCTCCCTGAAAGTTTGTTAACTGTTCTCCCCTGGGAGAGGGCCACCCAGGAACATTGAAACAAGAGCAAGAATC…
>XR_001919142.1
GTCCGGGCCCAGCGCTGGCGGGAGGGAGCGCGCGCGGGTGCCACCCACCCTTCGCCCTCTCAAGCTAGGTCCCCTTTGTTCCCCCACCCGGAAAGAGGCCGCCGCGCCAGGGAAGCACCCAGCCACAGAGTCCTCCAGGCGCCGATCCTGCGCGGTCGTCTTGGTCCCGGAGATGACCGAGTCCCGGCACACGGACCGCCACGACCACAGGGAGGAAGAGCCAGCTCATCATTGCCCACTGCCGGTCAGGCAGAACCATGCGGCCCCCAGGGCCCCCGCAAGCCCACTGCTTCACAGGCCTGCAGCCCTGCCCCGTACCCCCTTGTCTCCCTGAAAGTTTGTTAACTGTTCTCCCCTGGGAGAGGGCCACCCAGGAACATTGAAACAAGAGCAAGAATC…
>XR_001919152.1
AGTCCCCAGCATTCTCGGCACCCTGAATCACAGTGTGACACTGGCTGTAGGCACCACAGAAGGGGCCCCAGGTCTGAAGACTCAGGGCGTAGGGAGAAATCAAAGTGGAATACGTGTCTGGCTTCACTTCTGTTAGATGCTTGGTATTGGGAGTTCTTCCTACAATTCATGAAGAAACTCCTGCTGCTCTTCCACGTACTTTATCCTAGAAAGAGAACTTGTTCCACTGGCAGGAAAGACTTCTACTGGTGAAAGAAGGAGGTTTTCCCAGCTAGCCCCATGTCTGTACTGCTGGGGATTCATCTCAACATCTCCCAGCCTGATTTTTCATGCAAGAGAAGAAAGAATACCTTCTCTAGAACCTCCTTttgggaaaaagagaaaggaacccacctgtct…
>XR_001919209.1
CCTGTTTTGCCAGGCGTCCGGGAGCTGGATGTTGTCTCCTGGGCTACCGAGTGTCCGCGGGTGGGTTTGGCCGCGAAGGCGTTAGGGCGGGCGAAGACAAAGAGAGATTACATCTTCGAGGCTCAAGTGGTTTGGGGTCTTTCACAATTGGGTGCTTCGCCTGCTTCTCACTCTGCATCCTCCCCCAGCCATTTAGTTCACAGCCGCTGCTATACCTGCTCTACGAACTGCAAACACCCATGTTTCTGTGAGATCCACATTTCTCTTCAGAACCTTCGCTCCTCCACGTTTGGTTTCGCTGTCCTTTGCTGTGACATCTAGCACTCAGGCAGCTGTTTTGTGACCATGAGTGGAGCCAAGCAGAGAGGACAAGCCAACATGTTGAAGATGGATGAGAAG…
>XR_001919215.1
CAGGCACACCGTGTTGGCGTTGAGCACGGGCTCTTGGGGGAGGCGGAGGCCCAGGATATCGTTGGGTGCAGACCTGCAGGCAGGTCCCCTGCCCCAGCAGGCGCGCAGAGGTCCCTGTGGCTGGGGGTCCCAGCTCTCCAGGAGGGCGGGGCATAAGGTGAGGGCTCACCTGGGCACGGAGGCAGCCAGCAGCAGTAGGAAGAAGAGAGCGCAGAGCGCGGGCCGCGGCTGGGGCCGAGGTCGGAGCCGCAGCCAGGGGCAAGGgccaaatgACTGTCAAGAGACCTCTCcagcactgttcaaaagcatcaattctttggtgcttagcctgaAGAAGGCAGAAATGTGAATAAAAACCCTATCCTGTACAgtgcttcatttttcttccatGGACCCACA…
>XR_001919240.1
CGAGAAAACCTCCAGACCATAGAGTTCAGTTCCTATCTGGGCCTCCCATACACCACTTCCTCTTGTCGGCCTAAAACCGCGCCTGCGCACGTTCCATCTTCCTCTTGGGCTCGGATCTAGGTTGTGTTAACATGGCGAAACGCACCAAGAAGGTCGGAATCGTGGGCAAGTACGGGACCCGTTATGGTGCCTCCCTCAGAAAAATGgtgaagaaaattgaaatcagccAGCACGCCAAGTATACCTGCTCCTTCTGTGGCAAAACCAAGATGAAGAGAAGAGCTGTGGGCATTTGGCATTGTGGTTCCTGCATGAAAACAGTAGCTGGTGGTGCCTGGACCTACAACACCACCTCTGCTGTCACAGTCAAGTCCGCCATCAGAAGACTGAAGGAACTGA…
>XR_001919249.1
CAAAGGAAAAGCCATAGGAGAACATAGCCAGAAGGTGGCTATCTACAAGCCAGGAGGCGAGCTTCTCACCAGGAGCAAATCCATGAGCCTGGACTAcccacctccagaactGAGCTGACTACACAAGAGAAAGTACATCAGAATTTCCTTTGGAAGTATTGTcagctgctgacatggatatttcaAATTTGAGCTCCCAGTTTGGAGAGCAACAGAGATTCATAACTTCTTTAAAGACCTCATCTCATTTTGTGGAGGAAAGGAAGGGTGTATAAGGAGACAAGTTTGCTTTTCGATACAATTTCAGTGTAAAGttctagagGTCTGAAGTCCAACATGTCTTCCACTGGGCTGAAGTCAAGGTGGCAGCAGGGCCCTATTCCTTCTGGCTGTTCCAGA…
>XR_001919286.1
ccaggaattgaactggggtctcctgcattgcaggtggattctttaccaactgagttactaGGGAAGCCTTGGATGTTTAATAGACTTCTCCATTTTATTATATCTAAAACTAAACTCCTGATCTCTCCTTTGTTCAAAAACCTATACTTACAACCTTCTCTGTCTCAGTTAATAGTAACTCCATCATTTCCACTGCTGAGGCTGACTCAGCAACTCTTACACCCCACATCCAGTCTGTCATCAAATCCTGCTGCTGTTTCTTCAAAATATGTGACTAATTCTCCCGTCTCCACTGATACCACCTTGGTCCAAGCTGCCGTTACCTTCAATCAGGATTTCATATCAGCCTTCATTaaccttcattttcttctcagCCCAGCAGCCAGGGTGATCCTTTTA…
>XR_001919307.1
GTTCACAATACCTTCCAGGAatgagttaatttaaaaaaaaaaaaagttaatgccTTACTTGGAAGGAATCATACAAAAActttcagggatcaaacacaagtaTGACACACAAGGAGAGTGTCTCAAAGATTATCCAGTGGCAAATGATGGTCAGATGATAAAATACCTCAAATATGTTAATGATACTATAAACTACTGCCCAGACATCACTTTTCAAGTCTTTTCTCGTCAGTGCAAGAAATTAAAAAGGTATTATGCTTCTGCtccatttttgaaaaaaagaaagtcttgtCTCTACTTTCCTAAAGTCTCTCCCAACAGGACTTTTGGGGAGTATATTCTGAAAACCCTTTACCAAAGAACCTGGTTCTGACTTCTGTCAGCTCAGAAGTGTCTCAC…
>XR_001919329.1
AGACATGCTCCAGCCATGGTGGTGGTTGCACCCGCTCAGAGCCTGGCTGCCGGGGCCCCTAAAGTACTGCTTCTGTCTGGCCAGCCCACTGCTGCGGCCGGAGCCCTGGCTGGCCGGGTTCTGCTGGTCATGGTGCCGGGCCAGCAAGGGGCCAGCCCGGAGAGGGTGAGGGGGGCTCTGCCCCAGGCGTGCAGGTGACAGCGCCTCACGCACCTGAGCCCGGAAGAGAAGGCGCTGCGGAggaaactgaaaaacagaagcaGCTCAGACTGCCAGAGACCGAGAGAAAGCTCGAATGAGTGAGCTGGAGCAACAAGCGGTAGATTTGGAAGAAGAGAACCAAAAACTGTTAGAAAATCAGCTTTTACAAGAGAAAACTCATGGCCTTGTAGTTGAGAA…
>XR_001919410.1
TCATAAGCCGCCATCATGGTAAAGCTCGCAAAGGCCGGCAAAAATCAAGGTGACTCCAAGAAAATGGCTCCTCCCCCAAAGAAGGTAGAAAAAGATAGTGAAGATGAGGAAATGTCAGAGATGAAGACGATGAGAGCAGTGGAGAAGAGGTTGTTATCCCtcagaaaaaaaggcaagaaggCTACCACAACTCCAGCAAAGAAGACGGTGGTTTCCCCAACAAAAAAGTTTGCAGTTGCCACACCAGCAAAGAAAGCAGTTGTCACCCCTGGCAAAAAGGCAGCAGCTATGCCAGCCAAGAAGACAGTTACACCTGCCAAAGCAGTGGTAACACCTGGCAAAAAGGGAGCCACCCCAGGCAAAGCATTGGTAGCAACCTCTGGTAAGAAGGGAGCAGcc…
>XR_001919414.1
TCGGAGCTCGGGGTCCGGCCGAGGTTCCAGCTGCTAGCTCTTCGCGCGGTGAGGCGCGGGGCCCGGGGCCGGTGGGCGGCGGACGGGGGCCAGGAAGAGGGAGCGAGGGTAGCCGGGGAGAGGGGGGCCGGCGACAGCCGCACGGTGCGCAGGACCGACGGCCGACGCTCTTGCGAACTTGGGCAGAGTCGCGCCACTGCGCCCGCGGCCCGAGCGATGAAGATGGTGGCCCCCTGGACGCGGTTCTACTCCAAcagctgctgcctctgctgccaTGTCCGCACCGGCACCATCCTGCTCGGCGGCTGGTACTTGATCCTCAATGCTGTGGTACTGCTGATTCTGTTGAGCGCCCTGGCTGATCCAGATCATTACCACTTTTCAAGTTCTGAACTCGGG…
>XR_001919523.1
accaaCCAGCCTCCCGTCAGAGAGGGACATGCGCAGTGAGTGCCTCCCGTCTCTTCTacccgaacccccctcccccccccaagcagagagaccccagcagcagcagcagctgatgatgaagagagaggcagtggcAGAGGGGGGGcaccttttatttctatttttaaagggaCAGGACACTAATTTTATCCCACTTCAACCTTGAattgaggggggtggggggaaggcgGCTGAgttccttcccccaccctccagcccTGAGACCTGAGAGGGGGATTGAGcctgagagagaaggagaaggagtttCTTCTTCTTCGAAAACCCCCATCCACGACTCCTACCCCCTCACCCCTCCACTAGCCTCTCTCCCGAGccccctccatcctcctcctctttggc…
>XR_001919537.1
ACCGCCCCCACGTACGAGGAGGAAAGGTGAGGTGTGGCTAAGGACTTGTGGGCTGGAGGTCAAGGCTCCAGAGCTGCGTTCGGCACTCATTTAATTTCGATCATTAACTCACCGATGTATTTGAAAGCCTCCTCTTGCCCCAAGACTTTATTGCTCAAAGGAGgttgttacaaagCCAAGGTTTGACATCCCTGAGTCATagagaaaattcccattggctgtctattttacatatgGCTCTATCCTACAAGAGTGTTTATCTACCCAACAGCTGGGCTGGGGGAGTAGTAGTGTTTCCATAGCATAAACGAGGACAGTGTGattcagagaggctgagtaaaCTGCCTGATGCCACACAGCTACATGCAGTGATGAGTATGAGTTTCAAACTTGGATTTG…
>XR_001919568.1
CTTTCGGCTCGGAGGAGGCGAAGGTGCAACTTTCTTCGGTCGTCCCGAATCCGGGTTCATCCGACACCAGCCGCCTCCACCATGCCGCCTAAGTTCGACCCCAACGAGATCAAAGTCGTGTACTTGAGGTGTACCGGTGGGGAAGTCGGTGCCACGTCTGCCCTGGCCCCCAAGATCGGCCCTCTGGGTCTGTCTCCAAAAAAGGTCGGTGGTGACATTGCCAAGGCAACTGGTGATTGGAAGGGTCTGCGGATTACAGTGAAACTGACCATTCAGAACAGACAAGCCCAGATTGAGGTGgtaccttctgcttctgccctGATCATCAAAGCCCTCAAGGAACCACCAAGggacagaaagaagcagaaaaacattAAGCACAGTGGAAACATCACTTTT…
>XR_001919579.1
ATTTATAGCGCGGGCTGCGCGCGCGTCACGGAGCCCGGCCCGACTGACGGGGCCGCTGACGCGCTTGGCCGCGGGGCCGAGTCCGCGGGGCTGCGCGCCGGGCGCCGGCGACAATGGGGTTCTGTGTGTGCAGCTGCCGTCGCCGctgggggccgggggaggggggcgggcagCCGCTCCCCTACCCCCCTTCCTCTCGCCCGCGACCCCCCGAAAGGTAACCGGCCTCTTCTGCCCCTGGCCGGGCCCCGCCAgctgctttctcttttctttttataaaatttaatcagTAAGTTTCCCTCGCCCCAACCGCttccattccccccccccccccaccccgctttCCCTTCTGGCCCCGCAACATGACGAGACAGGGGGCTTTAGCCGGCCGGGGGCGAC…
>XR_001919764.1
ctctagcgaccccatggactgcagcctaccaggctccttcgtccatgggattttccaggcaagagtactggagtgggctgccattgccttctctgaactaaGATGCAGATGTGACTTATTTCCCACCTGATGAGCAGTGGTCATCAGTGGCTTATAAAAGGGGCAAGATCAAAAGCTCTGTTGGAGTAGGTGCCGAAGGTAACGAACCGTAGACTTCTGGCAGTTTTGCAATAGAGAAATGGAGGGTAGTTCCCTTTTTTAAGATGGGGGAATTCCACTGTATGTTGATAAGGAAGATGAACAGGGAGAAATGGGTGAGTAGGGCAGAGAAGCAGTGTCCTAGAGAAGACTGCACTGTTTTCAGGGTGTTTCCAAAGCTCTCTGCACTCCCCTtggatc…
>XR_001919795.1
GGAAGCCCTTACTTTACAGTTGGTCCTGCCTAATCAGGGTCAGAGAGTAAGGAAAACAGTCCGCATCAGCAGGTGTTTCCTGCGCTCCCACTGGCCACTGTGGCAAGTCGCTGGGTGAGCAGCATGGAGTGGAAACTCACGCTGTTTGCTGAGGCCAGAGCCTTCAAGGCTGGAAGGCACCTTGTCTAACAGGGAGTGAGGAAGGCATTCTCGGCCTTGGAGAAGGGACCAGGAAAAGAAAGGTCCCGAAATGAAGAATCCTGATGTGTATTTAACTAAACAAGTAAGGCAGAACatccatgtaaaaaaaaaaacagtaaacgAGCCCCTATGTGACCAGCTGGTTTGAGGGAGTACCTGTCACTCCAGAACATCACCTATACCGTGTCTGTAAAATAC…
>XR_001920006.1
aagctgaggcccagagaggatgcagaaaatgcaggCCATATCCACCCCCAACACTACCTGCCCAGCCTGGAAGCACAGGGGTCATTCTCTTGGAGGGTGTGAGAGGGCAACTCCACTCTGGGTAAGAAAATCATCACAAGAAGGTGTGTCTGGGTGGAATTACAGCCAACCGCCTCCACGTTCTCACCTCCCACTCAGCAGGTCCTATTACGGACTCCCTGAAGCAGCACGTGGAAGCAGCTCTCTGGAAGGTTGCCTTAACTTAGTTGCTAAATCCCTCACCCCACCCTGATCTCTCAGGGAAGCATgcagaagttccccaaccagggatcaaacctatgccctctgcagtggaagcatggaatcttaaccactggatttccagggaagtcctgcata…
>XR_001920007.1
aagctgaggcccagagaggatgcagaaaatgcaggCCATATCCACCCCCAACACTACCTGCCCAGCCTGGAAGCACAGGGGTCATTCTCTTGGAGGGTGTGAGAGGGCAACTCCACTCTGGGTAAGAAAATCATCACAAGAAGGTGTGTCTGGGTGGAATTACAGCCAACCGCCTCCACGTTCTCACCTCCCACTCAGCAGGTCCTATTACGGACTCCCTGAAGCAGCACGTGGAAGCAGCTCTCTGGAAGGTTGCCTTAACTTAGTTGCTAAATCCCTCACCCCACCCTGATCTCTCAGGGAAGGTGAAATCAGATGTTCCGATGGGGAAACTGGTGCCCAGAGACGGCAAATGTCTTATCCAAAGACATCCAGCAAGTTAGTGGCAGGACTGAGAGG…
>XR_309772.3
ATCCACCATTAGTCAAGAAACTTTCTGCCCATCCTCTGTTGTTACACATGAGTCTTCTGGAAGGAAGTGTCCCAGGGAGAAGAAGGGTATCTGTAAGGGTCAGAGGAAATGAAGTGTGTGGGGATTATGGAAGACCTGTGGATAACAGGAAAACTGGACCTTCGCCTCTGGGGCCAATTGCGAGAGGagccTTTGGACACATACAGAAGAGAATAAAAAGCAAGTGAAGTGGTTGGTGAGCCCACCAGCCTGAGGAGCCCGTGCTGGCCTTTCTGGCCCTTTCCTCAGGGACTGCAGTGCTGACCGTGGGAAAAAGCTGCTGGTGGGGCCTGGGCAGGATGGCATTGTCCCGTGTCCCTCCCAGCCCGTAAATCCTCCTCAGCCAGAGCCTGAAGTGTC…
>XR_309775.3
TCGCGCCGCGCTGGCGGGGAGGAGACGCGAGGGTCGATCCCCGGGTGCCCCGACCCCGGCTGGGACTCACGCCCCGCAAGGCGAACGACGCGGGCCTAGCTccggggggagggggcggaggcTGGACGGCCGGCTGCCTGGGGATTGTAAAGATCAGCAACAGTCATAGCCATCGCTTATTGAGCTTCTATTAAGTGCCAAGCAGACTGCCGACAGTATTAACGCGTTCGTTCAGCGTCTCTAGACCGACCGTGGCCTGGCCAACAGTCCTCAGGTAGTTCCCTAAGAGAAATGAAGGCACATGTTCACATGAAGTCTTACACACGAATGTACGCAGAAGCTTTATTTGCAATAGCCGAGAcctggaaacagcctaaatgtccatcatttTGCGAATGG…
>XR_309776.2
TTTGGTTCTGGAACCCAGCCACCACCCTGTAAGGAAGGCCAAAACATCTTGGAAGAAGAGATCTATGAGAAAAACAAGCTTCTGGCTGAACTGCCAGCCAGTGAACAGCACCAAAGTGCCAAtgggACACATGTGTCCTCTTCCAGGTAGATCATGCTGCTAACTGTACCCAGTTTGGAGAGAAAATTCACAACTTTGGGCTGATGCAGGAGAAGCTGGCCGGGATGGCTATGCTGCAGTATGTGACTGAGGTGATGAAAATCTAACACTGCTCCTTGCAGCCCGAAGAATGTTTCTCATGCCCCACTCAGGCCTCCTTTCCAGTCAAGGCTCATGCTTTGGACCTTTTCTAAACATCATTCCTTGAGCCCAATCACGAGCCAGCAGTGGGTCTCCTGA…
>XR_309781.3
GATCATTATGAAAggatgcaggacaagaagcagcaCAGCTTTCGGCTTTCGGCTCGGAGGAGGCAAAGGTGCAACTTTCTTCGGTCGTCCCGAATCCGGGTTCATCCGACACCAGCCGCCTCCACCATGCCGCCTAAGTTCGACCCCAACGAGATCAAAGTCGTGTACTTGAGGTGTACCGGTGGGGAAGTCGGTGCCACGTCTGCCCTGGCCCCCAGATCGGCCCTCTGGGTCTGTCTCCAAAAAAGGTCGGTGATGACATTGCCAAGGCAACTGGTGATTGGAAGGGTCTGCAGATTACAGTGAAACTGACCATTCAGAACAGACAAGCCCAGATTGAGGTGgtaccttctgcttctgccctGATCATCAAAGCCCTCAAGGAACCACCAAGggaca…
>XR_309785.3
ACCGCCCCCACGTACGAGGAGGAAAGGTGAGGTGTGGCTAAGGACTTGTGGGCTGGAGGTCAAGGCTCCAGAGCTGCGTTCGGCACTCATTTAATTTCGATCATTAACTCACCGATGTATTTGAAAGCCTCCTCTTGCCCCAAGACTTTATTGCTCAAAGGAGGCTCTATCCTACAAGAGTGTTTATCTACCCAACAGCTGGGCTGGGGGAGTAGTAGTGTTTCCATAGCATAAACGAGGACAGTGTGattcagagaggctgagtaaaCTGCCTGATGCCACACAGCTACATGCAGTGATGAGTATGAGTTTCAAACTTGGATTTGtctggctccaaaatctctgtctTCCATGCCAGTAAAACAAAGGAGGAGAAGAACAAGAGaaaggtGCATGGAA…
>XR_309786.3
GTAGCTGCGGGTGGCTGTGGTGGTGGCGACCAAGATGTCGACCAAGAATTTCAGAGTCAGTGACGGTGACTGGATTTGCCCGGACAAAAAATGTGGAAATGTAAACTTTGCTAGAAGAACTAGCTGTAATAGATGTGGTCGAGAGAAAACAACTGAGGCTAAGATGATGAAAGCAGGGGGCACTGAAATAGGAAAGACACTCGCAGAAAAGAGCCGAGGCTTATTTAGTGCTAATGACTGGCAGTGTAAAACTTGCAGTAACGTGAACTGGGCCAGAAGATCAGAGTGTAATATGTGTAATACTCCAAAGTACACTAAACTGGAAGAAAGAACAGGATATGGTGGTGGttttaatgaaagagaaaatgttgaATACATAGAAAGAGAAGAATCTGATGG…
>XR_309811.3
CATTCTCTTCCGGTCTGTCTGCCGCCAGGGTATGGAGTGTGGAGTGGTGGCTGGGAGCGTTTTCTCGGCTCGTCTGCAGCTGCGGTGTGCGGCAGCCTCTTCGGGGGACGTGCAGTCCCAGCTGGCCGCGCCTGGAAGCCCTCTGGGCTCAGTGGGCACGGCCCCACACGGGCGGTCGTTTTAAGGCGAGGAGAACGCTTCTGTGACTACCCTGTGCGGGTTAATTTTGGAAGTGATGGTTAAGGGTCCTGGACAATGAGTGCTCAGTCTGAGAGTTAAAGGCACTCGAATTGTAGGAACACAGATGAAGGTGAAACTGAAGAAAATGAGTCTTTccccaaaggagaaagaagatgggGAGGATGAGATGTCAGAAGATAAGGAGAGTGGCAGTAGAGA…
>XR_309812.3
CATTCTCTTCCGGTCTGTCTGCCGCCAGGGTATGGAGTGTGGAGTGGTGGCTGGGAGCGTTTTCTCGGCTCGTCTGCAGCTGCGGTGTGCGGCAGCCTCTTCGGGGGACGTGCAGTCCCAGCTGGCCGCGCCTGGAAGCCCTCTGGGCTCAGTGGGCACGGCCCCACACGGGCGGTCGTTTTAAGGCGAGGAGAACGCTTCTGTGACTACCCTGTGCGGGTTAATTTTGGAAGTGATGGTTAAGGGTCCTGGACAATGAGTGCTCAGTCTGAGAGTTAAAGGCACTCGAATTCAGGAACACAGATGAAGGTGAAACTGAAGAAAATGAGTCTTTccccaaaggagaaagaagatgggGAGGATGAGATGTCAGAAGATAAGGAGAGTGGCAGTAGAGAT…
>XR_309813.3
CATTCTCTTCCGGTCTGTCTGCCGCCAGGGTATGGAGTGTGGAGTGGTGGCTGGGAGCGTTTTCTCGGCTCGTCTGCAGCTGCGGTGTGCGGCAGCCTCTTCGGGGGACGTGCAGTCCCAGCTGGCCGCGCCTGGAAGCCCTCTGGGCTCAGTGGGCACGGCCCCACACGGGCGGTCGTTTTAAGGCGAGGAGAACGCTTCTGTGACTACCCTGTGCGGGTTAATTTTGGAAGTGATGGTTAAGGGTCCTGGACAATGAGTGCTCAGTCTGAGAGTTAAAGGCACTCGAATTGTAGCAGGAACACAGATGAAGGTGAAACTGAAGAAAATGAGTCTTTccccaaaggagaaagaagatgggGAGGATGAGATGTCAGAAGATAAGGAGAGTGGCAGTAG…
>XR_309815.3
CATTCTCTTCCGGTCTGTCTGCCGCCAGGGTATGGAGTGTGGAGTGGTGGCTGGGAGCGTTTTCTCGGCTCGTCTGCAGCTGCGGTGTGCGGCAGCCTCTTCGGGGGACGTGCAGTCCCAGCTGGCCGCGCCTGGAAGCCCTCTGGGCTCAGTGGGCACGGCCCCACACGGGCGGTCGTTTTAAGGCGAGGAGAACGCTTCTGTGACTACCCTGTGCGGGTTAATTTTGGAAGTGATGGTTAAGGGTCCTGGACAATGAGTGCTCAGTCTGAGAGTTAAAGGCACTCGAATTGAACACAGATGAAGGTGAAACTGAAGAAAATGAGTCTTTccccaaaggagaaagaagatgggGAGGATGAGATGTCAGAAGATAAGGAGAGTGGCAGTAGAGATGAG…
>XR_309816.3
CATTCTCTTCCGGTCTGTCTGCCGCCAGGGTATGGAGTGTGGAGTGGTGGCTGGGAGCGTTTTCTCGGCTCGTCTGCAGCTGCGGTGTGCGGCAGCCTCTTCGGGGGACGTGCAGTCCCAGCTGGCCGCGCCTGGAAGCCCTCTGGGCTCAGTGGGCACGGCCCCACACGGGCGGTCGTTTTAAGGCGAGGAGAACGCTTCTGTGACTACCCTGTGCGGGTTAATTTTGGAAGTGATGGTTAAGGGTCCTGGACAATGAGTGCTCAGTCTGAGAGTTAAAGGCACTCGAATTGTAGGAACACAGATGAAGGTGAAACTGAAGAAAATGAGTCTTTccccaaaggagaaagaagatgggGAGGATGAGATGTCAGAAGATAAGGAGAGTGGCAGTAGAGA…
>XR_309817.3
CATTCTCTTCCGGTCTGTCTGCCGCCAGGGTATGGAGTGTGGAGTGGTGGCTGGGAGCGTTTTCTCGGCTCGTCTGCAGCTGCGGTGTGCGGCAGCCTCTTCGGGGGACGTGCAGTCCCAGCTGGCCGCGCCTGGAAGCCCTCTGGGCTCAGTGGGCACGGCCCCACACGGGCGGTCGTTTTAAGGCGAGGAGAACGCTTCTGTGACTACCCTGTGCGGGTTAATTTTGGAAGTGATGGTTAAGGGTCCTGGACAATGAGTGCTCAGTCTGAGAGTTAAAGGCACTCGAATTGTAGCAGGAACACAGATGAAGGTGAAACTGAAGAAAATGAGTCTTTccccaaaggagaaagaagatgggGAGGATGAGATGTCAGAAGATAAGGAGAGTGGCAGTAG…
>XR_309827.3
GCTCCAGGAGCTATAAATACCGATGCCTTCCGTCGCTGGGTCCTTTCGGGAGAGACTGTCGTCCTGCGTTGTTGTTTCCAGGTCAGTGAGACCAACTCCCTGCTTCGTGGGCGCTTCATCTGCTATGGGATCCGCATTTCGTTTGGGATTTCGAATACAACTGGATTGAGGAGAGAAGAGGAGCCTTACCAGCTTTGCAGTTAGCAATGCTTTGGAGTCTTTCTTTGACAGGGAAAttagtaaagtaaaaattaattctccaggcaaaactactggagtggaacccatttctttctccatgggaatcttcctgacccagggattgaacctagatcctactgcattgcaggtagattctttaccttctgaaacACCAAGTAAAATGAGTAATATATTCAT…
>XR_309829.2
GACCTGGCGGGGACATTGAGTGCCCCGCTACGGAGGAGTCTGAGTGGATAGAGGCTTGGAGTGTGGAAGTGTATGGCTTTCACAAAAAGAAAGCCAAGCCCTGGTGCTGGATGACGAAGCAGTGAGATGGGAGATGGTGCTCAGGGAACTTGCAGGGGACTCGTAGAGGAGAAAAAAGGGATGAAAGCGGGAGTAGAGGCAGTGGGTTAGGGGTGAAAACCCCTGCTCCATGTAACCTCCCTAGAAAGTGGCCAagtgggcagagggcagaggcccTGGCCAACGCCATCAGCCCCCCATGCTTCCTGAGCTCTGCTGAGCCCTCCTCCTGGCTCCAGAAGTCAGACGAAACCCTGAAGGAGAGCAGAGGCGGGTGAGGAGGGGGTGGGCGGGAAACAA…
>XR_309830.2
GGCTGCGGCTGCATCCTCACTCGTGTTTGCTGCGTCCATCCTCCCCCGCGTGGGGGGAACAGCCGGCCAGACCAGCGTACCTACAGCGGGGGCCGccaggggttgggggcgggggatgCCGGGCTGCCGCATCAGCGCCTGCGGCCCGGGGGCCCAGGAAGGGTCGGCGGAACCGGggtccccgccgccgccgccgctgccccgGGAGCCCCTGTCGTGCCCTCAGCCCCATCCCCAAGTCCGACCTTGGCCCCGACCCGGGCTCAAGCCTCATCGCAGCCCGAAGCGGCCCAGGAGTCGGGGGGCTCCGCTGAGGGGCTGGAGCTGCAGCGCTGGCGCCAGGGCGCTAGCGGGGCCGCGGGGGGCCCCGGGCCGGCagggggcgcgggcggcggccCG…
>XR_309838.3
CTAGTGGCTGCCCAGCCCAGTGCCTGTCGCGGAGCCGTCTCCTGGTGAACGGCGACAGAAGAAACAGTATGGCGCACACGTGCACTGCACGTTGTCAATGCCGGGCGCTGGCTTTAGACCTTTAGCAGGCAATCCACCCCCAAGAGCCAGGttgtgcccattttatagatgaggaaacggaggcacCGGAAAGCTGGAAATCCCATGTCACAGGAACCCCTCTGTCCCAGGCAAACTAGAACGTTTGGTCACCTGTGGGGAAAAGGGCGTCGCAGTGAGGACCAGCGGCTGGAAGTCAGACACGCCGGGTGCTGCCTCTCGCTACCCTCTCGGTCCGCATCACCTCCACCCAATAGAAGAGGATGCTGAGGCTCAGAAGCTGTGACATCCACTCACACA…
>XR_001295442.2
CTTTTTCGTGGCGCCTCGGAGGCTGTCGGCCGCTTCAGAATGAAGCTGAACATCTCTTTCCTGGCCACTGGCTGCCAGAAGCTCATTGAAGTGGACGATGAACGAAAACTTCGTACCTTCTACGAGAAGCGTATGGCCACAGAAGTTGCTGCTGACGCCTTGGGTGAAGAATGGAAGGGTTATGTGGTCCGAATCAGTGGCGGGAACGACAAGCAGGGTTTCCCCATGAAGCAGGGTGTCTTGACCCATGGCCGAGTTCGCCTGCTTCTGAGTAAGGGGTATTCCTGTTACAGACCAAGGAGGACTGGAGAGAGAAAGCGCAAATCTGTGCGGGGTTGCATTGTGGATGCCAATCTGAGTGTTCTCAATTTGGTCATCGTGAAAAAAGGGGAGAAGGAT…
>XR_001295459.2
GGCCTTGTTCTCCGCTTTTCAGTTTTGCTGATTGACGACGTCGCCCTGCTCACTTCAGCCTGCGGCCCGCCATCTCCTTGAGACCTAACACCATGCCTTCAATTAAGTTGCAGAGTTCTGATGGAGAGATATTTGAAGTTGATGTTGAAATTGCAAAACAGTCTGTGACCATCAAGACTATGTTGGAAGATTTGGGAATGGATGATGAAGGAGATGATGATCCAGTCCCCTTGCTAAATGTTAATGCAGCAATATTAAAAAAGGTCATTCAGTGGTGCACCCACCACAAGGATGATCCTCCTCCTCCTGAGGATGATGAGAACAAAGAAAAACGAACAGATGATATACCTGTTTGGGATCAAGAATTCCTGAAAGTTGACCAAGGGACACTCTTTGAGC…
>XR_001295464.2
TTTCCGGTTATCGCGGCTTAGGGAACTATGAGCAGCAAAGTCTCCCGCGACACCCTCTACGAGGCGGTGCGGGAAGTCCTGCACGGGAACCAGCGCAAGCGCGGAAAGTTTTTGGAGACGGAGGAGCTTCAGATCaacctgaagaactatgaccCTCAGAAGGACAAACGTTTCTCGGGCACCGTCAGGCTTAAGTCCACTCCCCGCCCCAAGTTCTCCGTGTGTGTCTTGGGGGACCAGCAGCATTGTGATGAGGCCAAGGCTGTGGATATCCCCTACATGGACATCGAGGCACTGAAAAAACTCAACAAGAATAAGAAACTGGTCAAGAAACTGGCCAAGAAATATGATGCCTTTTTGGCTTCAGAGTCTCTGATCAAGCAGATCCCCCGAATCCTG…
>XR_001295465.2
CCGGGTCCTTCCCGCCGAGCCTCCGCCAGGCTCGGGACCTAGGAGCTGGGGAGCTACCCCGCGGCGGTATAGGCCCTGAGCAGCTCCCTCAGATCACCCTTCAGGTCACTTCTTCAGAAATGACTTCCCAGCCATCCGTCTAAAGTAGATTGGTTAATGCTGCCTTGAGAAAATGTGGACTCAATCTTGGAATTGAGTTCCATTAACTTACCATTCACCAAACTGTACAGCTTTCAAAACCCCAACAGCAGCCGTACTCTGCCAGTCAAACCCCTGACCTACATGATCAGCATGAGCTCTTGTCCTATCTTCAAAGAGGACTTCCCGGGGTTCACTGGTCCGAGgctatagaaatgatgttagacaaaaagcacacttgagcaattttcttattcgAGT…
>XR_001295475.2
TTCCCGGCTGGAACCATGGAGGttgcagaagagaagaaaaagaaggttccTGCTGTGCCAGAAACCCTTAAGAGAAAGCGGAAGAATTTCGCAGAGCTTAAGATCAAGCGACTGAGAAAGAAGTTTGCCCAAAAGATGCTTCGAAAGGCAAGGAGGAAGCTTATCTATGAAAAAGCTAAGCATTACCACAAGGAATACAGGCAGATGTACAAAACTGAAATTCGAATGGCTAGGATGGCACGAAAAGCCGGCAACTTCTATGTACCCGCGGAACCCAAATTGGCGTTTGTCATCAGGATCAGAGGTATCAACGGTGTGAGCCCAAAGGTTCGAAAGGTGCTGCAGCTCCTTCACCTCCGGCAGATCTTCAACGGCACCTTTGTGAAGCTCAACAAGGCA…
>XR_001295492.2
CCGGCCGCCGGCGCTTGACGCGCTCGGAGCCGCGGAGGCCGCGACCCCGGCCTCTTGGAACCCGAGAGCGGCTAGCAAGACGAGCCGGGTCAGGTCCCCGGGGGAGGCCGGGCGCCACCCGACCCGCAGGAACGCGGGTGGCCGTAAGGGAGGGACCGGGGATGCGGGCACATCCTTCTGTTGCCGCTCTGCCTCTGCAACCCCTGGCGTGGCGCCGGCCGGTCCCATTCATCCTCCCCACGAACCTCCAAAGCGGTGCTGCCATGAGCCACGTTCACAAACGAAATCCTCCAGCCTCACGGACGATATGAACTTGCCCAAGCCGCCTCGGCTGGGAAGGTGGAGTGAAGGGATTTGAATACAggacttttcttcttcttgttttactttatttcgCTC…
>XR_001295493.2
CCGGCCGCCGGCGCTTGACGCGCTCGGAGCCGCGGAGGCCGCGACCCCGGCCTCTTGGAACCCGAGAGCGGCTAGCAAGACGAGCCGGGTCAGGTCCCCGGGGGAGGCCGGGCGCCACCCGACCCGCAGGAACGCGGGTGGCCGTAAGGGAGGGACCGGGGATGCGGGCACATCCTTCTGTTGCCGCTCTGCCTCTGCAACCCCTGGCGTGGCGCCGGCCGGTCCCATTCATCCTCCCCACGAACCTCCAAAGCGGTGCTGCCATGAGCCACGTTCACAAACGAAATCCTCCAGCCTCACGGACGATATGAACTTGCCCAAGCCGCCTCGGCTGGGAAGGTGGAGTGAAGGGATTTGAATACAggacttttcttcttcttgttttactttatttcgCTC…
>XR_001295495.2
CAAGAGTGTATGGGTTTGTTTCTGGATTTCATCTGGGGAATCTTGGAGGATGAGTTTGCCTCAGAGGAGAAGCTTACAGAACCTCACTGCCAGCTGCCCATTTAAAGCAGGGGGTGtgttgtgggagtgggtgggAAGCCGGAGCAAACAGGGCCAGGACGCGGAAGGAGAGACAGGAGTAACCTATGTGCACAGCCTTTCCCTATACCACTGCTAGTAAACGACAGTATCAAACAAGAGGAATAACACCTCAAGTCCTGTTCCAGGAAGGTCCAGGAACCCCAAACGTCCCGTTGCCTTCTCGCCTCCTCTGCTGAGAGGGGCAGAGCGGCTCACGTTGACAGACTGAAGGGTAAATGTGCAAACGTTTATGGGGCCGAGGATTAAGTGTGAAGGAGG…
>XR_001295497.2
CATCCTCACCGACTGCAGCCTCCTGAGCTTCTTCAGTAGCGGCTTTGCGTTTCAGGCCTTTCTTTCCGCTGCCGCCGCTCTTGTCTCCGGCCTTCGCCATGATCTAGATGCTAAACTAAACATTGTTGAGGAAAAAAGACATCATGCTTGCCCTCAGGTAGCTTACAGTTTGGAAGAAGATAAAACAGAATTCTAGTGTTGACACACTACACAGTATCAAAAAAGTCACAATGTTGAAATCACTACTGGTCTCATCAGAGAAGTCTTCTGGTGCTAagtactccttggaaggaaagttatgaccaacctcgacagcatat
>XR_001295501.2
tagtAGTctcggttttgtttttttgattctttttagCTCTAAAGATTAAGGGCAGCGCCCCTGCTCTGTCTTGCTAATTAGACTTAAGAGCCCCTCCTGCCTCAGTGCTTAGTCGGCGGAGACACCTGCTGAGGGGAGGCCCTCCTCCTCCCGCTAAAGTCAAACCACAGGGTCCTGTCTTTGGTTTCCCGGCTCGATGTGGGcgtgtttatatgtatatgtgtgtaataATAtattccccccccccgccccccgctcgGCCACAGCAGCATCAGTTGGGGTTTCCGAAGGTCAGAAAATGGCTATTGATTAATCTATCAGAATAGttgcagagagaaataaaaaggacGTAAAATAACAGAGAACCTATAAATAAAGCCGCAACTAGCTGCTCGGAGT…
>XR_001295507.2
gaattttgcaataaagagttcgtGATCTAAGCCCGTCAAAACTATTCACCTAGAAATATAAGTAACTTAGTGGAATAAAGAGATTACAGAAAAGAATACACCCTTATATATCTTTGGGgggataattttatatatatagaaaacttgcCAAGATAATCAGAGTTTCTGTACCCTTAATATTTGGCATAATTTGCAAGAATACAAGAAACCCAATATTCACACGTTACTGTTAACTCCAGATTTCCTTTAATTTCCACCAGTTTACCAGGTTTTCTACAGAATACCTGAGCACCAGAGTACTTTTCTGGTGTCCTGTAGAATGATCTTCATTTGGGGTTTATCTGTTACTTTCTTTTCATGATTAGACTGGGGTTATGGGGTTTGGAATGGTTACTGTAG…
>XR_001295527.2
GGGGCCCGGCGGGAACAAACAGCCGCCGCCGCGGGAGCGCTGCTCGGGTGGCCGGAGGCAGATCCTCCTCTAGCCCATCCCGCAAACCCTCGCTCCCTGGAGCCGCTGCCTTCACTGCGCTCAGCCCTGGATGGTAAGGGTTCACGCGGGTGCCAGCTGGAGCTGGGAGCAGCAGCGATAGTCCCCCACCCGTCATCTCCCCAAGGCAGCGCCCGGGCCACCGAGGCCGAAGCGCGGTTGGAGCCGCACCAGCGGAGCCTGAGACACCGGGACCAACGCCGCCGGAGCGGGGCCCGAAGGAACCCGAGCGGCTTCCGGCCCAAGGCGAGACGCGCTTAAGTGATCGCAAGGAACAAAGTTGGCGTTCTCAGCCTCGGGCCTCGGAGAGACATGTCTCAT…
>XR_001295530.2
tccaggccagaatactggagtgggttaccatttccttctccagagaggtCTGAAAAAGAACAATCATTTGTGGAGAATGGTGGCTCCGTCTGAATGCTTGTAGCTTTAGGAGAGACTCTGTAAATTCCCCTAACCCAGTTGAAGGATAAAGGAGGACTTTGAGCTGATTGTTGAGTACAGAAAGAGTTAGGTAGGCAAAATGAGGCAAGAAGAGCCTTCTAGGCAGAACTTGTACAGAGAGAGATCCAGAGGTACTGAAAAATGAGGCTACTGAGGAGGTTTTGcaatgaagctgaagtttcaggaCATGTCATTTGTACTCCCCTGTTCAAGGCACGTaactaatttttgtatttttctttaaaagaccaTCTCCCGAATTTTGTAAGCTTCAGGgca…
>XR_001295533.2
GCtcccagcggcggcggcggccatGTTGGCCTTGGTCATGTGACCCGCCGCCGTCGCGCGCCGGAGGTGAAAGTTCAAGAAGTGGGGGTTGGAGGGGTGGGTCTGCCGGACCAGGACCAGGAAACAGCTGCTCGCACTGGGGCAGCAACAGGCTGAGGCCGCCCAGGGGTTCCTCCCACCGCCCGCCAAAACCAACCCGCCCCGGTTTTAGCGGCTGCGAGGTCCTCCCACCCAACTCCACGCCCCTTCCTAGCGCGGGGCTTCTTCCGTCCCGGAGCCCCGCCCGGCTCCCGCCTCCCGCGCCGCTACCCCTTTGCTGGGGAGGTGGCGTAGGACTTCCTGATCGCCGCGGGTCATGCCACCGTAAGTCCCAACTGTTCAGCCCCCAGTCCCTAGCAT…
>XR_001295534.2
AGCtcccagcggcggcggcggccatGTTGGCCTTGGTCATGTGACCCGCCGCCGTCGCGCGCCGGAGGTGAAAGTTCAAGAAGTGGGGGTTGGAGGGGTGGGTCTGCCGGACCAGGACCAGGAAACAGCTGCTCGCACTGGGGCAGCAACAGGCTGAGGCCGCCCAGGGGTTCCTCCCACCGCCCGCCAAAACCAACCCGCCCCGGTTTTAGCGGCTGCGAGGTCCTCCCACCCAACTCCACGCCCCTTCCTAGCGCGGGGCTTCTTCCGTCCCGGAGCCCCGCCCGGCTCCCGCCTCCCGCGCCGCTACCCCTTTGCTGGGGAGGTGGCGTAGGACTTCCTGATCGCCGCGGGTCATGCCACCGTAAGTCCCAACTGTTCAGCCCCCAGTCCCTAGCA…
>XR_001295535.2
CCCAGTGCTGAGCGGGTTGGGGGTTGGTGCAGCTGAGATCCAGAGACGGGACAGTCTTCAGCCGGCGGCGCTCAAGCTGGCGGCCCTGATAAACAAGTGAATTTCCGGTGACAGGTGACTCAAAGTGCTGCTGTTAGAAGAACCGGGAACGGATGCTGAGCAGGTGAAAGAACCTGGTGTCCTGGTACCCAGCCCACAACTACTTCCTCCTCCATCTCACCCAGCTCCTCTCTGTGGCAGACCCAGGACTCTTAGCCTGGGGATAGTTGCATCCCCTTTAAGAAACCGATGAAAGTCTAGATTGCTGTCAGCCCGCACACCAACCAGCTCCATCATGGCGACCTGCAGCTCCAGCATCGTGATTAATGATGATGAACCAGGTTATGACCTGGATTTATT…
>XR_001295537.2
aaggggagaggggtgggcattctccaggcaaagccAGAGGGACCAAGCACAATCAAAACTGCCTGCAAAAGTAGATGTGACTCAAAGTGCTGCTGTTAGAAGAACCGGGAACGGATGCTGAGCAGGTGAAAGAACCTGGTGTCCTGGTACCCAGCCCACAACTACTTCCTCCTCCATCTCACCCAGCTCCTCTCTGTGGCAGACCCAGGACTCTTAGCCTGGGGATAGTTGCATCCCCTTTAAGAAACCGATGAAAGTCTAGATTGCTGTCAGCCCGCACACCAACCAGCTCCATCATGGCGACCTGCAGCTCCAGCATCGTGATTAATGATGATGAACCAGGTTATGACCTGGATTTATTTTGTATACCTAGTCATTATGCAGAGGATCTGGAAAAGG…
>XR_001295539.2
CTGGCGGCCCTGATAAACAAGTGAATTTCCGGTGACAGGTACAAAGTCCAGAGTTGAAGAGGGTGCTCTGCAGGCCTGTGAAGGCGGTGACTCAAAGTGCTGCTGTTAGAAGAACCGGGAACGGATGCTGAGCAGGTGAAAGAACCTGGTGTCCTGGTACCCAGCCCACAACTACTTCCTCCTCCATCTCACCCAGCTCCTCTCTGTGGCAGACCCAGGACTCTTAGCCTGGGGATAGTTGCATCCCCTTTAAGAAACCGATGAAAGTCTAGATTGCTGTCAGCCCGCACACCAACCAGCTCCATCATGGCGACCTGCAGCTCCAGCATCGTGATTAATGATGATGAACCAGGTTATGACCTGGATTTATTTTGTATACCTAGTCATTATGCAGAGGAT…
>XR_001295543.2
AACCGCGTGAGAGGCATTCCCAGGGTTTAGTGATTTCCTGCTGCTTACTCCTTCAGTGCCTGGGACTCTCACCGCAGCTATGATTGGTGAGGGACTTGACCAGGGAAACCCTCTTCATCCCCTTCCAGTGGCGGTTAAGCTCATGGAGTGTGAACACACTCAGGGTTGATACGCCAAGCCCCTCCATTCGGCCCCGGTGTTGGTGCGGCTGTGCAAGGATGTCCACGACAAGGCGCTCCCGAAGATGGGAAAACTACAGTTCCCAGAAATCCTACGCCAGAACTGCGCCTGCGCCGTTGCTATGCCGACCATGGGCGCCAGCTTAGATTCCTGGGCCTTTTAGTGATTTAACTCTGCCATGGTGGGGCGGGGCGCGTTACCACCTCTTGTATTTATCTC…
>XR_001295544.2
CACGTGCCCGGAATCACCTGACTCGGAGCCgtggaggggggaggaggagtCACGAGGAGGGTGGCCGGGCCGAGCCCTCTGCCCTCCGCCCCAGCCCGCACCTCGGTCCAAGCCAGCCACGCGCCTTGCTCCTCACCGTCCTCCTGCCTTCTTCGGGACTCCGGAGGCCAACGCAATGAGTGACGCTCTCTGGGCACTTGGGAGAATTGATTGTCCTCCTCCTACTATTGTGCTTGCCCAACCAATACTTACTGATGCCCGCGAAGTCCTGGGGCACAAGGGGCACAAAACTGGAACTACCTTGGACCCTGCCTGCCCTCAAGTTGCCCCAAGGTTAATGGAGATCGGACCTCTGAGATCTGACGACGACTCCTCCCCACCCAGTATCTACTTCTGTAG…
>XR_001295555.2
GACGTGAGGCTGACGGCGCCATGTTCTCCGCGCACGCCTGGCCTGGGGTCCTCCAGTTTTCTCTGGGCATAGGCAGTGGATTCCGAGAAGGCCCTTTCCAGAGAAACAAGTCTGCTCTCAAGGGCAGGTTCCGTCCCGCCATCCCTGGTCAATTTGAGGTTGAGAAGCAGAATCTTGTTGGAGCGAACCCTTGAGATGCAAAGTGGAGAGGAGGCATCTCTGGACTTGTCCGCTCCCAGCCGGACACGTGGGGAAGAGGGGAAAACGAGCGACCATGGCGGTGACATCGGGGAGCTGGCCTGGCACACACAGCTGGCCTCTGTGTTCTACTGAATATGCAGAGTTCCATGAAACGTAGACATCAAGCTCTGGTGTTAGATCCACGGCAAAAACGAGGCC…
>XR_001295563.2
actccagtattcttgcctggaaaatcgcatggacagaggagctggtgggctgcagtccacgggattgccagagccggacacaacttagcagctacaCCACCGCCAAAACACTTACGAGCATTTGGTAGTCAGTAATAAGCTGAAGACAGAGGTTATGTTTAAGAGCTGAGCAATGGAATcttccacacacacactggcCCTCGCCCCACGCCCACCAGCACGGGCCCCACGCCCGTGGCGCGTGTGCTCTCTCCCATCTGGTGGCTGAAGCGTCTCACGGTGAATTCCACACTGTGCTGTTTGAAACGCTTCAGCCTGTGTGCAAAAGCGAAAAAagcctctctcttcttctccatgGCTCGGCCTCCGCCGCACCCTCCTCCTTCCTGTTTCGCCCTC…
>XR_001297327.2
CCGGAAGGGTGATGTGGCTGGGGCTCCGCCGGCCTCACTATGTCTGCCATTTTCAATTTTCAGAGTCTGTTGACTGTAATCTTGCTGCTTATATGTACCTGTGCTTATATCCGATCCTTGGCACCCAGCCTCCTGGACAGAAATAAAACTGGGTTGTTGGGTATATTTTGGAAGTGTGCTAGAATTGGTGAACGGAAGAGTCCTTATGTTGCAGTGGGCTGTATCGTGATGGCCTTCAGCATCCTTTTCATACAGTAGCTTGGAAAAATGCCAGAATTCTTCAGTCGCCATCAGATTTAAATATGACAAAAAGGGACTGATCTGCCGAAAATAATGGAAAGAATGGTTAACCCTTTTATCTCTGAACGTTGAATGAGCTACACTTTcagctgcttttct…
>XR_001297335.2
CAGGCCCAACCTCGCGAGAGTTGGAGCTGGAGTGCCCAGACCAACTTGTAGCGGTGGGACTTGCTCTGGTAACGTCTGCTAGCTGCGGTACTGAGACTTAGTGGCAGACGTCCTGTTTCCTTTTAATGACATTGAGCTTCTACCTGTGTGAGGATCACTGGCAGACACTACAGTGATTGGAAACGACTTGCTGATCGAACCTGGGGCCTGGCAGttaaagcactgagtcctaatcaccgacccaccagggaatttcccataCCTGGTTTGCAGTACTTGCTTTTCCTCTTGACAGCAGTCCTTGAACATATTAACAtctttgagcctcaatttccttacctgtaaaatacCAATAGCATCAACTACATGAAAcaattatgaagattaaattagaGTATA…
>XR_001297531.2
TTTCCGGCGGAGCCCTAGGCGGACCGGTGCAGCAGTCATGGCAGCGGAAGAGAAGGATCCTTTGAGCTATTTCGCTGCTTACGGGAGCAGCAGCTCAGGCTCCTCGGACGAGGAGGATAACAGCGAGCCGGAGGAGACAAGTCGTAAGGCCCAAGATCCAGCGAAGTCGGCCGGCGGCAATGGGAACAAGGTGGAGAAGCGGCTGCCTGGACCAGACGAGCTGTTCCGGAGCGTGAGTCGCCCGGCCTTTCTCTACAGTCCGCTCAACAAACAGATAGACTGGGAGAGGCACGTCGTCAAAGCTCCAGAGGAGCCTCCAAAGGAATTCAAAATATGGAAGTCAAACTATGTACCACCTCCGGAGACGTACTCTACAGAGAAGAAACCTCCCCCTCCAGA…
>XR_001297629.2
GGGCAGGATATGTATAAAAGGCCTCAGATCACGCTGTCTCCTCACTGCATTTGATATACCATCACTTGCCTGAGGTAAGAAGAACAAGAGCAACTGAACTTTCTCCAAGATGTTCTGCCAGCAAAACCAGCAGAAGTACCAGCTCCCCACCAAGAGCCTCTCCAAATATCCACCTAAGCGCTTCCCTCaggttcctcagtttcctcaggcCCCTCAGGCCCCTCAGGCCCCTCaggcccctgctccctgcctgcctcccgcCCGCACCCACTATGTCTCCAGCTGCTCTATTTCTGGCTTTGGAGGCTGCAGCTCTCTGGTATCCCATCGGTTCCCAAGCAACACCCGACGCCAGCCCCAGCCTTCCAGCTGTGTAGACGTGGAGCTTGCTGGATGTTC…
>XR_001917176.1
TTCCCCTGGGGTGGGGCAGCAAGCCCCAATAAAAAGGCCCTCTGCTGCATCAGTGCCATCCTCCTGCTACTCAAGTCCTGATAGACTTTGGAGAAACTGATTCTAAGACTCCAGAAAAAtgtctcagcagcagcagcagtgcaagcAGCCCTGCCAGCCACCTCCAGTAGTGTGCCCTCCCAAGTGCCCTGAGCCCTGCCCACCCAAGTGCCCggagccctgcccacctcccaaGTGCCCAGAGCCCTGCCCACCTCCAAAGTGCCCTGAGCCCTGCCCACCTCCAAAGTGCCCTGAGCCCTGCCCACCTCCTCAGTGCCAGCAGAAGTGCCCTCCTGTGCCACCTCCCCAACAATGCCAAGAGAAGTGCCCACCCAAGTGCAAGTAACAGCATCAGCT…
>XR_001917213.1
GGCGCCGGAAGTCGCGTCTCCGAGCCGCGCGGTCGCGTCGGTTGTGCCTCTCCTTCCAGGGTTGGGGGCCGCGGGCCGCTTGGAGGTGTCTCAGCCGAGAGTCACGCCTGGGAGTCCGGCGCCGGCGTCTCCTCGAACGTGCGTGGTTCGGCCGGGGCGTGGGGACAGCCTCCTGAGGCTGAAGGGACCGGCGAGGCCGCCTCGGACGACGTCGAGCCTCGGACTACAGGTCCCAGCATGCCGCGCTGCCTCCCACAATGCACTTCTCCGGGCCCCGCCGCTGGGGTGTCTGGGAGCCAATTGGACGCCTTCGGGAGGGCCGGCTGTAGGCCGTGCGGTGTCCGCTGCCGCTGCGGCTGTGTGCTGGGGTCCGGGGAAGTGTGGCAGCCCCGGGACGGC…
>XR_001917232.1
cccccggcgcGGCGCTTTCAGTTTTGCCTCCCCCTTCGGCCCCGGCCGCGGCGGGCACCCGGGACTGCCTGGCCCTCGCGCGCGCCGTCCGCGCCTCCGCCCCGGGCTCTGACCGCTCTCCGGCCGCGCCGCGGGCTCAGCCGATCCCGCTTTGTCTGCTCCTTAACTGGAGATCGGGCCCCGCCGGGCTGCGGGGTCTCTCCCGCGGCGCGAGGGGTGCGGGAGGCAAGTCCTACCCTAGATGCGCTCCCAGGAGGAAAAGTTTTTGGATATACTAATATGGAAATATCAGCAGCGCAAAGAATGGAGATCCTCAAGTAACTAGGTGTTTTCTTACTGATCAGACTGATGAAGAGCaaggtgaaggaggaggagagaagatgATGAAAATGCTGGTTA…
>XR_001917247.1
GGAGGAGGCGCCCGACCCGGGCTGGCGGGGCTTCGGTCGCCGGTTTGACTAAATCCGCTCGGCTGGAGCTGGATCCGCGGTCAGCCGAGGCCGGTAGGCCGCACCCTGCGCCTCCACCGTGACCCGACCCTCTGCGTGGTGACTTCGGGCTCGTCTCGCGAGGATCTAGCTGCAAAGGATCCCGAAGCTTCTTTGCCCCATCTGGACCTAGAAAcgagctgattttttaaaacccaGATTCTTGGTGTATTTGGACACAATGAATACTGTgcctttcatattttctttgtatttctccaTAGTTGCTTGACCCAACATCTGTCTGCTCTATACAATGAAGATACAAACTAaatgagaatagaaaaaaataattaaagcatTAAATTGTACAAATTACAA…
>XR_001917417.1
gtcagacatgactgaagtgatttagcagcagcagcaatggggaAAAGCTAGCAGCCCAACGTGAAGGACTCAGGGCAAGGACACCTTCAGAACCAGCAGCCATCAGCCCAAAGAGTGCCCCTGGACTCAGGCCCTGCCATTCTGCCCCTGAATGCTGTTCCTGCCCACACCACTTAAAGATGTGGACCTGAACCCCCGAGAGACCTCAGGAGGACTGGGCCCTCTTGTCGAACAGCCTTTCAGGCAAACTTTCATCTCTAGTTATGGCTGAATATAGTACTCCACTAAGTGTATATAGCATATTTTGCTTATAAATTCATCCAGCAACagaatttgggttgtttctgtcttttggctatggcaaataatgctgctatgaacattggtgtacaaatatct…
>XR_001917486.1
aatgtagtccgcATGGCGCCCAGCGGGAAGGCGGTGCCTTGCGGCGGAGGCCGGGAGCACGTGGGTTGGGGATCAGCCGAGCCCAGGAAGCCTTAGGCCTATTGCGGCCAAGTTCGACCGGCGAGAGGCGCTGCGGACAGCTTCCTAAGAGGACATCTCTCTGGCCCAGACTGTCCTGACTGCCAGACCCAGCCGCTGCCAGCCTCCTTGCCTTCTGAAACTGTCACGGGCACGTCAAGTTGAACAGACTCATCGCACTCCTTAAGTTTGCAAGGCACCGAGCTGAGGCTTTCAAGGTCCGACCCGGCTCTAGCGGCCCCAGCCCCTCCGCTAGACCCACCGCTTCCCCTCCGCTGCCGCCTGGGGCTTGGAGGACAGACACACCTGCAAACACCGCTG…
>XR_001917517.1
CAGGGCTTTTCGCCACACCGCGTCCCCTTATCTTCCTCTGCTGGGTCAGCTATGGCGGCTGTGAAGACCCTGAACCCCAAGGCCGAGGTGGCCCGAGCCCAGGCGGCGTTGGCGGTCAACATCAGCGCGGCCTGGGGGCTGCAGGACGTGCTGAGAACCAACTTGGGGCCTAAGGGCACCATGAAGATGCTTGTTTCTGGTGCTGGAGACATCAAACTCACTAAAGATGGAAATGTGCTGCTTCATGAAATGCAAATTCAGCACCCAACAGCCTCCTTAATAGCCAAAGTAGCAACAGCCCAGGATGACATAACCGGTGATGGTACCACTTCCAACGTCCTCATCATTGGAGAGCTGCTGAAGCAGGCGGATCTCTACATTTCTGAAGGTCTTCATCCC…
>XR_001917530.1
tgattaAGAGTCAATAAAAAAGTAATGTgctgtttttatatatttgttggtTTATTAACCTTCAACATGTGAAGAAGCGCAGCTATCattttagtggtaaagaaactagGAGATACTCTTCAATTTTGGAATTAAAAGGACAGATGAGTGTTCATTGGAGTTGTGGGAAGAAATTAAATTTGCAATGGATTGAGAAATAAATGGGGAGTGAGAAAATGGAGATACTGACAGTACACTGCTCTTTATGGAAGTTTCGTTAAGACTGAAGGGAGTCCCCCGCCCGGGGCTCGTCGCTGGGCGGCGGGGCCATGGGGGAGGCCGAGGTGGGCGGCGACGGCGCGGCCGGCGACAAGGGCCCTGGGGAGGCTGCCACCAGCCCGGCCGAGGAGACGGTGGTGT…
>XR_001917685.1
GGTCCTAGAGATTTGCAAACTCTGCAAGGGGAAGGAGGAGCCAACAAAAGACTAGGTCAGctctccagcctccttcctcacTCTGCTCAGGGCTATGTCCTAGGGCTGGAGCCCCTCTCCAGACCCTGAGACACAGCTGCACAGACCAAGTTCTGCTGTGCAGAAAACTCATCCTCCTTCCAGGACAAGGACCTCTGTGGGAATCAAACCGTGGATCCATTGCATACGGGTGAAACTGGCTTCTGACCCAGCAACAAATTCATAGCCCTCAGAAGTTACAGAAAAGACAACAACAAAGCCAGCTGAAGCCAGTACTCCTTGCTGCAAGTCTGGACTAGGGCTTCAGTTAAAAACAGAGAAAGTATCTTAGATAACTAGTGAATGACTAGTGGCCATCCA…
>XR_001917823.1
gaggttgcaaagagtcagatactactgaagtgatttagcatgcatctGAGTTTAAATCTTACATTCATCACTAACTACCTGGGTGACCTTAAGCCACTGAACACACATCAGCACATTTCATAATTAGGAAAGGATGATCCATGGTATGCAACTTCTATACACTTTTTGGATTAAACATCTATGTTCAAATCTTAGTTTTTGTAAAAGCCAGGATCCTGAAATACAACTGACTTGTGGAAAACTATAACCAATGACTTTTGATTTGGTTATATGTGAATTAGTTCTGGATCTGTTCAGTCTTTGGACTCATTTGTACTTTGCTTATAACTCTAGATAATTTCACTATAATTGATGAAATAAGACTTTTCTTTAGTAAGTTCATTTTCCTTTGCCTAATGt…
>XR_001917827.1
GTGACTTCCGGTTTCCGGCGGAGCCCTAGGCGGACCGGTGCAGCAGTCATGGCAGCGGAAGAGAAGGATCCTTTGAGCTATTTCGCTGCTTACGGGAGCAGCAGCTCAGGCTCCTCGGACGAGGAGGATAACAGCGAGCCGGAGGAGACAAGTCGTAAGGCCCAAGATCCAGCGAAGTCGGCCGGCGACAATGGGAACAAGGCGGAGAAGCGGCTGCCTGGACCAGACGAGCTGTTCCGGAGCGTGAGTCGCCCGGCCTTTCTCTACAATCCGCTCAACAAACAGATAGACTGGGAGAGGCACGTCGTCAAAGCTCCAGAGGAGCCTCCAAAGGAATTCAAAATATGGAAGTCAAACTATGTACCACCTCCGGAGACGTACTCTACAGAGAAGAAACCT…
>XR_001917828.1
GTGACTTCCGGTTTCCGGCGGAGCCCTAGGCGGACCGGTGCAGCAGTCATGGCAGCGGAAGAGAAGGATCCTTTGAGCTATTTCGCTGCTTACGGGAGCAGCAGCTCAGGCTCCTCGGACGAGGAGGATAACAGCGAGCCGGAGGAGACAAGTCGTAAGGCCCAAGATCCAGCGAAGTCGGCCGGCGACAATGGGAACAAGGCGGAGAAGCGGCTGCCTGGACCAGACGAGCTGTTCCGGAGCGTGAGTCGCCCGGCCTTTCTCTACAATCCGCTCAACAAACAGATAGACTGGGAGAGGCACGTCGTCAAAGCTCCAGAGGAGCCTCCAAAGGAATTCAAAATATGGAAGTCAAACTATGTACCACCTCCGGAGACGTACTCTACAGAGAAGAAACCT…
>XR_001917831.1
GTGCAGAAGTCCTTATAGTCCAGGGCCTGTTTCCCAGGAGCAGCTCCCTGTAGCTGGAGAAGGAGAAAAGTGCCCGGGATCCTTTCAGGACTCTTGGTCTTTGGGGAGCGACCCAAATCGactgagggaagagggaggaaaattccctggatcccTGCAGGGTTAATTtattcaaaaaggaaatcaaaaaatacTCAACATGCAAAAGTCttgtggagaaaatgaaagaaaaccacaGAACATGCCAAAGGCTGAGGAAGACTGCCTTTTGGAAGCTGTACCACAGGAGGCAGAAGGAAATCCTCAACCTTCTGAAGAAGGTGTAAGCCAGGAAGCAGAAGGAAACCTTAGAGGAGGGCTGACTCAGCCTGGTCAGGGAATATAAAGAGGACACTCCCG…
>XR_001917832.1
cagggacgggggagcctggtgggctgccgactatggggtcgcacagagtcggacacaactgaagtgacttagcaatgatGATAAAGCACTATTCCGACTTCTAGTCTCAGgACAAATTAAGTGATTTGGATAACTCCTTTTGAGCAGTTCATGTTTTCAGAGTCACCGTGATGGTCTGGATCTACTTTCAATGCACTAATGTTGCAACTTGAAGAGGGGAAGGACATCTCTGGACCAGCTGGTGTCCCCAGGGCGTTTGACTTTAGTTGAGGAGAAGGGAAGTGATTCTGAAGAAGAGCCTAGGGGCTCCTCTTCGAAGATTTCAAATATGCCATCAGTCTATCACTTCCCTTTCTTTTGAGTTCATAAAACCACAAGAATGGATTGGACAGTTGGGCT…
>XR_001917833.1
CCGCCCGCCCGTCGGCTCCGCGGTGCCAGCCCCGCTGTGACGCAGGCCGCCGGGCCCGGGAACTTCCTCCCCGCGGAGACCACCCCGCGCCCGGGCCGCCCGCCGGGGACAGCCGCCGGCCGCCGAGGACTTCCTTCAGGGCGCCCAGGAAGATCTCCCGCCGCTTGCCGGTGGAGCCGCTCCGGCCTCTGGAACGCCCACCTGGCGGCCAGTGCCTGAGGAATGGACCGGGGCCGCTACCTTCCCCATCCCTAACCCGAGGCTGCCCTGCGCCGGGCGGCCGCGCCACAGTCGCGGCTCCACCCCGGGGTTCcagtggacatcagtttgagtgaactccgggagttggtgatggacagggaggcctggcgtgctgcaattcatgggatcgcaaagagt…
>XR_001917842.1
tcctgctattCTATTCAGGGTTCTATTTAGAACCCTGGTGAGCCTAGACCTTTGTTCCATCATTAAGCCTTTGACAGAAACTTGGTGCCTTAGTCTGTGCTGGTGATGGGGGTAAAAAGGGGATTTCAGCTGAACCTGACCCCTGAGATAAATTAGTCCTCCTATTCCTTGTGTATGTCATCATCCACAACACCCGAAAGTATGTAAACCATATCTTCACcattaagaaaaagatttttgGCCCGTCGCAAGATGGCGGCGGCCATGCCAGGCCCCGGGGCCGTGTGTGCGCAGCGGGCGGCGGCAGCGCGGCCCAGGCAGCAGGCGCGGCGGCTGCGCTAGCCCGTCCCTCGGCCTCTCTTTGCGGTTGCTACCTCCTCCTCTCCCGTCTCGCCCGGT…
>XR_001917843.1
GCATTTCACGACTAGCTGTAAGGGGTGGTTTCTGCAGGCTCCGGGCTGGGGCACCCCGCATCCCACTGCCACTAAGGTTGACCCGCAGGGTGCTGGGGCTGGGAGGCGAAAGTTCACCCAGTCAGGGGAGTCCGACCAGTTCCCCGGCATGGCCTTTGGGAAGGGACGAGGCCTGCCCACGATCCCCTAATTTTATAAACATCCCATCCTGGAACCAGCGGGGCCGTGATTCCTCGGGTTTGTCCTCGAAACCTTATTCTGGAGTGCCCCAAGGGGTGTGTGACTGGAATCTGCCTCAGTCATCGTCAGTTCGGGAAGCCCAGAACCCTCCTGTGCCTCGAGAAGTGACCTTTAAGAATGCTCACGGATTTCAGATCTCGCCACAACGCTTCCACAGGG…
>XR_001917848.1
GAGGGAGAGCGCCCCCGCGCCGCGCGTTACCTTCCTCGGGGCTCTCGTAGAAGTGGCCGCCGTTGAGCGCCGGGCCGGGCCCGAGGTCCTGCAGgaGGACCTACTCTGTGACAGGCATTTGCTGGCAGTGGGATACAGCAGAGAGCAAGACAGACGTGACCCCTGCCACATGTCAACTTTGCTGGAATGGAAATATCTCctccacaatgaaaaaaaaaaaatcatcatttggaTGTGAATCAAAATGGAATCTGGTCTCCAGAACAGAACTCCTGGCCTCTAGCCTCAACTTCAAGttgctagttcagttcagtcgctcagtcgtgtccaact
>XR_001917849.1
GAGGGAGAGCGCCCCCGCGCCGCGCGTTACCTTCCTCGGGGCTCTCGTAGAAGTGGCCGCCGTTGAGCGCCGGGCCGGGCCCGAGGTCCTGCAGgaGGACCTACTCTGTGACAGGCATTTGCTGGCAGTGGGATACAGCAGAGAGCAAGACAGACGTGACCCCTGCCACATGTCAACTTTGCTGGAATGGAAATATCTCctccacaatgaaaaaaaaaaaatcatcatttggaTGTGAATCAAAATGGAATCTGGTCTCCAGAACAGAACTCCTGGCCTCTAGCCTCAACTTCAAGTATGAAATTGGCAGCTacactttcttgaaataatataaataacaatGCCTAGCACTTACCAAGTGATTACTATATGGCAGACGTGGTTGGATGGGCTTCACAt…
>XR_001917855.1
AAGCGGAAGCTGCAGCCCGGCTGCACCGTGGTCTGCGGAGCTGCTGCTTCCCGGGTCTGGGTCGGCTGAGTcacggcccggcccggcccggcctaGCGAGGGCGCGTGCCCGCCGCCCCGAAGCAGCTGCCACCCGGACCTTGGGACCTCTGCACTTGACTTTTCCGGCCGGGCACAAAACCTTCGGCCGTTGCCGTAGCGACTGGCAGTCTAGCGAATACCCCCTTCACTTTTTATCGTCCTCCTTTCTCAGTTCATTGTTTGGTTATTTTAGGGTCAGTCCGATGACCCTATAGGTCGGGCTTGGAGGGCGCCGGCTCTCTGGCGGCAGACTGCCCTCGTCTGGGCGCTGGGCAGCCGGCGGCCTCCGCGGTCTCCATGGTAACGGCCCGGCCGGCG…
>XR_001917856.1
CGGAAGCTGCAGCCCGGCTGCACCGTGGTCTGCGGAGCTGCTGCTTCCCGGGTCTGGGTCGGCTGAGTcacggcccggcccggcccggcctaGCGAGGGCGCGTGCCCGCCGCCCCGAAGCAGCTGCCACCCGGACCTTGGGACCTCTGCACTTGACTTTTCCGGCCGGGCACAAAACCTTCGGCCGTTGCCGTAGCGACTGGCAGTCTAGCGAATACCCCCTTCACTTTTTATCGTCCTCCTTTCTCAGTTCATTGTTTGGTTATTTTAGGGTCAGTCCGATGACCCTATAGGTCGGGCTTGGAGGGCGCCGGCTCTCTGGCGGCAGACTGCCCTCGTCTGGGCGCTGGGCAGCCGGCGGCCTCCGCGGTCTCCATGGTAACGGCCCGGCCGGCGTCT…
>XR_001917857.1
cctgcattgcaggtggattctttacccactgaaccacctgagagCCCAGgttttaaaagcagaagaaaagtgTAAAGAAGAGGGAAATGGCTCTGATGCAGCATTTACATAAGaaacacattcagaaaaaaagaggcTATGATTCTGAAAGCGTCCTTATTATACTGCACTAAAAATCTCCCCTGGGATCGGTGGAGGTTTAAATTAgctgggaagaggaggaaataaaatctgtcttttcAAATTGCAAATCTCTCCCAAACTGAACATTTTGCCTGAGGAAATGGCCACACTGTGTTCAGGAGCAGACAAAGCCCTCTTTGAGTGAGGGCTccaccttctccagccttcaTTACAATTCCCTGCCTCCTCCTACATCCGCTGGACAAGTCCTGACAC…
>XR_001917858.1
TTGAGAGCTTTGATGGGCCACTTTCCATAAACACGGGATGCACTCGGGGCAGCCTGAGCAACAGGAGTGGTCATCTTGTTGGTGGGGAGGGTGAATGTAGATTTTTTTGGAATAGCCTGGAAAGAGCACAGGCTGATCCACCAGAGTCCCCGGGTACTATAAATACGAAATAAGGAAGGGAAGCGAGGACAGTACAGGTTAGGAGTGTCTACGCAGGGAAGAGAGATTCTAGAAGCAACGAACCTCCTCCTCCCCGGGCAGGAGAGGCGAACACTGTGGGAATACCAGAACGACGGCTGGTTCCTGCATTTTTGTAACTCAGTTAACCTATAGGCCCGAGGCCAAAGTCCAGTCGAGAAAAGTTTATACAAAATGACGATCAGAAGTATCAATTGATGG…
>XR_001917863.1
ttcactttcactttctttccatcaCCAGGGGTGCAGAAATCCTCTCTAGGAGGATAAGCTGCCTAATTTGAGCAATTGGCAACCTCAGGCTGATTGATAGGCTTTTCAGGGACTGTGGCCCATATTTAACTTTTTCTATCTTAAAGCAGCCACCTCCCCTCTGCCCCCGGAGTTACCTCAACAGATTCGCTGTGCATGCGTGTTGCAAAAGCCTTTTCTACACAACAGTAATAAAATACTAGCCTCTGTCGACTACAGGATGCCAGGCATTGTAAATATATTCTCTCTCATCCTTAGGATAAAGCTTGTAAGCAGGTATTTCCCCCATTTTCTGAGGGGAGGGCGGGGAGTGGGATTCTTAAAGTGAAGAAACTGGCCTTAGGGAATAGGTTTTGGAAG…
>XR_001917870.1
AAGGGCAGTGGCTGCCGGCTCTCCTCGGTTGAGCAGTCTCTGCCCGCGAGGGGGCGCTGGCGGCCGGGGAGTTAAGGATGGGGCCTTGGTCTCCCGAACCCAGTGAGTGGCTTGGGTTGTCAAGACTCGTCTTTTTTTTGATAATTTCTTTTTGTCATGATGCTCTTTTGGCCTCCGACTCCGTGAAGGGAGCCATATTAAGATTGCAGAAGAGGTGACCTGGAGGAAAAATTAAAAGGCGACTTTTAAACatagagtttttcttttctctctcaaatTAATTTAGATGTAAATTACATTTGGAAAGATCAGGCTGCAAGGCTCTCATTTACCCTCACCAGATACTTAGAATAAGATTTCGGTGTGACAGTAATTTTGCCAGTGGAGGCCGACTCCCCA…
>XR_001917872.1
TGTCTGCAAAAGACGTCTAGCTAAAAGGTGCGATTAAAAACCCCTATATAAGCACTGGGATCCCTAAACCCAGTATCACAAGCTCTCAGCCTGAGTCCTCCATCTCTCTTGGCAACTCAGGTGCACCCCAGTTGGCTAAACAAGATGACTCACCGTCTTCTGAGAAGCATCGTCAGTATCATTGATGCTTTCCTCTCTGATGCAAAGAGTGATGGAGATGGTCAGAGGCTGAATAAGACAGGACTTAAGAAACTTCTCCAAGAAGAGTTTGGAAATGCTCTGGAGG
>XR_001917873.1
AGTCCACCTGCCTCCAGGGTAATCTGCTCCAGTGTTGAACCAGctccattcagTTCTTGCCAAGATGTCCTGCCAGCAAAACCAGCAGCAGTGCCAGCCCCCGCCCAAGTGTCCCCCCAAATGCCCACCCAAGTGCACTCCTAAGTGTCCTCCCAAGTGCCCAGCCCCGTGTCCCCCTCCAGCGTCTTCCTGCTGTGCCCCCAGCTCCGGGGGCTGCTGCAGCTCTGGGGGTGGAGGCTGCTGCAGCTCTGGGGGTGGAGGCTGCTGCCTGAGCCACCACAAGCTTCGCAGATCTCTTCGACGCCGACACCAGAGCTCGGGCTGCTGTGGCAGTGGCGGTGGCCAGCACTCTGGGGGCTCCGGCTGCTGCTCTGGGGGCTCCGGCTGCTGCTCTGGGGG…
>XR_001917887.1
AGATCGTGTATTCTGGATCTAAGGACGGTGGATTTCCTTGACCTCCGTCTTCACAGCTTAAGTTTAACGATGTTCTTTGGAACTGTCTTCCAGCCGGTGGGGGCCAGTAAATAGGAGATGAGCCGCCCAGATAACTAGATCCGGCTGGGCCTCCTCCCACACATGTGGCCAGGGCGCCATCGGGAGTGGTCAGCGTGCAGCTTCGCCTCTGCCGCGTGCCAGTCCGCAGGGACCCCAGGACGTCACTTCGGCCTAGCGGGCCCTGGTCTGTTGGGAGTTGGCGATGGCACCGGAAGCCCAAACCTGTATCTGCTCCAACATTTGATGCCCCTGGCGGTCATGGCTTCTCCGCGGAAGCTAGAGCAGGACGTGCAGGCGAAAGTAGATTCATTCCGGGCC…
>XR_001917893.1
ATGGAGAAGCAAAGGGTTCTTGCCTCTTTCCCGGCTGGAACCACGGAGGgtgcagaagagaagaaaaagaaggttccTGCTGTGCCAGAAACCCTTAAGAAAAAGCGGAAGAATTTCGCAGAGCTTAAGATCAAGCGACTGAGAAAGAAGTTTGCCCAAAAGAGGCTTCGAAAGGCAAGGAGGAAGCTTATCTATGAAAAAGCTAAGCATTACCACAAGGAATACAGGCAGATGTACAGAACTGAAATTCGAATGGCTAGGATGGCACAAAAAGCCGGCAACTTCTATGTACCCCCGGAACCCAAATTGGCGTTTGTCATCAGGATCAGAGGTATCAACGGTGTGAGCCCAAAGGTTCGAAAGGTGCTGCAGCTCCTTTGCCTCCGGCAGATCTTCAAT…
>XR_001917897.1
GAACCCGCCCTCTGGGAGGTCTCTTTTTCCCTGAGTTCAACCGGTGGCATCGCCGCTGGAGTCCTTTAAACTCAGAAACCTCAGGGTGATGTGAGAGAGGGAGGGTTCTGGGGTCTTATAGTCATGGGTTCGAACCTCAGCTCCATTAGTTGCCTACTTAGTGACCTCATACAAGTTAAACTTGCCTTCTTCGCGCGATTCTCCCTTGTGATATTATTGCTAAGTTCTAATAATGGGGGACTACGTTTGGAGTGCCTGGAAGACCTGGTTCACTAGGTTTTATCGAGTGTCTTATCACGTGCTAAGCGCTGGAAATAGTAATTGTGAACAGGACCCATAGTTCTTGCCCTCGACCTAACATTTCTAACGCAAACAGGGAACAAAAAGAAGTAAATTACA…
>XR_001917905.1
AGATGAGTCAGAGGGACTCAGGCAAAGGAAGAGAGGGTTCTGGGTAGAGGAATCCCTGCCTGCAAACACCGGGATGCAAAGAGCTTGcaTATGCTGTttcttactatgtgtcaggcccCATGTGAAGTATTGGGGTACAGAGCTGAACAAGCTACAGTCCAGCCCTCAGGGAGCATACAATTGGAGTGGAGAGGACCACCAAGGACAGGAGCCCATCCCAGGAATGGTTCTTGGCACCTCATCCAGGATCCCATTGCAGATCTCACTGCCCAGTTACTCCATCTCCCAGACCACCCAGAATCCTCATGCCCCACTACATGAGCATTATCCATCTGGCCCATTTTCAAATGCCTGTTTTTTGACAGACCTCCAGAATTAATACTTATGTAACAGTTTTCA…
>XR_001917906.1
CCAAACTCAAGTTGGTCGAGAGAATTGTCAACAAAGGGACAAGGGACGCGCAACTCCGTGCCGCACCGTGCGCCAGCATCCCGCGGGGCCCAAGGGAGCCTGGGACCGCCTTGGGACCCCACCCTGGGCTGGAGCCCGGCGAGGGGGTCGAGGGAGCCTGTGGGTCAGCATCAGTTGGGGTTTCCGAAGGTCAGAAAATGGCTATTGATTAATCTATCAGAATAGttgcagagagaaataaaaaggacGTAAAATAACAGAGAACCTATAAATAAAGCCGCAACTAGCTGCTCGGAGTTGTTAAACGACTTAGCATGTGAAAAAGTCGGAAATGAGGCGCTGGGGAAGGAGCCGGCATTGGCAGCGGCCTGGGATATAGACAAACACTCCAAGATTTTA…
>XR_001917908.1
TCTACTCTCTTATTGCTTGCAGGGCTTCTGAAGAGAATTCTTATCCTGTTACTTTATAGctgcatCATAGGAATCTTGCTTTCCTCAGTGACTGTTAAAGccccatgccctgtatcctctgtccctggaattttccaggcaagaatactggatcaggttgccatttcctgctgcaggggatcttcctgaatgaGGACCACACCTGCGTctattgtgtctcctgcgttgg
>XR_001917910.1
AAACTCTACAAGAAccatgttttctgtgttttttaaacCACTGTATCCTTGGAGCCTAGATGATTCTTGgaacataAGCAAGCATACAACCACGGCTGCGTGAATCATTGATACCACTCAGGAGAGCAGCTGCGATGTGATTCTAAAGCCCTATGGTTCTGTGCTCAGACACACGAAGGGATTAAATgtcCTGACCGAGGCTGTGAAACCACTTGGCAAGAAGACCAAGGAAGAGATTTCTGGGTTATCTGGGAGGTTGCACCCTTATATTATAGAATCGTAGACCTGGATCATCTAGTTCAACTTGGAAATCATCTAACTCAAATCTCATTTATTGTAAAAGTTCGTCTGCAGTTATCCTGACTAATGATCATGCAGTCTTTTCTTAGGCAAGGTTAG…
>XR_001917911.1
AGGGCAGAGCCCAAGGCCAGGATAAAAGGGCCCTGGGGCCAGAGCACCTCCATACACTCCTCTCCTGAGGTGCTGAAGACTCTCTGCTGCGTGTGCACTGCTCCTGAACCCACCCACCGAGATGTCCTGCCAGCAGAACCAGCAACAGTGTCAGCCTCCTCCCAAGTGTGCCCCCAAGTGCCCCACTCCTAAATGCCCCCCAAAGTGCCCCCCAGTCTCCTCCTGCTGTGGCCCCAGCTCCGGGTCTGGGGGCTGCTGCAGCTCCAGCTCCGGGGGCTGCTGCAGCTCTGGGTCTGGGGGCTGCTGCCTGAGCCACCACAGGCGCCGCAGGTCCCACCACTGCAGACCCCAGAGGTCTGACTGCTGCAGCCAGCCCTCAGGGGGCTCCGGGTGCTGTGG…
>XR_001917912.1
TCGGGGCCAGAGCACCTCCATCCACTCCTCTCCTGAGGTGCTGACGACTCTGTGCTACTTGTACTCTGCACCCACCAAGATGTCCTGCCAGCAGAACCAGCAGCAGTGCCAGCCTCCTCCCAAGTGTGCCCCCAAGTGTGCCCCCAAGTGTCCCACCCCTAAATGCCCCCCAAAGTGCCCCCCAGTCTCCTCCTGCTGTGGCTCCAGCTCCGGGGGCTGCTGCAGCTCTGGGTGTGGGGGCTGCTGCCTGAGCCACCACAGGCGCCGCAGGTCCCACCACCGCCACCGACTCCAGAGCTCTGACTGCTGCAGCCAGCCCTCAGGGGGCTCCGGGTGCTGTGGAGGGGGGAGTGGTCATTCCTCTGGAGGCGGCTGCTGCTAAAGTGGACGCTGAGCCAA…
>XR_001917913.1
GGGCCCTGGGGCAGAGCACCTCCATCCACTCCTCTCCTGAGGTGCTGACGACTCTGTGCTGTGTGTGCACCGCTCTTGAACCCGTCCACCGAGATGTCCTGCCAGCAGAACCAGCAGCAGTGCCAGCCCCCTCCCAAGTGTGCCCCCAAGTGTCCCACCCCTAAATGCCCCCCAAAGTGCCCCCCAGTCTCCTCTTGCTGTGGTGTCAGCTCTGGGGGCTGCTGCAGCTCTGGGTCTGGGGGCTGCTGCAGCTCTGGGTCTGGGGGCTGCTGCCTGAGTCACCACAGGCGTCGCAGGTCCCACCGCCACAGACCCCAGAGCTCTGACTGCTGCAGCCAGCCCTCAGGGGGCTCCGGGTGCTGTGGAGGGGGGAGTGGTCAGTCCTCTGGAGGTGGCTGC…
>XR_001917914.1
GCCTTAGGGACAGAACACCTCCATCCACTCCTCTCTTGAGGTGTTGACAGACCCTGTGCTGCTTGGACACTGCTCCTGAACACATCCACCAAGATGTCCTGCCAGCAGAACCAGCAGCAGTGCCAGCCTCCTCCCAAGTGTGCCCCCAAGTGCCCCACTCCTAAATGCCCCCCAAAGTGCCCCCCAGTCTCCTCTTGCTGTGGTGTCAGCTCCGGGGGCTGCTGTGGCTCCAGCTCCGGGGGCTGCTGCAGCTCCGGGTCTGGGGGCTGCTGCCTGAGCCACCACAGGCGCCGCAGGTCCCACCACTGCAGACCCCAGAGGTCTGACTGCTGCAGCAAGCCCTCAGGGGGCTCCGGGTGCTGCGGAGGGGGGAGTGGTCAGTCCTCTGGAGGCAGCTGC…
>XR_001917915.1
TGTTTATGGAGCACATGCTGGCTGCACAGGTGGTCACCTCTTATGACCCCGAGTCCTAGATGGGCCTCCCACTGTGAGCCCATCACCCTTGGTCCACATCCATCCATGGCGCCTGgagatcttcctgacccagggatcaaacctgcatctcctgcattgcaggcagattctttaccactgagccacgagggaagaccCGTGCAGGAAACTGCATGCAGTTCAATGAAGTTTCACAAAGCGGCTGCATCCGTTTACCTAGGACCCAGgCCAGTGTGTTAAATGAAGAAGCAATATATGACTGCTGTTGCCCAACTGGAATTCAGTAAGCAAATCCCAAAGGAAGAGCGAAACTCTAAGAAGGAAAATCTGACTAAGTTTAGCATCTCCCACCCACACAAG…
>XR_001917920.1
atCAGCCGCCATCATGAACAACACAGTAACTATCCGGACTAGGAAATTCATGACCAACCGACTGCTTCAGTGGAAACAAATGGTCATCGATGTTCTTCACCCTGGAAAGGCAACAGTACCTAAAACAGAAATTCGGGAAAAACTGGCCAAAATGTACAAGACCACACCAGATGTCATCTTTGTATTTGGATTCAGAACTCATTTTGGTGGTGGCAAGACAACTGGGTTCGGCATGATTTACGATTCCTTGGATTACGCGAAGAAGAATGAGCCCAAACATAGGCTTGCAAGACATGGCCTGTATGAGAAGAAAAAGACctcaagaaaacagagaaaggaacGCAAGAACAGAATGAAGAAAGTCAGGGGGACTGCAAAGGCCAACGTTGGTGCTGGCAA…
>XR_309844.2
GTGAACCCCTTCCCCTCTTCTGGACTCACCTGTGCCAGGGGAGCAACCCCACCCCGATGTTGCTTTGAGATCCACAGTGGCAGGGGTGGGGTAAAGCCGGGGGGAATAAGAGGGAGGAGCACCCTGtgttataattataattatcacACTTCGGATCCTATCGCACGATTTCAGAGGAGCTCCTTTCCTTCCCACGGATGCACCCCTCCTGGTCCAGGAAACcccaggagaaactgaggcacagtggtGGGAAAGCAGGGTGATCACAAGAAGGCTGCACACCTCAGCCAAACCGGTTGGAGTGGGTTGTGCTGAAATTTTTGTTTGTGTCAATGGGACTTGGAGGACCAAAGCTATTTCCAGTAGAAGCTTCAAGATCCCTCTTCCTGCTCCTCCCTG…
>XR_309845.3
ggggctgGGGTTCTGGAAGACTCGGGATGGGGGCAGATGTAAGGGAGGACTGGACTAGTGACGCTGCTTCTTCCCCCAAACagccaaccccccccccccattctcAGATTTAATTCTTCCCAAAGGAACACACACCTCCCCTTACGACCTTTCGGTGACCACAGTGGCTGGGACCCTGGACAGCAAAGACCTAAAGGGTCTCTCCTCAACTCTGGCAGAGCCTGCTGATGAGGTCTGAGCCCCATCAGTGTCTGTGTCACCCCCGGGAATGCCCCGGCTTCACCTCAGTACCAGCTTCGGTTCCTTCACCTGGGTTCCAGCAGGGGACCCCTCAGGAAGCCGCAGGGCCAAACCTGTTTTGTTGACCCACCTCTGAGACTCAGAAAAACTGAATGACTT…
>XR_309867.3
aaatgttttaatgtttatCTGGAATGGCTACGTGCAAGTCAGCCTTTAGCTCTGttccctgaaaattataaaactacacaattggataataaactttgtcagtccactagaggctgtccctgagtgtcctttCCAGAGTGCGGTTCTCTGAGCCTTATGgatggcgcccaacgtggggctcgaagCAGCAGACTGATTTTGAAGAAGGGCCGCACTCCTGCAGAAGCGAGATGATGGAACCGAGCAGTGGGTCCCACTCAAAAGAGTGAGAAGACGGACAGACCTTGCTCCACACCCCCTGATTGGTCACAGCACTAAAACAGAAATTGCAACAGATGCCTTCCTCCTTATGACAACCTATCCTGAAAGAAAAAATCATCTGTGCCAGGGATGGACTGG…
>XR_309871.3
AGTCAGCAAGCTGGAAAGCCAGGAGAGCTGATTGTGTAGTTACAGTTCAAGCCTGAAGGTCTGAGAACCAAGAGAAGCAGTTCTACAGTGCCCGTCAAAAGCTAACAGGCTGGAGACCCATGAAGTGCCAGTGTTTCAGTTCAAGTCTGAAGACAGGTAAAAAGCCAATGTTCCAGTTCAAAGGCCATCAGGAAAATGTCCTTGTCTTAGAAGATATATGCTGAAGTATACAGCAATGAAGTATAAAGATTTTTCAACTGTCAAATGATTCAACAAAAAtgGTTCAGAACTTCCTACGACCCCCAAGAGGGGCTTCCCCGGCTACTCagcggtaaaagaatctgcctgcgctgCGATGCGTAAGACTCAGCATACCTGGatcttccctatagctcagat…
>XR_309884.3
GTTTTAGGCCTGCGTTTCTTTATCCTCATAAGCTGGTCGCTGCAAGTGAAATCTTACTTCGAAGCCAAATATATTAAACGGgttcaatccctggtcgggggactaagatcccacaagctgcacggcatgcccaaaaaaataaaatgaaaatgaaacttgaATCAGACCTCTGAAGCTTCTGCCAGGGAGAAATCAAGaaaaacctacCAGTTCCATGGAATGTTGTGCCAACAACACGAACACAGCTTGGTACTCGAAGATCCCAGAACCTAACAGTCTTATCTTGGGAACCAGATGCAATC
>XR_309899.3
CGTCGTCCCATCCTCACCGACTGCAGCCTCCTGAGCTTCTTCAGTAGCGGCTTTGCGTTTCAGGCCTTTCTTTCCGCTGCCGCCGCTCTTGTCTCCGGCCTTCGCCATGGGAGTGTAGATAAAGAACTGAAATTGAGAAGAGAATGATGAACTGAACCCTGAAGCAGTCTCACATGAAGAgctagaaagaaaaggaggacCTAGTAAAGGAGAATGAGAATGGAAAATCAAGAGAGTAGAGTGTCATGAAAGCGAACATGTTTTCCCAATCTAGATGCTAAACTAAACATTGTTGAGGAAAAAAGACATCATGCTTGCCCTCAGGTAGCTTACAGTTTGGAAGAAGATAAAACAGAATTCTAGTGTTGACACACTACACAGTATCAAAAAAGTCACAAT…
>XR_309906.3
GATTGGCCCCCGCCTGCTCCTGCGGTCCTACGGCCCGGCGAGTCGTGTGGACCTGTCTCTAACAAGTTCTTGCACTGTCTCAGGGACTTAAGGCCTGAAGTGGGCTCTGTCCTCTCAGGCCGCGAGTTTCCTGCTCTGCAGGCTCTTCTAGCAGAGTTTATCCACGCAAACTTTTCGTAGCCGTTGAAAAGGAGACGAAGGCACAGTAAAAGGAAGTGATTGTCGAAGGACACACCAGCTCTGAGAGGAAGAGAAAATGTAGACATGCAAAAGAGATACCAGGAGTTTATGTGCCTGGAGGACATGTGAGGACATAGCatgaaggcagccatctgcaagcaaAGGAGAGAGGCCTCGGAAGAAATCAAATCTGCTGATACCCAgatcttggacttccaa…
>XR_309909.3
TGAGAGTGATGCTGAGACAGTATGGAGTCTCGGGCTGGAGAGGGATGGAGCACCAGATCCTATAACCTAAATTCTGTTCAGCACCAGGCACTGTGCCTGCTCCCTGCCCAGGActacccattttacagctgaggctCAGGGTGTCCTGCTCAAGGGAGAACAGCTAGGAAGCAGTGAAGCTGAATTTACGCCCAGCTCTGTCCCACCCCAGAGCCCAGCTTCTCACTCCTTCCCTACTGCCTTCATCACCATCTGACATGTCTCCACGTATGGGCTCTTAGACACCTGGCCTCAAGATCGTTGGGAAGCAGAGGTTTCCTGCCTTctgcctggagtgtgaagtcagcgCTGGAACCTCATCCCTCATGGACACTCCCAGGCTGTGAGGCTGCACATCTG…
>XR_309930.2
TTCTGGAGAGGCTGGAGGACTCTCCTCCCATCCTGAGAGATGTCCAGGATGCCAGCCTCAGAGCCTGATGATGGGCTGTCCTTGGCCCTCCACCTCTGAGctgtgtgtttttgtttattgTGGAAAAGAACACACGCGGAGAAAGCTGTGTAGAACGTCAGCGTCTGGAGTCTAGGATTATCCAGCAGGAACCACCCAGGTGGCTCTGGAACATCAGGCTGGTGCTCATGGCTCCTGACAAGCACTTGTGTGGCCGTTATCCACGGGAAACCGCTTTGCTGGGCAGCAGGACCTGGCGCACGCACAGGAGGTGTGAGATCCAGACGCGTTCAGATGAGCTTTGCCGCAGCGAGCGCAGAAGAGGCAGGCGTTGGATCGCTGGGCCCCAGCTGGTAAGAA…
>XR_001295571.2
TACCGGCAGCTTCCGACTGCAGGATGTCTCACAGGAAGTTCTCTGCTCCCAGGCACGGGTCCCTGGGCTTCCTGCCTCGGAAGCGCAGCAGCCGGCACCGCAGGAAGGTGAAGAGCTTCCCCAAGGATGACTCTTCCAAGCCCGTGCACCTCACTGCCTTTCTTGGCTACAAGGCTGGCATGACCCACATTGTGAGGGAGGTCGATAGGCCAGGGTCCACGGTGAACAAGAAGGAAGTTGTGGAGGCTGTGACCATCGTGGAGACTCCGCCCATGGTGATCGTGGGCATCGTGGGCTACGTGGAAACACCCCGAGGCCTCCGGACCTTTAAGACCATCTTTGCTGAGCATATCAGCGACGAGTGCAAAAGGCGCTTCTACAAGAACTGGCATAAGTCTA…
>XR_001295573.2
tgctgcagtccatggggtcgcaaagagtcggacacgaccaagcgactgaactgaactgagagacctCTTTGCCCGGAAGAAAGTGGTGACAGGGGGAATGCATCTAGTGCCCTGGCAATGCTTTACTGACCGTCTGTTCTAGAGTGAAGTCTGCTCAGATCCATCTGTCTCCTTACTATTTCAACCAATGTATTCCCTCTTACAAAAAAAAGTGCACTCAGGTTGGAAAAGTGTGGAAAGAGCAGGTGAACTCACTGTCAGTGGCCATATTATCCCTCACTGTTCATTGTCTTCATCACTAAGACCCACCAGGCAAATCTTTTTGTGTATTAAGGAAGGAAATCGGAAGCTGTCTCCATTGTCTTCTAAACACCATAATTAGAAGCTTGAAAAGCTTAC…
>XR_001295577.2
ACCGTCCTCGGGCTGACCGTGGTAGACGTTTGGAGGCAGTAGATCCCGCAGCTTGTGCGCCGCGCACCGCCTCCGGTGGACGCTTGAGCCTGCTGTGTAGCTTTCTCCCTTTGTCTCATAATCATGTCCACCAATGAGAATGCTAATTCACCAGCTCCCCGCCTTCACAGATTCAAGAACAAGGGGAAAGACAGTACAGAAATGAGGCGGCGCCGAATAGAAGTGAATGTGGAGCTAAGGAAAGCTAAGAAGGATGACCAGATGCTGAAAAGGAGAAATGTCAGCTCTTTTCCTGATGATGCTACTTCTCCACTGCAGGAAAACCGCAACAACCAGGGCACTGTAAATTGGTCTGTTGATGATATTGTCAAAGGCATAAATAGCAACAATTGGGAAAGC…
>XR_001295580.1
GTTGCCTATTTTGCTGCATGTTTAAGATGTCTATAGAGAGACGTGAAGTTTTCCTGATGCTCCCAAGGCTTGATACTTAAGACTTAGGTTCACAGAAATATCTGAGTCTTACCTCAAATGAAGTACCTGATGCTTGAGATCCCAAGAAAGCAATTCACACAAGGGAAACCAGccccatggactgccagg
>XR_001295582.2
gagatgggaataccagaccacctgacctggctcttgagaaacctgtatgcaggccaagaagcaacagttagaactggacatgggctGGGTGCACCGTGGATGGTCTGAAACATAGAGCACGGCTTTTGCTGGGGCTTCACGGCCCCAGAGCCCAGCATGGCTTCCTCATGACCCTCCTCCACAGCAACCAAAAAAACTAAGGCACCAGATGACTTAGTGGCTCCTGTTGTGAAGAAACCACACATCTATTATGGAAGTTtggaagagaaggagagggagcaTCTGGCCAAAGGAGAATCTGGGCTTTTGGGAAAAGAAGGACTCAAAACAGGAATTGAAGCAGAAAATACTAACATAACCTCTGGAGAAGTGTTTGAAATTGAAGAGCACATCACTGAG…
>XR_001295584.2
ttccaagcaatactGGAAAATACTGGTTGCcatttaggggatcttcctgacccagggatcgaccccgcGTCTCCTGTgcctcgtgcattgcaggcagattatttactgctgagtcacaagggaagcccattttaaaacCTGCCAAAGCCTTATACCATTAGCTCATTGACAATAGCAgtggttaaaggaaaaaaaaatctgggtttTATACTTGTTGACTTGGATTAAAaacagagagtgaaaatgtttggGATGGGTTGTGAATGATCTGCCTCATATGGCAGGAAGGTTAGTGGAGAGCAGACCATGAAGGTCTCTGAGGTCTTCTCAGGTCTGAGACCTGAGAAGTCTCAGAGCAGGGAGCTGAGGTAGAGTCTCTTAAGCAAGGGACCAGCGGGA…
>XR_001295590.2
aggagcttggcaggctacagtccatggggtcacaagagcaggacatgacttagtgactaaactaccacataCTGAGATACTTCCAGGTTCTGCAGAAAGTGTGGCTGTCCCCTCGACCACACTCTGCCTTTCTCTGCTGCACTGTTCCTGCCCTCTTGTTTCAGTAGCTAACATCTCCACAAGTTTTCCTTCTTCTAGAAATGTACTTTCTCAGGCATATATGACCTCTAGCATTGTCTTCATATTGTGGTTTTACGAATTTTTATTATTGTGGTATGGCCTCTTGAGGGGAAAGAGATAAATATGCATTATCAGCTAGTTTGAATCAGAATTGTGGTTAAagtcatattttaatataaatcatACTCTATAGAGATTTTTGGCATATtaacaattcag…
>XR_001295594.2
TTTGGCATCTGAATCTTTTTTCACGTAAATGATGCTGTAAAATAAGAAATCGTTTTATCCAATATCATTTACAAAATGTTCCACTTAGAAGATAACACAGATAGCACTCTATGCCAGCCCTTCAAGATGCCGAAGGGAAAGAAGGCCAAGGGGAAGAAGGTGGCCCCGGCTCCGGCCCCGGCCGTGGTGAAGAAGCAGGAGGCTAAGAAGGTGGTCAATCCCCTGTTCGAGAAGAGGCCCAAGAATTTTGGCATTGGACAGGACATCCAACCCAAGAGCGACCTCACCCGCTTTGTCAAATGGCCCCGCTATATCCGGCTGCAGCGGCAAAGGGCTATTCTCTACAAGCGGCTGAAAGTGCCTCCTGCAATTAACCAATTCACCCAGGCCTTGGACCGA…
>XR_001295595.2
tggggctgctgtctctggggtcacacagagtcagacatgactgaagcaccttagcagcagcaactggtATCTGGTGGTTAGAAGACAGGAATGTTGAGAGTCACACTACAGTGCCCAGGACAACCCCCCAACCCTCACCCTAACAACAAAGAACTAGCTGACCCAAAATGCCAACAGTGCCCAGATGAAGAAATCCTGTAAGAGAGATTTGAAGTTGTGTCTTGGGAGCCACATAACGGGCAGTGATTATCCTTGCTTAGGCCCTACAAGGACCCTAGTGTAAATCCTTTCCCTCACTAGCCATGCAATGTTCAAACCTGCAgagatttatttcattcattttctatttgtttaataAACAGACTGGAAGCACTGGAGGGAAAAATATTCCAGCAGTGA…
>XR_001295603.2
TTCCACTGGAGGCCTACACGCCGCCGCTGGGGCTGCCACCATGTCTCTAGTAATTCCTGAGAAGTTCCAGCACATCTTGCGAGTACTCAACACCAACATCGATGGGCGGCGGAAAATTGCCTTTGCCATCACTGCAATTAAGGATGTGGGACGAAGATACGCTCATGTGGTGTTGAGGAAAGCGGACATCGACCTCACCAAGAGGGCAGGAGAGCTCACGGAGGACGAGGTAGAACGTGTGATCACCATTATGCAGAATCCACGCCAATACAAGATCCCAGACTGGTTCTTAAACAGACAGAAGGACGAAGGACGGAAAATACAGCCAGGTCCTGGCCAACGGTCTAGACAACAAACTCCGCGAAGACCTGGAGCGCCTGAAGAAGATTCAGGCCCACA…
>XR_001295608.2
CAAAGCTTCCTGGGAGCAGAAGTAGTTCTGGGCGCGAAGTGGCCTTCAACCCTGTGGTGGTCGGCTGGGCGGCTATGGCTGAAACCGCGAGGTGGGAGTAGGGCGTCCGGGGTAAAGaatccCTCTTCCCAGGAATAGCCAAGTGAAAAGTATGAATCGCTGACTTGAAAAGCCATCTGTGTTTATTCAGATCCTTAAACCAGTGCCACTCAAAGGATGGTCTATAACTGAGATTAGTCCATAAACTATTTGTTTCTGGTCCAGATGAGGTCCTCAGCCTTCTCTCCATTCAGCTGGCAGATAGAGTGAAGATCAAGCCCGGTTGGGAGGACTTTATGGGCCAAGCCTGGAAGTGGCCCCCATGACTTCCTCTCACATGTCATTGTCCAGAACTCAGCC…
>XR_001295612.2
TTTTGCTTTCCATCATCTGGAATGTTTTTATTCTTCCTTCATTCCTGAAGGATAATTATATCAGATACAGAATTCATAGTTGACagttcttttagcatttgaagaaTTCTGTGCTGTTTTTCTGCCCTCCACGGTTTCTGAGGAGACATCTTTCACCTGGATTATCTTTCCAGAGTAGGCAAGGTGGTATTTCTGTCTTGCTACTCTCAagcttttttctttgcctttatttttcagAAGTTTGTTTTATCATAGATTTCATAGGTTTATGTTTGGGTTTCACCCATTTTCTTAAATGTATAGGTTTATGTCTTTTGCCACATTTGGAAACATGTCAGCCATTAAttctttcaaatgctttttcagCCCCACCCTTACCTTCTCTCCTGAGATTCCAGT…
>XR_001295625.2
ctggagaaggaaatggcaatccactccagtactattgcctggaaaatcccatggacagaggagcctggtaaagtCACTGTTGTACAATGGAAAAGCAAGTGGGCAATGATGTGTTTTGAGATAATcagtggaaatagtgaaagaaggaaaatgaagtctTCATGAAGTAGATAGGATTTTCTAAATTGTTTGGAGGATTAGAAAGCTGggggacagtgtgtgtgtgtgaaactgtGGAGTTAGAAAGCTGGGGGATAGGCAAGGACAGGAAAGAACAGAttcagattgtgtgtgtgtgagagagagagagagaagaaaactgtTAGAAAGCTGGGGGATAggctaagaaaggaaagaacagactCAGATGTAAAGACGATGTGTGACAGGTTGGAGAGT…
>XR_001917927.1
TCCCCCGCGCGCCTAGGTGTTGCGCACGACCAGCGACTGCTCCAGCTCCTGCCTGCGCTGCTGGATCTGTAAGGAAAGGAGAGCAGGCGCAGcgctccctgaggtccccttcacCTTAAGGTCCCGGCTCTGGGAGCGGAGGAGGTCCTGGATGTAGCCCTTGGGGTCTCTGGAGAAGCTCAGCATGAAGTCCCTCTGGATCTTGAGCTGGTTGATGGACTCAATCGTCTCGTGGATCTGCAGCGCTGGGCTCCAGCCCCACCTTACTGTCCAGAGCGCTGATCTCCTGCTGGTTGGCCGTGGACAGCAGGAAGCTGCTCATCTGCCCCTTCAGGGGCTCCTCCACCTCCAC
>XR_001917941.1
tcccatggacagaggagcctggtgggctacagtccacagggtctcaaagagtcagacacgactgagcgacggagtcacatgagctgtttataaattttgaaGATTAACCCCTTGTTGTTCAgctcctttgcaaatattttcttccatttccctGGGTAGCCTTTGCACTTTGTTTACGGcttcccttcctcttctgttctcttgtgatttgatgactaacTTTAGTATTGTGTTtggtttcttgtttcttttttgtgtatggtatctATTGAGGTTTTCCTTTTGCCATTACCATGAGGTTTTGAAACAGCagtctatatatacatatgattgTTTTAAGTTGGTAGTCTTAATTTCTTATGCATTTGTGTTCTCCTCGCGATTTCTGGTTTTGATATA…
>XR_001917945.1
cagaggatgagatggttggatggcatgaccaacgcaatggacatgagtttgtgtaggctcCTGGAGTTGATAATGgatagggagtcctggcatgctgcagtccgtgaggtcgaaaagagtcagacacgactgagcaactgaactgaactaagaggaGCTGGATCTGTAGCATTAGAGAAAGATCTGGCTGTGTTCCTGATAAGAACAAAAAAGGTGAAGTGATCAAGAACTTCAGATATCAAGGAATCTGAAAAGAGTGATGTTTGAAATGAATGCATCTGCCTGTAAGATTATTAGAGGTGACAGCGGTTTAAGCGGAGTAGAACAATTTTGGAAATTGGATTATAACATTTAATTCGATGATTAACTTTTTTCAAAAATGTGCCTAAAGTGGGAGGA…
>XR_001917946.1
TAGGAGTCCTTGGAATTACGGATTCGTTGCTAGCAGCTGATTGATCTCCTGTGAAGAAGGTCGCTAACTACAAGAAATGTTATGTGTGGAATTGGAGAAAACAACCTAGTGTGGTTTTCACTGTTAGTCCTGGAGGATTCCAAAATCTGTGTGTCTGCAAATGCGATGAGCTGGAGGAAGGCAGTGTTGCCACTTGCTGTTTCTACTTGCCTGCTCTCCTAATGGAATTCAGTCCCTTACCTCCAGACAAGTCCAGCCTGTTCCTGGGGATCCCTTGTGTGGCCGTTCAGTGGTTCCAGCACCAGTCTCCGAAGATCCCCAAGGCCCACTTCACTGCCCCAGACTCCATCTCTGCCTgcgctcctctgtcttcctcatCTGCTCACCTGCTAATAACCT…
>XR_001917948.1
AGGTGGTAGATTCTGAAGATTGTTGCTAACCCAGGGCTCATCCTCTTTTGAGTCATGGATTCAGAGGACTGCTAGCAAGCTCCTAAATACTTCTGCTTTGTATAATTTAGTGGATGGGACTGCAGGACTCACAGAAGCCTGTGAAAGGTTTTCAGAACATGGATTAATTGAATATTGAATAATCGTTGACTCTTTTGAATATACTAGTCCCTTTGAGGAAGAAAGGCTATTTTACTGACGGAAGCCATTTGTAAGgcacttttaaaagtttaaaaagcccAGTTACTGCAGTTACTGCCCATCTGTATTTATTTTGACTATCACTCCATCTTCTTGTGTGAAGGAAATGACTATATGGTTTCAACAAAGAAAAAGTTTTGCCAACTCCTTTTAACTGAA…
>XR_001917949.1
AGGTGGTAGATTCTGAAGATTGTTGCTAACCCAGGGCTCATCCTCTTTTGAGTCATGGATTCAGAGGACTGCTAGCAAGCTCCTAAATACTTCTGCTTTGTATAATTTAGTGGATGGGACTGCAGGACTCACAGAAGCCTGTGAAAGGTTTTCAGAACATGGATTAATTGAATATTGAATAATCGTTGACTCTTTTGAATATACTAGTCCCTTTGAGGAAGAAAGGCTATTTTACTGACGGAAGCCATTTGTAAGgcacttttaaaagtttaaaaagcccAGTTACTGCAGTTACTGCCCATCTGTATTTATTTTGACTATCACTCCATCTTCTTGTGTGAAGGAAATGACTATATGGTTTCAACAAAGAAAAAGTTTTGCCAACTCCTTTTAACTGAA…
>XR_001917950.1
CAGCTGTCCTCTCTAGCTCCGGCTGTCCTGTCTGCCTGGGATGTTTCTTCACTTGCCTAGTAATTTGAGACTTCAGAGCATCTCCAGACCCCTTCTCTCATTCCCTCAGCACCCCCTGCACAGTAGGAATCCAGTAAACATTTGTTGCGGTGAAATGACCCCATATGCAGAGGGCAACTGGTTGTGAAACTGCCAAGGTCAAGGGAGAATGAGACGCTGCTCAATGGTTGCCAAGGGCAACGCGGGACGCCGGCTGGCGAGGCTCTTTGTGCTCTCGGCGGGGCCTGCAGACTCCAGCCTCCGCGCGGGATGAGGGCCGCGGGGGGAGGGGAAGCTGCAGACAGCGCGTGGGCGGCTGCGGAGAGCTCGAGGGGGGAGGGGCTCGAAAGCGTGGAAAAA…
>XR_001917956.1
TAATGCGCGTGTGCAGTATGTTTCTGCTCTTGCGGGTGATATTGGAGGCCGGAAAGAGCTAAAGAGAACGGGCggtgggagaaagaaagaaagaagctccCTGAAGATGGGGAGAAGGGACACCTGCTGGGAGAGAAAGGTGTAAAAGATCAGGTAGAAGATTGAAGAGAAAGGATCCATCATCACTACCATCATCCCAGGAAgcaaaaaaactgactcactagagAAATGTAACAAGATTTCTGGGTCCTCTCAAGATTCAAACTGTGGCCTGAGACTATAGATTTAAAACGAGTCATCTGTGTGATTCCTATGACAACTAATTTTTTCCTGTTTGGGTGCAAAAAACCCTGAAGCAAGGTATACTCACACATGGATTGAGGTTTTATAGGGTGAGCT…
>XR_001917962.1
AATCCAGGATAAACTCTCCATTTCAACATCCTTAACTTCATCATATTTTAAAACTCGCTTTTATCGTAGGTATGAGGGATCGGCTCATGGACATGTTAGGCAGTTAGAATAGGctaaaggagtccaaaatggcggtggctaaaagacaaggaagggaaaagcccacgaaaatagaacagaagaaggtcaaaggaaggtccgaggactagagtgaggacttcaggtagaacagcacTCCTGACTAAGCCCAagttgcatagggcaggcccagggggaagaagaaacataaaaagaagagccaaagggcctccctctctctcccccaaccACCCCGCGTGCTGGGGCATTCTTCTCTTCGTGTCTTTGGATCCTTCTCTTCGTGTCTTTGGATTGACGTGC…
>XR_001917967.1
TTTGTTGGCTCCTGCAGTGATGGATCACCGTTTCAGTGGCATTTAAATCCCCGGCGCTCCCCAGTCTAGGTGACGCGCAGTCGCCCCCCCAGGCAGCCTGggcggcagcagcagctgcgACGGCCGCAGGGGCAGAAGCGGAGCGCTAAGGCGAAGGGGAGCAGAAGCTGCTTTCTGCGCGCGCCAACTCCGATCGCCCTCCCCCCTCCGGGAGGTGGGGGCTGGAAGGCATCCCCTgtcaccgcccccctccccaccgaGCCCAGAAAGATTAATTGGCAAAAGaccTGTTTGCCTGGACCCATCAACAGCTGGGAGACTAATCAACCACACTGAAAATGTTTGGgaatttgtgggggagggggttgggatATAGATATTTGAAACAAacatgtataa…
>XR_001917968.1
cacccaccctcccctcccccacacccccgccccctgcccttcCCGAGGGCAGCAGCCGCGGCCCGGAGATAAGCACTAGCGCGGCGCGGGGCTCTGCCTGGGCTAGTGGCACCGACTTGGgaaaagaaaacgaCGAGACAGAAAACCCATGCTTTTCCCACAGGAAGATCAGTGGATCAGTCCGGCTAAAGAAACCGAGAAGCCCAGCTGCCAACGATGGTCTACACATTTGAAATACAGCAACTTCCCTCTTGCCAAGGAAAGGCAAGACGATAGGAGAAACTGCAAGGCGTCGAGGCACGTTTTCTGCGCGCAGAGCTGAGGCTGACCACAACGGCTGAACTCCCAGGCTCCGCAAGCGCCGCGAACAGTCTACAAGGAGAGCGGACCACTACCGCC…
>XR_001917969.1
CGTCTCCCCAGGCTGCCCAAGCGACAGCTGTCAGAGGGACTGGAGCTTCTGGGAACCGCCATCTGAAGGCTACGTGTGCCGCCTGGTCATTCAAATTGTCAATTTTAGGCCCAGAAGTGTCCAAACCACAAGTTCTCAAAACTCTCTGAAAAATGGCTACCTCCGAGTTAAGCAATTCTGAAAGGCATTCTCTGGGAAAAGTCTGTGGAGAAGCAGGGATCTTCTTGCAAATAATGTGGTCTCGGGCAAAGACTCAGCATCTTGGCTGTCTGCTCAAAAAATGCATAGACTCTTGGTGGAAATTGTGTGTCGAGCTGCAAAACCTCAATTGGCAGATTATCATCA
>XR_001917971.1
CGCTTCTCATCTTCAAAGACCTTGGCCTCCTCGGGCTTTATCAAGTTTCCATTTAAGCTGTTGGAGAAAAAGAACACAACCTCTAAATAATGGATTTCCTCCAGGCTTGGGGCCCAGCCCTCTTCCCCCAGAAGAACCTCATCTATCCCTGGCCTCATCTGTATGTCAGTGACCTGGGCAAGACCTCCCTACTCCGGAGCCTCTTACCTACTTGACGTTTTCATCTGGATGCCTCCCAGGTACTCATAGTGGGCACCTCTCCCCAGGGTGCCCTAGCTCTGTGAATGGCACCACTCTTCCTCCAGTTGTGCAAATTAGTAACCTGGAGGTTAACCTTACCACCTTCCCCACCTTCATATTCTGTCACAAAGTTTTGTTTCCTAAATATCCCTAGCATGG…
>XR_001917972.1
tggggtgcagcaGTGGTGGGGGGTGGCCTATAGGAAGGAGAATGAGGTTCCTGGATTGTCCCCACCTAGGAGGGGTGTGTGTGATGGGAAATGGAGGACCCCCGCAAACTGGAAAGACTCaacgcttggggctggttcatATGTGGCGTTTTGTGGTCACTGGAGCCCAGGGAGAAGCGTGTGATTTGTGAGATGACGTGTCTTCAGACAGCTTGTTAAAATGCCCCCTGtcaggtggtgggggtggtgagtTGGTGCCTCTTGAGACCCCTCCTCATTCAAGGCAGCAGCTGCCAGATGTGATGAGTACTGTTAGGCCCAAAGGAGGAAGAACAGGTGAGGTTACCTGATGGTGTCGGGGGTGGGGCAGTGGGGCGCTTGAATAGGATCAGAAGCGAG…
>XR_001917977.1
CTGTGATGTTCACACACCAGACACCCGAACCCCGTTATTTGCTCGACCCCCAAGGAGTCTCTCCACACCTCCGCGGTCAGACGATCCCCCGACAGCAGCCACTGCAGACACAGGACCCGGCTCCACACACCCCCTCCCCAAACAGCAGCGCTCAGCCTCTTCGCCAGCAACCGAGGAGTAGGGGAGGGGGCACAGAGACAGTCAACAGGAACGCAGAGGCTACGGCGAGGCTGCTTAGAGTGTCTATGCCCCCTCTATTTGCCGCTCCCGAACTCAGGTACCGTCTCCGACTCAGCCCCCTGCGCCCGCTCAGTGTCACTGCCTCTCGCTCTGGGAAAATGGCGGCTgacggcggcggccgcggcggcggcggcggccgcggcggcggcaAGTGCACGG…
>XR_001917978.1
CTGTGATGTTCACACACCAGACACCCGAACCCCGTTATTTGCTCGACCCCCAAGGAGTCTCTCCACACCTCCGCGGTCAGACGATCCCCCGACAGCAGCCACTGCAGACACAGGACCCGGCTCCACACACCCCCTCCCCAAACAGCAGCGCTCAGCCTCTTCGCCAGCAACCGAGGAGTAGGGGAGGGGGCACAGAGACAGTCAACAGGAACGCAGAGGCTACGGCGAGGCTGCTTAGAGTGTCTATGCCCCCTCTATTTGCCGCTCCCGAACTCAGGTACCGTCTCCGACTCAGCCCCCTGCGCCCGCTCAGTGTCACTGCCTCTCGCTCTGGGAAAATGGCGGCTgacggcggcggccgcggcggcggcggcggccgcggcggcggcaAGTGCACGG…
>XR_001917980.1
CTAGCATACCCGTTTTGGAGGTCACAGGTCCTCCAGGCGTAGTTAGTGGCGGAGCAAGCTGTGAGGGGAGGGTCTTCGAGTTGTCGCCCGCGTGAATTCGGGGGCCCAGTGAATGTCTGAGGGGAACCTTCACTCCAGACTCCGAGTCAgtccgaacccaggtctctctcgtCTCTGCCTCGACGACGTTTTTTTGTACCActttcccctccttttcccctGGGGTCCTTTTGGTCCcgcccctctctcttccccctcGAAAAGCCGAATTTCGCAGATTCTCAGCTGTGAAGAGAAAATTTTGCCGGAAATTAAAACCTTCCTTCTATTAGGCAGTAGTCGGTTGATGGGACGGGCTAAAGGTCGCTTGGTGTCCTGACAAGATGCGTTACTGTCTTG…
>XR_001917983.1
CTTTCGACCAGCTCGACGCTGGAGCCCTCCGCGTGGCCCGGGGGTCTCTGCAGAGGCACTTACCAGGGCCGCCCCTGCTCTCCGCGCGTCGCCCCATGTGGGCGCCTAGGGCTAGTCTTCGACCCCAGCTCGGCTCCCGCTCAGAGAGGCCTCCCAGGCCCCAGGGGAGCCGCAGTGAGAGCTCTTCTGCGGCCAGGACATCCTCAGGGTACCGGGGACCCTTCCTCCCCAGAAATAACTCTCTTGGCGCCTAAGGTCCCTCTTTCCCCCAGGGGCCGAGGCGCGCGTCACTTGTGCCTGCGACCCCGATGCTCAAGGGATCCGGGCCACATGGAGCTTCAAGCTCCTTTtgcaatgaaaagagaaaaaacaaacaagactcTTGGAGGAACCGACCCG…
>XR_001917985.1
AACTTTTTGGTTGGTTGCCGCCGGTGGCTGATCGCCCAGGCCCCTTTTAAACTGGgtgtctccctgtctctctcccttttctgCCTCCGCGCGCGACTCGGCTGACAAGATGCTGACAAGCTTAAGGACTGGTACTTGAAAGAAGCTTTTCCAGGAGATAAGGTGTATTTGAACATGTGATGATTGATATACAGAATAGAGCTTTTTGCTAATTGTCCTTTTCATGGTGGTAGCAggggtgaattttttaaaaaaaactgccaAGTATCTGTAAGAATATATATCTGCCCTGTAGAGAATTTTCGGCAGAATTCAATTCCattatttaaaacagtttttttaaataagatccaGCCTGAATCTTGACATAGTAGCTAGACTAGCTATTCTACAACTATC…
>XR_001917994.1
GATTTTGATCCCTCCTTACTTCTTTCGCAGTTATCTGTGTCAGAGAAGGCTAACCCCGCCCCAGGATCCATACTTCCCTCATTGCTGTTCAGCTACAGaaACATGATGCTGAGAAGGAGTCAAGGCTTCACCAGACTGCCAAAGGGATCTGCGGCACAAAAATCTAAGAACCTCTGCTCCAACATCATCACAGGAGCTGTGGGACCACGTGGGACCTTTCCAGAGGTCTTGGTAGAAAAtgttgggagagagagaggttggGGAGACCAGACTCAAAACTCCCAATCTCCTTCAGAGGCTGACTTGGTATGGCCTGAACTGTGTAGAAAAACTAAAGATATGTTCCCTCCATTCTAGGAAATACACGCATGTTTCCCATTGTCTAATACCAATCATGTT…
>XR_001917999.1
CCCTCCGAGGCGCACGCTGGTGGTCCTCGCTGGCTCCGGTTACCAGAGGGACCTGCGGCCGCCCCTGGCCAGCGCCGCAGCCCCCCGGGAGCCCGGCCCCGAGGTGTGAGTGAACGAGAGCCGACAGGTACTCCAGGAACCTGAGGGATACAAATAGTCCTATGATAAGGAAATCAAGAGGAACTTCCACTCAAGGGACATCCACACATGCTTCTTCAATGCAGCTGGCCATGGTGGATGACCAGAGAAGCAAAGCAGGGAGTGTCCACAGCAAAGTGAGCAGCGACTATGGCAGCCTCCACAGGTCCTGTGATGGCAGGTACACTTCTGCAGTTACATAGGAATGGAAGAGACTACCTCATAGCAGCATGTCACGACTTACAGATCACTCCAGGCACA…
>XR_001918005.1
ccgggtctcctgcattgaagggagaccgtctgagccaccagAGACTCATGATACCTGTCatcattttcatgtgcttatttaccacctgaatatcttctttgGGAGAAGATGGTGTCAGTCACCAGTGTTACTACCATTCAGATGCAAACACAGAGGCAAGAATGAAGCTCAAGGAGGATAAACGAGCACAAGATTTTCCTTTTGGAGGAAGGGAGGGTAAAGGGTGAGATCTTCAGAAAAGAGGTGATGTTGGTGGTTGTCTTACGACAAATGGACAGAGAAGATAGCATGGAGTCCAGTGTTCACAAAGACATGGAAGTGCATAGTGTGGAGACAACCAAGAATGTGTTGGGGGACAAGTGGCTGGAGATGATGCTCACCAGGAAGGAGATCCTCCTG…
>XR_001918008.1
CTAAAGGCAATTTAGTGAATTGAGGAGACAACTGGAGGTGGTTTAAAAGGATGGAGTGCAAAGAAAGAGCCAATGACACTTAAGTGGCCAAGTAGTTTACAAGCAGTCATTAAGGAATCATCACTAATATGGTATTATCCTTCCCATGTGCAATCACACGAGCAAGTATAGGAGGACCATGAGGCTGCTTCATTCACCAAGACTCCAATTGCATGTATTTCATTTG
>XR_001918011.1
GCCGGGGCGTGTTGGACCAGCGGCTCTTCAAGGCTCAGAGGAGGCGAGACCGCTGTTCGCATCCGCTGCGCCTTTCCGCTGGAGTATGAAATCTACTTCCAAGATTCGCGCCTTAGTGAACATTCCGAGGGAAAGCCCGAGGTCGCGATGGATCTTGACGGCCGCAATGAAAAGAGCAGAGGGGAAGAACTTCTTGAAAAGGGACAAAAAAAGTGCATCCTCAAATCTGTATTTCATACTTCCTGCACAATTTGGACAGAGTTTGAAACAGACATATCCAAGATGTGGGACATTCTATAAGACACCCGTTTTTGTTCCTGTAAAAAGTCAATGTTTGAT
>XR_001918012.1
GTTTTCTCTGCAGAGAGCATGATGGAATCGGTTCTCTGTCCAGCAGACCTTCAGCTTGACGACTGTGATCTCCTTAAAGAAAGCGGATGAACTAAATTTACCCAGCACATTGCAAGCACCTGGTAATCACTCTTCTCTACCTTCTCTCCCACTTCTCTTCCACCCCCAGCTGgttcaggaaacacagaaagccCAGAGGGGAAACTACATCCACAAATCATCTGGGCTTAAGGGCTGGGGGAAGACCTCTGATTTGAAATCCAAGCACCATCAATCAGTCCCTCAAACTAAATCTCGCAGGAAGTGTGGGTCACCTCCCACCCACCACACACATCCTGCAAGATTCTGACACAACAAGCGCTGATGGATGAAAAGCGAAGGCTGACGGATCCTGTCTTC…
>XR_001918013.1
tggagaagcctggtaggctgtagtccatggggtggctaagagtcagAAAAAATCTAACAACTCTGGACTGTTGACAAACATTCCCTTTTGGTGTCCCAACTCCTCTTGAAGCCAAAATGAGGAAGGAGCTGACTCTGAGCTGGAAACAAGGGCAGCAGAAGGTCAAGATAGTGGGCTCATTTTGTGCATGAATCCCAGAGAGAGAGTGCCAGCCATTGCAGGAGtggaCTAAGACTGACATTTCAAGGATTAGCGTAAAAGAATAGAAGAAAAGTGTGAAGAATGAAAATGCTGccaataaagaacaaaaaagtaAGCAACAGATCATTTCAAATGGTGAAAGTCTGGAAGGGAATACAAAACAGATAACCCAGATGCTGTGTG
>XR_309940.3
GTCAAATGTTTATTTCATGACAAAAATGAGGAATGTTGGTGTATTACTCTGCATTGTAAAGTGTAACAAGTTCAGAGTAAGCTAACTGGAAGCTTGGAAACCAAGGATGGATAGATCCTCAGATAGATTTTTATATCAGTAAAGAATTGCATTTGGCTTCCAGTGACAGACTTGtgtgatttaaatatatatggttGTACACTTGTCAATCAAAGTATAGAGCTAGGCAGACACTGAGTTCAGTAGCTCATGAGTGTCAGGGATGCTGGGATACATTTCTTAGCCTTCTACTCAGTCCCCAAATGGCTGCTAGACCTCAGGACCGTGCAAGCagtttttgagaaagaagaaaaggggtTTTTGTCAGCTTCATAAACTTTTCCAGAGGTCTTATCCAAC…
>XR_309948.3
CCCTGGGAGTTGTGGGCACCGGGGATTGTGGGAAATGTAGTTTGGAGACTCCGCCCTGATCACCATTTCTGTAATGGCTGCTTCCTTGAAGTAGGCGCTGTCACGTGGAATCTCAGCCTCAGCATCCGGAGCTGCTGGAAGGGAGTCAGATAGAATTCAGTACCGCCTTCTTTGAGATCTTCATCCTTCAAGAACCAGCCACATCATGATCTCAGTTTCAACACAGTTGTTCCTAGTcctcttttcattgcttttggtGCTGCCTGTTGTTGAAGCAGTAGAAGCTGGAGATGCAATTGCTCTCTTGTTAGGTGTGATTCTCAGCATTACAGGCATTTGTGCTTGTTTGGGGGTGTATGCACgaaaaagaaatggacagatgtGACTTTGAAGGGCCTC…
>XR_309949.3
CCGGGGATTGTGGGAAATGTAGTTTGGAGACTCCGCCCTGATCACCATTTCTGTAATGGCTGCTTCCTTGAAGGCGCTGTCACGTGGAATCTCAGCCTCAGCATCCGGAGCTGCTGGAAGGGAGTCAGATAGAATTCAGTACCGCCTTCTTTGAGATCTTCATCCTTCAAGAACCAGCCACATCATGATCTCAGTTTCAACACAGTTGTTCCTAGTcctcttttcattgcttttggtGCTGCCTGTTGTTGAAGCAGTAGAAGCTGGAGATGCAATTGCTCTCTTGTTAGGTGTGATTCTCAGCATTACAGGCATTTGTGCTTGTTTGGGGGTGTATGCACgaaaaagaaatggacagatgtGACTTTGAAGGGCCTCCTGAATCAAACCTTCCTCTGA…
>XR_309951.3
CCAGGGTATCACCTTTGAATGGAATGACTGACTGGGATGTTGAGGGGAAGGAAGTTCCCAGAAAGATCAGATGACTGTATGACCGACTGGAAGCTGTGGCTTGCTGCCTTGCCCATCAGGAGAGAGTATCATACTATGAATCTCTAGGCTGGAAAAGATCACAATTCAAAATTCAAGAATCAGAGACCAGTTTGATGTCCAGGTGGCACGTGAATAGTTGCGTTGAGCCCTAGTACACACCTGTCAGATGCACAGATGGGAGCAGCTGAAAGAACCTGTGGCCCAGAGGAATGAGCAACAATCCCAGAGCTAGTCTTTGTTCTACCCCTGCTTCCTCAGGGCTTTGGACAAGTCTCTTA
>XR_309953.3
CCGCTGCCGGCGGGCGTCGTGATGACGCAAGGAGAATGTGCGCGGCTGCAGGCTTGTGTGGTTACGGTGGTGAGGCTGCTCCTGGTCGTCGTTACCATCCACTACCATCGAGAGTCCCAGGTGGTGCCTGCGACCTGCTGAGTACAGGTGGATGATCCTCGGCTCCTCCGCAGCAGAGCTCCTGTAAGATGCAATGGTCAAAGCTTCTAGCAAATTTGGATCCGTCTCTTCAGTGCAAGCGTTGAACATGCCCATCTCCTGATGTTGCTGTCAGAGGCACTTCTCGGTCCTGACAGGCTCCGCCCCCCAACCCAGCGGACTCTGCACTGTGTTCCTgctccagcttcagcagcagACATCCAGGATGCGAGAGCTAGAAGAGAGTTGAGAGGTGATCCC…
>XR_309967.2
tcgcaaagagtcagacacgactgaatgactgaacacgcacacatctagtaacaaaaatgaaaatttcatttgTCTTTAAAAAGGTTGTGTccttctgattatttttttttttccagttgactGCCACGTAAGTTTGGACTCGATTATCAGTACAAAAGTGCCTGTAATTTATTTGCGGCagggtgaatgaatgaactgcCACTGCTATCACCAGTCCTGAGAACAACCCTCTCCTATCCAGGGATCTCCTGCCCTTGGGAGCAGCTACTGGCTAGGTTCCCTGCGGTCCCTCAAGTGGTGCGCTGGCAGGACCGGGTGGGACAAGGACTTGGGCCAGGTGTGTCCACTTCCAGGAGGCCTCGCTAACCACAGaTTCCTAATGATATTCAAGAAAGAATC…
>XR_001295647.2
GAAGACCTTCAGCGGTGCCCTGGCGGAGTGGACAGGCCCCTCCTAGCGGAGCGGACAGGGCCCTCCGGTCAGAGATGTGTGTAACACACCAACTTACTGTGACTTAGGAAAGGCTGCCAAAGATGTCTTCAACAAAGGATATGGATTTGGCATGGTCAAAATAGATCTGAGAACCAAGTCATGCAGTGGAGTGGAATTTTCTACTTCTGGTCATGCTTACACTGATACAGGGAAAGCATCAGGCAACCTAGAGACCAAATACAAGATCTGTAACTATGGACTGACCTTCACCCAGAAGTGGAACACAGACAATACTCTTGGGACAGAAATCTCTTGGGAGAATAAGTTGGCTGAAGGGTTGAAACTGACTCTTGATACCATATTTGTACCAAACACAGG…
>XR_001295661.2
CCGGGAGAATTTCTTAATGGGGTGCCAATGCCAGTCCCCGAAGCCAGGGTTCCCGGACCCTCGGGGCTGAGCTGGGCGCTGGAGCCCCGCAGGGGCGGAGAGGCCGGCCGAGCCTGAAGAAGTGGAGGAGAGATCTACACAACTTCAGTGGGGTGTCCCCGTCCCATCTTCCTGTTCGCCCTCTTTTGCCCTCAACTCCATCTCTGAGACATCCtatcctcccccccaaaaaagaagtcACTACCGGGGCTCTGTCTGCAGAGAGCCAGGGTGAGAGCGGGCAAGGCGAGAGAGCGACCTCGGTCGTGGGCAAGTAGCTTGTTTTTACgtccttcaataaaatttttatgagGATCATTTGATTGTTCATAAATGTGtctttcattaaataaaattgtA…
>XR_001295668.2
GCTGCGGGGACGTCCCGGGCCCATgcaccccgcccccgccgccgcggCTGGGAGCCCGGCTGCTCCGGCTTCTCCAGATCTCAGCAAGTTCAGGGGGCCAGTCTCCGCGGCCAGGCTCTCGGCGTCGATAAAGATTGGAGGGTCCTGGCCACCACAAAGACGACAGGCGGGAGTCGCCGGCGTGTGCTTGGAACCGCCGCGTGCGGCGCGCGGGCTCAGTGGCCATGTGGCCGCAGCGCTGAGTCTGGAGTAAGAGGCTCCGGAGCAGAGAAACGCCGCCGGACAGAGAGGCACCCAGGGGCTCCGTCCCAGGTTTGCTTCTCATCGGGAGGAGTGGTTTTGACCAAATGATTCCTCCCCTTCATCCAACAATAAGAGCAGGGAATTTGCTGCGTGCCA…
>XR_001295682.2
ataataataaaaagtctcTCACGTAGGAAAGCCCTGGCTTCACCAGTGAAGTCTATCAGTTAAAGAACTACTGTCAGGTGAAGGTGGTGGGCGCTTGCGGTTGGTCCCTGGTCAGCCTCAATCCGTGTCCATCCGTACTTCCCAAGCTCACACAGACCCATCCAAGGTTGCCATGCCCGAGAACGTAGCACCCCGGACCGGGCCGGCTGTCGGGGCTGCCGGCAGCCGCGGGAAGAGCGCCTATCAGGACCGCGATAAGCTGGCCCAGATCCGCTTCAGCAACATCTCCGCAGCCAAAGCTGTTGCTGATGCTATTAGAACAAGCCTCGGATCAAAAGGAATGGATAAAATGATTCAAGATGGAAAAGGTGATGTGACCATTACAAATGATGGTGCCAC…
>XR_001295686.2
caaatttggaaaactcagcagtggccacaggactggaaaagataatggcctgcctcagaggaCCCTGACCCTCTATCTGACTGTTAAACTGAAGTACCTTTCTTCAGAACCTTGTCTACCTGTGGATGgcaagaaggaagaaattaacacattcccTGCCTGAGGCCTGTCATTCTAGGAGGTCTTTGTTGTCCAACGTGGTAGCCCTAGCCATAAGCATCCATTTCGagaaatcagaaaaagagaacaaattaaactcaaagaaagcagaggaaagtaaataataaagAGCTCCAACTGAGGACCTGAGAAGGGTAGAAGTAAAGTTCTGCCTGCCCTgcaatggaaacaacccaaatgtctataaACAGAAAATGGAGAAACCAAATGTGGTGTATA…
>XR_001295688.2
CTGCCCCAGCCCGCTGTTTCCGGCTTCTCCGACTACCCAGGTCCCTCCCTGGAGCTCTGacgacacagagaagagaaagtgggctggaggaggaagaggaagaaagtggggccctgCCATCCCACCAGTGGCTGTGAAGAatgcaggaggaaaagcagagagaaaagaatgtTGCAGTCTGGGAACTGCAGGTTGCAACCCAATAGTGAGTCACGAAATCAATCAGaaacagtTATTTTCCATCAACCAGATTTCCGTTTTGGTGGAAGTTTGTGGACGTTCTACAGGTGTTTGGAAGAACAGCTTACTCAGTGGTGGTTACTACCCATTCAGTGGCCTGAGCGGTGGAGCTGCAGACCATTCTTCAGTGGGAGGCGGAGCACTCCAGTCTTCAGTGGG…
>XR_001295695.2
CCCTGGCGGCCTCCctggcggcggcggccgcggccggAGCTCTGGGGAGGAAGCTGCTTCCTGGAGGGGGCGCACACTCCCCAGAGATCGCCATTTACCTGACCTGAAGTCTTTTCTTGCCTCTCAGCCGGTGGAGTGGGGTACCTCTCTATTCTACCCCAGGGGGATACCGGTCGCCTGAGGAGCCCCCAGCCCAGACCTCAGTGGTCCTCACCTTGCACATTTCTTAACCCCACAAAGCCCCTAATCCCGAGGAGCCCTGGACCCGTTTCCGCAAGAAGTTTCTTCCTGTCATCCATCCCAGGAGTGCCCCGTTTAAACTCCTGAGCCTCCCTCGCCCCTAACGCCTTGTCCCAGGTCTCACTCCGTAACCCGAGGAGTCCCCTAGCCGCCACCCCG…
>XR_001295696.2
CCTAGGGGCAGGGCGAGAAAGCGGAAGTGACGACACTGAGTATTCCATTAAATATCCGTAGGCGAGCCCCTGGCGATCTCTCGGCCTTAGCGCCATCTTTTGAGAAACCTCTGCGCCATGAGAGCGAAGTGGAGGAAGAAGCGAATGCGCAGGCTGAAGCgcaaaagaagaaagatgaggCAGAGGTCCAAGTAAACTTGTACACCTATGGAAGCCACAGAAGCAGAAACAAGGGAAGCCAGAGGCCAGGGACGCTGGTACAAAGTGTGGACTGCATGCCTACTATCTAGAACTTCTCAATGGATCTGGAACATCTATGGCCATTCTGATCGCCTTGACCACCTTTGGAGACCTACCTTGCTCATATCAGAGCCGTCCCTTTTATTGCCTTGGACCTGT…
>XR_001295713.2
tctgaatgtACCAGTTTATGAGTTCCTCCAcctgctgaaggacatcttggttgcttccaggttttAGTGATTACGAACAAAGCCTCCATAGACACCAGCGTGTACATTTTTGTGTGGACGTAAGTTTCCAAGTCCTTTGGGTACATCCTGATGGAATAGTTTGGTTCACGGCCATTCTGCTTCCTGGTTCATGACCCAGCAGGAAGGACCTGGAGAGGAGACACACAGTCAAGGGCAGGACCAGAGGTGATGTGGATCTGGGCACCGACAGACAACTGGGACTTGAAAAGGCTTGATGCCTCACGGTTGCAAGATGGCTGCTGCAGCTCCAAGCGTCTTGTCCTTAACACCAGCATGTTCAAGGCAAGAAGAGGGGAGTGGCTGGTGTTAAGGAGCTTT…
>XR_001295715.2
ATGAAGAATTGTCCTGGGAAGTATGAAGCGGGCAGTCACAGCCGCTCCCCACGGAGGGAGCGTAAGCGGTTCCGGTCCACATCTCGGGAAAGAGAACGCAGGCGCCGAGAAAGGTCCCGGTCCCGGGAGCGAGATCGGAGAAGAAGCCATTCTCGCTCCCCACACAGAAGGCGTTCCAGGTCCCCAAGACGACATAGATCCACATCTCCTTCCCCTTCTCgactgaaagaaagaagagatgaggagaagaaagaaacaaaagaaacaaagagcaaAGAACGCCAGATAACTGAGGAAGACTTAGAGGgcaaaacagaggaagaaatagaaatgatgaaGTTAATGGGATTTGCCTCCTTTGACTCCACAAAAGGGAAAAAGGTAGATGGCTCTGTAAAT…
>XR_001295722.1
TCTTCCGGCAGCATTTCCCCAGCGCTCCAACAAACTCTGCCACTCAGTGTAAACGGTCCTGCCAAACCCCACAGAAGCAGGCGAATGGACAGGGTTTCTCACAGCAACACCTAAAAAGGTCTGGGTCTGCGAAAAAAAGAACTCAGATTtgaattttaagtgaattttccCACCAACTCGGCGTacttaaggaaaagaaatcacaTCCCGAAAACACTAGCAAAGCTTGCTAAAGCTTCTTTCTGCGGACCAGGCGAGCTGAACAAACTGCACCGGGAAGAAAAACGACAGGAAAAGATGCAAAGGTGGCCAACAGggctgtgttccctccctattgTTTGACCtaagaccaaactatggtggaggtaatgaagaaaatGGTGATCTTCAAAAGGTGCC…
>XR_001295732.2
GTGGTGGTACCCTTGGCTGGCGATCTTGTTTTCGCTGCACTCGCCGAGCGGGGGATGGGGGGACGCAGGGTGGGAGCTCGGCCCCCTAGCTGGGCTCTCCCCCGGGGGCCCCCAATCGCTCACACGGCGGGGGAGGCGGGGAGCCCCTCGGCCTGGGTGCCTTAAGCTGGGGGTGAGCAGTGGTTAGTTCAGCCTTAACCTAGAAGTCTGCTATTTCTAGGGGAGGTTAGGGGCTTAGGAGAGAAGCCTAGGAGGACGTCTTTCTGTAAATTATCCTGGAATAGATGCAGTCTTTATTATGTATTTTGAACCCAAGGTTtctctcaataaaaaataagaaaggattGCAAGATCAAAAAGTCAACTGATCTCCCAAGTCCCTAATAAACTTTGTAGCTG…
>XR_001295740.2
CACCGGCGCCGGAGCTGCGCCCTCCGCCTGACGTTGCCCCGAGATCGGCGGCCCCCACGCCTGTGACGCGGAAACCCTCTTCCTTGACCGCAGGACCCGCGCTGCCTCTCAGCTTGGTGAAGCCTGCTTCCGCGCACGCTCGCAGAGCCGGGAAGCCACGGATCAGGTTGTGAACCGCGGGTGGCGGGGCGTGGGGAAGGCGTCCTGCCCAGAACACGTGTACAGATGGGAGAGTCGATTCTTCGGTGGACTCTGATGCTACAAGGAAACCCCTATTCTCCAATTACAGGTGTCCCAGGGCTCCCGTCACTCACTCACCCACCTGCACCTACACCCACACTGAACCAGAGCACTAAAATACAAGgaaacttttattttcagttttca
>XR_001295741.2
ATCCAGAGGACCTCAAACCCGGAAGGCCAGCCCTGCGGCCCTGAGCCGGGAGAACTCCGAGAAAACTTGAGctgagaggagCTGGGTGGTCTTCTGTGTTCCAGTCTGCGTAATGAAGAGACCCTCTCTCACGCTGTCGCAGTCAGgtcTCATTCCATCTGTGCCGGGCAGGACCCTCAACTGCTGATTCTGGCTGAACCTCCCAGAAGACCTCGGTCATGAAATGAGAgccacagtgcctggcccagCTTCCATGGGGAAGGTGACGTCATGAGGCCTAATGGAATTACAGCTCACTCCATCAGCTAACCCTCAACCCTGGAATCCACCCTCTCTGGCCCTTCCTGGCCTCCCCTCTGTGATCCCAGGTGTGAATGGAGCCTCGATGTCCCTActtct…
>XR_001295742.2
TCTCCCACAACTCCAGGCCTGTCCCAAGcgaacagaaggagaaagacagggctttggagtcagattcACTGGGTTCCAGCTCAGAACTCTCTGCTTTTTTAGCTGGGTGGTCTTCTGTGTTCCAGTCTGCGTAATGAAGAGACCCTCTCTCACGCTGTCGCAGTCAGgtcTCATTCCATCTGTGCCGGGCAGGACCCTCAACTGCTGATTCTGGCTGAACCTCCCAGAAGACCTCGGTCATGAAATGAGAgccacagtgcctggcccagCTTCCATGGGGAAGGTGACGTCATGAGGCCTAATGGAATTACAGCTCACTCCATCAGCTTCTGAGATACTAGAGGATTAAAGCTGGACCCACAGAGGATGAGGATCACCTCTACCATCACCCGGGGAGGC…
>XR_001295743.2
AGCGCCCGCAggctccccgcccctcccgcaACGCTCAACCCCGGGATCCCCGCCGGCTTGCCTACCCGCCATGGCCGACAAGGAAGCAGCCTTTGATGACGCAGTAGAAGAACGTGTGATCAACGAAGAATacaaaatatggaaaaagaaCACCCCTTTTCTTTACGATTTGGTGATGACCCATGCTCTGGAGTGGCCTAGCCTAACTGCACAGTGGCTTCCAGATGTAACCAGACCAGAAGGGAAAGATTTCAGTATTCATCGACTTGTCCTGGGGACACCCACGTCGGATGAACAAAACCACCTTGTGATAGCCAGCGTGCAGCTCCCTAACGATTATGCTCAGTTTGATGCTTCACACTACgacagtgaaaaaggagaatttgGAGGTTTTGGCTC…
>XR_001918022.1
AATAGCTTGGTTAATATTTGCAGAGTGGTTcagctcttttctctctcctgcctctcAAAAAGATGCTATTCCTGTGATAAAACCATTACAGTCCTTCCAAGGTTATACATGACTTTCAGGCTTCAGCCTCCATAGCAGCAGGCTGGGGATGAGGCTGAAGATGAAGACTGATGCTTTTCCAAGTGGGCACCCAGCCATTCCAGCACTGTTTATTGGGAAGAcagtcttttctccactgaattaCTTTGTCATCTTTGTTGACACCTAACTGACCAGCTCTAATTATTTATTGCGTGCCACTGCCTTGGCTGtgagagacaggaagagaaagaagagaccgTCGCTGAGCACCATCCTGAGACTGCCTGTGGCCAGTGCCGAATGGGGCCCACCCAGTAT…
>XR_001918024.1
CTTCCCGGTGTCCTTGAGCGCGATGGCCGTTTCGCGGTCGGACGCCGCGGGGTTGCAGCGGCTCGCCGTCTCGGACTCCGGCAGCACATAGGTGGCGGCCACGGCCAGTGCACCTGTGACCCACAGTAAAAGAACCACATGGTAAACAGCCAAAGAGGAaaccaggaagaaaaggggaccttGGTAATTCAGAGCTCAGACAGTCAGCTTGTGAATAGCTGAAAGCTGATGCAGTTTTCACCAGCGATTTGAGGATCAAATAATTCCATATTTGACAACTGAATGGCATTTGAGGTTTTTGTTAAGGACTTGCTGGATCCTTGACAGCCTCTCCTGGCATTCTTGTCTTATCAGATGTGGACATCTCCGACACAGGCAAGATAAATTCCCATCCTCAGC…
>XR_001918026.1
CCAACCAGTTTGTTCTTGTTCTAAGGTGTCACCCCACTCCCAGGACTGCCTGCCTTCTGTTTTGACTCTGTCCCTTTGGGCAGGAACACAGTGTTTATAACTTTCTACATGTGGAGTTTTTCCACTCAGCTGGAACAGACCTTGGTAATTAAGGTTACAGAACAGGGGTTGAGTTCCAGCAAGAGGAGAGAAGAGCTGGGGAGAGGAGAAAACGGAGGAGGGGGAAACTGAGCCAAAGAGGGGTGATGTGACTTGCTGAAGATGACATGCTCAGGATGTGGTGGACAGGAGATCAGAACTCCTGTCCTCTGACTCCAGCACCTGTGCTCACTGTGCAGGAATCCTCCCTCTGAAGACATGGCTGTATAACACGTGCATGAAGACATCATGCacaacctc…
>XR_001918029.1
cgggcaagcgggcggcggcggcggcggcggctctcTTCACTGTCGaGAGAGAGATACCTGAGCCGGCAGGTCAACTCAGGTTACCTCAACAGGTATAAGACCCCCGAGGGGGCTGAATGCCAACCAGAGAGAGCGGTCCCCTAACAACCAAAGGTGGGTTCCCCAGGGGGTCCTTAAGTCTGGGGACTTTAGAAGGAAAAGCACATCTTATCCCCAGACACTTCAGCCATCAGAACCCTCTTGCCCCTATCCAGCTGCCCTGTCCTCCCTAGATTCTTAAGATGCCTTGTCAGCTGGCTGTGGGTAGTAGAGAGGGCCAGAGGCAAGGACACTCCACATACCCAGTCAGGGCTGCACTGCCCCTTCAGACACCAGCTCATGCCTCAGGCAGGAAGCCCG…
>XR_001918033.1
CTGACAGCTCTCCCGGCCTGTCGGGGCAGGAGCCGCGGGGAGATGAAAGGCCTGCCCTTCACGCTCCCCCAGGCCAGAGAGCGCACCCTCACACCAGCCGACTCTGCCTGCTGGGCTGGGGTTGACGGTGGGAGTGGGGGGACAACACCAAACGCTGACTTTGAAGTGATCTCCATTTTCCATGGACAATGtgctcatgtttttaaaattctgttgagGCATCCAagcgttcactgcagcactatttacaatggccaagatgtggaagcaaactAAAGGTCCAGTGACAAAgcaatggatgaagaaaatgtggtacagatgcacaatggaatattactcagccacaaaaaagagtTTGCAataacatgggtggacctagagctTGTCATACTCAGTGAG…
>XR_001918034.1
CGCATCTGGGCAGCCGGCGCCGAAGCATGAACAGCTCGCAGGAGGGCGCCACGGCCCGGGGCGCCTGgcagagctcctgctgcaaccaGTCGGGGGTGCCGCTGGAGCCCCCCGAGGGGCCGCGCGCCGTGCAGGCGGCGGTGCTGGGCGTGCTGTCGCTGCTCGTGCTGTGCGGGGTCCTCTTCCTGGCCGCCGGCCTCCTGCTCCGCGCCCAGGGTTTAAGGGCGCTGCTGGCCCGAGAGCTGCGCTCGTCCCGGGAGGGCGAGCCCGGCGGCGCCAGCGTCGATGACGACGACGACTCCTAGGCGCCCGGCTGCGTTCGGGGGTCGCGGCCTCCCGGCGATCCGTGGACTCCATGCCAGACTTTGAGGGAACCGTCCCCCAGCACCCGACGTCTGC…
>XR_001918037.1
ACGCGAAGGCTAAGAGCGGAAGGAGGTTTGGGATTGGATGCCGCCAGCACTTCCTGGTTTAGAGGCGCCGGAACCGGGCTATCCCAGAGGGAGCGAGGGAGTATCTGCCCTTGGTTGCGATGTGGTTCTGCGAAGTTCGCTCTTGGAGGGTCTGGTGACCCCTGGAGCAGCTCTAGGGCCTCAGGTTTCCTGGCACCGTCGCCCTTGTTTTCTGTCCGGGTGGCGCCAGGCTTTGGGGCTTTGGCGCGGCAGGTGCCAGAGGTCAGTTAGGCGCGGCCTCTGGCCGCGGCTCCTCCTTGGTCCTGGGAGGACCCCCGGCGCCCTCTAGTGCCAGTCAAGGTCTGGCTGCGAAGGTTGGCGGTCTGGGAGCGGCCCCTGCGTGGACCACTTACGGCGTTC…
>XR_001918044.1
TCGGTCACCATGGGGATGGGCTGGGGCCTTTTCCTGTTGGTCCAGACCCCTCAATCTGCCCAGAGGAGCCGCGACAGAAGAGTGGTGATTGGTGCATGCGACATGGGATGAGgttcagCACTGATCAATATATTGAGTGAATTGACTGTTACTAAGTATGGCCTTTAAGGAATATCTACTGCATCCCCCTTGGCCAGATCTTAACGTTAAAAGTTTAGATGTTCTGTTTGGAGCTGGCCTGTTTGAATCAAGATCCAGACAAGGTCCACACACTGCATGAAGTTGAAGCCTCTTGGAAAAAATCTTCAGGTCCCTGCGCCTTTGAACACAGGCACATCCAGCAAAAGCAGATGAGAACCTGGCTCTGTTTCAAAGACGCTTCTCCTGGTTTAGAGAGCG…
>XR_001918047.1
TATAAAAGTGAACATTTAGAGCTACCATGAAGCTATCTGAAAGTATATACTGAGGAGAGGCACTGTACAATTAGCTTTTTGCAGGACCAAGATGTAGAAGGAATAATTCCTGATAATGACAAGGGTGTGGAAGTGATCATGTGAATCATCCTAttacaaactctggaaaattatgTATATGAAACAGTCTGCACTCTATCATTATGCAATTTTTGGTTGTCTTTCATATTTCTACAAGGCATCACTCAAATTAGACTCTAACACcttaaaatccttaaaaaaaagattcactttctttcacacacacaaacatttacTGTGCACCAATAACACAGAGTGGACTGGGGATACAATGATGAGTAAGAACTGGTCCCTGCTGCTGAGAATCTCACTGTCAGA…
>XR_001918051.1
aacacatcaATTTGTTTCTTCTGTGATGTGTAATAAAATTTTCCTTCTGATGCTTTAGCTATCATATTACTAAATGCCATAGGATAAAGGGTTAATTAATTTCAGttgatttatttaataatatttatgcaTTTAATATTTCTATAACCCTGTAAAATAGATACAATTGAGAAATTTCACTGAAATATCCCTTGGGGCATATATTccagtgagagagacagacattAATCAAATAATTACACAATTAAAATTGTGAGAGACGACATTTAAAGATGAATATAAGGTGCTCTGAGAGAAAGTCAGAGAGAGACTCAAGCTACAAGGAAGGTCAGGAAAGGGCTCCATGAAGAGTCAGGAATCATGGAGGGGGAGTCAAGGAAATTTAGGAGGTGGAAACTA…
>XR_001918054.1
TGCTTGTGCACGCACTTCCAGGGACCAGCAGCACGTCACCATCACTTTTTGAGAAGTGAGTGATGGTCAGCCGAAACCGTTGTCACTCCAATGGAAGCCCGCTGCCTTGTCATGGGACCTTCAGACAGCCTGtggagaagcctgtgtgcctagaaatAAACTATCCCAGCCGACAAGGAACCAAAGCCTGTGGACAACGgaAAGATGAAAACAGAGCTGAAGCAGAAAAAGATTTGTGCAGTGTTTGGAGAAGATGCTATGACTAATCAAATGTCTTAGAAGTGGTTTGCAAAGTTTTGTGCTGGAGATTTTTTGTTGGAGGATGCTGCTCTGTAGTCAGATAGACCAGCTGAAGTTGATAGCACAATCAAATCAagacattaattgagaacaaTCAAC…
>XR_001918059.1
GCCGCTGCGGTGGGTGTCGGTGGACCAATCTCGGTTGCCAGGGTCAGAGGAAGCCGGGAATTTCCGGTTAGCATGTCGACGGCCCAGACCACCTGGCTTCGCAGTGACAGAAAAACTGGCTGTTCGAGCTTctgagatctcagttcccagaccaaggattgaatccaggcaaTGGCACTGAGAGTACTGACCTAACAggtttgattcctgggacacTCCAACACTTAAAACTCAATCAGCAGAGAAACAGTCAGCCAAGAAGGGCTGAGAAGGAGCCATCAATGAGACAATATAAAGGAGGAGAGCTGAGGAAGAAAAAGTTTTCAGAAGTAGCAAGTGGTTCACTCTGTCAAATGCTGCTGAGAGATCAAGTAGGATGAACAGAAACCAGGTGATCAC…
>XR_001918063.1
CTCGCGAGATTTAAAAGCGACGGTTAAAGGACCGGGTGGCCAGTAGGATGAGGATGACTTCATCCGAAAAATCTTGTTTCCTGTACGACAatgcaGCATCAGTCCAAGAGAGCCTGGATTACATCATTCCGTGGGCTGTGGGCACATGCCTGTGCTCTTGTCAGAAGCTGCTGTGGTCCTGAAATGCTGCAAAAGGAGAATTTGTGCCTTTTAAATCTTGGGTTCTGGGGATTATGCCAGGGCTGGTTACACAGCAGGAGAAACCAGACCCATGATGTCATTCAACATATCTTCTCCCAGAGACTAGATACGCTTGTGAGCTAGATTTGGACTTTTGTACTTGCTTCATGGGAATAGGtattctgttttgctttgttttgttttaaacctcaAATTACC…
>XR_001918073.1
GGCCAGGTACACCGGCACCAGCACCAGCAACCGCCGCCCGAACGAAGTCAGCACCGCCAAGGCCTCACCCGCGGCTCCTGGGCCAGCAGATCAGACCCTCCTACTGAAGACAGTGTGTGGAGAACAAAAGCTCATCCTCAGGAAGGTCTCTTCGCAACTGGCACCCAGCAACCACAGAATCAGCAGCTGCAATGCAGGCACCAGAACAAGTAAACAGGTGCTGGAACCTGTGCTGTGCAGAAAAGAGGACAAGACCAAGGATGTCCCCCAAATTCCCATCAGAGGACACACGCCCCTCAG
>XR_001918074.1
CCCACGCCCAGTGGCCGGCAGCTTGGCCGCGCAGATCCTAAACGGCTCTCGCCCTAATTATTCTCCCGGAGTCCAAGATTCCGAACGCCCCCAAATACTTCCAGAGGAGAAAGggaacacaggtttgatccccggtctgggaagattccacgtgacTCGAGGCAACTGAAcccttgcaccacaactgctgTGAGCCttcatgctctagagcctgtgctcaaaaagagaagccactgcgatgagaaacCAGTGCACTTCAACTAGAGCAGCCcatgctcaccacaactagagacagccTGCATGAAgcaacaagacccagcacagacaaaaacaaataaataaaaatttaaaaggaaaacatccTTATCTACCAGCATCCTCGCTTAGCACGTGGGACTT…
>XR_001918075.1
GGAGTTGGGTTTCTGTTCCGCAGGATGGGGTTTGTTAAAGTTGTCAAGAACAAGGCCTACTTCAAGAGATACCAAGTGAAATTCAGAAGAAGGCGAGAGGGCAAAACTGACTACTATGCTCGGAAACAATTGGTAATCCAAGATAAAAATAAGTACAACACACCTAAATACAGAATGATAGTTTGTGTAACGAACAGAGATATCATTTGTCAGATTGCTTATGCCCGTATAGAAGGAGATATGATAGTTTGTGCAGCTTATGCTCCCAAAATACGGTGTGAAGGTTGGCCTGACAAATTATGCTGCCGCATATTGTACTGGCCTGCTGCTGGCCCGCAGGCTTCTTAATAGGTTTGGTATGGACAAAATTTATGAAGGCCAAGTCGAGGTGACTCGTGA…
>XR_001918079.1
tgaacatctagaagttcaccgttcacttattgctgaagcctggcttagcgTTAGAGAAAGCCCAAGTTGTTGGATTCATGCATAACCTCTGTCTCTACCATCatacttacttcacttaatggGTTTATTGTGGAAGCCTCAAGTGGTCAAGGACAAGGCTGGCTGAAATCTACTGAAAGAATCATCCTGTCCACCTAATCTTTGCCTCCTCAGCTgagtactcttttgttgacattcCATGATACAAAAATCTACAcactttcctttaaaaagttatagaaaaattcatatttatcCTTAACTCAGGCCACATCTTTCTCCATCACCGTGAATGACCCAAGTACACTATCTGAAGCTGTGTCTGtcaggaagatttttttcccaaTCACTAATCCTAGC…
>XR_001918086.1
GCCCAGAGGGTGTCTGTGTTCTCATTGCAGAGACTCACAGCTGGTGTTCTCACTGCAGAGACGCACAGCTGTGTTCTCATTGCAGAGATGCAAAGCAGTGTTCTCACTGCAGAGACGCACAGCTGGCGGCTGAATCTGCACAGAAGTGAACAACTGGATCTTGTTCACACTTGGACAGAGGAAGGTTCCTGAGTAAGCAGGCTGTGCCCAGGAGGAAGGAGAGTGCCCAGAGGCCCTGGACACGAGGAGCAGCAGAGAAGAGACAGGGCCCCTGATGATGAGGGAAGGGTTCTCAGACCTGGAGAAACTGAGCAAAAAGGGACCACTCCCAGGAAAGTGCGGCCTCAAGAGGAGCTGGGGAGCAACTGGAGGAAGGTGGCAGAGGGAGGCTTGGAGCTG…
>XR_001918094.1
CTGCTCGCGCCGTCAGCCGTCTACTACCTGGGCCGAGGGAGCTGGAGCCCGGCCCTGGGGAGATGGCTGCGGTCCCAGCAGCGGAGAGAAGCAGATACAGCGCATCGCAGCTCCATGTCCCAGCCAGggctcccttccccagcccccgcCCGTGGATGTGATGGCGGCTCCGGCTCTGCCCCGCTGTCTGtccctcctcgtcctcctcttGTCCCTGGCCATCCCTCAGGCATCTACAGCAGTGAACGGATTGAGCATCTCCTCACCTGGTAGGGACAGGAGTGGCTGGAGAATCCTTAAAGGCCATGCGTGGCCTACAGCCAGCCCCACACGAAGCATCTTCAAGGCAAATGCTTCCAACATCACATGCTTCTATAACTCGAGAGCCAACGTCTCCTG…
>XR_001918095.1
TGCTCGCGCCGTCAGCCGTCTACTACCTGGGCCGAGGGAGCTGGAGCCCGGCCCTGGGGAGATGGCTGCGGTCCCAGCAGCGGAGAGAAGCAGATACAGCGCATCGCAGCTCCATGTCCCAGCCAGggctcccttccccagcccccgcCCGTGGATGTGATGGCGGCTCCGGCTCTGCCCCGCTGTCTGtccctcctcgtcctcctcttGTCCCTGGCCATCCCTCAGGCATCTACAGCAGTGAACGGATTGAGCATCTCCTCACCTGGTAGGGACAGGAGTGGCTGGAGAATCCTTAAAGGCCATGCGTGGCCTACAGCCAGCCCCACACGAAGCATCTTCAAGGCAAATGCTTCCAACATCACATGCTTCTATAACTCGAGAGCCAACGTCTCCTGC…
>XR_001918103.1
CATGCTTGCTACACcagctttctctttcctcctccaccttTTTGCAAATTTGGGGATATTAGTCACTGTGCTGAACTCCAGCATTTAATACAGGAGACAGGCTTGTTCAATAACCTGGCAACTTTAAGAGAGAACCTCGGAGTTGGAGAGGAAATATCCCGGAAGACTAGCTCTACAGAGCTTTTCTGAAGCCGGCCTCACCTTCCACGCAAACTGTTCTCAAGCCTTTCCAATCACCAGTAACAGAGGCAGGCCAGGAAGAGAACACATGTTACGTTTCAAAGGCAAACAAGTTTCAAGAATGTACACAAAGACTGACAAAAGAAAGCCAGAGCAGCACTGAAGCTCCAATCTGCTCCTCTCCAGCTCAGCTCACAGGCAGCCTTCAAACCAGCTACC…
>XR_001918104.1
TCTCTGTGGTGACGGTGGCCGAGGTGGCCGGCATATCTGAATAGAGTGGCGGGAGCCGCTCCACTTCCTCCGCAGTTTTCTAGGAGCTGCATCCGGACGCTGCGCAAAGGAGCATCCCTCGGGGCCGAATGCGCCGTGGACCATGCCCCTCCTAACCCAGCGGATCCCAGACGAGAATGATTACTGCTTAGTGGCCAGCCTTGACAACGTCAGGAACCTCTCCACTATCTTGAAGGCTATTCATTTCCGAGAACATGCCACGTGTTTCGCTACTAAAAATGGAATCAAGGTTACAGTGGAAAACGCAAAATGTGTACAAGCAAATGCTTTTATTCAGGCTGGAATATTTCAAGAGTTTAGAGTTCGAGAAGAGTCTGTTACTTTTCGAATTAATTTAAC…
>XR_001918110.1
CTTTTCTGCCCCAGAAGCTGTATGTTCCAGAGGGTGCACATGGAAGAGTCTCACTGACCACTAACAACTCAGCAGAGCAGAGTCTCTTCTGATGGatacaaaggagaaagaagacttGAAAAGAAGACAGAATCTGTCACATGAAGCAGAGACTGAGGGATATCAGTTCCCAGACTGGGATCGAATCCAGACACAGCAGTGAAAGGattgaatcctaaccactaaaccATCAGCAAATTCCTTGTTGCTTCCTTTCTTATCATTTCTATCTCTGTAAAACAATCAACTTCCTTTGTGGAGCAGCTCAGCCTGTGcacaacaactactgagcccgtgctctaggaCCTGCACACCGCAAACAGAAGCCTGCATGTTGcatctactgaagcctgagcgcct…
>XR_001918111.1
CCggcaggagagaaggaagaaggaagagtggAGCCAGGGCGGCTCCGAGGCCTTGAATCCTAGGCCTTGATTCCCCTTGCTTTCCGTGGCCCATGCTCTTTGGGGGCCAGGCGGCCTGGTGACAGTTGCGTGGACCCCTGTTACCAAGGAAGCAGTTCCCGTTGGGATCATCAGATTTTTGGTCTAGCTCAGCAAAGCCACAGCTGCTCCGGCCTTAGAAAAGGAGATGTTGGTAAACAAAGGGGAGATGCGGTTTaggagggcggggcggggagtgCAGCTGGGCCCCGACCCCAAGGCCCGCGGTTCCCACCCTGGTCCTGTTTTGATTCCTGCTCTGCGGGCTTACAGGGTGAGAGCAGGTGGCCTGGCTCTCCCGACCTGCCCCCGCCAGCGTCC…
>XR_001918112.1
TCCTCTCCCACAACTCCAGGCCTGTCCCAAGcgaacagaaggagaaagacagggctttggagtcagattcACTGGGTTCCAGCTCAGAACTCTCTGCTTTTTTAGCTGGGTGGTCTTCTGTGTTCCAGTCTGCGTAATGAAGAGACCCTCTCTCACGCTGTCGCAGTCAGgtcTCATTCCATCTGTGCCGGGCAGGACCCTCAACTGCTGATTCTGGCTGAACCTCCCAGAAGACCTCGGTCATGAAATGAGAgccacagtgcctggcccagCTTCCATGGGGAAGGTGACGTCATGAGGCCTAATGGAATTACAGCTCACTCCATCAGGTGTGAATGGAGCCTCGATGTCCCTActtctggctgacttcactctACCCCATCCTCCAGCTTCTGAGAT…
>XR_001918114.1
CGGGGGGAGGGCGGAGGGAGCGAGCGCCGCGCAGCCTGGGCGGCCGGAGTCGGAGCAGGGGAGACGGgttcaaaaaataattaaaaatcgaGGAAATATCCCAGAAAAGCCCTTTCGCCGTGAAAACCCCGCAGAGGACCCAGGCTTCCCGCAGCGGAGGTTTGAGGCGCCGGGAAGGTCTGGAGCGCGACCCCTGGGGCTTCGGATCCCGAGGGGAAACTTGCAGGGGAGAGCGCGGCGGCGGGAGTGTCCGGCCGCGGCCCACAAGGGCAGAGGCCGGGGACGGTGGCGAAGAGCTGGGGGACGCTCGAGGACGGGGAGCCGCCGGGGAGAGGCGCGGGGGGCTCCGGCCTCTCCTTCGGGGGGGCCCCGCTATCCCCCCTGCAcacacctcctccc…
>XR_001918127.1
GGGCGGGAGGCGGGTGTGGTAGGAGGACCCGCAGCTTCCGTGCCTGAGAGGAGCCGGCCGAGGCCGTGTCTGTGGTGTCCCCGCGGCGGCAGCGGTGAGCGCGACCGTCCCATCCTTCCCACCCGCTCAGCTCCGCTCGCTGCACGCCCTCCGCTCGCGCCGACTTATCCATAGCTCCGCGCGTCCCGGCTGGACGCTGAGCCTCGGGAGGAGACACGCGCGGTTGAGAGCCGGAGCGGGGACCGCCGCGGAGCCCGGGCCGGGAGGAGAGCTAGGCGTGATCGAAGGGGTATGATTGGCATGGAATTGAATTTCATCTGTCTGTGGGAGTTGTAAACAAGGTTGCCATCACGAAAGCCAAGGTGGATTTCT
>XR_001918136.1
CGGGCGGGGGCGAGGCCGGAGCCGCGGCGGCGCCGGAGTGTCCGCGCGTGTCTCCGTCTCTGAGCGTGTCTCTGAGTCTCCGCACGTCTGTCCCCGCGTGCGCCTCGGGGGGAACCCCCGCGTTCGCCCCAGATCCTCGCGTCCTGGTCGTTCCCGCGCCCCCGCGTCTTCGTCTCTGATCCTGGTCCCTGGAGGGGTCCGGCACGCTCGCGTCCCTGAATGTCTGTCCCCCTGTCCGCCCATCCCGGGGTCTGTCCgtcttctcccttcctctcccctccgtGGCTCCGCCGGTTCTCTTCCGTCTCCGGGAAGCCCTCCCCGGGGCCTCGGTGCCGCGGCCGGCAGTGTAGACAGGGCAGGTCCCCGGCGCCCGAAGGCCTCCCCAGGGCCTCCGTG…
>XR_001918137.1
cgcccctccccgcacacacaccctcacaggaAAGTTCCCCAGCCCGGGCCGGGCTCCCAGGCAGCTTGGCGCCATGCCAGGCTCGCCGCCGAGCGCGGGCAGCCGGGTGGGGTGAGCAGCGGCGACACTGAGGACGTGGCCGGGCACCCTGGGCGCCAGCAGGACCCAAGGCCCGGAGGCCGGGGCCCAGAAGGCTGTGTTCGGGTGGCTGTGTTTCGGCTCTTGGCTGCAGCTGGTTAATTTTTCCGAATCTGTACATCCAGGTGTGCACTGAGAAGTTTTTTCCCAACGCAAGATGTTTCCCCGTGAGCCTTGGGGTCCTCctagaaatgtgtgtgtgagagactgCCAATTTCAGAGAAGTTGTGAGTGAGAGGAAGAGGTGGCCGTGCCTGCGTC…
>XR_001918142.1
ATGGCACCAACAGGAGTTTCAAAACCAcCCTGGTGGCGgggcctcctccacctcctcagcTCGGGGCAGAGCAGTGATGGCGGCTGCCAGCTGGGTTGGGAGGTTGAGCAGGGCAAGGAGCCCAGTCAGTTGGAGCTGCTGCAGCCTCCTCAGCCCCATCCTCCTCCGCCGCCTCCCCAGCCGCTGCAGGAAGAGGTGGTGGCAGCAGCGTCCCCTATGGACAACTGGTTCCTGAGTCTGGACTTGCCCACTTATGTCCTGTACAGGTTCAGAGCAGAATGGGCTGAAATAGATCCAGTGCTGCAGAATGATGGCCCCAATCCAGTGGTCACGATCACTTATAGTGAGAAATTTCAGGACATCTATGATTATTTCCGGGCTGTCCTGCAGCGTGACAAG…
>XR_001918147.1
CCGGCGGGCTGGGAAGATGGCGGCGCAAAGCCTGGCGGCCGCCGCAAACCTACCCCGGAGCGTCCGGGGCGcgcgggccggggccggggccgggccaTGAGCGCGCCGCCCTCTCGTGCCCGAGCCGCGGAGCCCGCCCGCGCCCCTCGCCATGGCGCGGCTCGCGGACTACTTCGTGCTGGTGGCGTTCGGGCCGCACCCGCGCGGGAGTGGGGAAGGCCAGGGCCAGATCCTGCAGCGCTTCCCGGAGAAGGACTGGGAGGACAACCCATTCCCTCAGGGTATCGAGCTGTTCTGCCAGCCCAGCGGGTGGCAGCTGTGTCCTGAGCGGAACCCGCCCACCTTCTTCGTCGCTGTCCTCACTGACATCAACTCTGAGCGGCACTACTGTGCCTGCCT…
>XR_001918148.1
AGACAAGTGTGGACCATGGATTTGAGCCTGATGCCTTTGACTCAGCATCTCCTTGCCATCAGACCAAAGTGTTCCTCTTCTGTAAAGGACTGTTGCTATCTACACACTGTTCTGATGATTTCTTCTGCGTGGATGACTTCCAATTCCATCCTGTCCTCTGATGTTGCTCCTGAGTCCTCATCCTGCAGACAGCTCCATTGGTGTGTGGGTCCCTACCAGCCCCTGAATCTCCTGCCCACACACCTACCAGCTGTGAAGAGAGGAATCAGCACACCAGCTATAACTTCATATGACTAATGGTAACCATGGCGACCACTAAATATTCCTTCCAGACCTTGCATCTGCACAGCTCAGTGAAGCAGAGGAAATAAACGTTGCTGCtttgaaaaatgataaaaa…
>XR_001918149.1
GGCCCGGCCGAGGAGCGAAGAAAGAGCGAGCCGGGCCGGCAGAGGCGCCGCGCCCGGTCCCGCGCCCGCGCTCGGCGGCCCCGGCGGCTCCCTTCGGGGGTGACGAGGATGTGCCTGGCTGCTGGCTTTCCCCCCCGCCCTCCTCCTTAAGACGATTTCCATAGTAACCTGATCAAGTGGCTCAGGATCGCAAACCTGAGGATCTCCGCGGCCCGCCGGCTTGACCTCAGTCAGATAAGGACATTGAGCAGCAGGACAGCTGATTGGGCATCGGTTGATCCAAGCTGATGGAGGCTGGAAGTGAAGTTTCAAAATTGGAAGTGTGATTTGATCGGACTCTTCTGGAAGCAAACTGATGTCCGTGGAATTGGTTGTTTCAGGAAACAAAGCCCAGGAGTT…
>XR_001918151.1
AGGGTCTTCAGAAAGGAATACGGCCCCGCTGGCATCTTCATTTTGGACCAGTGAGACCATTTCAGgtttctgacctccagaatgGAGGAGCAACTTATGAAACATGTCTGGAACAcactcatctatgaaatggaaatTCCCTGAAGTATTACAAGAAGAATATCTCATCAAGACAAATATTTGACTTCAGCCAGTTTTGACAGTTTTCAAACAATTTTGTTTAGGTTCCTGCAAATGTTCTACTGGAATGTTACATGATATTGTCTTCTCTGTCATTTCTCCCATCATTCAACATGAACACATAActccagaaacaagaaaatgCTTTCAGACCGACACCTATGAAACTCCAAAGGAGCTTCCAGCACAAGCAGACCAATGATGAGGTGGTTTGAAGAG…
>XR_001918154.1
GTTAAAAGGAGCCTTGGTGATTAAAGAGGCTGTGGAGGATACAGCCCTTGCTTAGCAGATGAGCCTGCGTGCATTTCCCGTTCCTTAAAAACTGATTAATTGATGCTGCGGGGAGCACACGGTCTGCTAATAAGATGATAATAACAAAAAGGTATCAGGAAAGGCATTTATGGCTTATAACTGCCGTCTGATTCCTTCCAAGAGAGATTGCGGCTTTGTagtgtagttttctcttttaatagTGATATGCTAATGCTTTTTATTCTAAATCGGCCAACACTGAGTATCTCCAGGAAAAATGGGTTCCATAAGAAGTGGCATCCTCCTGGAATTGAAagGACAATTTGGAACATGAAGATCAGAGAAGATTAGAGACTTAGAGACAGTCTATCTAGCCTA…
>XR_001918160.1
GGGCCACGCGCGGTCGGGGGCGGGGCTTGGGCGCGGCCTCTTTTCTGGCGCTGCGGTAGTAGGTCGGTTTCCGCATcccgcctcctgcctctggctcgCAGTTTGGTCGCGTGTCCGAGcCACATGTTTATTGCAGAAATAATTGGAAACTGGAAAAAACTacggagaagaaaataaaaataacctgagTTCCACCACAGAAGATCACCGCTATTAATATGATggcatttttccttcctttttacagAATCACACATATGTTTGAAACAAAACTGGGCTCGCACTGTAAATAGTTTTGCAGTTTTCTCCTTTCATGCATGGCTAATGACAAATGTCCACTCATCGTGCAGAGGGCTCATCTACAATGTTATTGGTAATGGCAGAGTGCTGTGTAGAGTC…
>XR_309984.3
actccagtattcttgcctggagaattctatggacagaggagcctggcaggctccagtccatggggtcaccaaagagtcagacacaagaaaCTTGGCACACACGCAAACACGCTTGCAAGGTATTAGATCAGCAACTCATGGCCCCTCTCTCATTGACTTATTTATACCTAAGAAAGACTGAGAGTTGGAAATTGAACTAAAGTTGGTTCAGCTGATTTATATTATTTAGGAAACATTCTTCTATCCAGATTTCCCAGGCTAGTCAGaccacctgggtttgaatcctgtttCTGTCGTCTTTACTTTCTTCTCTACATATCTGAGTCCAGTTTCATTTCTACTCTTAGTTCCTATTTGAGGACAGagtatttcttcttctgtttactttttcctttcctt…
>XR_309988.3
atcaaaactgcacctcttgcattgcagatggatttatTACTGCTGAGCCATACAGAGATAAAATGTCAAGCTTATTTTAAGCAAAATTTGACCTCAGTAACAATGAACCTCCAGAAGATTGAAAAGTCTATGAAGAAAATAATGGGCAAAGAATAATGAGATTTCTAATGTCAAACGCCCTCATCTTTCCCTGTACGTACATCATCCATTATCCAGTCTTCACTCCTTCTTTGGGGAGAAGTCAGATCTGCAACTCATTAAGAAAGCCGCCACGCACAGAGTGTTGAGAGACTGTGGAACTGACTGATGGAAGGTGACCCAGTAGAAGGCTGTCCTTTTTTGTAGGGGGCAGGTACTGTGATTCCCTCCTTGGGGAATTGAGTAAAGAACCCTGTAGAG…
>XR_309999.3
TGGAGGAAGTGATTAAAGGGAAAGGCGAGACTTGGCGCGAGATAGCCTGAGCGGCTAGGTGAGGCAACCTTGGGAGGGGGTGGGCCGGAGGGTGGGGCCGCGCAGCTACTAGATTTCGGCTTCCAAATCTTGCCGCCTTGCTAGAGATCTAGGACTCTGAGAGTTTCCCAGGACCACTTGCAGACTGTTTGATTCCACCAGTGGTTTTAGAGAAACTACTCTGTGGCAGGCCTGTGCTAGGCACAATATGGGGAGACGATGTTGAGGAGCTCTCTCCAGCCGGAGAGATGTGGCGTATAGAAGGGGCCGGGAGGTTGATGTCTAACGAAAGGATGGAGAGTTGTGGACCGCGGCTCTAGAAAGCAGaggccaaagagagagagagttgggcCCTGGGAG…
>XR_310033.3
TGGTCGCGTGACTGCGGGAGGCGCACGGCTTGCCAGCAGACCTGCTCCGGCTGGCCTAGGAGAAATTACAAATAAGACAAACGAGCTCGCCAAACGGCCGGGGAGCCGGGGAGGGGCCTGGGCAGCGGGGCCGGCCGGCGGGTGTTCTGATCCCGGGCGCTGCGCGGACCCGCGCGCCACTGCTCGGGAGCCCCGACCTCCCCGGCTCCTCGCCCGGGAAAGCGGGGGAGAGTTCCAAGACTCAACTTCTTGGAACCCACCCAGAACACCATTCAGATGCAAGTGAGTGACGCTTTTAAAGGGCGGCGGATCTTCTAAGAGTGAAAGGAATCGGAAAGTCCGGATTGCGAAGTGATTTCTAAAGCAACCACAACCGTGTCCTCACGTCTGAGATTGTTC…
>XR_310041.3
cattagctgatcacacacacacacgcaccccccCCGGACATTAGctgatctcacacacacacacacacacacacacacctggacaCACCTGGACATTAGCTGATCTGACCTCCAGGAGACTAAGAGCCTGAGGTTGAAACTTGCAAGGCAACCCCCCCAGTGAACTCTGAACTTGACTAGCTAGCTCCTCTCTGTAGGCAGAGTGCGGTGAAATAGACATTGTAAGAGAGAACTGTGCTGTTATTCTTGTCTGAGGTTGTACTCCAAATCCTCTTTCATAAGAAAGACCTGATTTTGATGAACTTCTTAAACGTGGTCGTGTTGAGTTCACTGATGGTAGTGTCCTCTTTGTTGTGATCAGTAGACTGACTTGAGAATCGTATCCTCACTGTGTAATAA…
>XR_310046.3
ATTCTTGTGGAGACCTGATCCCCGATCGTGCTTACAATGGGGAGCCCGTACGCGCCCACGGGGGGCTGAGCGCTCAGCTGTGAGCAGAGCGGCCGGGGCGGGCTCTGGCCAAACGACCTCCAAAATCTTGGGCTGCACCCGGGGCCGTGTCTTAGGTAACAGATCCGGCTCTGCCTGACTCGGGGGCGATGGGACCAGACCCTTGCTCAATCCCCATGGCCATCCTTACCCCTGCGCGGGATCAGGAGCTGGAGAAGGCCCAGGAAGCTGCCCCAGCGATCGGGGCACCCCCTGGGTCCTCACGGACCCCCACTGGAGGGCTAAAGtgataaGGCACTCCTGTTGTTCAAAGAAGGAACACGCAAGAAGGGGCCAGGCCTGACCTGTTTCCTCGGAGCC…
>XR_001295753.2
CTCAAAGCAAAGTTACGCCTTCCTGACTAAACGCACCCTGCTGTGAAGCAAAAGGAGGCAAAACTCAGAGAAAACCGGAaagatctgtttcttttattacAAAgtggactcCTGGATTGCTAAGGGAGCTGTGGTTGCTACCAGTATTCGACATGACCATAGAGTATCCGACTACATATCCATTGCCTGGGGAAAGATGAAAACTTGAGAGAAAAAGTCTTTCAAGAAGAAGGACCCATGTGAACCAAGACTGAGgaATTTTGGCATTCAAACATTTTATCAGAGatatttgttttgctgtttttcaaGATTCAAACGGGAAGCTACATGATCAACATCTGAAAAGATTTTACACCTTGACAGCTCCTATAGTGTGAATGTTTGTGTCTTGccagattc…
>XR_001295761.2
AGAAAACAACAAGGCAGCTGGTTATAAACATTTCCTGAATGTGGCTCAATTCTGTATGCTTCAGTTTCACCAGAATTGCATGTCTGTTGTCTATGAGGCCTTGGAGGAGGACAGGAAAATGCCTGTTACCCAGAGTAGAGAGAGGCAGCGCAAAGCCACAAAAATCAAGACATGTAAGTggcaacaaagaaacaaaagcagaatgTTATGGAAATGGCTTCACAATGGCAGTGACTCGCTGAACCTTAAAGGACAGGGTAGGATTTCCTTAAGGATGTGGGAGTATAGTATTAGGGAGCATTCTACTGGGGAACCACGTGCCAAATACACAGTCCTGGATGGCAGGTAAATTAGCACACACTTCTAGAAGTCCATGGGAGATGACGCGTTTGGGTTTTT…
>XR_001295769.2
gatattgaatattgttccctaTGCTACATAgAAGGTGAAGTTAACAGTGAAACCTCGACGATGGTAGAGCCACAAGATGGAAGGATCAAGGGCCTGTGAATcaccaagtgaagtgaagtcatctGCTGGTTGAAAACACACACTTCAGACACTTACATGCAGAAGAAACCTCTGTTGTATTTGAATGATGACATTTGTTACAACTGTTCTGTCTCATTCCAGTGAGTACAACTCCCAGAGTCttagttttcttatttaaaaaaaaaaaaaaggaaggatatCAATATctacctcaggaaaaaaaaaaaaggggaggatA
>XR_001295773.2
gttgtctttttgatcatGGTCATTCTAAAATGTGTGAGATCCTTTCCCAGGCGGCTGCCGAAGGTGGCGGAGGGGCAGGTCCTGGTGCTCGATGGCCGAGGCCATCTCCTGGGCCGCCTGGCGGCCATTGTGGCCAAGCAGGTGCTTCTGGGCCGGAAGGTTGTGGTCATGCACTGTGAGGGCATCAACATTTCTGGCAATTTCTacagaaataaattgaaatacCTGGCCTTTCTCCGCAAGCGGATGAACACCAACCCCTTCCGTGGCCCCTACCACTTCCGAGCCGGACAGTGCGAGGCATGTTGCCCCACAAGACCAAGCGGGGCCAGGCTGCTCTGGAGCGCCTCAAGGTGTTTGATGGGATCCCACCACCCTATGACAAGAAAACGCGAATGG…
>XR_001295782.2
aggaagagagagaaatagacTGCTGACTACATGATGAAACTTCCACATCTTGTGCTGGATACCAGTTGCATCCCTGGACTCTGTAGTTAGCAGACAATACATCCCATTTCTTCTGCTTCAGCTAGTTTGAGTTGGAGATCAACCTAGAACCATCCAGAAGCACCCCATCATCTACAAAAGAGCTGTTTCCTGTCTCTCCAGCTTTTCCCTTCACCATCCTCCAGCTCCTCGGATGGAGGCAGAGGTTTCCTAGAGGTTGAGGTCCTCTCTTCATCTCCAGAGGGAGGACACAGACCACGTGTCTAACTCACCACTGCATTCCACCACCTGGCCCATCATTTGACGGATGCAGGATGGACTTCATGGGCGTGCAGCCTGGGTAGTTGCACCAAGTCTCAC…
>XR_001295792.2
AGCTGCGGCCGCGTGGCTCCGCCCTGTCGGCGTCTGGAGCCAGGAGGGTGCGGCTTCCGCGCGGGCCGGGGCTTCCCGGGCCTCACGGGTCGTCTCCGGCGCCTCCGCCCCTGTACGAACGTAGGTGGTACGGTGGAGGCTTCCAGACCTTCGCCTCTAGCCGAAGGTTCGAGTCCAACGTGACGGGTTCACGCGGCCCCTCTAAGCTTGGAGCGCCGCCCTGACTCAGCCAGACCACGGGCTTAATGTATCCGGCTGTGTCTAGTGTCGGAAAACACTGTCCGGGAACTCGGTCTGGCCTATTTTCTGTTGGTTCTGAAAAGCCACTGCGGTTCGTTTTTGTCCTGCAGCCGTTACAGTTCTGTTACTGCAGTCATCCCAGGATCTTTCCAGTCTGTT…
>XR_001295801.2
ATCAAGATCAAGCACAGACATGGCTACTGAGAGCTCACAAACATTCCTCCTGTTGGCCATCCTTGTCCTGGGCCTCTTTGCTGATCCCTCTGAGAGCCAAGAGCTGCGATGCCAGTGTATTCAGACACAATCTGACTTTATTTCTCCCAAATTCATTGCAAAAGTCTTGATAATCCCTGAAGGTGCTCACTGCAACAGAAAAGAAATTATAGTcacattgaaagatgaaaaattaatttgtttggATCCTGAGGCTGAATGGGTGATGGATATTATAAAAAAGATTGTATAGAGCCCTTAACTGATGACCACACAAAAAGCATCACGTTCTATGGATCTCAAGAGCCCTTTGTATCATCACGAATTTGGGCATCTCCAGAGTTTTCTTTGCAAAATAGT…
>XR_001295819.2
gAGCTCTTTCCCGGCTGGAACCATGGAGGttgcagaagagaagaaaaagaaggttccTGCTGTGCCAGAAACCCGTAAGAAAAAGCGGAAGAATTTCGCAGAGCTTAAGATCAAGCGACTGAGAAAGAAGTTTGCCCAAAAGATGCTTCGAAAGGCAAGGAGGAAGCTTATCTATGAAAAAGCTAAGCATTACCACAAGGAATACAGGCAGATGTACAGAACTGAAATTCGAATGGCTAGGATGGCACGAAAAGCCGGCAACTTCTATGTACCCGCGGAACCCAAATTGGTGTTTGTCATCAGGATCAGAGGTATCAACAGTGTGAGCCCAAAGGTTCGAAAGGTGCTGCAGCTCCTTCGCCTCCGCCAGATCTTCAACGGCACCTTTGTGAAGCTCAA…
>XR_001295831.2
CGGGCGGGGATGAGCCGACTACTCGCGGGAGGAGGGCGGGAGTCCGGCTGCGGGGCGGAGGGGAGGGCTCGGAGGAGGCGCTCGGGTGCCGGGACCCTCGGGCGCCGCCGGGGAGCGCGGGCCCcagtgcggggggcggggggggcgcggCCCCGGGGAGCCCTGGAGGAGTCTCGTCCGAGCCCTTCTCAGGGATCCTGCGGGACTTCCCCGCAGATGCGGGTGCGAGTGAGTTAATTCATCGGAAGGCGGCTCGCGGCCTGAGAGCGACGCGGGAGACTGGGGGTGCGGCGTGGGGGAGGGTAAATCGCCTCCTTCCGACCGACGCGGCGCTCTCGGTGGCAGAGGAAGGCGTGGGGCCGGGCAGagcatggagatggtcttgccCGGGCCTCTCGG…
>XR_001918162.1
GTGGCTCCTGGGGATACAGATTCAAGGAGGGGAACGGGGATTTCTTATAGTAAGTAATAAACGGGAATTCCTTATACAGTTGACCTTTGTACTCAAATGTGCTACATAGGCGCTCTTTCGCGAGAGGCGCGGAGGCGGGGCCTGGGGTGGGAGTGGTCACTGGCGGAAAGGCGGGGAACGGACCCGAGGCCAGGCGATCGCGCCGTGGCAGCTGCTCTCAGTTCAGCCGCGCTTCCTGCGTCCCCGCCCCACCCGCTGAGGAGCGGACCGGCGGAGCCTCACGCAATCCCGCGGGCCGGGGGCGGAGCCATGCAGGGCCCCGACCAGAGACCCGAACGCGCGGAGCACTCGCCCGCCCCAACCCCCGTTCTCACTCCCTACCCGCTCCCAGCCGCCCGA…
>XR_001918166.1
TGGGGATGCTGACTTTTTTGCCCAGGTGCATGACATCTACATCTGTAAAACAATATTCATGTGCATGAAAAACCCTAAGTCCCTGGGATGACAGAAGTAGCTTATGGAAGAGGAATGAAGGCCAACAGCAGAGCCCCACCTCCTCACCTCTGGACCCAGGACTGTCTCCCTCCTTGACTCTCCCCACCGCACCTATGCATACTGTACACTGGGAAAGAGTCTCTCCTACCCCCTGGGATCTCAGCACCTACACTGGCCCTACTCATCATCCCTGTCCTTGAAGTGTCTCCCTAATCCCAATTTAAACAGTGTAGTACTTTATTGTCCCCTCAAGGCCTAAATAGTTTGATCTAATTGGTGGTAAAGATAATGATAGACTCTTCTATTGTACGCAAAATA…
>XR_001918167.1
ATTGTATAGTGACAGATCATTTCTAGACTTATGGTGAACAGTGTATAGTAACTAAATGAAATCACTATGTTGGACACTGAAACTAAACGATAAGTCAAATAcatttcaactgaaaaaaatcccCTGTTATGAAGGTCTGAGGAATCTGTGTCAGCTCTTTAGAAATGCTAGACCTGCAGGGATGCACATCAACACATGTGGATGTGGAAGAAAATTCAGTGACAGAGCATTTTTCTTCAGGCCAAAGCAGACCACTAACCATAAACACATGTTATCAGAAGTTAACACCTGTGTTTGTCTCAGACCTAGACTTTCCAGATGATATGATTTCTTGAGGCATTTGTGAAAGATGTAATGGACTTAAGCAGTGGCAGCTGCACAGTGCTGGAgagactgtga…
>XR_001918168.1
CGATCCCACATCCCTCAGTGCGCGCGCCTCCCGACTCCTCCTCAAGACCCTCCTCAGCTCCTCAACCTCGAGGGCGAAAAGCTCTGGCCACGAGGAGTTCCTGCCCAAGAATTATGAAGCAAAATGGACTATATCCTTGGGTATCTTAAGAAACTCTCCAGTTTGGCAGAGGAAGAATTGTGCTTCTTTAAAGGTGCATCTATATGTTGGCCATCTCAAGAAGGTGAAGACAAAGGACCAAGTACCTGAACAATTAGGGACAGagtttcataacattgtacaggaagtggcaaccaa
>XR_001918172.1
CGGAGAGGTGAGCTGCCCGGCGCCGATTGGCAGCGGGCCGGTGACGTGCGCGCCCCGCGGAGGCCGAAGGGGCGCGGGCGGCCGTGGGGCAGCGAGGCCCGCCTGTGCGTCTTGAGGTGGAAGAGGGCCTTCACGGTGGGCCTTTCACGTCCGGAGGCCCAGGAAACGATACTGTGTCCGAGGAGGTAAAGCACGTGAGAGTACTGTGTAACCGGAAGGTGCCTTTCAAAAGCAGCTCCAGATTTGCTCCTGCTACCTGGTAGGATGGAACACGTGACCATGGGACCTCAAGTGACTGCATGAATAATCGAACCACCCGTCGTGAACTGATGTCATCTGATTCACCAAACCATACAGCTGGATGAGCACAGAAGCAGTCCACTCCCTGTTAGACTGGGA…
>XR_001918174.1
cctggcaggtcacagtccatggggttgcaaagagtcggatgcaacggcaacaactaacactttcacctcacTTTTGCTGGTTCTTCTGCTCTTTCCCTGAACCTCTGTCAGGCCAACCCCTTCAAAGCCTAGACCAGAAAGCATGTTTCCTGAGCAAACACCCCTAGCTATCCCTCAGGAGCCCTCCCATAGCGCATCCCACAGCTTGGGATCTCCGCCCAGTCTGCCCTGTGAATCCTGGCTGTACTGACAGAGGACTTCCTCTGACTTCCCCAACTGCCTGGAGATGAGAATGTTTTTGTCATCCCCAGGACTCCTATGATGCTCAGGACAGTGCCTTGCATACGGACGCTCTTCAATTCAGATTTGTTGAAGtgggagaaaatgtttcttgATACA…
>XR_001918175.1
GTCTGAGGTGGTACATTATGGCTGACATGCGAAATCTGGTAGAAAGATTGGAGAGAGTGGTGGGCCGCCTGGAGGCAGTCTCCCATGCCTCTGACACACATTGTGGGTATGGAGACAGTGCTGCAAAAGCAGGAACAACTCCATATGTGCAAGCGTTTGACTCACTGCTGGCCAGTCCTGTGGCAGAGTACCTCAAGATCAGTAAAGAGATTGGGGGAGATGTGCAGAAACATGTGGAGATGGTCCACACAGGTCTGAAGTTAGAGCGAGCTCTCTTGGTTACAGCCTCTCAGTGCCAGCAGCCAGCAGGCAACAAGCTTTCTGACTTGTTGGCACCCATCTCCGAGCAGATCCAAGAAGTGGTGACCTTCCGGGAGAAGAACCGAGGCAGCAAGTTGT…
>XR_001918177.1
GTCAGGTCCAGATTTAAAACATGATGCCTTGACCTTTACAGAAAAGTTTCAAGCCTCCTGCCATCACCAGAATTCCCAGAATCCACTCTCCTTACCTAAATGTACTTTGTTCTCTCACTTTGCTTCTGATAGTGGGGGCCGTGAGCCTGTTTACTGTCAGATTACTGCCTAGTGAGTACGTAGGTCCCTCCCATGGCCACCTGAACCAAGTGAAGCGAGATTCTGGCAACACTCAACAGCCACCAATTACGTGGACCAGCATCTTGAACCAAATTTTGATGTGCTTCAAACCCCAGGCCCACTAAATTCCTCAATTTTTCTCTCTTGTCCAGCTTCCTCTCATCAGTCAGTCTTTACAACTTAGTCTACAGTCAACAAATGTTTGGTTTCTTCTGCCTC…
>XR_001918178.1
cttagcggcaaggaccacttgacttcacactccagaatgtttggctctagCTTCTGCAAATGGaaccaccaggctctcccagttGTTACTATCATGCATCACAGGACATtctgggagaaggaagaaaacttCTAAAGCTTCTTGGTGTGGAGAATTAAATGGAAGATTTTTGAGCAGATTATCCCTGAGACATGAGGTTATCTGTGGTCAAAAAGGATGCGGGAAAAGACAAGTCAAACACAGCAGGAACTGGGTGCAGTTACTGTAATAAAATAAAGTGTGGAACCTGGAGTTTCATTCCACCATGAAACTGGAATGATCACTTCATCTTTCTAAAACCCATGTTTACAATTCCATCTTCCCTCCCAAGTACCTCGGAGTACGTATTTGACAAGTATT…
>XR_001918186.1
agaatactggagtggattgccgtttccttctccatatctTTTACAGCAGGTTTATGGACCGTCTTCTATGACCCAAGCATCAGGCAAAGTGCTTTAGGAggcacaaagatgaataagatgtgACCCTTGTTCTCCAGGATCCTGCCAAGTGGATGAAGAGAAAGGACATATACATAATAAGATAACTGATGACCCAACTCTGCCTGTTGCTGccaagatggatgccagcaagaGGGATTCCGGGAAGTGGACGGACTcgcggtgtctcctttcgacctttcccaaGCTCTtcagTACCAACAGAATGTATTCAAGTCAATCCCCGTCGGCATAACCAAAGTGTCACTGGGCAGAAGAACAACgtgaagaagaagaaacagcACGACAGAAAGTGAATGG…
>XR_001918188.1
aaaaaccAAAAGGCTGTGAGGAAGCGGTGGGGCAGGACCACGCCCGCGGCGGTGTGCGGGCTGTGCGGCGATGGCGGAGAAGTTCGACCACCTGGAGGAGCACCTGGAGAAGTTTGTGGAGAACATCCGGCAGCTCGGCATTATCGTTAGCGACTTCCAGCCCAGCAGCCAGGCCGGGCTCAACCAGAAGCTGAATTTTATTGTTACTGGCTTACAAGATATTGATAAATGCAGACAGCAGCTTCATGATATCACGGTCCCTTTAGAAGTATTTGAATACATAGATCAAGGGCGAAACCCCCAGCTCTACACCAAAGAGTGCCTGGAGAGGGCTCTGGCCAAGAATGAGCAAGTTAAAGGCAAGATCGACACAATGAAGTATTTCCAGAAGACATGGCT…
>XR_001918191.1
CCCTGGAGCCCCGCCCTCTGGTGGGCGGGACTGGTGGAGCTGTAGACCAACCAAGGAAGATAGGTCGGCGTCTGAAACAAAGCAAGCGAAGTGTCTCCCAAAGAACGAAGAAGGGGAAGAGCTGTTGGTGCGGCTTGTTCCCGCTGCACTGAGTGGGGGAACCGCCGACTCGACGTGTCGGAGTCTCCTGCTTGTCTCTCACGCCTCCGAGCGGCTCTCTACGGGAGCCCAGTCCGCGACGAAGTTGGACTGGGACTTCTCTTGCTGGCTGTTTCCTGCAGCTAGAGACTGATAAAGAGTCGCCGCGTCTTTATTTCCAGCAAACCCTCTGATTCTCAGAATTGAACCTGAATTTATCCACTTCAATTCAGACAAGACAAGAATCTCATCTCTTCATTC…
>XR_001918192.1
TGCCCCGCTTGCATTGTCTCGGCGCAGCACACGCGCGCCGGCCTCAGTCTTGCTGAATTGAGCGGGTGCAGCCGCGGCTACTTTGTAGCGGGGTCGGGCCCCACCAAGACTGCGGCGGCTACAGCGGATCTTGAACCAACCGTGGGCCTGGGGAGTTTATCTCCAGCTACTGCCGGCTGCAGCGGCCTGAGTACTAAGCGCAGGGCCCACCTCCTTAAAAATCACCCGGCGACAACCTCTGTCGATCATCCAAGAAGACACTGAATGACCTGGACACTCACAATCCACAGCTGTTCCTGACCTGACTACTACAAGACCTCTGGACCAGTGCCCTGGCAGGAACCTCCTTCAAAGACCTGACCACACTAGTGTCTCAACTGTGGCTTAAGGGAACCTTCT…
>XR_001918193.1
TGCCCCGCTTGCATTGTCTCGGCGCAGCACACGCGCGCCGGCCTCAGTCTTGCTGAATTGAGCGGGTGCAGCCGCGGCTACTTTGTAGCGGGGTCGGGCCCCACCAAGACTGCGGCGGCTACAGCGGATCTTGAACCAACCGTGGGCCTGGGGAGTTTATCTCCAGCTACTGCCGGCTGCAGCGGCCTGAGTACTAAGCGCAGGGAACTCTGGCCATTCGACCGCTCCGCACCCAACATTCCACTCACTCCGGCCCCTACATTAAGGGCCCACCTCCTTAAAAATCACCCGGCGACAACCTCTGTCGATCATCCAAGAAGACACTGAATGACCTGGACACTCACAATCCACAGCTGTTCCTGACCTGACTACTACAAGACCTCTGGACCAGTGCCCTGG…
>XR_001918196.1
CGGCCCTTCCTTCACAGCCCTCGGTCACGTGTCCAACCCGAGGGCGCAGTTAGCGTCGCGCGCGCAGGCGCTGGAGCGCACAGGGACCCCACCGCCGGCGAGGCGGGAGGATGGCGCTCGTGGGGCTGCCCTTGGTGCTGTTATTCTTGGTTGGGGACTCGGCAGCCTCTTTGAATGCTCAATTtagtcaacattcagaacataGAACAcCAAACTGCGATCAGTATAAATTACCAGGATGTCCCAGGGACTTTAGCCCTGTGTGTGGAAGCGACATGTCCACTTATCCCAATGAGTGTATTCTGTGCATGAAAATCAGTCTAGCCACAAGAACTCAAGAGGGTAGAGGGAGAAATTTCTTCTACCCTGACAGTTGGTGAGccaggaggagcctggttg…
>XR_001918200.1
CAACATCTggtgcccaacgtggggctcgagggaaaccgaaagggttttggaccccagcaagattgatcaaaatcaacaatggctgatccTTTTGTTCAAAAATTCGAAGAGCTTACTATGCAGAAAAGCTTTACTTTCCATACAAGAGAAGCAACACCTCCTACGTGGGGTCAAATGAAGAGgttgacccaggaagcagagaagacgtTAATGAAGatgaacaagttggatttagaaaaggcagaggaacaagaggtcAAGTTGCCAACAACCACtgaatcataaaaaaagcaaggggattccagaaaagcctctacttctgcttcattgaatacacta
>XR_001918202.1
GACGGCGGCCCCGGGGTGGGGAGGCCGCTGCCTCCCTGGGCCTGCCCGGGCGGCCGCCTCCGCGATGCCGCTGCTCGTGGACGGGCGGCGAGTGCGGCTGCCGCAGTCCGCCGGGGACCTGGTCCGAGCCCACCCGCTTCTGGAGGAAAGAGCCAGACTTCTCAGAGGTCAGTCTGTTCAACAAGTGGGACCCCAGGGCCTTCTGTATGTTCAGCAAAGAGAGCTTGCAGTGACCTCCCCAAAGGATGGCTCCATCTCCATTCTGGGTTCTGATGATGCCACCACTTGTCACATTGTGGTCCTGAGGCACACAGGTAATGGGGCTACCTGCTTGACACACTGTGACGGAAGTGACACCAAAGCTGAGGTCCCCTTGATCATGAACGCCATAAAATCCTT…
>XR_001918218.1
TCTCTGGGTGCGGAGGCGAGGCCGGAAGTGATGTTGAGTAGGGAATGGGGAGCGAGGTACCCTGGTGGTCCGCAGGTTAGGCGGGAGGCTCGCGGCTCTGGGCTGGAGGTGAATTGTCTGAAGAGAGCAGGTAAGCCCTTTAAGAATAATAATGAATACAACCGAATGAAGCACAGCCGAATGGACtcccaagaggcttcccaggtggcactagagGTCAAGGATGCATTCCAAGAAAGCTCTAAAGATATATCACCAGCTCCGACCGTATAGCTGACCTAGCCATGGAAAACCTCACTGGAACCTTACTAGATCGAAGCGTAATCTTAAAAAATATGCTTCCCATCAGAAAGTATCAGGAATAAAAATCTGAGATGTATACCCACCACTTCAAGGAAG…
>XR_001918219.1
TTCTCTGGGTGCGGAGGCGAGGCCGGAAGTGATGTTGAGTAGGGAATGGGGAGCGAGGTACCCTGGTGGTCCGCAGGTTAGGCGGGAGGCTCGCGGCTCTGGGCTGGAGGTAAGAATGAAGAAAGTCGAGCTCTGGTGGGAGTGGTCCGGATTCATCTGAAGAGAGACACTGCGAGGTTCGTTGGTGGGAGACAGGTTTCGGTTTTGCTCAGAGGACGGATGGACGTCCACCAGAGGTGAATTGTCTGAAGAGAGCAGGTAAGCCCTTTAAGAATAATAATGAATACAACCGAATGAAGCACAGCCGAATGGACtcccaagaggcttcccaggtggcactagagGTCAAGGATGCATTCCAAGAAAGCTCTAAAGATATATCACCAGCTCCGACCGTAT…
>XR_001918221.1
cccgccccgccgcgcTCCAAGCTCCAGACCAGGGAGCTCCCGGGAGAGGACCGGCCACCTGGACAGACTGGGAACCGCGCCCCGGGGCAGGAGCGCGGCTGGCTCCCGCAGTCTCCCGGCCCAGCACCGAGCTGAGCGCGGAGCCCCACCTGAGTCAGAGGGGCTACGGGGAGCGGAGGGACCGAAGGCCGGGGCTTACACGGagcgcaggctcagtgacGTGGCCCGCCCCGCTGGGCCGCACCCTCGAGTACCTGTGTGGCGGGTCCCCTCACAGTGGACCTGGCCCCCCGCGCACTTGCACTGTTCCACGCGGCCCTGGTGCACGCGGGCCCAACGATCGCCCGGCTCCAGTGCAAGAGTGCAGCATGCGGCCGCCGTAGCGGAATGGGAACCTGC…
>XR_001918233.1
GCTGGTTTTCCATCTCCGTCAGAATGCTCCGGCTCAGCTCCTGCAACGCCGAGAAGCTCACACAGGAAGAAGGCTTCGGAACACGCAGTGACAACCGACGAGAGTGGCTCCACCTTGGTTTTTGTTTAAACAAGAAAATCAAGTTGAGCAACCCACAcacatgggagagacccaggaaaactgactCGCTCACTATGATGGCCGAAGCCCTCATCGTAAATAAACCTCACTGTGCTGAACTCA
>XR_001918240.1
GTGGGCGTGGGGCTGCTGGCCGGGCTTCCGGGCGCCCGCAGCTCGGAAGCTGGAGCGCGTCTCTAGCCGAGGGCTGTGCCCTGCTTCCGCGTCTGGAGCCCCTCCCGGCCGTGTGcgcccctccttcccaccccccccccccggagGCGGGCACCGGCCCCTCCGTCCCCTCCCACGCGGCTTGGAAAGCGCTTGGGGGTAGTGTCAGGGCTTCAGAAGGTCGTCCGCGGGCCGGGAAGTAACCTAACGCTCCGGCCGGGTGGCTGCTCCATGGCTGAAACCGCGACGACTGGACGGTGCGGGGAGGTGACCAGATGTGGACCCATTTGGAAGACATCTCGGGGCGCAGGGAGGGGCCTCCAGCCCCCACACTGACCTCCCTTGACAGCAGAGCCCACC…
>XR_001918243.1
TAATGAAGAGACGTGCATTAGGCAGAGAGGAAACGGAGAGGAGAGCCAGGGACCGCCAGTACTGACAAAATTCAACTCGAGAAGAAACTCAGGAGTCCCAAGGACATATCCAAGGCCCATACATCTGTTTGTCCATCTATCAAATCAGGCTGTGGAAGTGATTTGCTGCTCCGTGgctcttCTTCTGTTTCAAAAGTGAAGGCTTGAATCACATGGACGTGAAACCAGCAAAACTCCACATGCAGAAAGGCAGTATGGCGTGGTGGAACAGGTGCTGGCAGGGGGGCAGATCTCGGGTCCAGCCGAGATTCATCCCTTAGAGCAATCAGAGGCCCATAAAGCAACCCTGGGCCTCAGGGAAGCTGTTCTCTGT
>XR_001918246.1
AGATCTGTGACTCAGGGCTCGGGTTTCAGCCCTGGCCCGTCTCAGGCCTGTGTTGTGTTCTCTCTGACACTCAGATTCTGAGAGTTGAATACAGGGTCTTCCGTGGAGAGCTTCTCGGTGTGGATTCTCATCATCATTAGAGGCAAACTAACCAACAGAGGCTCACAGCTGAAAGGCTGAGCTTTTTGAACAAGCCCTTCTCCACTCCCTCCAGAGTTCGCAGGCAATGCATCCTTTACTTTTGAAGTTTTGCTGGATGGATCAAATAGGTTGGTGTTATGCTACATTTCTTAAGAATAGGTCAGAGCACcatctgtttcttttcctctggCTTCACACCTCAGTATGTTAGGGTCCTGGGACATCATGACAGAGAACTCTCACCCAATGGTCCACCAC…
>XR_001918247.1
ggcagcctgagctgaggaaGCCCTGTGTGTGGGCGGGGCGATCACCACCAGAAGGAATAAAAACACAAGGAGAAGCCAGCCCCGTTCAGGACCACGGGAAGGTCTGCTCTATTGTTTGAAGCCTTTCTCTTGTCTGTGGCAAGCCTGCAGATTCAGTAACGACCACAGCTGTGCTTGGGCCCAGGCTTTTCCTGGGAGGCCTGTCCGCCTTCAGAGCAGGAGCAGAAGCAGCTGGTGTGgctgccctcctcccagctctcTCTCCAGTTTCTGAGTAGTGTCGGGACCAGCCGCGCTTGGGATGCTCATCCGTCCAGAGATTTTATCAGACTTCTGATGAATCTAATTCCGGTGAAAGGAAGCAGAGGAAAACGAGCTGTTTAGGTTCACGGACAATGT…
>XR_001918248.1
ccaggggatcttcccaactcagggatcgaacctagtctcccacattgtgggcagattctttacattctgagccaccagagaagcccaggaaaaAGGCTACAGCCTCTAAaaacttccctgtccatgggattctccagGAACTAAGGCCCCCACCAGGTGAAAGAAGGTAACTGCAGCCTGGGCGGGTTGGAACCAAAAAAGGATGATGATTGAGATTCATGGAACATTACACCCGTTTCCTTACCATCAACCAGTCAGAGAAAGGTCACAACCCTGtagacttttctccaaattttGCCCATAAAGACTCTTCCTTGAAACCCTTCTGAGAGTTTGAGCTTACTGATCATGAACCACCTGTTGCCTTTGTTTGGCCCTGCAATAAATCTGCTCTAAATG…
>XR_001918252.1
AACAAAACCACAGTGGATGGCCTTGTAAATGTGGAAATGTAGAAAAGCAGACAGttacaagaagaggaaaaaacacaTTTCTGAAAGGAAGTTGGAAAAAGATAATCTCTAAGTTTAAAGGCAATCTCTAAGTGAAAAGGTTCAAAGACATCTCCATCTAACCTGAACATCCACTTGgtaagaaaTGGATTCATTTAGAGAGACACCCATTTTATACACAGAGTGTGGTCCATTTCAAAAGATGAGAATGGCCCtgggagaaacacactccacagacagataTGGgtcatctcagaagATCATTTGATGGCCATATCGACTAAAGCAGAA
>XR_310056.3
CGCTATAAGAGAGCTTGTGCGGGCGAGTCTGGCCTTTTTCGTCCGGTAAGCGTCCGGTTTAGGATGAGGCGGTCTGTTGTGGTGGTTCTGTGAGGTAAAGTACAAGGAACACGTCCTTTCGGCCTAGCttaagatgcaggagatgcagcggTCTTGTAGTAGTAGATCGGCGTTAGCTTTGAAAACGTCTAGGTTCAGAAGCTTGAGTGAGCTTCATGTTCGTTCTTTAGCGGGGCGGCCACGTGCAGCCCCGGGCGCTCGGTCGGAAGCCAGTCGCGCGTGGGTCGTGGGCCCTCCGGCAGAAGTTAAGTACCGCTGATGACTCGGGTGAAGGTCATCCGTTGTACTGTTGGCGCCATGTGGCCATCTTGAATCTGTTGCTCTGCGACTCTGAAGAGT…
>XR_310071.3
TGAGGCAGGAGGCTGGACTGAATGGCTGGAAGATGTTCCTTCTTTAAGGACAGGACTGAGAATGTGTGGGTGGTGCCGGCGGAGTGCAATGGAGCGGCAGTCCTAGGTGGAGAGTCAGACCCAGAACTAAGTGTTGGTGTTCACAAGTTCACAGGAGTTCTCCTGATCCCTGGGAGATTCGctcatggctcagcagagtGGTCCTGAATTCGATGATGGGTGTCCTtagaagagaaaggcagaggaagattTGACACAGAGACACGGAGCATAAGGCCAttggaagacagaggcagagactggaatgATGCAGCCACAGCCAAGGATCGTGTGGAGCCACCAGGAGCTGGAAGAGCCTGGCAAAGATTCTCCTAGGGCCTCCAGAGGGAGTGA
>XR_310073.3
GACCGCAAGGGTTGCCGGGACGGCCCCCATCTTCTTTACGCGAGGTGGGAATGCCGGTGGCTCAGAGGAGTGCAGACGCTGCTTGGTGACCCTGTGGCGCGTCTCAGTGGGGCCAGGAACTGAAAGATAGCCAGAATGGCTGAAAATGGTGATAATGAAAAAATGGCTGCTCTGGAGGCCAAGATCTGTCATCAAATTGAGTATTATTTTGGAGACTTCAATTTGCCATGGGacaaatttttaaaggaacagaTCAAACTGGATGAAGGCTGGGTACCTTTGGAGATAATGATAAAGTTTAATAGGTTAAACCGTTTGACGACAGACTTTAATGTAATAGTAGAGGCCCTGAGCAaatcaaaggtagaactcatggAAATAAGTGAagataaaactaaa…
>XR_310075.3
AGCTGCGGCCGCGTGGCTCCGCCCTGTCGGCGTCTGGAGCCAGGAGGGTGCGGCTTCCGCGCGGGCCGGGGCTTCCCGGGCCTCACGGGTCGTCTCCGGCGCCTCCGCCCCTGTACGAACGTAGGTGGTACGGTGGAGGCTTCCAGACCTTCGCCTCTAGCCGAAGGTTCGAGTCCAACGTGACGGGTTCACGCGGCCCCTCTAAGCTTGGAGCGCCGCCCTGACTCAGCCAGACCACGGGCTTAATGTATCCGGCTGTGTCTAGTGTCGGAAAACACTGTCCGGGAACTCGGTCTGGCCTATTTTCTGTTGGTTCTGAAAAGCCACTGCGGTTCGTTTTTGTCCTGCAGCCGTTACAGTTCTGTTACTGCAGTCATCCCAGGATCTTTCCAGGGACCA…
>XR_310081.3
GGAATGCCGGAGGCAGAGGTGCTTTCGTCTGACACCGCTTGTGTGTGTTGCTGCTCGGCCATTCTGTCCGTGATTTTAAGAGTGTTGTGAACCGTTAATCAGTCTGTGTGACACACACAAGGTGAAATCAAGACTTTTGTTAATGGCTGCTGAACTGGAATACATAAACATCTTGAACAGCATATGAACACTCTGTGGAAATTATGGTATCGGATGGACATCACTGTGTCTTAAttgctaagtcatgttcaactcttttgcaacccatggactgcacccaggaggctcctctgtccatgggattcttcaggcaagaatactggagtgggttgccatttcttcctctggggATATCCGCTGAAAATGCCATGAGACACTAATCATTTCCACGTGAGCACT…
>XR_310091.3
CCCTCGCTCCTCGTTGGAGGGTGATGTGTATTTCGCTGCAATGGTCTGTTTTTCGTCCGGCCTGGTGAAATCTAGCGCCATCGCGCTTATTCCGAGGCTCGGCCAGAGAATGCCAAGGGGGAGAGGCAGGACAAAAGTTGAGGCGAATCCAGAGGCATGCCGATGGGTCTCAAGTTATCTGATGCGGAGATAATGTCGGAGCTATTGGTAGAGTAGGTATGTGGCCTCAGGATTTCATGAGAGTTTAATACCAAGATAAGTCGGTTTTTAATTCAACGAGCTCTTTCCTGCAAGATCCTTTGCCGCAATGGAGATTACGAAGGAGATAAGCTGCAAGAATGAGTCCAACATTTCCAAGCAAGGTTGTTCTTTCTCCCTTGTTACTTAATCCAGACTTTG…
>XR_310095.1
TGCTCACCATGCTGCGCCACCAAAAGGGAAACATACATAGAACCAAGAGCCCCATGGCAACGGATCACAAACCTTGGGGCAGAGCCACGTTCCTGACTTCACGAAGACGATCTTGCTCTCTGTCTCTCACGTGAGATAATCTCACTGTAAAGAAGGGCGTCTGGACACGTCAGTCTGATCCCTGCTGGTCACAGTGTGCAGGTGTGAGAATGAGGCTCAGAGGGGCTGCACGGCACGTGGCAGATCAGACAGATACTGGGATTCCGAATCTACCTGCCTCTGAAGCCAAAGTTCAGAGTCCCAT
>XR_310096.3
CCTGGTTACAAGGGGAGTCCTCTAGGAGGCCTCCATCCTGGAGGACTTTACAAGCTGAGCCCAGACAAGTGACAGATGACATCTGACCAGTCCTGAGTGGTGCCAGGGGCTTGTTCTGAAGCTGGAAGCAGAACTATGTGTAAGAAGCAGATTTCTGTTGCTAAGAAGAAGGCATTCAGTGATGGCATCTGTGATCACGTGACTTCAGCACCGGCCGGGACGATGGGAGGGATGCGTGTTGGGAAGAGCCATTTCGAGGATATGGCTGAGGtggcgcagctggtaaagaatcggcctgccagtgcgggagacacagaag
>XR_001295838.2
aggctcctccgtccatgggattctccaggcaagaatactggagtgggttgccatttccttctccaaggtacaGGTTTCTTATAACTTTCATGTCATACCACTAAATTGGGTAAACTTGATGACCTTATAAAACTGCTAAATAAGTGAACTGAAGGATATGGTTATAatatttcagttttgtctgaGACATTACTGGCTTTTATTCTGTGTTTTCCAGATATAAGGAAACCCTTCTCGTCAAGCTAATTATACTTTACAGCAATTTGGTAAGTTATACCCCTAAGTAGAACTGAAACATTCCCTCTACCTGATCCCTCCAGAAACTGGAAACTAAGGTTCCCAGCAGCTTTATCAGGTAAATAAGGAAGGCCATTTCCTAACAGGTTAAGAATCTCAAGG…
>XR_001295839.2
TTGACTTCTCTGCCAGCAGGGAGGTGGCGGCTTCCGGGCTTGCGTGCGCTGGGTCGTATACTAGCCAGAGGGATTCTTGAGCCAGCTGTTTTGTCTGTTCAAAGCCTTTTTAAGACCACTCATGGCCGACCCGATCAGAACGGCTCTAGGTGGCAAGCTCCCTGACTAAGCACTGCAGCTCTTCTTCCAATATCGAGCCCTGTCCCACTGGTCCTGCCCAGCAGCCACATGGAGtactcatgtatggatgtgagagttggactgtgaagaaagctgagtg
>XR_001295871.2
ggcggagaGGGACGCCCCCTCCGGTCGCCGGCTTGACGGACGGCGCCGCCAGGCCAATGGGAGGTGGTCGCCCCTCCCGGGACACCAATCACAGGCTGTGGAGGCGAGCGGCCAATCGGAGTGCCGCGAGAGGCAGTGGGCGGGAGGTACCGCGAGATCGACAGCTCTGGGAGGCAATGGGCTGCAGGCTGACGGCTTTGGGCGGGCAAATTGAGGTGACGGGGGCGGCCGAAGGCCCAATGAAGCGGGAGTTCCAGAATCGCGGGGCGGCTTCTGAACCGGATTGACGGCTCCTAAGAGTCAAGCGGACAGGAAGGAGGAGTCTGGCGAAAGACTTCTTTGAACGGGCTGGGTGGGCGTCCAGTGAGATCGTCGTGTACGCAAGCCAATGGGTACACA…
>XR_001295872.2
ACCTCACCCTAGGCAAATGACAGTGAAGGAAATGGAGGTGCCCCGTTTTGGTGGGAGCTAGTGGAAGCGCCGCTGCATTGGGGCGGGGTCAGCCACCAGAAGCCGGGAGGGGATTAGCCGGAACCGGATTGAATGGCAGCCGACGTGGGCATTGGCCACCGGCTGCAGGAATTCAGGCCTGACGTCTGGGTTAGAGTCCCCGGACGCCGGCCGGAAATGGAACCAGCTCTCCTGCCAACTCAAGGGTCTAGATTTCCTCCCAGCACCGAGGGATCCTAGACTCTTAATTCGACACCCTACACCAGCTTCACATAAGGTCCTTGGATCCGAGCTCCAAGCTCTGATCTAGGCCCTCAGTttatcttctggacccaggcgTCTTCCAGGCTTCCAATTCCC…
>XR_001295888.2
TCCGTCCGTCCTCCGGAAGTGGGTCCGCGGCAAGTGCCACCTCCCGTCATCCCGCCTTATCTCCCCCTGCCTATCACCACCGCCACCAAGGGAGCACGGAACGTGACTCTGCAGGACTTGAGGTTGTTTTGCAGTTACTATTCACAGAACTGCAGACGAGGTGTGGGCAGGACAGAGTGCGGGTGACAAAAGACATGGGGACAAGAGTAACGGCTGTGCAAGAAGGGGGCGGGGCAGAGTGTGGCGGAAGCCGGAGCTAGGGTCACGTCGAGCCTCGCGGGAAGAAGAGCGCATGCGCATGACACCTCGGCCAGGTGGTGAAGTTTGGTGCTTGGACAGCCTGGCCAGGCTGGACTTGGGCGGGAAGGGGGCGGAGCGAGAGCCCGGAAGTGAGGGCGG…
>XR_001295889.2
TTTCCCCCTCCCACCATCTACCACAGCCACTTCCGTCCGTCCTCCGGAAGTGGGTCCGCGGCAAGTGCCACCTCCCGTCATCCCGCCTTATCTCCCCCTGCCTATCACCACCGCCACCAAGGGAGCACGGAACGTGACTCTGCAGGACTTGAGGTTGTTTTGCAGTTACTATTCACAGAACTGCAGACGAGGTGTGGGCAGGACAGAGTGCGGGTGACAAAAGACATGGGGACAAGAGTAACGGCTGTGCAAGAAGGGGGCGGGGCAGAGTGTGGCGGAAGCCGGAGCTAGGGTCACGTCGAGCCTCGCGGGAAGAAGAGCGCATGCGCATGACACCTCGGCCAGGTGGTGAAGTTTGGTGCTTGGACAGCCTGGCCAGGCTGGACTTGGGCGGGAAGG…
>XR_001295898.2
GACTGCTTCTAATTTTGTATTCTTAGGGTTCAGGCACCATAGAAGAAGTCTGATTATCCTGAGACTACCAGACTTTTAAGAAAGCCCAAGGGAGCCACTTGAAGATGACGTATGAAGGAAGATCAAAGTGCTCTGATTGACAGCCCCACAAGAAATCCCAGCCTTTAGGCAGCTCCAACTGCCACCATCTGGGACATTCCAAATCAGTTGAGCCTTCAGTGAGCCCTCTTGGACATTCCAGACCAGTTGAGCCTccagatgactgcagccacagcTCATACCACATAAGGAAGGAACTACCCAGGATTAGGAAGTTCCCTACATTTCTCATCAAGAACAGTGATGCCAGAGTAGTCCATCTGGTGTGTCCGGCTGCAGGCTGGTACCTAGAACCTGAAG…
>XR_001295902.2
GACATCACTGACTTTAACCATCTCTAGGGCCAGATATTCCTGGGTGAAAAAGAGGGGCTTCTtgagaggaaatgaaagaagacagagaTGTGGTTTTGCCTTAAAGTtttctgatgtgaacagctggattttttgaaattgaaaaatgggcctttcattttgaaatagaaaGATAGGACTGAAAGTGTGATGTAAGTGCAGGCGTTTGGAGTCCCTCCTGGAGAACACAGAGAGcaagtTTGGCTTTTGAGGAAAAAGGAGGAAGCCCAATTCCACCCAGCACCCACTTCCCATTTTACTtaaggtccatggggttaccCAGAATGCCTCACCCCCTGCTTTGTCCATAGAGATGCCAGCCTGTGGTTATTGGAACCCGGTCTGCCAGACCAAAGGGAG…
>XR_001295904.2
TTTGGCACTGTTGGTCATGTTTGTGGTTTTCTGGATTAGGAGAAGATATTTTTGCCTGGGTAGCAAGGCGGAGCTACTACGTATGATTCCATTGAAAGATTCTCGCATTGGAGCTTTGAAAAATGCAGCTCTGAAGCCTATCCAAGCAGACGACAATGTGTACATTGTAGATGACTATCACTAAGCCCTGGATCCAGAATCTAAGGTTTTATGGTCTTGACTGTAGAAGACAGTGACAAAATACCGTGTCAGAGTCCTCTGAATCAGCTGCTGAATTTTTCAGTCAGTTTCCCATGGCATTCCTATGAGTCAGGGACACTGGTAGAGTCATGCTAGGTCGACTGTGAAAAGTCAACCTCTGTCACAGAGTCCTAATTTTTTATACTAAATTGGCTCAAA…
>XR_001295907.2
ATTCTGGCATTTGGCAGCGGCTAGAGGACACGGTCAAGATGGCAGTGGTTGCTGTGTTGGTGCAGAGACCCCTTGAGCAGGTCTCCGGGCTGCTGAGGAGGCGGTTCCTTTGGACCGCGCCGGCTGCACTGCAGGTGACAGTTCGTAAGGCTATAAGTCAAGGCATGGATGAGGAGCTGGAAAGAGATGAGAAAGTATTTCTCCTTGGGGAAGAAGTTGTCCAGTACGATGGGGCATATAAGGTTAGTCGAGGCCTGTGGAAGAAATATGGAGATAAGAGGATCATAGATACTCCCATATCTGAGATGGGTTTTGCTGGAATTGCTGTAGGCGCAGCTATGGCTGGGTTATGGCCCATTTGTGAATTCATGACCTTCAGTTTCTCTATGCAAGCCATTG…
>XR_001295909.2
GCATCGCGGCGTCCGTAGGCGTTTGCGTCCCAGCGTGATGACGCCGCGGCCAGGAATGGAGTTCTGGAAACGAGAAAGGAGAGCGGTTCCAGCTTTCAAAATGGCGAAGATCACGTGGCAAAGAATGCAGATGGTCTGTGTTTGCTGAAGCAGCCCCTAGCTGATGGCTGGcaaagaaatatcaatagaaaCCACTGTCTTAGAACTAAAGAAAACTGAATTCTGCTACAACCATATGTGCCTAGAAGAAGACCCCAAGCCCAAGATGAAGACACAGTTTGGCTGACATCCTCATTTCACCACTGTGAGAATCTTAAGAGAGCCCAGGTACTAGTGCTTAGACTTCTGACTGACATACCTGTGAAATAATGAGAAGAATCACTATCTGAAGCATGGAAC…
>XR_001295912.2
ACACTGCAGGGGGAAGGGGACAGGGTGAGAATGAACTCTAACAGTAACTTAATAGTAAACCCCAGGCCCTACAGGGCCAGCACCACCCAGACCAAGGGAGAGCTCCGCACAGCAGCCAGAGCCGCTGAGGCAGTCTCAGTGATGAACGCAGGAACGGTTGCTTAGGACTGTCCCCCCTCCTGCTAAGGACAGTCATCCCCGTAGGAGGGTGAGCCCAGGGGAACCTCCACAGTGGCCTCACACCAGGCCAGCCTGAGTTAAGTAAGGAGTGTCTGTTGTGCTCTGGCCAGAGCTGGCCAACACTACTGGTTTATAAACCAGGGAGCACCCTATTCCAAATCTTACAGGggaactgggggcagggggttgggggggctTCCTCAGATACACCTAAGCCAT…
>XR_001295916.2
CTGAAGGCAATGTCTCTCTATGCCTCCTCCAGCAAACACAGCCCAGGAAGTGGAAGCTGGTAGGGACTTAAGCAGAAGCTGATCCGGATGAACAAGCGCTTCACTTCCTGACTTAACCTCTGTGTGCCGCCCTGAGTGACATGGTCATCCAGAGATGGTCCAGAAACAGCAGCTGGTCCAGCAGGCCCGCAACAAGCACTAACTGACCAAGGAGAAAACATCTTTGGCTGGAATGGGGTGAAGAGGCTGTGCGTTCTCCTTGGAAACTGACAGGCTCTGCAGAAGGAAGATCTGTGTGAAGTTTACAGAATCCACCAGCAGCCAAGTCACCCTGCATTGATACAGAGAAAGCTGCCTTCCTGTTTCTTATCATTCCCAGTCCCCAGATCAGAGCTGACA…
>XR_001295918.2
TCTTTTACAAAGAGGGGTGGAGGttgttgttgccttttttttttttccttatgaatgGAGGGCGGCGGCGACTGCTGCAGCTGGTTCAGCTGCGCGGGCTGTACCCCCTCCCAGCCTGCGAGAGGAGGAAGCTAGTGGAGTACCTGCAATGACAAAACCAAAGAATAAAGCAAGAGGATAGACACCATGGAAATAACTACATGGACCTCAGGTTTAATGGCTGCTCCAGTGACATCTGCATTAatgagggggaaaagaaaaaggatccCTCACTGATGGAGAAAGAGTCCCCCTGGGTGGTGAAAGGATTAAAGGCACACAACTGTGAAGTGGTGACACTGTGGCTGGAATCCAGGAAACCCAAGTGTACCGCCACCCTCAACACTCTGTGGACTGCTT…
>XR_001295929.2
ACTATTAGTCAATGCATGGAACATAACTACTTAAAGCATTCTTATTCTAAGAGAATTTCAGAATTGAAAAATCTTGAGCCAGCTCTCTGTCttctctgcactgggagcagCTCTCCTGCCGCAGCCCTTCATCCCCTGAAAATGTACACTTGCGCCAAGTTCATCTCCACCCCCTCCTTGATCAGGAGAACCTCTACACTGTTGAGCcgatcactgtctgcagtggtgGTAAGACGACCGGAGACACTGACAGATGAGAGCCACAGCAGCTTGGCAGTAGTCCCCCGTCCCCTGACCACCTCACTGACTCCTAGCCGCAGTTTCCAAACCAGTGCCATTTCAAGGGACATTGACACAGCAGCCAAGTTCATTGGAGCTGGGGCTGCCACAGTAGGGGTG…
>XR_001295938.2
TCTGGACAGGAAGAAAGGGCTCCGGCATAGAATGAAAACCTTGGCATGTGCGGATGGATCGTAAATATGTTCCTTGGTGACTCAAGACAGAAAGATGCAGGTGAGGGTCCAGCTGCCTGGGCCCACCGGCCCCCTACTCTGTAGCCATAAATTTAAGGAATGACGGCAGAGACGGAACAGAAGagatgaagagaatgaaaaacccACTCACAACACAGATGTGGCCTGGCTGAATTACATTCAGACCAGCGGCAGTTTTGGTTACCACCGTTTCCTTACTAAACAAGTCTATTTTGTA
>XR_001295939.2
CTCTCCCTGTAACTAGAACATTTCATTCTTATTAGCAGAGGTCCTCGTGATTCTGGAACAAAAGAGATTCATAAGAGATTATTTAAGTCTAAGAAATGCATCGGAGAATGAATGGCTGCTACAGAAGAAGGACTGGCTCTCTCTCCCGTGCACGACTGCGGAACTGGGGTTCAAGAACATTCTCGTGAATTTCAGTCAAAGAAATCCCAAGCCAGCTAAAATTCGAGAGGGTGAAGGAACAGACTGCATTTGATAAGAAACTGGCATACCTGCCTGGTCGTTGGTCAGTCGCCCGGTCGTATCCAGCGCTTTGTGACCCTtcggactgcagaatgccaggtctccctgtccctcaccgaATGAagcacaccagtctcccctgGCCTCTGCTGTCTTCTG…
>XR_001918256.1
tgaaaagaataGGGCACGACTCAGCgaccaaacagcaacaacagcaatttTAAAGAGATAAACTCAGGCTTGAGATGTTTCCTTGGATTATGGATATCAAACACATAAGGAGGTGAAGCCACTTGAGAAGGAACAAAGTCTAAGAGAATTCAACTGGACCAGGACCTTTGACTTCTGAGGTCAGCTTCTCCTGCAGAGAATGAACTTTGTTCACTAAAAAGGGTACGTGTTAAATACTCCAGCTCAGAGAACACTGTCTTGCACTTGGATAAGCTAAAGTGCAAAGCAATTGTGACATAGTTTGCCTTTTACAAATCTCACCTCTTGTTTCTGGTTTCACATTTTCTCTCTTAAGAACTTGGAACTATTGTGTTTCTATAAATGCGTCAGTTGGTAAGG…
>XR_001918257.1
TGAGGGCACCCAGCTTCTGAACAAATGAAAGGCGTTTCTGAAGAACCGTGGCTAGCAGTTTTCAAATCCAAGCATCTGCTCTTTCGTGCCCAGGACTGTGCTGGGCAGACATAATAGAAAGCACAGAAGCAGCAGAGAAAGCCTGTTATCCGTCGTAGCGCCACCTGCAGTTTGCCGGGGAGACGCGCCAGCAGCTGGCAGTCGCAGGCCGTGCGGGTGTGTGAGCGCGGCTCACGGTGTGCTGCGCAGATAACGAGTGCCGGGGGCTTCGTGCTGCACAGAGGAGAGTGGacctcacacaaaggaaaccgcGGCTGCTGCAGCAGCCTCTTCACCCACGAGCCCTGGGAGTTAGAAAGTGCCGTCCTGTGCTTACCATCTCCACAGCCCTGAAATACA…
>XR_001918258.1
tagaggatcccatgaacagaggagcctggcgggctacggttcacagggtcacgaagaggtGGACGCGTCTGTGTTTGTCTGGTCATCTCCTGGAGGCTATCCTGATTGCTTCCGCGCCGGCAGCGGGGGTCAGTCTGATGGCTGCACAAGCACTCCCCAAACGCAGAGAACTgtgttcagtgcagtcgctcagtcgtgtccgactctctgcgaccccatgaagcgcagcacgccaggcctccctgtcggtGTGGGGTCACCAAAGCTCACAGCTCCATCAGTTCTGCCTGGACACAAGCAACGCAGAGTGGTCTGGCATCTGTGCTTCCCAAACAGTCACCCTTATGCCATCTGGTCCTCTGCCCTATTGAAACCAGATCTCAGG
>XR_001918262.1
GGTTGgtcattctttttcacttttgaaagacCATTGAAGAATCTATAGCAGGGGACAGTTATGttgcaattttatttttgctaCAAACTGAAAACACTTTGGCACAGCTACTTAacctatttctgttttccttaatACAAATAGAGCTTTCGGCTTAATCTAGTAATGTCGaatagaggaaagcaaaagaGCAGTGCCATTTTGTTAACTTTTTTTAAGTGGAGTCATATAATTTTTCAGTGATATTTGGAGACACAACTATCAtatacataaaaaaaagaaaaaacctgtcTACAAAAATACTGCTTATACATGCGATAGAACACTTTTTGTTGTTGCAAATTCAGCATATGAAGAAATAGCCCAATAAATGGAAACTTGAAACTAATAACATATTTG…
>XR_001918263.1
GGTTGgtcattctttttcacttttgaaagacCATTGAAGAATCTATAGCAGGGGACAGTTATGttgcaattttatttttgctaCAAACTGAAAACACTTTGGCACAGCTACTTAacctatttctgttttccttaatACAAATAGAGCTTTCGGCTTAATCTAGTAATGTCGaatagaggaaagcaaaagaGCAGTGCCATTTTGTTAACTTTTTTTAAGTGGAGTCATATAATTTTTCAGTGATATTTGGAGACACAACTATCAtatacataaaaaaaagaaaaaacctgtcTACAAAAATACTGCTTATACATGCGATAGAACACTTTTTGTTGTTGCAAATTCAGCATATGAAGAAATAGCCCAATAAATGGAAACTTGAAACTAATAACATATTTG…
>XR_001918264.1
ACAGAGTTCAGAGAAAGGCTGGTCAGGTGGCCACTTTCTGGCaaaggaaggaaaagcaaaggaattgaGAGACTGTGCTTGGGGGAAAAGTGCTCACTCTGGAAGCTGTATGAGACCTGCAGCTGGGATGCAGAAAACAACGGAAAGACAGGGCAAGAGTCAAGGGAAATCTCGCCAGAAACTAGACGAGAGCCCTGATAGGAACTTTGCTGACAGGCCAGGATCTCCACTACCCATACACATGTGAACCATCTCCATCTATTTTGCAGGGCCGAATAATGGTTCTTTGCAATTTATTATGTGCTTGTTTAATATAAGCTTCATCTCCATCCAGCCCACCTTCGGGTCAGATACCAAATCAAAGACTcagcagaagcaaaggaaaaagGTAATGGTGAC…
>XR_001918272.1
CCGCTGAGTTATTGATTGCAGGCAGCAGCAGTCCCTCAGGTTGATTTGTGTGGAAAGTGAATCCTCGCTGGATAGGCGTTCAGCAGAGGCGCCGCAGCCGCAAAGCCAGCCAATTATTGCCGGTCTTCCCCTCCAACCCCGCGCTCACTACCTACACACTCCTTGCTGTGGCAGTCTCCACTTCCCCCCTACCCACGATCCACCCCCCCTCCCCGCGCGGACGGAgccgagggggcggggagggggggctcCCTCCCCGGGAGCGTTTCTAGAGCTCGGAGGCAGCTCGCAGGGGTTTGAGAGTCCACGTGTTTAAGtctaacagaagaaaacaaaaatcactggATATGAAGTTTTGAGACAGACCCAAATCTACATCTACATCCTCAGGGCACCACT…
>XR_001918274.1
CCGCTGAGTTATTGATTGCAGGCAGCAGCAGTCCCTCAGGTTGATTTGTGTGGAAAGTGAATCCTCGCTGGATAGGCGTTCAGCAGAGGCGCCGCAGCCGCAAAGCCAGCCAATTATTGCCGGTCTTCCCCTCCAACCCCGCGCTCACTACCTACACACTCCTTGCTGTGGCAGTCTCCACTTCCCCCCTACCCACGATCCACCCCCCCTCCCCGCGCGGACGGAgccgagggggcggggagggggggctcCCTCCCCGGGAGCGTTTCTAGAGCTCGGAGGCAGCTCGCAGGGGTTTGAGAGTCCACGTGTTTAAGtctaacagaagaaaacaaaaatcactggATATGAAGTTTTGAGACAGACCCAAATCTACATCTACATCCTCAGGGCACCACT…
>XR_001918275.1
CCGCTGAGTTATTGATTGCAGGCAGCAGCAGTCCCTCAGGTTGATTTGTGTGGAAAGTGAATCCTCGCTGGATAGGCGTTCAGCAGAGGCGCCGCAGCCGCAAAGCCAGCCAATTATTGCCGGTCTTCCCCTCCAACCCCGCGCTCACTACCTACACACTCCTTGCTGTGGCAGTCTCCACTTCCCCCCTACCCACGATCCACCCCCCCTCCCCGCGCGGACGGAgccgagggggcggggagggggggctcCCTCCCCGGGAGCGTTTCTAGAGCTCGGAGGCAGCTCGCAGGGGTTTGAGAGTCCACGTGTTTAAGtctaacagaagaaaacaaaaatcactggATATGAAGTTTTGAGACAGACCCAAATCTACATCTACATCCTCAGGGCACCACT…
>XR_001918278.1
GAGTCAGAGGAACCAGTTCACGCCGGAGCCAGGGCAGCAGCGTAGCGGTCAGAAGCGGCCGCTGCGCGGAACTCTGAGGAAAATCTTTCACCAGGTGGACAGGCAGCCtccgccgcagcagcagcagcatggggaaGGGCGACCCCAACAAGCCGCGGGGCAAGATGTCTTCGTACGCCTTCTTCGTGCAGACCTGCCGCGAGGAGCACAAGAAGAAGCACCCCGACTCCTCAGTCAATTTCGCAGAGTTTTCCAAGAAATGTTCCGAGAGATGGAGGACTATGTCGGCCAAGGAAAAGTCCAAGTTCGAAGACATGGCAAAAAGTGACAAAGCTCGCTACAACAGGGAGATGAAAAATTATGTTCCTCCTAAAGGTgacaagaagggaaagaaaaaag…
>XR_001918280.1
aatcccatggatggaggagcctggtaggctgcagtccatggggtgtggaagagtgggacacaactgaagcgacttagcagcagcagcagcagtggtatttGCATATAAGGGTAGATATATTCTAAAGTATACAGAtcagttttcacatttttttcctctagaattctttaaaaatatgatagaAAAACTGAATATAGATCAGAAACTTCATTGCATTAAAACCAGGAAGAATTAATAGGAAAGAGTTTCCTTTCTTAATCAAAAAGCTTTCAGTCCTGTTAGAAGCACTTGAAAACCCTTACCATCAAGAAAGGCATGAATCTCAAGTGTTCCTGGAGGATATTTTAGCACTCCAAAGGAGAAACCTCTCCAGAGCTGCTTTCCCTGGAATACGCCAGA…
>XR_001918281.1
agtgggacacaactgaagcgacttagcagcagcagcagcagtggtatttGCATATAAGGCCTCTCCAGAGCTGCTTTCCCTGGAATACGCCAGAAACATTCCCATCTCACAGACTTTGCATGGGCCATTCTACAGGAAACGTGCTACATCCAGAAATCCTCATGGTTCAGTCCCTCTCTGCCTCTAGGTCTTCACTCAAATGTCTCGAGTGGCCCTAAGGAGCAGATGGGAAGCTTCAGACATCTGACCCCAGTCCACATTCCTGCATTCCCAGGTGTGAGGGCAACTCCTGGAAGCCCTCAGCAGGCCCCTCCAGCCCTGGCCCAGCTGGAGTGAGGGTGGCAGAGGAGGCTGCTGTGTCTTCGATAGATTTTGACCAGCCACCAAGGTTTCCAGCAA…
>XR_001918283.1
TGCTTTAAAGGCAGGTCAGCAGAAAAGGAGATGAATTCAGGAATGTCACGTCCATGGCCGGGGAGCTGCAGGGACCAGCAGTCACTGCTCATGTCCAGGTGGACATTCCGGGCCATCTCTGGCTTGCCCAGGGTTTTCACCTTTTTTAGTGCAGGACCATAAACTTAACAAACACCACGGGCCCCATACAAAGTGCTGCTAGTGATGCTGGAAATACTCACAGGAAGCAGAGAAAAGTCATGGAAAAGTTGAATTGCTTTATATGTGCTATATAGATCAAGGTCTGCAGCTGTGGTTGCCCACCATTTCAAGCAAGACAAAGCTGTCCTCTTCCTCCTTGTCCTCAGCCTACTCAGTGTGACGATGACAGGATGAAGACCTTTATGATGACCCACCTCC…
>XR_001918286.1
ggacacgactgagcaactgaactgaactgaacaaagagtcagacatgactgagtgactgaacaacagcaacctacCTAAATGCTAGGGAGCCTTTGAAAAGACTTGGATGATACAACTACTAGTATTATTGTTACTACTGAACTATTACTACCACTAATGAACACTCACTCTGTGTGTAATACACCAAGCCCTGTTCTATGCATTTGCTAAGTACTGACTTTGTTTACTCTTCACATAAACCCCATGCAGTAGATgtcattattatccccattttattgaAGAAgaatctgaggttcagagaggcagTCAGTGAGTGgaaaagctgggatttgaatcccagTAGTTTCTATATGTGGATTAAATTGTTAAGTGAATAGAGCAAGTTGCAGAAAAGGGCA…
>XR_001918300.1
GGGCCTGGAGCGCATGTGCACAGGGAGTGGTGAAAAACGGGGTGGAGCCTGACTGCCGCTGTCATAGGGTGCTCCAGCTCACGGTGTGTGGAAAGATTTGCTGCATTTctaaagaatttcagaaaacaagCTGCATTTCAGAACCTAAACCAGCATTTGCTTTTCTTCACTCTGAGGGAGCACACAAGTATTGAAATTCTCTGCCACTGGGCACGCCAAGgTGGGAATTGACTTGCTGCCCATTGGAGTACAGTTCCACACTGTGATTCCCTGCTGACACAGCAGGCTGCAGGGCATTAAGGATTAAAAGTGCAAACCTGCCCAGGGCCAGT
>XR_001918304.1
TACAGCTCTTTAGGTCCGGCCTTCGGGGAAGATGGCTGATGTGCAGGGCGCTGAAGTTAAAGTGGACTGCGGCGAGCCGAAACGGAGCAAAAATGAGCTAAAGAGACGCCTGAAAGCTGAGAAGAAAATAGCGGAGAAGGAGGCCAAGCAGAGGGAGCTCAGTGAGAAGCAGCTGAGTCAGGCCGCCGCCACCAATCACAGTGCTGATGATGGCATGGCTGCGGAGGAGGAGAGCTTGGACCCAAATCAATATTTCAAAATCCGAAGCCAAGCAATCCACCAGCTGAAGGTCAGTGGGGAAGATCCGTACCCACACAAGTTCCATGTGGACATCTCGCTCACTCAGTTCATCCAAGAATACAGTCACCTGCAGCCTGGGGACCACCTGACTGACATCAC…
>XR_001918309.1
CGAAGCGCTCCTCCATCAGCGAGCGGATGTGCTGGGCCTCGAATTCCAGCTGTTGCCGGATCAGATCCATCTGCATTGAGAACTGCTGGGAGGAGCGGACGGGCCCCGTATGCAGAGGAAGTCCCAGGTCAGTGCCTCACCTTTCAGCTGTTCCAGCACCTCAGTCTGCCCGGAGGACACCAACACACGAGCCTCCTGCTCCAGCTTGCCCTGATCTACTGCATGCCTGGCTCTGTCATCTGACACCTTGTCACAGTCCTGAGCCTAGAGTCTCAGCGACCACCCTTAGACTGTTCCCAGAGGGAGAAGCTGAGCCGAGGGGAATGCACCAGGCATGCATGGAACTCAGACACTGCCCTGCAAGTGCTCacaagtccaggcagtgctgcaGGTATACCA…
>XR_001918310.1
CGAAGCGCTCCTCCATCAGCGAGCGGATGTGCTGGGCCTCGAATTCCAGCTGTTGCCGGATCAGATCCATCTGCATTGAGAACTGCTGGGAGGAGCGGACGGGCCCCGTATGCAGAGGAAGTCCCAGGTCAGTGCCTCACCTTTCAGCTGTTCCAGCACCTCAGTCTGCCCGGAGGACACCAACACACGAGCCTCCTGCTCCAGCTTGCCCTTACTGATCCTGCCTATGACTCAGCCAGGGGTCCCAGCTGTGCATCAGGATGGACTGGAGTTGCGTGCAGcctcctcctggaagccctcCTGCCTGCCCTTCATCCCAGGCTGCCTCGAGGAACGCATCAGACATCTCCATCACCAATGAGAAAAGACCTACAGCTGGAGGTTTGTCTGAATGAGCAG…
>XR_001918315.1
CACATACCTGGGATTGAGGTCGGAAAAGGGAATGAAACCACAGATAACGAGTTCCTTCCACCTGTCAGACCCACACCCAGCTCCTCGCCTTCAGGCTCTGAGGCCATCACTGCCCCCACCACCCCTCTTGGGGACCTTCTGTTCATACCTTTGATCACGTCGTGTGAATTCCTATCTCcagattctgtttcttttcctcttactGGCTGGAATGCTTTTGTCTCCTTACCTAATTAGCCATTTTCCAGAGCCCAATTCCAGACTGGTCTCCACCTAGACTGGTCATAAGACTGGTGACCTGCAGCTCCTCTAAACTCTAAATTAAGTTCTCTTGTATTCCACAGAACTTGGTGCTTCTAGGCTAGCAAGCACCCCTCAGCATTCACCCCAGCCTGCCTT…
>XR_001918316.1
gggtcgcacagagtcggacaagactgaggcgacttagtagcagcagcagcagccgtctGGAATTTGAAGAGTTCAGGCTACGGGTTTACGAAGGTTTCGCATGGAGCGTTCCCGTCAGTCTCCCCGCTGTCCTCCGGCGCTGCCCACCTCGGCCCGGCGCTCGCTCGGAGCTGGGAGGCGTCCAGTCCTCCTCGGCTgaagcgaagggaagggcgagGAGCCGGCTCGTACACCTCTCTGGCACCAGCCACCAACCTGCGTTGTGACCGAAGCAGTGCGTCCCTTCAATAGGCGCGGGGAAGGTGAGGAGCGCGCAGAAGGTATTAAAAGACTTCAGAAATGAGATATAAATAAAACCCCAAAGTGTTTTCCATGAAAGGAGGCATCCAGTAGGAGGAC…
>XR_001918323.1
tataaaAACATTTCTTGTCCGGTGGCGACTCACTGTGGCGCGCTCCTGAAGCGTAGCGGTCGCTATGGAGCTGTTGGGCAAGTACATCGGACTGGAAGGGCAGCGACAGCAGCTGCGGGTGCCTTGTGAGGCGCCGGGCGTCACCGACCCTTTCCAGAGCTTGTTGTCCGGTGTGGCTCAGATGAGGGAGCTGGTGACTGAGCTCTTCGGCTCTCAGGTACAGCCGGAAGCACAGGACCGGGGGACGGCGGCTCCCAACGAGGCCTTGGACGGTGATGATGAAGATGATTCAGAAGATGAAAATAACACTGATAACAGAACTAATTCAGATGGACCATCTGCAAAACGGCAAAAACCATCTTAACTAGCTTTTATGAAATTTAAGAGACTGCtaccata…
>XR_001918326.1
taaatatttaagtagatACTTcatcagaaaatatataaatggaaagcacataaaaagatctCAACATCATTTGTCATTACAAATTAAAATCAATGAGATACTTCTACATATTTAGAAGAGCTAAAATTAGAATGACTGAACATATCAAGTCTTTGCAAAGATGTGAAAGAACTGAAATCTtcattactgggagaaatataaagtgGCAGAACaactttggaaaaatattcagctatttcttacaaagttaaatgTTCACTTCCTTTATAAGTGAAACCTCTCACTCCTAGATACTTAcctaagagaagtgaaagcataaAGATTTACATGTTTATATTACaccacaaaggaaaccatcaactaAATAAAAAGGCAACTTCCAGAATGAGGGAAATGTTT…
>XR_001918328.1
CCAGTGCGCATGTCTGGGCTGGGGAGCGCCGGACCCCGGGGGTCTGCGAGCGAAACCCGCCCGTTCCCTCAGCGCCTCCCACGGGGACCCCTCAGTGACGTGCTCCCGGCCACAGAGGCCGGCACCCTCCTGCTCAGGCCAGAAACCCACGAAGCGCAGTCAGGTTTGGGGTCCGCCTGCAGCCGCGAGGCCCCGGCGGGCGCTGAAACGAAAGGCAGACGAGGGAAGCAGCGCCAGGGGACCGAGGCGCCGCGGGCCGCGTAGCCGGGCGAGGGCACGCTGCGCCGCCGCGACGAGCGCCTTGGGCTGGCTTATCTCGGGGACGCGGCTCCAGCCGGAGCGCCGCCGGCACCGCCGTGCGCAGACCCGAGGCCTGGGCCCCCGCTTCTGGCTGCCGGC…
>XR_001918329.1
TGTGCTTGATCGAACCTGGAATCTCTAAACCCTCGGGTATTGATGGGCACCACTTAGGCCAGGGGGTCCAAACCTTAAACTTGCAGTTTCAGTTTTCCTTATCAAACGAAGCGTCCCTCATTTCACAAACATCACTGACTTTTAGTTCTCCGCTGGCCCAGGATGAGGAGCCTGGTACCTCACGGTCAGGACCCGACTGTCAGCCCTGCTGGTGCCCCCAGCTCGGCCGAGGGACCAGTGCGCATGTCTGGGCTGGGGAGCGCCGGACCCCGGGGGTCTGCGAGCGAAACCCGCCCGTTCCCTCAGCGCCTCCCACGGGGACCCCTCAGTGACGTGCTCCCGGCCACAGAGGCCGGCACCCTCCTGCTCAGGCCAGAAACCCACGAAGCGCAGTCAGGT…
>XR_001918330.1
TGTGCTTGATCGAACCTGGAATCTCTAAACCCTCGGGTATTGATGGGCACCACTTAGGCCAGGGGGTCCAAACCTTAAACTTGCAGTTTCAGTTTTCCTTATCAAACGAAGCGTCCCTCATTTCACAAACATCACTGACTTTTAGTTCTCCGCTGGCCCAGGATGAGGAGCCTGGTACCTCACGGTCAGGACCCGACTGTCAGCCCTGCTGGTGCCCCCAGCTCGGCCGAGGGACCAGTGCGCATGTCTGGGCTGGGGAGCGCCGGACCCCGGGGGTCTGCGAGCGAAACCCGCCCGTTCCCTCAGCGCCTCCCACGGGGACCCCTCAGTGACGTGCTCCCGGCCACAGAGGCCGGCACCCTCCTGCTCAGGCCAGAAACCCACGAAGCGCAGTCAGGT…
>XR_001918331.1
GAACTCTATCAGCCGCTATCCCTGACCGTTTCTGCCAGTCATGGATAGGGGCTCCTGCAGAGTCAGCCCCTGTTTTCACCTGGACAGAGCCTTGGGAAGCGGGTGGGATCCTGACCTGGCTCCTCTCCATACCTAGGACGAAAAGAGACTAGTCGCAAGCTTCCTGGTTCAGGGCGCGCTTGGAGGGCATCCCAAGTGCGTGCAAGCGCACCAGATCTGAAAAACTTGGCTAAACAAGCGAGTTTTGGGGCCGCGTGCGGAAACAGAGGAGTTTGATAGgtgAAGCATATGCTCTAGGAGTACCATGGTAACATATTCAGAAAAGAGAAGACAATTTTACATTGAACACAGAGTATCTCCCAGTGTTAAACCACTGAAGCGAGCAACTCCGAAAGACTG…
>XR_001918332.1
CCCGACTGCTGTACTCCTATATCTGATCTGCTAAAGAAAGCACAGAAAATGACACTTCGAGgtgatccttgtgttgggaaggcACAGCTCCCCGAGTTTTGGTTGAGATGAGCAGGTCCTGAGGCTGAGCTCACACTACtgcaaggaggagggagagaccaCTAGCATGGCTGTGAGGGAGAAGCCAGCTGCCcctgggaagcagtgacactaTGGAGCCATTCTCTAGGCAGCGGAGTCCAGCTGACAGTGATGCCAGCTGGGACTGTGGAAGCAGTGCTGGGGATGTGAATGGCGGAGCCACACATTTAGAGGTCATCTGTGAAGTCCCTCCACAGTGCACAGTTTTCTGTAAATGTTCAAATACACTTCCTTTCAATC
>XR_001918337.1
TGACCTTACCGCAGACTTGGGCCTGCATGCGATgccctgtttctttaaaaaaaagcggGGGAGGGAAGGAATCTCGGACACTCTCTAGAACGTTCTATAAAAACAGCAGCTCTCTCACACCCGCTGGAGGCTGCACGGCCTCCTACGGTGATTAGCCCAGTCTGTTTGCAGACCTGACTTGCCTCAAGGTGTCTTTGTGCCCCAATCGCCTGGCACCGTCCACACCTCCGAGACCGGGCCACTTCCTGGTCACGCAACCCTGGGGAAATTGCATCACTCTGAGGCCTGGCTTCCTCACCCGGAAGACAGAACTGACTACGCATTGGCCCAGTTGAGCATGGGGAAGGGGATGAACAGCGGTTAGAGGAGGTTACTCAGGAACAAGGAACCTTCTGAGAT…
>XR_001918338.1
cgcgcgcgcgcgcggggcCCCGAGCCGGGTCCGAGCACCCGGTGCGGGCCATGGAGGGGCTGCGGCGGGGCCTATCTCGCTGGAAGCGCTACCACATCAAGGTGCACCTGGCGGACGAGGCGCTGCTGCTGCCGCTCACTGTGCGGCCGCGGGACACGCTCAGCGACCTGCGCGCCCAGCTCGTGGGCCAGGGAGTGAGCTCCTGGAAGCGCACCTTCTACTACAACGCGCGGCGGCTGGACGACCACCAGACGGTGCGCGACGTGCGCCTACAGGACGGCTCGGTGCTGCTGCTCGTCAGCGACCCCAGGTAACCTGGGTTGGAGGATGCGGAACCGTGGCCGAGGGGACCAAAGGTGCTGGCTGAAGGAGcaggctgggatggggagggaaatctCC…
>XR_001918343.1
GCGGGACTTCCGGCTGGCGCCGCCTGCGAAGAGCTCGGCGGCAGGCAGAGACGCGGGTGGCCAGCGATGGCCGAGGAGAGGGCCCGCTGTGGCCTGGCCCACGGAGGCCGACGGAAGGCGGCGGCCGAAGGGTCGCTCCCCTTATCCTGGGCATGGTGTGTGTCTCGCGCCTGTTTATCCTGCCGCCGCCTCGGCCGCTGTCACCAATCTGCAAGCACATCTGAAGTTGGACTGGCTGTGTTTCAAGGGCTCAGGAGCCGTGGTTACTAATGGCTACAGCATCGAACCATGCAGTGCTAGATACGGAGTCAGGAAGGAAATTAAGTGGATTCCACAGCAAGTGGTAAAGGACCGAAAAgccATGGCACTCAGCTTGAGGGGATCTGAGATTCctcacca…
>XR_001918347.1
ACCTGACCACAACAGaatgggaaatgcaaattaaatccaaTGATTTGAAAATTCAGCAGGATACTTTGCAGGAAAAAACATCAAATAGGGTACAAATGACACGAAGCCACAATGGACAGGAACTGTATGACTGTGAGTGAAGCAAGAAAGACATCAGTGACCACTTTTACCTTAGGACACACAGGAGCACTGAAAATGGAAGGAATTTTTATGAAGATAATCAGTATGGAAAGAGCTTCCATACTCTACACAACAAACCCTTTACTGGGGAAAAATCCCCCATGTTTAATCAGTGTGGAAAAGCTGTCAGGCTGACTCCAGATATTACACATATGAAAacacacactggagagaaaccttttaAGTGTGACACATGTGAAAAAGCCTTTAGGTTGTTCT…
>XR_001918351.1
ACCTCATTCCGCTTGTTTCTAAAGCCAGCGGGGCTCACGAGGGACTCCCCCGTCCAAGGCCCAGAACCCCGACCGTTAACAAGgtcccacccagagcagagaCCAGGCCTGCCCTCGCACTGGTGGAGGGATGCCCATGGACACCCTTTGGCACATCTATGGGGGAGAAGCAGCCCTGAGACAGATGCAGGCACCACGCCGGGGAGTAGACGGAGTGAGAGGCCTGTGGAAGATgctgcagaggggcagggtctTCCTAGAGCTGGGCCTGATCTTCCCAAACTGGGAGTGGAGAATAGCCCCGACTGCTCCCTCCCTGTGGGGtcctgggctgggctggctgCCGCCCTGGCATCAGAGTCTCCTGAGCCTTATGGGGCCCAAAGGCTAGCGCCCTGC…
>XR_001918352.1
gcccctccaCGCGGGGCCAGGGGCAGAATGGGCTTCTCGCTTCTCCTCACGAAACAAAGAAGCAGCCGCCGCAGCCGCCGAGCGAGGGTACTGTGCAACTCCTCTGCCCCCATGGAGGTTTCTATTctaaaaaaacagacaaagaaacATTAACCTGTGTGATGAATCGCCAATAGGAGATTAGTTCAAAACACAAGCCTGGAGAATTTTCTGTTTTCTTCAAAGCTGGTTCTTCGTGCAGAGACTGCCATCCATCTAAGCTGCTCCACTGCAGAGGTCACTTCTCTTTTAACTCTTCTAGGTTAAAAACCTCACAGAAGAGATGGCCGGCCTGGATGAAGTCATAGCTAAGCTGACCAAGGAGAAGAAGGCCCTCCAGGAGGCCCATCAGCAGACCCT…
>XR_001918354.1
TGGGTCACCCTGTGGCTTACCCCGGGCTCTGGCCCGCAGATGCTCCCCCGGGGCCAGCTCAGAGCCCTAGCCAAGGGTCGTGGGGGCTGCGGGAGCTAGTACGCAGAGCTGGGGCACCCACAGCAGCAAGGACGAGGCTCCACCTGGTCTGAAAGATCCAAGAGGCATCTGCAGTCTGTCCAGGGAAAGTGATGGGAGATGAGGAATTAAAACCTGGAGCACAGCAGaagaggctctgaGCCCAAGCCATGTGTCCAGCCCTTTGACTCTGGAGTTGCAGATTCAGCCACCAAGAGCAGCGGTGGACCCTGGAGGCCTGAGGACCCAGACTTCTCCGCCATGGAGGATGAGCAGGCAGGTGTCCGACTGCCGAGATGGGCAGGAGTTGACT
>XR_001918360.1
CCGCTGGCCGGCGGCCGCGCAGCGCTCCGAGGCCCAGGAGGCGGTCCAGGCAGGCGTTCGCCCGGCCCCGTGCGCGCCGCAGTCCCCCGCCCCCGTTCAGTGCGGCAGCGGCTGCGGGCCAGCCAAGatgaggaatctggGGCACAGCCAGGTTGAGGATTCCCTCTGGGCAGTGCAAAAGGAACCTTATCTCCTGAAACAGAGTAGCAAGATGCCTCTTCCTTcagcgtgcgtgcgtgcataattagtcgtgtccgactttgtgaccccatggaatgtagcccatcaggctcctctgttcatgcgattatccagGTGCTGTGAGAGCTGAGCACCACTTGAAAACCTTAATAAGTGACCTTGGCTCCCAATTCCAGGGACTCAGCTACCCCCAGGTGC…
>XR_001918361.1
ACAGAGGGACCGGTTTGACCGGGCGGTACCCCAGTACTGCCTCTCTGATCAGACTGGGGGCCCCTCGGAAAGTCACCAGAAGGGAGGACCTCTTCCTATCCCGGCGGCTGTGCGGGGAACACGTTAGAAGGGTTGTGAGACTGCCCGCGGGAGAGGATAGTATTCCTGCGAGGTCTGACAAGGTTCCAAAGGTGCCAGGAAGTCTTCTGGAACTCCTCCCTCTTCCTGCTGCCCCTCTACTTCTGCCTAAGGAGACTGGCGCGGGCAGGATGACGCCTTCACCTGGGGATGGGGACCCAGCCGGGGTTTCAGGGAAGACCCACCCTCCGAGGATCCGCCCCTAGACGGTGCCTTCAGCCCGGGGACTTGGCAAAGGAGCCGGGTCTGGGACCACCGCCC…
>XR_001918371.1
tacagtccatggggtcacaaagagtcggacacaactaagcacatagTACAGGCCTAGGTGAGTACACTTACCGTATACACAAGCCAGGCCCAATGTATTCACAGGTGGACAttggagaaacagatttaagggtcaGATGTCACAAGACCAACTTCAGAAGGTTGACTTTTGCTTTTGGCCAAGTTGAAGCATCCTCGCTCATCTACCACCCTCTACTGAACAACTGCGCCCCACAGAAGCACCACGAAGAGGTACACCTGTCCccatttttcacataaataaactgaggctctgagcaaAGCATAGATCCAGACTTTGGAGGAAGACTGGAATCCAGGTGAATCTCTACGGGCAGGCAAGGCTCAGGGAGCTGGGCATCTCGGGGAGATGAGGCTGGAC…
>XR_001918379.1
CGGGCGGTAGGGACAGGACCTTGGGTAGGCGCGGGGCCCGGGGAGGACGCCTCGCTCACCGCCGCGCTTGCGCGCGCCCCCCGCGTCCCCGGCGCGCCTAGCCCGGGCAGAGTCCGGCTGCGCCTGCGCGCGCCTGTCTGTGATCTGCCCGGGGGTGAGTTCTCAAGCCCATTTGGCAGATGCAGAGACTGAGTCCCAGGCGGTCCCTGCCGTCCCGGGGCGGCGGTTCTGGGTGCCAGCTCCCCTCTCCAGCCTCAGGCCCGGCGACCGCAGGGACCCACGCTCTCCTGTGCGCGGTCGGGGAGCGACCTGGAGAAGCAAGAGTCAAGATCAAGTGGAGAAGGCATCTGGTAGCACGGGTGGAGCAAGCACCTGGGCAGGGAGCAGTGCTGCCCTGGG…
>XR_001918380.1
GTGTCTGCAGCTATGGCTGCAGCGTCAGCCAGCAGAGAATGAGTGTGTCTGCAATTCCTAGGGCTCCTCAagtctccttccagcctcttagtTTAGGCCtcgcctaccctgggttcagcaagCAGTGCATACGGTGGGAACAGCAAGACAATCGGAGTCACGAGCAGGATCAGCAATACAGCAGGCCTGCCAGACCACCTCCACCTACCTTCAGGATTGGGAAGGGCCAGGAGTGCACACTGGCTCCGCCCACTTTGGCCCCGCCCACACCATGGAAGCGCCCCGCCCCAAGCCTAGTCCGGTCCGCATTCAGAGAGAGCCCGCCCACCAGGGCCCCATCCTTGAcctggcccctccccagcccgcCGAGAGCCGGTCTGCAGCCACCCCAGCCGAGAG…
>XR_001918381.1
GCTCCGGGCCACCGCGGGGCCCTGCCCGAGGGGACGGCGACTGGGGGACGCGCACAGGCCGGGGAGAACGTGAGGAAGGCTCACTCACCACCAGATCGGCAAAAGCCAGAAACTGAGCTTCACAAAGGAAGATGCCACCTTCCAAGCTGAGACAGAATTACCTGGAGCCTGTAGGTATCTGTCCTACAGATGGCCATCTTGCTACCTGTTCCTTGAACATTTGCGATATCCTGCGACACCCTGCGACACCCTGGGATCTGCCGTGGTGCTCCATGGCGCCTTGGCACGCGCTTTCGGAACTATGAATCTTGAGTGCGCTGCTCATGAGACGCCAGGTTTTACAAGGAAATTGATGCCATCAGCTTTCCCCGTACAACCTACTATGGGGCCTTCATCTTC…
>XR_001918383.1
CCAGGAGAGCGAGAAGAAGGCGCACAGGCAGAAGAGCAGCAGCGTCAGGAAGGCGCCATTGCGGAGCCTCATCTCCTCAGACTGCAAAACTGAGGTTCTTCCATCTGCTGTCTGAtctctgatggatgaggctaCGAAAGAGATCCTGATGTGCCTGAGACTGTATGTGTGTCCTCCAAGAGTGAAGTTTCTgttttctccagtcctgtggaagtcctgcaATCAAATCCCACTGAATGTCAAAGCCAGAttctctagggattcctcttccTGTTGACAGACACTGCACCCACCCCCGCAAccggctgggaagcctgatgtggtgTTCAAAACTTTCATtccagtgggagaacttctgagTTACAGGGACTAGTAAAGCAGACAGAGTCAGGAGAGGAA…
>XR_001918384.1
CTCCCATGCACCTCAATTTTGGACCCCGAGTGCAAGCGCCCTCCACACCAAGGAATAAATATTATTCTTCTTCCTTCCGAAAAGAATTGACCAGCCTTGATCTTCGGACCAGACCCGCGTGGCACCTGAAGCTGAGGGCGCCTCACAGCCAGCCGCACTTTCCCTTCCTTGTGTGTTCCCCTCGCTCGCTCTTCCTTCCTCACCCGCACCACTGCGGCCTCGCTTCCCTGACCCTGCACACGGGCGAGCACCGGCTGGCTGCGGGGCTCGGACAGCCGGCGGTCCCCGGGAACCAGCGGTCGTCCCCACCACACCCTGGGCTGCCGGCGCCGCGCCCTGGCCATCTCCGCTGAGCACCGGGGCGAAACAGCCGCGCCGGCTTCCACCCGCCCCTCTACA…
>XR_001918385.1
CTGAGCGCCGCGTACCAGGAGAGCGAGAAGAAGGCGCACAGGCAGAAGAGCAGCAGCGTCAGGAAGGCGCCATTGCGGAGCCTCATCTCCTCAGATCCTGATGTGCCTGAGACTGTATGTGTGTCCTCCAAGAGTGAAGTTTCTgttttctccagtcctgtggaagtcctgcaATCAAATCCCACTGAATGTCAAAGCCAGAttctctagggattcctcttccTGTTGACAGACACTGCACCCACCCCCGCAAccggctgggaagcctgatgtggtgTTCAAAACTTTCATtccagtgggagaacttctgagTTACAGGGACTAGTAAAGCAGACAGAGTCAGGAGAGGAAGCATTTCTGTGGTGGAGTGTTTCCCTTAAACCCGGCACAGACAGAAGA…
>XR_001918386.1
CCAGGAGAGCGAGAAGAAGGCGCACAGGCAGAAGAGCAGCAGCGTCAGGAAGGCGCCATTGCGGAGCCTCATCTCCTCAGACTGCAAAACTGAGGTTCTTCCATCTGCTGTCTGAtctctgatggatgaggctaCGAAAGAGATCCTGATGTGCCTGAGACTGTATGTGTGTCCTCCAAGAGTGAAGTTTCTgttttctccagtcctgtggaagtcctgcaATCAAATCCCACTGAATGTCAAAGCCAGAttctctagggattcctcttccTGTTGACAGACACTGCACCCACCCCCGCAAccggctgggaagcctgatgtggtgTTCAAAACTTTCATtccagtgggagaacttctgagTTACAGGGACTAGTAAAGCAGACAGAGTCAGGAGAGGAA…
>XR_001918388.1
gattctttaccatctgggccagcGGGGAAGCCCACGAATTCAGAGGGCTGACTGTAAGGTTATAAGATTTTCAACTTGAGTGGGCGTCGGCACCCTAACCACTGCCCATccacatttgttcaaggatcagcTGTACACATCAGGGGAAACGGTAGTGGGTACTTTATAAAGCATAATCAGCTCTTACttgcttttaaaaactgtttttaccTGCACAGATATCTTTTGAAACTGGAATAGCCAGGAAGAAGTCAAGTCTTTGCAGattctctgtctttctgtctcaGTCCAGGGGCCCCTAGGACTGTCTGGGACCTAAGAATGAAGGCTTCCAAAGCTGTTAATGGTAATTAGTAAGGTGACAGTGTTTTCCTCAGGGGAGCCTGAGCTGAAGCTAGA…
>XR_001918400.1
GCTTTTTGCAGCAATTATGAGAAAACAGCTACAAATGGAAAACCCTGTCCCAAGATTCACAAACCAGTGTGTGGCACTGATGGACAAACTTACCACAACCTCTGTGAATTCTGCAAAGTAGCTAAGGAAAGAAACTGGAAGCTCAACTTCAAACATGAAGGAAAATATTGATTTGCCTCATGCTGCAATGCTGGAAGTGCCTACAATTCACCTTTTGCATCAGAAGAGTCTCTGTTTATCCAGTCTCCATTGCTATGTATTTCCCACCAGTTATTTTGCATAAAGAAAGCACTTTCAATAAAGTTATCTTGGCAGACTGA
>XR_001918402.1
CTCCAAAGTTCCTGAAGCTCAGCCTACTCTGAACTCAGgaagagCTAAAAGTGGAAGAATCAGGCAAATTATTGTTTATGGGAATTCTTTAAAGATTTCAGCAGAAAGCATGGTGGCTTGGTTTGAAAAACATCtgtacaaaagcaaaacaaaacaagcagCAACAATAACGATAGCAAACTGAGATCTGGATAAGGGAAGAAGCCAGCCACGTAACGAGGCAAGGGAAGAGCATTTCATTTAGCAGAAAGAGTGTCCCCCACATCTCTCCTTTTGGATGTGCCAGAGAAGCCTGCAACCCCACTGCTTCTAACAGCCTTCTTGTGACTAAGGT
>XR_310129.3
GCTTGCGCCTGCGCGCGGAGCCCAGCGCGGAGACGCGCTCCGGATCGCAGTCAGGTTCAGGCCAAGCTCGTAGCACGCGCCTGCGCATTAACCGCCCCCGCCTCCTTTTCCCGCCGACCCAGGGGGCGTGGGCAGGGCCGGGCAGGGCGCACGCGCAGTGAGTCTCGAGCGCGCGGCGGGCAACAGGGTCTGAAGTTCTTTACAGCTGCCCGGccggagtgggttttcatgctcCTGCTTTCCGATTGTTTTCCGGCTCTGCCCCCCGAGGCTGGAGCGTGGACAGTGGAGGGCTCCGCAACAAAGGCCTTTTTCTAgATTAAAAGGACACCTTGCCCAGACTCTGCCTGTAGAATTCATCACTTCCAGCCAGGTGACTTGGAGTTAATTAAAACATGG…
>XR_310153.3
GCATCGCGGCGTCCGTAGGCGTTTGCGTCCCAGCGTGATGACGCCGCGGCCAGGAATGGAGTTCTGGAAACGAGAAAGGAGAGCGGTTCCAGCTTTCAAAATGGCGAAGATCACGTGGCAAAGAATGCAGATGGTCTGTGTTTGCTGAAGCAGCCCCTAGCTGATGGCTGGcaaagaaatatcaatagaaaCCACTGTCTTAGAACTAAAGAAAACTGAATTCTGCTACAACCATATGTGCCTAGAAGAAGACCCCAAGCCCAAGATGAAGACACAGTTTGGCTGACATCCTCATTTCACCACTGTGAGAATCTTAAGAGAGCCCAGGTACTAGTGCTTAGACTTCTGACTGACATACCTGTGAAATAAtgcCTAACCTTAAAGAAGCCAAATTCAGTT…
>XR_310154.3
GGAGGCGGCAGGTGGCTGAAttctcctgctcccaaccccCTCACCCAACCCCGTGTTGCAGAGAAGGAACGTTGCCTTGCTAGGGACTGAATGTCGGGATTAACATGAAACTCAGGAGAGCAGCAGGGTTTGTAGGAAAAGCCGAAAAGGAAGAGTGACTCAGCAAAATAAACCGTCACCTGTGGATATTCTGAGCTGCTATTTTGGGATCCTGGGTGACTGCCTGGCTATGGTGACAGGCTGTTCTGAGCCCTGGAGCCACAGAGATCAAGTCCGGTCCAGTGTTCACTGGACAGTCCTTGGGCTGTGTGAGGAGTTAGGATGCCTTGCCCACCTGACTTTTCAACTTCAGGACTTTACTAGGGGATTTGAAGTCATGGTATTCTCCTCAGCTACTTC…
>XR_310184.3
tgcaccccactccagaattcttccctggtaaatcccatggacagaggagtcgcacagagtcagacacgatggagcacAGCTTGGCCGCAGCATGCCTCTAGAACAAGCGCTCCTTGCTGGCAGGGAGTTTGTCTGCTCTGCTTGCCTCCTAACACCCGGAGCCTAGAGCAGAGCCTGGTGTATGAGACCTTCAGGAAACACATATAAATATCTGCTGGACAGTCCCTAACTGCAGGCACCTCTTGAGTCAGTTCCATTGGCCCTTACTTCACACTCTGATGCTTGTTCTTCACGTCCTTCCTTAAACTATCAACTCCTGAAGAAGCCTGGGGCCAAGCACTATGCCTGCACCCTTCTCCAGCACCTCTCAGAGCATCGCGCACCGCGGAGGCCCTCAAC…
>XR_001295976.2
CACCTGAGTTGACTTACTCGCAGGCGTTCCTGAAATTCACAAGCCAGAAGAATTTCAAGAGCCCACACAACTCACTTTTCAGAGGGACTTCACCCTTCCCAGAGTGATTTGCTACCATGTATTGAGAGAAGACTGGATGATGCCACATTGCCATGTGATACCATAAGAACTCAATGAATCCCCCATTCAGCGTGGTGTACCCCAGCTTCACTGAGGAAATTCAGGATGAAGTCTTCTGACTTATGCCCCTTAGAGAGGAAGGAGCACGTGACATGACCTGGCCCATCAGATGCCCAGGAACCCGGCAGAAGGGCAGGTAGAATCATTCAGCTTGCTGGCATTCCACAATGGCAACAGCACCCAGTGGTGTTCAGCATTGGCAGTGTCCACTGAAAGTGC…
>XR_001295977.2
CACCTGAGTTGACTTACTCGCAGGCGTTCCTGAAATTCACAAGCCAGAAGAATTTCAAGAGCCCACACAACTCACTTTTCAGAGGGACTTCACCCTTCCCAGAGTGATTTGCTACCATGTATTGAGAGAAGACTGGATGATGCCACATTGCCATGTGATACCATAAGAACTCAATCTGAACAGGAAGACCACTGAGGACAGAAGACAGGTGGAGCCACACAATGGAAGGAGACCCGTCCCTGAATACAGAAGGCTGCCTGACCAGACTGTGAGTGAGGAGCGAACTTTTACTGAGTTCAGTAACTCAACATTCAGTCACCTGTTGTAGCTGATAACACTATCCTTAGTCAGCACACAAAACTCTGCAAAGAGAAGGTAGGCTGAGCACTAAGCCATCAC…
>XR_001295978.2
CACCTGAGTTGACTTACTCGCAGGCGTTCCTGAAATTCACAAGCCAGAAGAATTTCAAGAGCCCACACAACTCACTTTTCAGAGGGACTTCACCCTTCCCAGAGTGATTTGCTACCATGTATTGAGAGAAGACTGGATGATGCCACATTGCCATGTGATACCATAAGAACTCAATCCTTCCCTGACGTCCTGTTGTACCATACTTCCCTGTACCATGACCCTTCACTTTGGCTCATCACTCATTGAACCATATAGATTTTCAGGTAATTTTTTCAAAGGATTCATGGGGAGAATATTTTCCAAACCTTTGTACATTtgagaattttgttgctttcacACATAAGGGAGAAAATGGCCTAATATAATCTTTAATAACAACCACTTTCTCTCCAAACTCTT…
>XR_001296017.2
cctgacaggctgtacagtccgtggggtcgcaaagagtcagacacgactaagtgactaagcacagcaccaacGCAGGGTTGTTTTATCCAAAGGTCATTGTAATTGTCTTTCCCCACTCTTATGGTGGAGCTGAGGACCTAGTGAATCATACCTAGAAAAGAGGCATCCATTTCTGGTAAATCACACTGCCCTTAGACTCAGCTTTATCTCTTTGCTACAAACAAAAGAAGAGAGCTGAATTCTTTTCTAACACAGAGCACATCGTCTAGATTCCAGTAAGAAAAGTCTTTAAGATTCTCAAGTCCTTAAAAAGCATCTGGGGGAAGCATAAATGACAAGGAGAAAAAGCACCGGTTTGAAAGCTGGTCAGCCACTTTTCTGCCAAGGGCTTGTCAAAAT…
>XR_001296026.2
TCCCTTTCCCTGCAGGTCTGTGCCAGGAGTAAATAACCCTCCTGATTTAGGAGACTGGACACCATCTTCTAGAAAGAAGCTCACAAGACCAGGGCGGGTGTGACTCAGCCATGGTGTTCTTGACACCCAGAGATCCGAGCACACGACTCTGAGTCATCCAGCTGCGCTGAGTCACGGCCACCCCTCCGGAAGCAGTTCTCAGGATAGCATGTCCGGCAGAGAGAAAACCTGTCCACGTCGTCAGTAAAGGCGACAGAGGCGAGAGTAAGGCTCCACTCTCGAGTGCTGATGTCTGATGGAAAGAGGTCGGATGCCCGAGCTAGTATTCCTTCTTGTGACCCGCGCTTCTGGCATAATGATGGTGACAGCTGACACTTACTGTCCAGCCCCCAGCTCACC…
>XR_001296032.2
AGGAAGGCGGTGAGCTTAAACTGAAGCAAGGTCGGTGAACGCCGGCGGCACCCAGATTTGAAGAAACATTTCTAGGTCTGCGGCGCTTGCAAGTCTACTGGAGGTGTAAGCCCGAAGGCCGGAATCCAGAAATGGGCCGCTGGTCATCAGATACTGAAGAAGAAAgcagaagcaagagaaaaaagaaacaccgTAGACGATCTTCTTCCAGCAGTTCTTCAGATAGTAGAACGTACAGCCGAAAGAAAGGCGGAAGGAGATCAAGATCAAAGTCAAGATCTTGGTCCAGAGATCTTCAGCCTCGCTCACATTCTTATGATAGAAGACGCAGACATCGATCAAGCAGTAGCTCTTCTTACGGCTCTAGAAGAAAACGAAGTCGAAGTCGTTCACGGGGTC…
>XR_001296033.2
gggagcctggcaggcgcgGAACCGTTAGCGCAGTTGGCGGCGGCGGTCAGCGACGGCACAGCGCTCAGCGCACACGGGGCCCCGCAGCAGCTGTAGCGGAGGCGCCCTGCGGTCCCGGCCCCCAGCGCGGCCACCCTCGCTCTCTCGGCCTCCCTGCCTCGCTTGCACCATGGCTGATCAGCTGACCGAAGAGCAGATTGCTGAATTCAAGGACGCTTTCTCCCTATTTGACAAAAATGGTGATGGCACCATCACAACCAAGGAACTTGGAACCGTTATGAGGTCGTTGGGCCAGAAGCCGAATTGCAGGACATGATCAACGCGGTGGACGCCGATGGTAATGGCACCATTGACTTCCCAGAAtttttgactgtgatggctagaaaaaagaaagacacc…
>XR_001296034.2
ATAGCCAGTCAGTCTCGAGGCTGCGGCTGCGGAGGAAGCACCTGAGGAGGAGCTGCAAAGATGCTGTCCGTGCACCCCCGCCCTCGGCGAGCCAGGCTGGTCTCCAAAAATGCTTTGGGATCATCCTTCATTGCTGCAAGGAACCCGCATGCCTCTAACTCTCGTCTTCAGAAGACCGGCACTGCTGAGGTGTCCTCTATTCTTAAAGAGTGTATTCTTGGAGCTGATACCTCTGTTGACCTTGAAGAGACTGGGCGTGTTTTAAGTATTGGTGATGGTATTGCCCAGGTACATGGGCTAAGAAATGTTCAAGCAGAAGAAATGGTAGAGTTTTCTTCAGGTTTAAAGGGTATGTCTCTGAACTTGGAGCCTGACAATGTTGGTGTTGTCGTGTTTGGA…
>XR_001296036.2
CTTTCCAGCAGGCACAGCTCTCCCAGCGCAGCTTTTAACTCGAGGCTGCGAAGAACGCGGAGTCAACTTTGCTGCCCGAAAGGTTCTCTGTCCTTTCTGTTGATGAGGATGGTGATGCTCACGCCAACCTTGGAAGCCACCAATCAAAGATGGCAGGCAGCCAAACTCCTGATGCTTGTATGTCCACATGGAGCCTCTCTACAAACGTGAACATCTCTCTGGATTttcatatgaaaaagaaattttttgttctttgaGCCACTATATTTGGGAATCTTGGCttaacttatatacatatatgtatattataaatacatatatatatacatagacatTTTGACTCTAATCTCAGGGGTTCAGTGATACCCTGTAACCTAGATTGTGGCTTGatctgagaaa…
>XR_001918413.1
CCCTCCACTGGAAGGCTTGCCGGCTGGAAGCTCAGGGCTCTCTCCGCTGGGCATGGGAAGCCCTGCTCAGAGGACAGCTCCTCGTCCTGCTTTATCGTGTGAATAGGGCTGTTCCTCACTTGAGCAACGGCACACAGTAGGTGGTCAGGAAAGGCTGAATAAGTGGGTGAATAAATGGGTGAGCAGATAGGGCTCAGACACACACTACTGTATAAAACAGGGAATCACGAGGAATCCTATCCTGGAATCGGATCCACGGTGTATTTACTGAGCAGccatcctgccaggctccgccGAGGTGACCCGGAAGGCACTGGCATTGGGAGAGGGGACCATGGGTTTGGGTCTGGAGGCAGGACCTGTCTTCAGTTCTGGGTTACTTAATGCATGACTCAGGGC…
>XR_001918415.1
GACGCAGGGGGGGCCCGCGCCGTGAAGCAGGGAGGGGCCGCGCCGCCTTCGAGAGTCATTGGAGGACGAGGCCTCTCGAAGCTGATAAATAAGGGGCCGGGCCGCGGCTGCCGGCCAAGTTGGACGCCGCAACCGGTGCGAGGGCCAGGTCAGCGCCGGCCCGACGACGCGAAGCGAGGCGACCCCCGTGCGGCCATGGCCTCGCTGCTAGGAACTTACCCGTGGCCCGAGGGCCTCGAGTGCCCTGCCCTGGAAGCCGAGCTGTCGGACGGGCTGTCGCCGCCGGCCGCCCCCCGCCCGCCGGGGGACAAGGGCTCGGAGAGCCGTATCCGGCGGCCCATGAACGCCTTCATGGTGTGGGCCAAGGACGAGAGGAAACGTCTGGCGGTGCAGAACCCG…
>XR_001918416.1
GAAAAGCCATAAAGTGCTTTCTTTTTCGCAACGGGTTTGCCGCCAGGACACAGGTGTCGTGAAAACCACCGTTAAACCTaagccaaaatgggaaaggagaagaCCCACATCAACATCGTTGTCATTGGGCACGTAGATTCAGGGAAGTCTACCACGACTGGCCATCTGATCTACAAATGTGGCGGGATTGACAAGAGAACAATTGAAAAGTTCGAGAAGGAGGCTGCCGAGATGGGAAAGGGCTCCTTCAAATATGCCCAGGTCTTGGACAAACTGAAAGCTGAACGTGAGCGTGGTATTACCATTGATATCTCCCTGTGGAAATTTGAGACCAGCAAGTACTATGTTACCATCATTGATGCCCCAGGACACAGAGACTTCATCAAAAACATGATTACA…
>XR_001918420.1
CCCTCAGTGTACTAGGATGAAGGTGGAGGACCTGAAGACACAGGTGGGGACTGGAGGGATGGAGCCCTCAGTGTACTAGGATGAAGGTGGAAGGATGGAGCCCTCAGTGTACTAGGATGAAGGTGAAGGACCTGAAGACACAGGTGGGGACTGGAGGGATGGAGCCCTCAGTGTACTTGGAAAAATTATCTAATCTTTCTGTGCCTTGGCTTCCTCTTCTGTACATTGCAATAATAGTACCTACGTGAGGGGTTGTTATGATGATTGAATGAGTTCGTGTGTGTAAAGTCCATGACGCATCATGCAGTCTTGCATGCTGGCTTCTGCTGCAATTATTATGGTAGTTGTTGCTGTTACAATACCAGCACCACTGCTGCAGTTTCTGTAACTACTACTGCA…
>XR_001918424.1
GCCATATCAGGAACCGCCACGGTCCGGCTCGCGTCCCTGCTTCCCTGACCTCCTTCCTTTATTCCTCGCGCCCCTCGCTGGGGTGGGGGGTCCTCCCTTTCTTCAAACcggattatttaaaaaacaaaaagaaaggaaaaaaaaaaaaaacccgcaaAGTCATCTCTTGGCTCTATCCGCCATTCAGGAGGCTGGATGTCAGTTTTTGAAAGAAATGGCGCTACGCTCCACTTCTAGATTTGGGAAACCAGCGGAATTAAAGGAAACTGTTGAGACATCTGGACACTGCGTGGCGCTGGCGCCACTGGAGCGGCGGGCCCCGCGCCGGACCAGGACTCCCTCAGACTTTCCCGGCCATCCAGGCTCCATGCTGAGGCTGCTTGCCACTCTTGTGTGACA…
>XR_001918425.1
gggggtgggggtggggttccgGACACAGCTGGGTATGGGGTGTCCCTAAGCTTGTTTTGGCATGCTAagtgggcagggccagggccagctTGTCCCAGTGCATGGTGTGGCTAGCTGTGGGTAGGCTGGGTCCACTGGCTGCAAGATTGTGGTTTTGAGTCTGAGGTCTGGtacccctctcccccacctccccttaTACAACCTGTCCACTGTTATCCTACCCAGTAAGTTGTGTGGCCTGAGGTGTCCCAGCACTGGCTCCTAACAGCTGTTGGGTGGGGCCAGGTCTTGGCACTGATGAGCGAGAGAGAGGATCCCACAACAGTGCCTGCCCATCCAGTGTCCATGTGGCTGAAGGGTCTTCTGCTGATGGCTGTGTCCCTGGGGTCAGCTGCAGCC…
>XR_001918427.1
gggcggggtggggtgcgGTGGCGGCCCAGGAGGCTTGCCTTGAGGCTGAACTCCGCCACGAATTTGCCCCCTCGCCAGGATGGAGGGTCTCTCAGGGAGACGAAACCCAGCTGGAGAAATCACGGCCTGGGAGCCCTTGGCCCCACTCGCAAGACAACCCGCCCGGCGCGAAGGATGCGTCCCCCGAACCCCGCGCAGGGAAACTGGAAGGCAGGCAGCCTCTTGAGCTCCAACAGAGTGTaatctcaaagaagaaaaaaaatctttaaaatgaaaagggGGGATAAAAAACTAAATTTGAACAAAACTAAATTACAAGCCCACAGGTCCCTGCGCCGCAAAcgaggtgggggaggagggggcggaaCGGCCGAGGCTCTGAGAGTGGGGGATGCGGCG…
>XR_001918428.1
GTGGCGGCCCAGGAGGCTTGCCTTGAGGCTGAACTCCGCCACGAATTTGCCCCCTCGCCAGGATGGAGGGTCTCTCAGGGAGACGAAACCCAGCTGGAGAAATCACGGCCTGGGAGCCCTTGGCCCCACTCGCAAGACAACCCGCCCGGCGCGAAGGATGCGTCCCCCGAACCCCGCGCAGGGAAACTGGAAGGCAGGCAGCCTCTTGAGCTCCAACAGAGTGTaatctcaaagaagaaaaaaaatctttaaaatgaaaagggGGGATAAAAAACTAAATTTGAACAAAACTAAATTACAAGCCCACAGGTCCCTGCGCCGCAAAcgaggtgggggaggagggggcggaaCGGCCGAGGCTCTGAGAGTGGGGGATGCGGCGAGAAATCCGTCCCCTGC…
>XR_001918430.1
CAGGTTTAATGCCACTGGTCAGCTGGCTTTTGGAGATCAAGTAACTGCTGTATGTGATCATTATGGTAGAGAAGATGACTATAAGAAATGTAAGTGGTCTTTGGCATAGCTgtctgacttgctttggccaatgagaCTGGAACAAATGTGATGCAAACGGAAACCTGTCAAGCCCTTGCATGTTGGGGCTTGCcttcttttttcctgttctgGACCAGCTTCCATGTTGATGAAGCCTGACTAACCTGCTGGAGACACACGGCCCACTAGCAATCGGCAGCAGCTCCAAGACATGTAAGACCAGCTGAGACCAGCATCTTTCAGCCAATCTGTCAAACCGCCAGACCAACTGCAAACACATGGATGAGCCCAGCTGACATGCAGATCCTACAAGAAGTT…
>XR_001918433.1
AATGCTTGACTCCAGAGTAAGATGTATTCCTGGCACTCTACTGCAAGAGTTATCTTCTTTTTGAACAGCAGAAAGCTCTGGCTTATGCACTCGAAAAGCTAAAGCTGACCCAGAAGTTatgtttagagaagaaaaagaagaaagagcctCTTATGTAACTTGAAGAGCATAAAGGACCCAATGATAAAAACCACTGCCGTGAACTTTTCTGAAGCATAATAAATCTCTGCCAGCCATTGCTAAGATCCTGAATTGGGAGCCATGGGAAAGAGGACTGACTCGGAAATCAGATTCAGCGTCCTGCCTAGCTTTCTTCCAGGTGATCCCACCAGTCAGCAATCTGGTCTCAGGGGAATACATGGCCTCCCCCTGACTTCTTTGCATTTTCCCAGTACCTTT…
>XR_001918436.1
ttcagttcagttcagtcgttcggtcgtgtctgactctttgcgatcccatggcctGCAGCTAACACTGACAGTGTTTAAATTGGGAATTTAGTGACTCAGGAATGTACAGTCTTCCCCCCTACTGAAATAAAAGTTAGTTATATTTTTAACCTGTGGAAATTTTCCATGTGGTTTTCAGGAACAAAATATCTACACACAATGGTGGAAGAGTCTGATGTTGGTGTTAGAAGTGGTGGGCTAGGGGGTCTGGCTGGCAGCCATGTGGGACAGACCTAGCTGGGGCTTTGCCTGGACACCAAGGCTGAGAGCAGGAGAGAAGTCTGACCTCCTCACTCACCTCCCCATCACCAGGACCCATCACCCCTGGGAGCTGAGTTCTCAGCTCACTCCATTGAAAAC…
>XR_001918437.1
GGTGCGGATACTTACGGACTGGCTGCGCTCCGGGGCCGCGGCGGTTCCGATGCGCAGGCCTTGGAGGCCGGAGAGCGAGAGGTCCTTCGCCGGCCGCGGGGGCCCGGCACTGGAATTTACTGAAAGGACACACAAGAGAAGAACTGATAAACCAGAACTAAGGAGAGGAGCCCAGGACGCTTGTGGATTCAGAGCCTCAGATACACATGGATAGCCTTTCAAGAAGCTGCCTTTGGGTGATTCATTCACAGCTACCTCCAGTACACATGTGTTTCTGCTCAGATTCAGATTCCTGAGCAAGATGAACTGATTGGTGTTTCTTTGGTTATGTGCCACCCCTGACTTTAACTCCTGTGGTTGAAGATCCACCAGAATCAGACAAAACAAGCTGGGTGCTGT…
>XR_001918439.1
CACCTGAGTTGACTTACTCGCAGGCGTTCCTGAAATTCACAAGCCAGAAGAATTTCAAGAGCCCACACAACTCACTTTTCAGAGGGACTTCACCCTTCCCAGAGTGATTTGCTACCATGTATTGAGAGAAGACTGGATGATGCCACATTGCCATGTGATACCATAAGAACTCAATATTGGAAGAGAAATTTTTTCAGCTAcagcaagaaaaagaagagaaaatgcaaGCAGATGGAGGAAGCCTTCCCTGACGTCCTGTTGTACCATACTTCCCTGTACCATGACCCTTCACTTTGGCTCATCACTCATTGAACCATATAGATTTTCAGGTAATTTTTTCAAAGGATTCATGGGGAGAATATTTTCCAAACCTTTGTACATTtgagaattttgttgctt…
>XR_001918440.1
CACCTGAGTTGACTTACTCGCAGGCGTTCCTGAAATTCACAAGCCAGAAGAATTTCAAGAGCCCACACAACTCACTTTTCAGAGGGACTTCACCCTTCCCAGAGTGATTTGCTACCATGTATTGAGAGAAGACTGGATGATGCCACATTGCCATGTGATACCATAAGAACTCAATATTGGAAGAGAAATTTTTTCAGCTAcagcaagaaaaagaagagaaaatgcaaGCAGATGGAGGAAGGAAATCTCCACTAAAATGATGTAATGGAGTGTAACATTTATTAACCCATGAGAAGAGAGGAGACATGAGTAgaggaaatattttaacattttcacagaagaaaaaaacatgaataaaaaCCTGGAGGCAACTTGGAAAAAGAGAGAAGCATGTGGTTG…
>XR_001918441.1
CACCTGAGTTGACTTACTCGCAGGCGTTCCTGAAATTCACAAGCCAGAAGAATTTCAAGAGCCCACACAACTCACTTTTCAGAGGGACTTCACCCTTCCCAGAGTGATTTGCTACCATGTATTGAGAGAAGACTGGATGATGCCACATTGCCATGTGATACCATAAGAACTCAATgactgatgctgaagctgaaactccaatacttcag
>XR_001918445.1
AACTAAAGCTAATTGTAGTCGCTCTCAACAGTAGAGAAGCAAAAGGCCAGACTCTTCAAAGTCTTTGTAAAGGGCCAGAACAGGATGGATGGTATTAAGGAATTATTAATACTTACTGAGCTCTTGCAGatAATGAAAAGTTAATCTGCTTACAGAACCTTggcaacaccaaaaaaaaaaaaccaacaacccaaTGACTCTTTTAAGATGCTGAAGATTACCTAAAAAGGCCTGTCAGCAGAACCATGACACGCGTAGATGTGGTGCCTGATGCTCCCTGGCTGAGGATTCTTTCTGACGAAATACAAGCTGTGACTAAAGCTGCCCATGAACTGCAAGGAATCAGAGCAGAACTGGAAAAAGCCCAGAAAAATGTGAAACTTGTACATGGTCATCCCA…
>XR_001918446.1
TGCACTTGAAAAGCCAGTCTATGACACAGAGGCTCCAGGGGAAAGAATGCGGCCACACCCTCTCTAAATGAAgtGGAGACACATCTAGAGCAATGTTTCAACTGCTAAATCAAAATCATTTGTGAATTCTGAAGTCAATTTGTTATGCACTGATCaacactaaaaagaaagaaaggagtagAATAGAATGAAATGGAACAACGTGGAAAGTATCAGTATGTTTCACTTATTATAAGactcttgagagtcccttggactgcaa
>XR_001918447.1
gagccaccagggaagcccacaccctttcaaatgcagaagactaaagccttgagATGACTTTCTCCAGAGTGTgtcaggagagtggaaaagtacaatacagtaaggcaggcagattcttattttggggggtacatgctcaggaaataccagggggggGACCTGAGATCTGACTCGACCTTGCACATCAGATCtctgcctcatgaccttgtcacgggtgggattcctcgcgctggctcccggcaagatGCAAAGGATAAAACATGTGAAAACAACTACAGTGGTGCCTGGCATGTGACCAGCATTCAGTCATATTCACTCCCTTAATTCTTTCCTCTATTTGATAGTAAGTTCCTTGAGGGAAGGATCGGGGCATGGTCATGCTGCATTGCCCCAAGGCCT…
>XR_001918450.1
AGGATGGGAGACAGAGTGGCCTGGGCCTGGCTCACCCCTGCTCCCCTGACCCAGTGAACCAGAGACGCTGGCAGGGGGCAGGGCCGGAGTGGCATGGGTGTGCATAGGGGGGTGGGGTGAGTGCAGTCACCAAGGGGGCCGGCAGCTGTGCGGGTCCTGGGCCCTCACTCACAATTGGAGGAAGGAATTCAGGAAGTGCTCACAGCTGCTCAGACATCTCAGAGCTTCGTTCCAGGCAGCACCAAGGCTGAGGCACCCAGGGATGAGCGTGCCGTGGCCTGGGCCCTGGGGTGGCCATCAGGTCAGGAGGCCCCAGCACTGCGTACAGCCACAGCTGCCCCTCTGGAAGCCCGGGCTCCTGCATCCAAGGAGTCTTGAGCTTACGTCTTTCAGGACAGC…
>XR_001918456.1
TgcggagggggcgggggtggaggcgCCATCTTGGACTCGGCTCGACCCCGTCTGGTGACCGGCGACGCTGGGCCAGGCTCGGCGCAGGGGGTCGGGaagCACAAAGAAGTTAAGTACTTGACCAAGTCACATCAAGGTATGAGCCCAGGTAGTCTTGCTTCAGAGCCTACGTTCTTATCCATGCCCATTGCCAGCCGCATGCTCGTTCATTTATCAGAGCAAGTGAGGAACTCAGCAGAGTCAGGCGAAAGAAGGAGGGTACTATTAATATTTGGTGCCCATTCTGTTGCTGTGCCTGTTTCGGCTTAGATGCCACTGGAGAagaccactccagtagtctttcctggaggatcccatggacagaggagcctggtgggctatagtccattagttgcaaag…
>XR_001918459.1
CTGGTCTTCTGGACTCCTAAAGCAAACGTGCCTGCTcagcccttctccttccttctgacAGCTGGGTTCTCCGGATGACGGTTTGGAAGTTTAAGCCTTACGCAGATGCAAAGCACGCAGGCCAGCGTGAGAGCGGTTGACAGTGCAGGCAGTGGGTGTGCAGTGGAGGCCACACTCCACAAAGACACAGCAAACTCCAACTCTGTCACCTGTAACTGGAGCTGAATCTTCACAATTTCCCAAGAAGGACACTATACAAACACAGTTACAGTTTTGGTAAGCCCAGAAACTAGCCAAAATgagtaaaaaacaaacatcacTGGGGAGCTTCTTTCAAAGGGGGAAGACCCAGTGATGAGACAGCAGAAGACTCTAAGACAGCCAACAAAAAGAAAgttg…
>XR_001918464.1
tgtctgtaAGGAAGGATGAAATTGACCAGCAGTCATCAGCCCCACTGGAAGGGAGCCTCCAACAGAACTTATGTCTACCAGgATTCTATATGGAAGAAGCCAGTGGAGGTTGTGCCCCACGCACCGATGGGACAGACGACACCAGTCATTCAAACACCCTCTCTTCTTGCTTACCTTGCACGACTTGCAAATCAGgagaagaagaaaaaaatcgcTGCACACCCACCAAGGACACTGAGTGTCAGTGCAAAGCTGGCACTTTCCGTGAAGATGCGCTTGAATTCTGTCACAACTGCAGCACCGGGTGAGACACAGGAGCCTGCGGGGCTTCCAAaccacaggagaccccagtttccttgtacccatttctctctcctgcttCCGTGAAGCTCCTCCCAC…
>XR_001918475.1
aagagaaaaatgacatttaGAGCTAGGCTATTCCAAAGGGTGGCGGGAACTAAGTCTACTGGAGGCTAAAAATAGCCAGAGCCCAGCTGGCCCGATCAGGCCTGTGGGCCTAGGGACCGCCCGCCGTCACCCTGGCCCTCCCCGGGTGCCACATGCCGACGCTAGTTCCAGGAGGTGCTCAGAGCCTGTTACTCATATGTCAGATTCCCACTGTCATGATGTTATTTCATGCACCAACTGCGTTTTCATAGAAAAGCAGAGTCTCAAGCTGATGAGTCCTCCTCCCCACTTGAAGCTGGAGACAGGTTGCCCATCTGGAAAACGGGGCCTGAGGATGGGACCAGCTCTGTGCCTCTGGAGGGACTGATTGCAGTATCTCAAGGTCAGCCAGATCCCAtg…
>XR_001918476.1
AATCAGAGGCCTGTTGCGAGGTCGCCCCAGGAAAGAAGTGATGATTGGCTtggcgtgggggtggggagctccCTAACGAGAAGGGCGCGGCCAGGGAAGGGCGGAACCGGGACGTTAGGGACCGTAGAGCGCGTGCGCAGGAGTTTAGAAGGTTCCAGGTCCGCTGAGCCGTTTGGACAGCGAACCTGCGGGAGGGGTACGGTATCGCGAGGTTTGGCGAGGCCCGGGAGTGGGAGGGGGCTGCCTATAGAGCTGTCGTCAGTTTGTCCGCGCACCCTCCGCTGCCGGTGCTACGTGCCAGAAGTACGTGGGAGTTGAGGAAGGCCGGCAGCCCTAGACTGAGGGAAAGActgagagaaagagggaagagtGAGGGGAAGAGTCTTAACCCGGGCGCGC…
>XR_001918477.1
GACAAGACTCAACCGGGCGGAAGTGACACGCATCGAGGGCGCCCCGCTTCCGGAATGCCTATTGTTCTGTTACCTATTATTGGTTCTGCTCAGACTGGCGATTGGCTAATGGCGCCGTCAATCTCCAGAGGAAAGGACTAAGTTTCAGACACCTCGGAAAAATTACTGAGCCCCTTTTTGCTGAAATGAAAAGTTCTGGAGAAAACCCAAGAGATTCGggAAATGGTGCCAGGTCAACTCAAGACACCCCTATTCCACCCACACTTCAGAGTGCTggagaagatattgagaagacaGAAGACCTTTATAGAACCTTTTAATTCTTACCATGTAGGTAACCAGATTCTCCAGCTATTGGTGAGATCTGTCTTTCCCAAGAGCTCCAGTCATCTGACACCT…
>XR_001918478.1
TTGAAAATGATGTTTTAActctgaataaaataattttacatattgAGCAGGTGTTTTTAGAATATCCCTGGGATATTCTTCAGATAGACATGTGCATCCATGTTTCCGCCTCTAGTGAGTCCTCAATTGCATCAGTGACCCCTCAGATCCTCATTAACTTTCTCTTTGCAGGAAGAGCACATCAGTGGACATGCTTGTGTCCATCTGTGTCACTGCTGTAATGTCCTTCTTCCCAGCCAGCTTTGTTGTGTTCCTAATCCAGAAGCTCATCAGCAAAGTGAAGCACCTGCAGTTCATCACTGGAGTGAAGCCTGTTATCAACTGGCTCTCCAAATTTGTCTGGGACATGTTTCAGGGCGAGTTGTTTTAGCTTAATGTACAGAACAAAGAAAAAGGGAC…
>XR_001918480.1
ccccgtggactgtagcctacgaggttcctccatccatggaatttcccaggcaagaatatcagagtgggttgccatttccttctcaaacacacatatataagctGTCCTAAGAAGTTCCTTTAACTGGATGCAGTCTGTTTAACCTGGATCTTCagaatctgtgtttttttttttgctttgccgCCTTTAACATCACTGAGATATTCATTCCCTGGCTGCCCAAGGCCCATCTCTAACTTGCCAAGAAGACAGCCCTAACTGGCTCCTTTGAGCATCACTAGCCTCCCACCTTCCCACTCAGCCCTGGATGTAGGGAGTGGACGAGCGAGGCCTCTGGCTGACTGGCTGCTGCCCTCCAGGCTCGGGCCCTGTAGGGAGGGGCCAGGCCTCTTTGAAGGG…
>XR_001918481.1
GGCCGGAGCTCAGGAGAGGCGCCGTTTGCCGGTTCCCGGAGCCGCCCTGTTGCCGCCGCCTCCTTCCTCCGCTCGCGGTGAGCCCGTCAGTCCCCGCACTGTGCTCGCCTCCGTCTGGGCCATGGATGGCGGGGGTCTGATGAGCTTCTTTCTTCTGGCATCATTAACGGACCTTTTACCATGAACAATTCCACTCCTTCTGCAGGTGTATAcgATGGCAGCAGCCGAAGACGAGTTACTGCTCCCGCGGCTCCCCGAGCTGTTCGAAACCAGCAAGCAGCTTTTGGACGAAGTGGAAATCGCAGCTGAACCCACCGGCTCCCGAATAATCCAAGATAAGGTGTTCAAGGGACTGGATCTCCTGAAGAAGGCTGCTGAAATGTTGTCGCAGCTCGACTT…
>XR_001918482.1
CTCTGGTACCACCCCGCCCTCCAACCGGGGAAAGCACGCTGGGAAACCGACACTGGCTTTACATCTGACTTGCTGTTGACCTTGGACCCTCTCGGATCTGTTTCCTCGTTAGTAAAGTACGGAGATCATAACAGTACTAACCTCCAGAATGAATGCGTGCTGGCCAAAACCGCTACGCCTGGTGATGAGAAGGCTGATCAGATCTTTAATGCTGCGGTGGATCTAAACTTCTGTGATACTTACGGAGATGGAAGATGCTGCCCACGTCTGCTTGGCACTTGCCGGATCTGTTCACACCTAAGGCTTCCTAACTCATGCACCTGGAACTCTGCCTGAGAGCTTGCTCTGGCTGCAGGAGCAAACTTGGCCTGCACATGGGGATGACCAGCAAAGTCAGGG…
>XR_001918484.1
TAAACCTaagccaaaatgggaaaggagaagaCCCACTTCAACATCGTTGTCATTGGGCACGTAGATTCAGGGAAGTCTACCACGACTGGCCATCTGATCTACAAGTGTGGCGGGATCAACAAGAGAACAATTGAAAAGTTCGAGAAGGAGGCTGCCGAGATGGGAAAGGGCTCCTTCAAATATACCTGGGTCTTGGACAAACTGAAAGCTGAACGTGAGCGCGGTATCACCATTGATATCTCCCTGTGGAAATTTGAGACCAGCAAGTACTATGTTACCATCATTGATGCCCCAGGACACAGAGACTTCAGAAACATGATTACAGGCACATCCCAGGCTGACTGCACTGTCctgattgttgctgctgctgttggtgAATTTGAAGCCGGTATCTCCAAG…
>XR_001918489.1
ATGCTCAAGTTACTTGAATTTTATCTAGTTTGTAATGAAATAGTCATTGAATTTAACACTATCGCTGCACTAATTAAAGATTTTGTTTCTGTGAGAAGATTAGAATTAAACGTGGATTCCTGCTACATTTTCAAATATGCTGATAGAAGATTCATCAGAGATCAGTATCATTACCTGTGTCTGTTACCCAAGTCCAGtgaaggaggaggggCCCACGTGTCGGTCCGGGGGAGCGGTAGGTGGTCAGCGGTTCCGCGGCACGTGGGTCGGCACGTGCCCGAGCGCTTGGCCCGGGGCAACCTGGAGCCGCCGGCCTCGGTGGCCGAGGCGGTGTCGTCCTTGACTATCGCCGATGCATTCGTTGCAGCAGGCGAGggcgccgccccgccgccccagGCG…
>XR_001918493.1
CCGCCATCTTGGTTCCGCGTTCCCCGCACAAAATGCCTGGTGAAGCCACAGAAACCGTCCCTGCTACAGAGCAGGAGTTGCCACAGCCCCAGGCTGAGACAGGGTCTGGAACAGAATCTGATAGTGATGAATCAGTCCCAGAGCTTGAGGAACAGGATTCTACACAGGCAACCACACAACAAGCTCAGCTGGCAACAGCAGCTGAAATCGATGAAGAACCAGTCAGTAAAGCAAAACAGAGCTGGAGTGAAAAGAAGGTACGGAAGGCTATGTCCAAACTGGGTCTTCGACAGGTTACAGAGGTTACTAGAGTCACTATTCGGAAATCTAAGAATATCCTTTTTGTCATCACAAAACCAGATGTGTACAAGAGCCCAGCTTCAGATACCTACATTGTTT…
>XR_001918507.1
CTTGGATAAGTAAAATCACTTCTCTAaaccatttcctcttctgtaagatAGAGATAATAACGCAGTGGAAGTACCTCATTGGATGACTATAAAGGTTAATGATAATCCAGATGAAGTACTTAGCACAGACTGTGGCCAAAACATATgtgcaaaaacaagaaaaatttgcAGCAAATACCAGCAAAAGACGAGGATCGGACCAAGAACAAGCTCAGCTGCTACCATCTCCAGGAAGTTTTCCTTCATCTGAAGAAGACTCGAAGCcaaagctcc
>XR_001918510.1
GGGTGGGAGCGGCGGCTGAGGAGTTAGGGGAAGGGGCTGAGAGGATGGCCTGAGGGAGGGCTATGGAGAAAGGCTCTGAAACGGCTTCCTTCTGGGCAAACGAGTTGGAAGAAGATGGTGCCCTCCTTGCGCGGGTCGGGGCCAGGTGCAGGGAGGCAGCAGAGGGGCACGCGTCCAGAGTGAGGGCACCAGAGCCCGCCCTAGACCGGGAGCTCCCGCgGAAATTACTCCGGGAACTACATCATAACGGGAGTTTCACCAGAGGACTTTTGTATATGGGCTGTGGCAGCAGACCAGTTACACCATAGTACTTGtggtctggaagtGAACCCATGACATCTCTGCAGTATGTCTATATTCCCTGAACCCTTGTATGTGCAGTCTCCACCGTTATCGACA…
>XR_310197.3
ACTCATCGCGGCGCCGCGGGGGCCGACGTTCGCCGGGCTGGAGCCCCACGAGGGCAGGCTGACCCTGCTCGGCTCTCCCCACGCcgctctctccccctcctctgtgAGCCTCGCGGGCGAGCGTGCCGACCCCCGCCGCCGGCCCGGCCGCACAAGCGGGTCAGGACCCGACTGAGCATGCTCGCCCGCTCGCCGCCGCGTCTGGACGCAGCCGGGCCTCTGGGTCGGGCCGCGCAGGGGCGGCGCAGGTGCGCGGTCCGGGCGCAGGTGCGCGGGAAGCGGCCGAGTCGGGCGTGGAGGGGGTCTGGCTCACGAGCGAGTGGACCTAGAAACCCTATTTTAACATTACTTTCAGGAGCTCAGGAACTTTCagctgttttcttctttcaggaAGCCTGA…
>XR_310209.3
AGCTTTGGTTCTTGGAAGACAGGTAAAGTCGGGGAAATTTAGAAAACCCCCCGGAGTTAACCCTTTAGGGCACACCCCACTGGGAGCGGAATCCTCTAGTCCGGGTTCTGACAACGTTAATTTCCTTTGTGTGGgtcatttcttccttttgaaaagCCAGAATAAAGTTGACAGTCTTTATAGATAAAAGAAATGAAGTGACAGTACGGGTTAATCCGAATAAATACTAATTTCTCTCAGAAATGTTTAAGCAATCTCAtcctagatttaaaaaaagaaaaaagcccaaaACATCACTTTGTGTTGCACATTCTGCCGCATCCCTTTTCTCACCCTCTTACAAGGTCtgaagggtggggggtgggtgcgTGGAAGCGCTACTGATAATACCAGCTTTAA…
>XR_310213.3
TTGTCTGCGCTGCGCGGAGTGTTTACTTATAGAGCTCTAGCTCCCACATGGAGGTCACGGCGCCAACCCGGATCTCGCGAGATCTACGCCGGGCTCCGCCTTAAAGAGGACCACTCTCTACCTGCCCACTGTCCTGAAGTCCAAAGACAGAGAGTACATAGATGGGGTCAGTGCTTTCATACTTCCAACTTCCGACTGAGTCTGGCCAATGGAGAGGAAGCACAGACAGGAACACTGCAGAATGGGAAAGGAGTGAGattccacattagaaaaggcagaggaaccagaaatcaaa
>XR_310214.3
CCCTCCCCGGCCGCAGAGCTGGCGACTTCTGGTGGACGCTGACCGATTGTGGAAGTGGAAGTTTGGTTGGCCGGGCTTCTCCTTGTTCTTCAgtcgctaagccgtgtctgactgtgataccatgaactgcagcacgccaggctcctctgtcctccgcgatctcctggagtttgttcaATCCTCTAGTGAAAGCTCAAGAGGAGAGAATACAGAACAAGAACGGCAGAAGGTCCATTGCAGCACCTATTAGGCAAATAGAATGGGCTCTATCCTTTCATCCCAGAGGGAGAAGACCTGGCAGTGTTTCCCGTCTATTTACACACCTAGAACTCAGTCACACGGCTGCCCCCAGGACTGGAAGACCATCAGGCATACTGTTAACCAAGCATTTGGATTCCA…
>XR_310237.3
taaagagtcggacacgactgagcgacttcactttcactttcagATGCGTTTTAAGAAAGCAACTGAACGCCCTCACTTCCAGTAATCATCCTAAGCCTTATTAATGGAGGTGTTTGGGGCAGGAGGACATTTCCTAGGCTGTCTGAATCACAGAGCTcacagCTCTGGGAGAAGCCAGCACCTGTGGAAGTTCAGCTACTTCAAGaccaccatgctgtgaggaagcccagtcTAGCCATATGGAGAGATGCTGTGCCAGCCCCAAGCCACTCCAGACATCCCAGACCAAACACCACAGAGCTGCATGAAGAAGCCTTCAGATGAAGTTGGCCTTGGCTTTAGACTGGCTGCATGATACCAGAGACCTCAAGTGAGAACCACCCAGTTGATCCTATCAAC…
>XR_310238.3
tctcatagatggagcctggtaggctacagtccatggggttgcaaagagtcagacatgacggagcaacttcCCTTCCTGTTAACAAAATTCCTTTGCACTTTGTAGAAACCATAACTTCCATAAATTagacatacttttatttttttttagggtcatgttaatataattttgtgctttacttatttactttttatgaTCTTTAAAGGCAAGATTTTAAGATTCTTGTGTCACAGATTTTTTCAGATAGTAAAGTCCTATCTAGTCCCCTGGGAAGTCCCCTCAGAGTACTACTCACACCTTTTGAAAGAGTTCTGGTGTGAGTTAGTTTGAGCAGAAAATCACCCCCAGAGGGAAGTATATGAAAGTATGTTACTGAAAAAAGGAGTAAGCTAATACAGT…
>XR_310246.3
tctttccctctgtgcCCTGGTTTCTTGTTATGTATTATGGAACTTCCACCCATGAATCTTGTAAGACTCATAAGAGGAAAAATTCTTCATCAAGCCCCACAGTTTGTGCAATGCAGTGATAGAAGGCTTTGAACATTTTCAGTGACTGGAATCAATCTGAGAAAAGTCATGCACAGACAGAAGACTTTTCAAGATTTCAAAGACGAGAAAAGGAAGTTTctGGTGATGCTTTGGAACATTCCATGAGGTCCGCCGTCCAAGCTGACGGATCCCCAGGACTGGGTTAGGGAGATCCGAAAGAAGAGGCTCATGTCCTTTCCCTGTGCCTAACATCTTTCCCCTGTTTACTCATTTGGCCAATTTCCATTCACTCCATAGGTCTCAGAGAAGTCTTGTTTG…
>XR_310251.3
AGGTTCCGCTCTTTTCTCTGAGGCGAAGCGGCTGACTCCTCATGCTCAGGCCTTGACACGCTCCGCGGGAGCTGGGCCTGAGGACGACCTGAGAGACCGATGTAGCGCTGTCACCAAGCCCGCGCATTCCCATTACCAGCCGTCAGGCTTTGAACTAGTGTGCCTCGCCGCACGCTCCTCCTTCGCACGGCCCGTTTCTGAGACGAATTCTCTTCAGGGGCCAGACAGGCCAGACGTAGATGAACCTCTGAGGGAACGCAGTTTAGGTTTCAGATGCACCCGAGGTTACGGGAATGAGAGCAGCCTGGGAGTCCTGGCTGAGAATAGTCCTCAGGTTGTGACAGGAAAGCCAAAACAAGAAGCAGTCGAAGAAACTTCGGCTGTGGCCTGCCTGAAAGG…
>XR_001296046.2
TCCTCAGATTGAAGTCACTTTTGATATTGATGCCAATGGCATTCTCAATGTTTCTGCTGTGGATAAGAGCACAGGAAAAGAGAACAAGATTACCATCACTAATGATAAGGGCCGCTTGAGCAAGGAAGACATTGAACGCATGGTTCAAGAAGCAGAGAAATACAAAGCTGAAGATGAGAAGCAGCGGGATAAGGTGTCTTCAAAGAATTCGCTTGAATCCTATGCCTTCAACATGAAAGCTACTGTTGAGGATGAGAAACTTCAGGGCAAAATTAATGATGAAGACAAACAGAAGATTCTTGACAAGTGTAATGAAATAATCAACTGGCTGGATAAGAACCAGACTGCAGAGAAGGAAGAATTTGAACATCAGCAGAAGGAGCTGGAAAAAGTTTGCAA…
>XR_001296060.2
ttgcctggaaaatcccatggacggaggagcctggtaggctacagtccatggggtcgcgaagagtcggacacgactgagcgacttcactttcaccttaagTAGCCAGGAGGAATTTAGGATACTGTTAATactgccatttttaaaaagttacatgcTTTTAAATGTATATCTAAATACCATGGTGATTTGGTGTTCATCATTATCCATTCTACTTCCTCCAAAGAATTTTATACTACTTTTATTATGCATGATAGTCATACATTGACAGTAACTGTTGCACTTCTCTGCAACTAAATTTGAAATTACTTCCTGTAACCTTAAAATTCCAAGCATTAAAGTTTGTCTCCAATTATAAATACACAGTTGATCACAACAGTATATAGGTATATGGCAGATACT…
>XR_001296062.1
TGCAGTGTTGCCAGTAAGAAGTCCTCCACGTCCTCCACTCACAGCCTGCTCCAGCCACGCAATGATGCACCAATACTACTACTGACTGTAGACACCCTTCCTTACGCTGCTgtggaagaggaaagggaggcaTCCTGTTCAGCATAAAACATCTGGACAttaccttatatggcaaaagaTGTGAttcagttaaggatcttgagaggaGGAACTTCCGTATTACCGAGACCCTGATTGTACATATGGGACATTCAGTGAATGGAGCA
>XR_001296080.1
GTCAGGTTGCGGATACAGGATTCCCTCCAGGTTCTGAGCTCTCGGCTGGCTCTGGATGCTCCGAGGAGGACGTGGATGGCAGCCGAGCTCTTCAAACCCAGTGGATTTTCAGATGTCAAGGAGATCTGTGGTAATTCAGTGACCACCAGGGGGCATCAGGATCTCTGGGTGTCCTGAATAACCAAGCCTGCACTGAATAAGGATGagGCGCCCTCCTTGAGAAGTCTACGAAAGAACCCgcttcagaaatgaaaataaccGAAGAGACTTTGCAGTAAAGTTGACTTGGAG
>XR_001296088.2
ccattccttctccaggggatcttcctgacccagggattgaatccaagtctcctggattggcagccagattctttgccactgagctaccaTGAGAGACCAGTACCTAGAGGGTCCAAATGGCTTCATCCAGGTTTGAAAAGTCATTCAAGAGTGTTCAAAACCAAGACTAAGAAGAATCAACTCATATTGGCTGAAACGATCTCTTGGGGATTCTGGCTGGATCTGATGGAAATACTTTAGGGTACTTCCCGACCAATTTGGACAATGCAGGAACTTCAGgataactTTTTTAGAAGTGGAATTACAAGCcagaaacattaaataaatgacaaaattgcATTCCAGAAGGACTGCAGGACTTTACCTTCTCACTTCCAGCCAAGGAACTTCTCTGTTTCT…
>XR_001296098.2
tagcttttcttccaaggagcaagcatcctctAATTTCATGCCTGGAGTcatcatctgcagcgattttggagccaagaaaataaaatctaccattgattccactttttccccttctatttgctatgaagtgatgggattggatgccatgatcttagtttttagaatgttgggttttaagtcaGCTTAAACAAAGTGTATCACAGATGATTTTGCAAACCACTCAAATACTTCCTTTGGTCTGACAACTGAAAGAGTGGGTTAGCTCGTTGCACAGTAGTGCGAGCGCCTTACAGCTTCCGTTCTCAGGGTCGGCTGCCCTCCTGCGTGCCGAGCTGCTAGGAAGCTGCTGTTGGCGAGCTCGTAGGGGCTTGAGACCGTCGTCACCTCTCCAATTTTAAC…
>XR_001296103.2
TTACAATGTGTTTCAAACGGTTATTTCACCAATACTTATATTTTGGAAGGAGGAGGTCCCCAAACCTCTGGTTAAAATGCTAAAGTATAGAGTTTTAAAAACTGGCTCTGGGGGGTCCTGCTGGAAGCCAAGATGGCTGCCCCCACGGTGAAGGTTGCGCTAGGGTGGTCCGGCTTGGGTCTCGGCTTGCGGAGAGTTGCCCTGTGGCTTCCAGGGCTAGTGCAGGTGAGGTGGAGCCGCTATGGCCCTGAGTACCAGGATCCCCAGACTGACAAGGAATATTACCGCAAGCCCTTGGCCCAGCTGACTGAGGAGGAGACGTATGAGCGGGAGCTCAGGAAGACTCAGGTTATTAAAGCTGCCCCAGCCACGAAAACATGCTCTGTGTTTGAAGACCCA…
>XR_001296114.2
cacacacacatttatacgtTAATTCCAGACCCCTAGTTTATCCATTTTGGATTCTTTAAAAGGGTGATTACAGTGTCTAGGAACAGCTCGTTCTTTGTTCTTTCAGGGTCAAGGTTCTTAAGAATTCACTGCTCAGACAGACATAGGGCATCGTCCTCCTCCAGCTCAAGTCAAATCTTCCAAACACTTATTAAGGCCCTTCAGAGCTGATGAGACAAAGCACAGGCAGCATCTGCCCAATATAAAATATGCACAGTAACACTATCTTAATTAGATGTACATGTCTctgaagatataaataaatgcttCCTTTTTGATATGTCTGATTTAATAGCCTAATGACAGGGGAATGTTGCTGAAATATAATTCAGGGGGTGAGGGAGAAATTAATAAACTCAA…
>XR_001918511.1
TTACCATACTTGCTTGTGGTTCACTGTAGTCGTGTGTCCTGAATTATGTTTGCTGCTCTCAAATAAACCcgttttgttggtaaaataactTGCTGTTTTAAGATTGCACTGAAGTCTCATAGAGCTCCAGAGAAGAACACTGACAACTCCAAGTGTGGCCTAGTCCACGGAGCTCATGCTGTCTCGCTGACCCTGAAATCTGAGGGGTGCTGCTCTCTGAAGGATGGATGACTGAATGGATTTTGGAGCAGGAAGAAAGCACGGGCCAAACTGGTTTTAACCTTGCAAACCAGCACAGATGATAGCAAAGCTTCCCAAACTAGAGCTGCAAAGCCTCTGATGTCCTCAAcaccacaggagTTTGCTCTGCCAAAGACAGTGGCAACCCAGAAGTCAAGC…
>XR_001918512.1
TTACCATACTTGCTTGTGGTTCACTGTAGTCGTGTGTCCTGAATTATGTTTGCTGCTCTCAAATAAACCcgttttgttggtaaaataactTGCTGTTTTAAGATTGCACTGAAGTCTCATAGAGCTCCAGAGAAGAACACTGACAACTCCAAGTGTGGCCTAGTCCACGGAGCTCATGCTGTCTCGCTGACCCTGAAATCTGAGGGGTGCTGCTCTCTGAAGGATGGATGACTGAATGGATTTTGGAGCAGGAAGAAAGCACGGGCCAAACTGGTTTTAACCTTGCAAACCAGCACAGATGATAGCAAAGCTTCCCAAACTAGAGCTGCAAAGCCTCTGATGTCCTCAAGTTGGGCTTGACTGAACTACCTTATCTGAAGACAGTGCTGTTCCAAATGG…
>XR_001918520.1
TCTAGTTAGTAGCAAGGGTACAGTCAAATTATAGTCAGCTTTATAGAACAGAGTCAAAAGAGATAGACAAAAGCTATGGATGGAAGTAAATATAAATTTGGGCTGAATATGAGGTCATGATCTCATTTCTCCGTCTCTGCCTTTCTAAGCTCCCTATACCTGGACTCAGTGGTTCCTTACcttagaaacaaactcacagccCTTCTTTCCCTTGACGCCTGCAACAGGCTTTGAAAGAAGACATTTCTGGACTTAAGTCCTCCTTCTTTCATTAATGATTTGTGTAGTCTTCAGTAATTTGGGTGTCAAGATTTCATTCCTCAGAAACCTGAGAAGATTAAGATGGATTATCAGATTAGTTTGAGGAAAGTGAGAGAGCTGGTGGCTAGAAATTCTAAA…
>XR_001918528.1
gtgcactttggggtacatgtatctttttgaattagtggtctttttcttcagtttttgtttttttcttatctgGAAGATGAGTCTTAACAGGGCAAGTAGAAATACACAAGGCTTCTTGAGGTCTAGATTCCAAACTGACATGCTGGCCCTTCTGCCTCATTGCGTTGGCCAGGTTATGTGACCAGGCCcagattccagggttgggaaatAGACTCCACCTCTCTAGAGAAGTTGCAGAGTGGCATGGTAAAGGCATGGGTTCACACAGGTGGGGAAGGATTGGGACCATGAATACCACCGTAGGAATGACAGGAGTATGCTTGAAAGTAGAAATGAAGGAATATGCAGGATGAAGAAGAAGGTGAAGTAAGGAGAAAGATCAATACCATAGGTCAGAGA…
>XR_001918529.1
GGCGAGGCGCAGATCTCGTGCCGCCTCGGCCTCGCGGGAGGCGGAGGTGGCGGACGCAGCCGGCCCTTCTCAGataACTCCTGACAACCTACATTTTGACAACCCTACTTTGGATGAATTTTCAGTAAAGCCATGGTGACCATGCTTGGGGATTTTCATAGTTTGAGTAATTCCCCTGAGCTCTGCCACCCAGCAAGTTAAAGAGGACAAGATTGCTCCCTGGGGATTGTAGTTCTTGGAAGGTCAGCAGCTTGTTTTCATGAGGTCTGCACCCTGACCTGGCCTACTGTTAGGAGCTGTTGTGTTGGTGGTTTATGCTGTTTTTAGTTGTTTCTTCCATCTTACACAGTTATTTGTATATAAggatttttgaaaagtaaatgtCTTATGGGACTGTTT…
>XR_001918540.1
TCAGCCAGCTTCTCGCCTCCGCGACCGAAGAGCAGCCCCGCCCCGCAGCGCCTTCCGTCCTCCAAGGCGGGaagccccgccccccagcccgAGCCAATCAGAGTGCGGCGCGCATAGGGGCTTCCTCCCCAGTCGTCCCTCAGTCCCGCTCTATAGGATGGGTGGAGGAAGCGGTAGAGAATCGAGCTCAGATCCAGAAAAGCTGCCCTTCTGGCCCGCGAGAACAGCTGGTACCTGCTTGAGCGAAGATTAAACCTCCTGCCCCAGAGAGGCCTTTGGCTAGTGATACATCTCGTCCGCTCAGAACTCATCTTGGAGTAGTACCCTTACAAGCCATTGTGTGCGTCCACCAGCCtgcccttcttcttctgccctgaGGCCAGCATGCGGAGGCTCACC…
>XR_001918547.1
GCCTGGATCCCAGTCTTTCAATGGCTTCGAGACAACCAGAAGTGCCTGCTCTTGAGCCTAGTGGGCCTCTAGGCAAGATGTCCCTGCCCATCGGGATGTACCGCCGGGCATTCAGCTATGATGATGCCCTTGAGGACCCTACACCCATGACTCCTCCTCCATAGGACATGGGCAGCATCCCCTGGAAGCCAGTGATTCCAGAGCGCAAGTATCAGCACCTCGCCAAGGTGGAGGAGGGAGAGCCCAGCGTCTCCCCACGCGCCCCGGCCCTGCTGCCGGCCACTCACAGTGCAGAGAAGGCCCCTGTGGTGAAGGCCAAAGCGACCCATGTCATCATGAGCTCTTTGATCACAAAACAGAACCAGGAGAGCATTCATCGTTTTGAGCAACAGGCAGGGC…
>XR_001918556.1
ACCTTTGCCAGGGACCTGCAGCTCCGTCCCTTTCCGCGTCGCCTgcacccaccccccccaccccgcccccggcgATCGCCAGTCCCCCGGTAGCGCTGGCCAAGGCCGCTGGCGGCGGTGGGTTTCCTGCGCTTCGGGACGGCGGGAGAAGAGCAATCCTTGTGTCCCGGGGCACAGAGCACGGTCATCCGCGCAGAGGACCATCCCTGGCGGCAGACCCTCACCAGTCCTCCCGGTGTCCACACCCCGGCGCCCGCGTCGTCTGCGCGCCCACATTCGCTCCGCCGCGCGCAGCTCCCACGCCCCTGGCTGCTGCCTGCCGGGCGACGGATCCGCCTCCCCGGTTGGACCGTGAGGGTCGTCGGCGGCGTCTTTAAGGCTGCGTCcccgcccctgcct…
>XR_001918559.1
GATCGGGGGCCTGATGGGGGCCGGGAGCGGAGGGGAAGTGCTCCCGCGGTGGGCGGCAGCCGGGGAGGAAGATTCCACACATTCCTGGACGCGGAGGAGGCTGTCGTCGGCGGGGCGCCCTGAAGCTCCTGCAACGTTACTGGACGCCCCGCGGCCTTATATGGGCCCGCCGGGGCCTGGCCGGCGCCACTAGGCTAGAAACTGCCCGGCCCGGGCCCTCCGCAGCACTCCGGAGTCCTCCCCAGTCCCGTCCAGGGCGCTGCGCCTCCCTCTCTGGCCTGCTTCTGCGACCTTGGGCGAGTCGCCTGTCCTCTGTGACTCAGTGGCCCTAAAAGATGGTGAGGGTACCCGCCCCGGAGGCTTGCAGGATGGGCGTGGAGTCATCATTCAGAGGAGCTG…
>XR_001918560.1
TCCTCGAGAACAAACATGAGCTTCAGCGCCCAATCCACCTTCTCCAACTACCGGTCCCTGGGCTCCGTGCAGTCGTCGGGCCACCGGGTCCGACTGGCCAGCAACGTGGCCAGCGTCTATGCAGGCGCCGGGGGCTCGGGCTCCCAGATCTCCGTGTCTTGCACCACCAGCGCCCGGGGCGGCTGGGGGTCCAGGAACCTGGGCGCCGGGATGGCCGCGGGTCTCGTGGGTGTAGGGGGCATCCAGGGCGAGAAGGAGACCATGCAAGACCTGAATGACTGCCTGGCCTCCTACCTGGAGAAGGTGAGCCCGGAGGCGGATAACCGGAGACTGGAGAGCAAAACCCGGGAACACCTGGAGAAGAAGGGACCCCAGGTCAGAGACTGGGGACACTGCCTG…
>XR_001918573.1
cacaaagagtcagacatgactgagcgactttcctttgtAGTGAACAGTGTCTCCCTCTGGAGTCGGTGGCAGGTTGTTTGCAGCCCATCATAAAAGATTGGGGGACCCTGGGCTTGGAGTTGGTCCCCTGGGACTCAAACCCCCATGGTACTTGCGGGTGGGGGACAGAGGTAGGCATGGAACTCAGACTGCCTGTTGAGCTGGGAGTAGTGGGCCCTTTGACTCTAAGCTTGGAGGCTCCTGTGTTCCGCCAGCTTCCCTGGCACCGTGCCAGGATAACCCTCCAGCTTCCATGGAGGGTGAAGCCTCACCCGTTCCTCATTGCTGATGCTCACCTTCAGGTTTTTGGGAGGATGGGCAGAAGCACTCGATCACCCTGGCAAATGCCAGTCTCTCAAA…
>XR_001918574.1
ccccgccccgcgccccccggTCCgggcgcccccgccccgcgcaggaaacagaaaaggagGCTATAAATAGATCATGAAAAGAAGAACAAGAGCTGGATCTCATGAAGGTACAAGGTGACTCCCAGGGCTCGCCAGGCACCGCAGCGTGACGCGAGGCGAGCCGTGTCGTGTTCTCGGGGTGGATTCTCCCGAAAGCCTCACAAGCACTGTGGCGGCTTCCTCTTTCTAGTTTCCATTTGAAGACAGGGCGGAGTCCCCCTAACTTCTGTGACTGCACCCTTGCCTGCTGGACCTCTGCCAATATTGGATATTGATTGTATGTGAGATCACTGCCCTACAAGAGTTCACAATGTTTGAGAATTCTTGCCAGAGCTTCTCGTAAAAAAATTTCACAGAGAA…
>XR_001918577.1
ATGtttgccgccgccgccgccgcctcctcttCACTGGCGACCTGGCAacggcagcagcagcggcggttCCTTCCGCAGCGGCGGCCCcacagcagcggcggcggcggcggcggcggcggcgcccccTCCCCTCACACTCAGACACGGCGAGCcgcggcggcgggcggggcggcgTGGGCACTGCTGCCGCCCCCTCCTCAGGAGCACCCGGCGAGGGGCGACCGGGGAGAAGCCCTCGCGCTTTCGTcggtgctgctgctggtgctaccgccactgccgccgccgccgggaaTTACACGGGCTCCTCGGTCCCCGGCTGCAGCTCTTTTGGGGGAGGGGACACGGCGGGAAAGGGAGGGAGCGGGGCGGGCACCCGAGCGGGACACCCAAGCGGGGGGC…
>XR_001918579.1
GTCAGGTTGCGGATACAGGATTCCCTCCAGGTTCTGAGCTCTCGGCTGGCTCTGGATGCTCCGAGGAGGACGTGGATGGCAGCCGAGCTCTTCAAACCCAGTGGATTTTCAGATGTCAAGGAGATCTGTGGTAATTCAGTGACCACCAGGGGGCATCAGGATCTCTGGGTGTCCTGAATAACCAAGCCTGCACTGAATAAGGATGaggttaccacagagcattgaatagagttccctatgcAGTATATTCTCATTTTCAATCCTTATGCcatggaattgatgcttttgaactgtggtgttggagaagactcttgagagtcccttgaactgtaagg
>XR_001918580.1
ACAGCTAGGAATGGTTGACCCCAGATCCTGAAGAAAATGAATGCTAGGAAGATTCCAGCACTGACCTACTGGCCTTTTGAGCTTTTAATGTGAAGTTAGGGACTGGCGTGAAGAGCAGCTGGGCAGGGAAAATAAACCATGATCTACTGCCGGGATTCAGAAAATTCAGTTCATGAATCACCGTAAATCTGACTGGCCTGCTGTGAAGGGAGATTACCCTAATCCATGACACTCTTCCCGGGATCATCCAGCCCCCTGTGCACTTCCCCCCAGGAGCCACTAAAGCCCAGAACAAATCCCCTATGGAAAGCTCTTGCAGTAGCCCTTCCCCTGCCTCAGAGTAATAGGAGCTGTCTGTTATCTCCAGCTGGAAAATTAAAGTTCTACTTGGTCAAAGCC…
>XR_310263.3
ATGAGAAGCATCTGAATGAGCAGCTAATGCGTGAAgcaagaactgaaagcagaaagAAGATGGATCAAGAGGACAGGAGAGATAAGCAAACAAAGCAGCATCTTCCATGGACATCAGTACCTTTTCCCAACAAGTCCAAGACCCAGGGCTCCAAAATACCACTCATAAGGTTGTACTTCCAGCTACTTGCCTGTTTCcacgtgtgcgtgctaagtcacttcagtagtatccagttctttgcaaccccatggactgta
>XR_310275.3
tggaaaattccatggacagagaagcctggagggatacagtccgtggagtcacagtcagacatgactaaggtatgactgacttaacgactaaacagcaGTAACATCCTGGGGACGAAAGTAAAAGTCAGATTCCACGTAGAAGATCTCCAGGACTGTAGGGAGAACCTGGACTGAGGGCAGATTACTGCTGCTCTGTTCTCAGGATGTGTTTGCAAGCTCAGCACAACGGAAAGAGTCTCAGATCAAATGGCAAGGCAGCGTTGCCACATAACAACATGCAACCAACTGTTTATCACGTTTACATACTTCAAACAGACAGAGGCTCGGAAGGAAGCAGCCTTtgttccttccatccttcctgcATAAGACCCTGTGTGAGGACCTAACGTGGAAGCGTCA…
>XR_310276.3
AGGAGAGACTATATAAGGAACTGCAGGCGACGGAGTTCGGTCTTTTACGTCGGAACTTGCAAGCGGATCACAGCTGCTAGGTTAATAAATTGATTCTCCCGCAGGAACAATGGATTTCGGTGTAGCGGAACTGTTACATGGAGGTGCTAAGatGCAAAGGTACATTTCCAAACATGCCGGACAATATTGGCTGGAAAATGACTTGGTTAAAATCTGATGATCTTACCAGcaTTCTGCAGGTTGATGAATACTAATGAAGCTGTGGATGTCACTGAGCAGCTTCATTTTAAATGAGGGGTTGCTGTCTGCCTGTTGAAAGAAGTCGGTGTGCTGTGACATTTGGAAGGTGGGAGCATTTCTGGCTAGTGCTGCGAGATTTACTTGTCTTATGAAAATCTG…
>XR_310289.3
GATCGGGGGCCTGATGGGGGCCGGGAGCGGAGGGGAAGTGCTCCCGCGGTGGGCGGCAGCCGGGGAGGAAGATTCCACACATTCCTGGACGCGGAGGAGGCTGTCGTCGGCGGGGCGCCCTGAAGCTCCTGCAACGTTACTGGACGCCCCGCGGCCTTATATGGGCCCGCCGGGGCCTGGCCGGCGCCACTAGGCTAGAAACTGCCCGGCCCGGGCCCTCCGCAGCACTCCGGAGTCCTCCCCAGTCCCGTCCAGGGCGCTGCGCCTCCCTCTCTGGCCTGCTTCTGCGACCTTGGGCGAGTCGCCTGTCCTCTGTGACTCAGTGGCCCTAAAAGCTTTCTGTTCAGAGGATCCTGCGGCCCACTGTCCACACCAGGCAGAATTTGGGTAGCCGGGAGT…
>XR_001296123.2
CATTGTGGGAAGGCGGCGCATCCTTTCTGGCCTCGGCTCGCGTTGAGGGTGTTCTCAGCTAGAGGTTCGGCTGGCTCGGGTCGTCCCGCGGCCAGCCCTCTGAGGGCCTGGGCGCCGGGCAGGACCCTGCGGCCTCCCTGAGTCTTGGGAGGCTGCTGCCGCAACCGGCCCGGGCAAGATGCTCCCGGCACCTGAACGCGTGGAGGGCAGCGGCCTGCTTTGGCCTCCGCCACGTTGTCGTTGAGACCTCAGGAGGCTCCAAGCGGCCCCGAGTCTGCTTTTCCATGCCAGGAGACGGGGCGATGGGGGTGGGGGCTTTTGAGTTCATCGACTGTGTGTCAGGGAATATCCAATGAGGGGATTTTGTGCGTGTGAAAGGGAAAGGCTTCACCGTGTAAC…
>XR_001296137.2
ACAAAACAAACAGCTTGAATTCTCAAGTGCCCTGGttccagaagaaatcaaaaagcagTTACAGTTACGATTTTCCTTCTTGAAGCTTATTTTCTGGGATTAGTAGAACTGTGGCCTATCTGTGCAGCTGTGAAGGAAGACCATAACTGGATAAAGTTAAGTCAGGTGTGCCTTTAGTGACCTTATAAAAGAAATCATTCATTACCTGTGCCATGCTGACTTGTGATAAGGCAGTGAAAATTAAACTGAGACTACATAACAAAGGGTACCATAATGTATTTCTAAACCTGCATATCATGAACACCCAGTATCTTGACCATCCAACTAAGCCTGCCAATAGCTGGGAACTTTTACACAAATGGCCTTAAGAAAATAAGTGACGATTTGGACACCCTTggg…
>XR_001296149.2
tgTCCACTACTCTGAGGCAGCATCTCTTTCTCCACGGGAATTTCCCTTTTTGACGAGGTCCCGGGCCCCAATCCAGCCGCAGCTGTGGCCGGTCCCCCAGGGCCGGATGGGTGGGCCCGGGGTGGGGCCCGGGATGGAAAATGGTGGTTCCAGGCAGGTCATTTCTCATGACCCGAGGCCAGGCCCCCCTCCAGGGCCGCTGCAGCACGAACCCGCAGGGGTCTCCCGCGGGTTCTCCCTCAACTATTATCcatccttcagcgctcagcttggTCCCCCGAGCTTGTGCTTGAACCTTCCTGTACAGCTCTACTTGGGGTGACTCTTTGCTGAACACACCTCCTTCAGCATTAACTCCTGGTACCACTCACTTAGATGCTCAATCAGgtTGGACACGAC…
>XR_001296154.2
AGATGCCAGATGCTTGATAGATCCTGTAGTTCAACTTGATTCCTAGAGAGAAGCTGTTCATATGATATCAGAAAAATGAAATTTCAGGAAACTAGACTGGAGTCTCACTTCTTTCCCAGCCCGGAACTCTTGGGAGCTGTAATCCTGGATATACAGTAGATAATAATGGTGTTTTTGTTTTACGcatgaaagtggaaaattcttcaaattaaAGATGGACACTGACTTTTCTCGCCAGAAATGGTTTATAAGAATCAACTTGCAAAAATTTAAGAGGCAGtaaaagaaagagtaaaatattttcttctatcacTGTTTGATTCTTTGCTAGATTGTAAACTCCATGAAAGCAGGATAACTTGCTTATCTGCAATGCCTGACCCAGAATAGATATTCAAG…
>XR_001296157.2
TTAGAATTCAGGAGGGGCCACCCCTAGTTCCCAGTTCAGTGGCTGGCAGCAGGTCCAGCAGTGGCATTTCCCAGAAATGAGACTTCCTGGGAGCAGCCTCGATGGGAGGGGCTGGACGCCCTCTGTCAGAGAAGGGAAAAGGAGGGACTAGAGGAAACTTCACTTGAGACACAGCTAAAAAGAAAAGCCTTCTGTCGGTGACATGGGCACCCCTTCTCCACTCGGGCACATACAGCTTTAGAGGTAGCTGTGAAACAGGAAAGACTACTGCATATGGCAGGGCAATGTATTCACTGCACAAGCACACCAGGCTGAGCGGATTCAAGTTTGGCAGCAGAGCACCATGACTTGGGTGGAAGCTTTCTTGTGCAACTGTCACAGGGGGTGAAGACTCTAACA…
>XR_001296175.2
tctttcttggagaatcccatggacggaggagcctggcatgctataacccatggggtcgcaaagaatcagacatgactgagcagctgagcacacacctTGTGGAAGGGGATGGGGCAAGGCACATACAGCTCTAAGGCACCTCACAAGTGCAGGGCACCTGGTGGTTGCTTAACAATTCTCCAGGAAGACAGTTGGTAGCCTTTACTAATATAGCAGTCTCTTTTCTGAGTAGCTCATAGCATGTTGAGACACCATagcatttttgaaataaaagaaactaaCATCCTAAACAAAGACTTTGCCAGCAGTGTCAACACATGGGCTGTTGCTAGAAAGTAACCTAGGACACTGAGGGTGATTTTCATGCCTGGAAATAATTTGCGTCTGGGGTTGTAACCC…
>XR_001296177.2
GTGTACGTCTTCGCCGCGGGCTGGTCCGCGCTTTCCCTGCTACGTTTCTTTCTCGAGGGACTGTTCCCTTCCTTTGGTTTCGTGGTCTCTGCGGCTTGGGTCCGGAAACTGCTGAAAGGAACTGGATCTCAACTCTGCGGGTGCAGGCAGGAGGCGGCGGGGAGCTGAAGCAGAACGACCTGAAGAGAGTTCCTGGATGTGGAGTTTGTTTTTTTAGAACCATCCTTGGGCTGTGAAGTGTTTGATGAAAAAATGTTTGGAAGATTGACTTTTCCACAACTGCTTTTTGCTAGCCTCCTTGGAATTGCTGGAGGAATATATATTTATCAACCAATATTTGAACAGTATTCCAGAGATCAGAAGGagttaaaagaaaagatgaaattgGTACAAGactca…
>XR_001296179.2
TCATCTTCGTCCCGCCCACCTCCAACGGTGGTCCTCGCGGCCCACTATTGCTGGTTCGGCATCGCGTGTACGTCTTCGCCGCGGGCTGGTCCGCGCTTTCCCTGCTACGTTTCTTTCTCGAGGGACTGTTCCCTTCCTTTGGTTTCGTGGTCTCTGCGGCTTGGGTCCGGAAACTGCTGAAAGGAACTGGATCTCAACTCTGCGGGTGCAGGCAGGAGGCGGCGGGGAGCTGAAGCAGAACGGTGTACCTGAAGAGAGTTCCTGGATGTGGAGTTTGTTTTTTTAGAACCATCCTTGGGCTGTGAAGTGTTTGATGAAAAAATGTTTGGAAGATTGACTTTTCCACAACTGCTTTTTGCTAGCCTCCTTGGAATTGCTGGAGGAATATATATTTATCAA…
>XR_001296200.2
aaaaaaatcaatgttcaaaaaacaaaaatcggCGGGTCAGAGGCGACTCGGAATTTGTTTCGAGAGGCCTAAAGATTTCTCCGTGTTACAGACaacaatggacacccaggacgtTCAACCCCCAAAGCAGCAGCCGATGATCTATATCTGTGGAGAATGtcacacagaaaatgaaataaaatcaagagATCCAATCCGATGCAGAGAATGTGGATACAGAATAATGTACAAGAAAAGGACTAAAAGATTGGTGGTTTTTGATGCTCGGTGAAACATGAAATTCGGAGgaatatcttcatttttatttggatttGTTGTTAATGTTGTATAGATTTTGATTAGTGTACTTTATGAATACAATTATAtacacatttcatttttaaaaactatattgtaTTT…
>XR_001918592.1
ACTCTCAGGATTCACACCCACACGTGGTCCCATGGCTCTTACAGGTGTTCGGCAGCCAGGGACAGCCACTCCTCTGAGGTGTAAGCAGTTTTCTCCCAGAGCAGGCACTGTGCTTCTCCTCTTGGGCTGTGCGGAACCCTGACCCTGGTTATTGGCTTAAGACAACAAGGAATGGTGCATGAAGATCTTGAGAAAGCCAAGAATCATTTTAGGAGGTGCCTATCTCAGCCAAGATGAACACCGAGCTTTGACGGCTTCTGTACAAAGTGGGACTTGAGAGTGGCAGCTTTCTTGGTTGGAGAACTGCTCAGGACAGGTAGCCGATACACCTACCGAACTGCCTAGTGGGAGCTGGGGGATCATGTTCTCACCTGACTGGCATTCCCAATAGAAGTCCTC…
>XR_001918594.1
CGCAAACCTGTAAGTAGTTCGAAGTAGTTCGCGGGATCAAGAAGTTGTCCGGAGGCTGTGAATGCTAACTTCTTTGGTTTGGGTTAAACTCTCAGGATTTGTGAACAGTAAGAATACTTTTACGGAAAAGTTGCCTAGGGGAATAGGCGTCACTCCCACCTACTGTAGCCCGTGTGACACTTCTTAAGCAGTCATTTAATGACGTTGTCAGCCCACTCCCCAATCCCCACCCTCGGCGAGCAGCGACCTGCTGGAGGGCAGCAACTGGGGTTTAGCCGGGAGGTCCCGGTGCCTAGAACAGCGTCTCCgataaaatactgaatataggAGAAAATGGGAAATCTGCAGCGTTGAAATACCAGAGCATTTCAGCGCCTACTATGTCCCAGGCACTGGGCC…
>XR_001918595.1
CCAGCCGCGccatgggggaggggcggggcgggccgcGCGAGACCCGGGAAACATGGCTGCTCGTCCTATTTCGGCGTCGCGGCGTGGCCACCAGCCCCCGGATCAGAGTTGGGAGAGGCTCCCAAGAGGCTCCCGCGCCGGCGGAATTCAATCAATAAACCCCGAACCCACGGCCGCGCGTTTTAGGACTTTGAAGGCTCAACCAGCTCCGCTCGGTTCTCGAGCCCCCAGCACCCGCGGCGCACACTAACCTGATCACCGTGGAGGCGGGATCGGCGGCCTCGCGAATGAGTAGCAGCAGCGTTAGCCAATCGCCGCCGCCGATCTCCGGGCAACAGCGAATGGTGGTGGAGGCGGGGGGGGAAGGGACCAATGGGCGGGCAGCGCAGCCGGCCAGGG…
>XR_001918603.1
GGACCCAGTACCGTGAGACGTGAAAAAGAAGGCAGCAACAGACACTAAAGACGGCTTGCAGTAAGACcaatggattctgtaccttctgagccgcctgggaagcccgcaTGGATAATTACATTCTGGCTGAGAACGAAGTCACTGCAGATCAGCCAGAGGCAGCCAGGAGAGAAAGTTGGGTGTGACTTGGAGCAAGAACAGACTTAGAACTGGAAGGGACAAAGTGGAATTCATGGACAGCTGTAGTCTTCAAAGGCAGACTGGATCTGAGTATGTGTCTCACTACTCGAAACTTTGATAATGCAGAGGTGCTGCAGGAGAAGCTGGTACATTTCATAGAATTGTGCATGCACTTGGCTTATGACCTGGTGAAGCTGAAGATCTGGCAGGAGCTGAGGT…
>XR_001918607.1
GATACAAACAAAGCACTCAGTATGTTCCAGGCACCTGTTTAATCCTTTCTGTTGGGTAGGCAGTACCGTGATCCTGTTTAAACAGATTGGGAAATGGGGACACAGTGTAGGCGACTAGCCCAGGATCCCGCAGCTAATCGGGGACAGAGGTGAGAGCTGGAGACGGGCAGTCCATGCTTTCCACGATCCTGCTTCTCACGCAGCTAAGTGTTAACCGGGAAGAACTCGGGTGGGACATGGTGGAGAGACGTTTACTTTTATTTCATACTCTTGAGTATTCAGAACACTATTTTACCACGTGCATTATTACGTTCATCATTAAAAAAAgctaatttgaaattatttttttgagaACTGAGCTTTAGGTACAAGGTGACGGCGTCTCTGGGGACCTCTCGG…
>XR_001918608.1
GCGAGCCGGTTTGTGCTCAGTGTCCTGTGCACACCCTTGCAAGCGTCGGCGCCATGAGTATGACGTCCAGCATACGAGTTGAATGGATCCCAGCTGTTACCATTGCTGCTGGAACAGCTGCAGTTGGTTATCTAGCTTACAAAAGATTTTATGTTAAAGATCATCGCAACAAATCTATGGTAAACCCTCACATCCAGAAAGACAACCCCAAGGTAGTACATGCTTTTGACATGGAGGATTTGGGAGATAAAGCCGTGTACTGCCCTTGTTGGAGGTCCAAAAAGTTCCCACTCTGTGATGGATCTCACACAAAACACAATGAAGAAACTGGAGACAACGTGGGACCTCTGatcattaagaaaaaagacaCTTAAATGGACACTCTTGATGCTGCAAACCA
>XR_001918609.1
CCGCGCCCCGGACTAAGTTCCCAGGTGCGCGGTGCGCTGCGCTCTCCGCCGGCGCTCGGAGCCTCCGCCAGCCTCGGTTCCCTCCCCGCGTTCAACAGCACGAAAGCAGAGGTCTGGAGAgccaagtgacttgcccagagaTGATCAGAGGGCGGTGACGGAGCAAACACATCTGCGACTCCTTGCTTTTTCCTTTGCGAGGTCCTGCAGGAATCGCCTCGCTCTCGCTGGTTAAGACCCACAGGAATTCCACCACAAAATAATGTGCCTCCTGGGTTACCCTTCCAGTCCTGATTGTGTTGTTCTTGGCCCAAGGAAACCATTTGAAGAAGACAGTAATCCTGCAAGAAATGGAAATGTCTTCTAAAAGTCATGTAAATCCCAAATTGGAATTGTGct…
>XR_001918624.1
GGTCAGAGTCTCCCAGAACTCGCCCAAACGTTTCTGCTGTGTGTGCTCTGGGGCATGTCTCTCTTTGCCTCTTGGATCTCAGGCCAATGAGGAAATAGAGATGATGGCTTTGTTCAACTCACTAAGCCCTTCCTCCTGTGTTCAGCCAACGTTTGCAGAAGACTGCCGTCTTTTACCATCAGAAACAGATGCTGTCATGCTCACTGCCATGGCTTATTTTGAATTCCAGCAACTAACACCCCTTTGGCTTTTCCTCAAAAATAAAAGTCACAGTTTAAATTCA
>XR_001918629.1
CCGCGTCCGGCCGGTCCCGGAAGGTGCTCTTTTCCCGCGCGCCGCCTCGAGGGCGCAGCCGGCGCTCGGGGGTCACGTGAGCCCCCGCCTCGCGCGGCGGGCCGTCCTGAGGAGAGGGCTCCTCCTACCGCGGGCCCGGGTCCGGGGGCTGACGGACTCACGGCGGAGCACGGAGCCGTGCGGGGTCCGGTTCCAGTGGGGAGGCGGCAAACCGAGCGTGCGGACGGGAGGAGCGTGGCCTGCGCGGGAAGCTCCGCGCCGCGCTCGTTGTTCCGGCGAGAAACGCGTCCTGTGAACGCCTCGTTTGTTAGGACCGTACCAGACGCCAGGCATGCGGCAGGGAACAAGGCAGGCACTTCGCGAGTTCACAGTCTGTTGAAGAAGCCCGGCAAGGAAACA…
>XR_001918630.1
GGGGCCGCGTCCGGCCGGTCCCGGAAGGTGCTCTTTTCCCGCGCGCCGCCTCGAGGGCGCAGCCGGCGCTCGGGGGTCACGTGAGCCCCCGCCTCGCGCGGCGGGCCGTCCTGAGGAGAGGGCTCCTCCTACCGCGGGCCCGGGTCCGGGGGCTGACGGACTCACGGCGGAGCACGGAGCCGTGCGGGGTCCGGTTCCAGTGGGGAGGCGGCAAACCGAGCGTGCGGACGGGAGGAGCGTGGCCTGCGCGGGAAGCTCCGCGCCGCGCTCGTTGTTCCGGCGAGAAACGCGTCCTGTGAACGCCTCGTTTGTTAGGACCGTACCAGACGCCAGGCATGCGGCAGGGAACAAGGCAGGCACTTCGCGAGTTCACAGTCTGTTGAAGAAGCCCGGCAAGGA…
>XR_001918631.1
GCGTCCGGCCGGTCCCGGAAGGTGCTCTTTTCCCGCGCGCCGCCTCGAGGGCGCAGCCGGCGCTCGGGGGTCACGTGAGCCCCCGCCTCGCGCGGCGGGCCGTCCTGAGGAGAGGGCTCCTCCTACCGCGGGCCCGGGTCCGGGGGCTGACGGACTCACGGCGGAGCACGGAGCCGTGCGGGGTCCGGTTCCAGTGGGGAGGCGGCAAACCGAGCGTGCGGACGGGAGGAGCGTGGCCTGCGCGGGAAGCTCCGCGCCGCGCTCGTTGTTCCGGCGAGAAACGCGTCCTGTGAACGCCTCGTTTGTTAGGACCGTACCAGACGCCAGGCATGCGGCAGGGAACAAGGCAGGCACTTCGCGAGTTCACAGTCTGTTGAAGAAGCCCGGCAAGGAAACAAT…
>XR_001918633.1
ccttctccaggggattatcccaacccagggatcgaacccgggtcttctgcatggcagacagacgctttaccatctgagccactagggaagcccaacctcACTTTATTTCTCTGTACACGATTATCCACATTaaatggaaattataaaatacatatacacatacacaccaccaGGAATAAAACAAACCACTGTGAAGAGTAATAAATAGAACCCAAGCCAGAAACGACCCAGGTACTCTCAGACAGGAGCTTTAAAATATCCTCGAGTTACATGCTAGAGTACTGTGGGAAAGATATGTAACACACAGGAACAGATGGAAGTttcaggaaggagagggaaaCTATGGAAAAATGTAACTGAAATGCTAGGAATAACAAAACGTGACGTAGGAGACAAAGA…
>XR_001918638.1
ctccagatttatttttctagtgCTTATTTATAGAGGACttgttctcttcttcctcttattCTAGCTTTCCAGCTGTTTCTGAGGTTCTGCCTGCCTATAACACATCACTTCACTAGCTCCCATCTTCCTCTTAAACCCCTTTCCCCAGCATCTCGGGCAAGGTCCCTCAATACTGTTAGGGGATATCAAGGATGTCTGCTTTGATAGTAGCTTTTATGggatgagtcaattcttcctaAGCTCAGGGACCTTCAGGAGTCACACGGGCATAGGGGAGGGAGCAAACTGACAAAGGACCCAGTGCCCTTTCCTCTTTGCTGCTTAAGATCTGGCCCAAGGATGCTCCACCACCTCGAAACAGCATTCTTCACTTCAAAACAAAACCTTTCTCGTTTTGAG…
>XR_001918639.1
TGATGCCggccctggggaagggaggccCCCTCCCCCGGCCGAGCTGTCTCCGCGGCGCCTGCTCCTCCCGGAGGGCCGGCCGGCTGGGGCAGGAGTCCGGCTGCGGGGGGAggaagcggggggtggggggggtgagaAAGTTCTGCCCCAGGGGCTGGAGCGAGCGCGAATGTCCACCGCCAGCGAAGTGCCTGGCCACCGGGGACTCCACCGCCCGGGCGGCGGACGAGTGCAGCCCAGCTCCTCGCCCCCACCTCCTCCTACTGCGGCTGTCTCGTCGCGAGgctccccgGGACGAAGGCTAGAGGGTGCAGTGCCACCCGGCGCTCGGGTCCAATCTTGCTGAAGAAGCGGCTTCCCCGGAGGACCGGGGGAGGAGCTGGCAGCCGCGAGGCGCTT…
>XR_001918647.1
tccgaggaggaggaggaggagagagcagcCTCCCGCAGCTGGCGAGGAGAATGGGAGTGCGGGACACCGGACCGCCGCGGGGTGTCACGGCCGCGGCCGAGCTCTCCAGGCGCGGGGCCGGCGCCCGCCGCGTTTAAAGCCGGGAGGGCGCGGCGGCGCCGGGCGGCGGCCGAATGGAGAGGAAGGGCTCGGCGGCCGGAGCCAAGGGGAACCCGAGTCCGCCCGCGGCCGGGGAGGCGCAGCGGCCCCAGCCGCCGCTGTGCGtcccgggcggcggcggcggagggaCCCCGGCGCGGGGCCAGGCTGGGGCGGCGGCCGAGCCCGCCGAGTTCATCCGGCGCGCGCACGAGTTCAAGAGCCAAGGGGCGCAGTGCTACAAGGATAAGAAATTCCGCG…
>XR_001918652.1
GGGTCGTAGTCAAAATGAGCCTTTACGTGGATCTAAACAATAAAAAGAGTAAAAGGACAATAATGAAATGGCAACACAATGTTTAGCATAAATACAGTCCTGTTGATTGCAAACGTGCAAGAGAATGCAAAACACTGCACAGTTACTGCTAACAAGCTGAGATGCCAACAGGCCTTGAAagtttaacagaagcagaaggaatgAAACAGAGAGTCCCCCCCTCTCCACCCCTGACTTGTGAAAACAATGACTGCAGTAAGGTATGTAATTTCTAAACCACTGTTACCAGGAAAGGTAAACTGTAAACCTCTCCACATCTGTCATCTAAGCAGGTGagtgtcagcttccctggtgccATCATCTCTTCTTGACCACACTATCAGTGTGACTGTGCCTTAA…
>XR_001918655.1
GGGCACACACGTCAGCCAGGGAGAGCTAGAGCACGTGGACCCTGGATCCAGTCATCAGACCGCATGGAGCCAGCAGCCAATATCCTGGAGCCGGGGACTGGATCTCGGGGACGCCACCTCTTCCAGGATGGCTCGACTGTTTGCTTCACCAACACGGCCACACCTGCAGCTTGGTTCTAATGCCCACCCTGACCAAGGCCATTGTGTGTAATATGGAATCTATAATTAAAAGTCTGGATATACAAAGGGATGTAGTAAGGGGCAAtaaaggggaaggaaagaaagcacaCTCACTTTGAAGGCTGAGGAAATCACCAGCCTGCTCATTCCCTATTTTTTCTCCCTTATTCATGTCTCTTTTTGTCTTGAAAAGGAATGTCATTAATAAACAGGATTCTG…
>XR_001918656.1
TTGACCACTGCCACACAGAAAAAGACAGAactcaagaaaaataatattacaaGTTGACTGCTCTACAAGATACAACATAAATCTTAGGTCAGAATTTCATCACTTTTGGCACCAGGCCAGCACACTGTTAATTGAAcaaaaaatgagaacaaaagcACAGATCCTAAAACTTAATTTCTTCCCCAATGTAATTCACTATACCCTTTAAATATAAGGTATTCttttcaccaatataatttttcagCTATTGGGGCAACTTTTTCTTACAAGGGCTAACATAGAATGGGTAGGACTCATAAATATGAAACAAAGAGGAGGATAGTCAGGTAAAGTAGGGAGGAAGGAAgcaattaaaaagtattttccttcaaatgaaataattttacagtGTACTTGTTA…
>XR_001918667.1
atggcaacccactccaatattcttgcctagagaatcccatggacagagggccctgacaggttgcagtcgatggggtctcaaagagttggacatgacaaagCGACAAACGCTTTTTTCTCTGTATACTTGAACATTGTTATCTGGGAGGTAACGCTAAACTTTAGTTCTTAGGATTAATAACACTTTTGTGGGGGAGAGACAAGTAATTAACCATACTTGCTCATTTCCTAAGTGGTTTAGAAGGTTGCTATCTGCTTCACCGTACATACGAAGCCAATTGAAATATGAATATATCACAGTCATACTCCAAACAGCAAACAAGCTCAGAGGAAAGTCATTTATTCAGAAGGCATAGATTTGTGCTAGACAGCAGTGATGCAttacaaatatataattatt…
>XR_001918671.1
CCCCGAGGCAGGGTGGGGTGGAACAGGATTAACAGACTCGCATTGGGAGATCAGTCCAATCGGCATACAGGCACCATGTCAGCAAGCGTGAGTATCTCCATGGAATGAACTGGGAGATCTGTTTTGTGTAGAAAATAGGAGAATATGGAGGAAGATTCCCCCTTCTGCACATTTGAAGGGCATGCCATGGGCTCTGAATCCACAAGGGCAGAACCAAGGTCATAAATCTCGAAGAGAAGCTGAGAGGCACGCAGataaagaaactgcttCAAACTGGAGAGTAAAAGAATAAGGCAGTCCAGAAGAAGGAGCCTGCATTTTTTGGAGAGGGCAACAATGAAGGGGCAAATGCTTAATAACTCAAGTGGAAGTACTCTCATAGTGGAATTACAGgatctt…
>XR_001918675.1
GAGTTCAGTTTCCTTCCAACACCGAGTGCAGGATGGGATTGTTGTTTATTCTCAGAGGGGCTGGGGATACCAGAGTCTTGAGGATACCACGGGGACATCTCAGTTGAAATCTTAGCACTCTTGGATGACCCCACAGAAGCACAGAGGAGAAACGCTGTGGCTGTATTCGAACAAAGGTCCTGGGCCACGCTGGTGTAATTTACAGTGGGGATGAGTAAATAACTTTTCAGGATCCAAGGGGGTCACATAAAAGTTCAGCACTGTCATCATCTTCTCATCCTTAAATCTATAGATGCCCTCCCTTCCAAATACCCTGTGATTGCCTGGGCTGCTATTTTGATATGAGACAGAAGAGGATTAAGGCCTGAGGCAGGAAGACTGTACAGGAGGCTACTCCGT…
>XR_001918676.1
agcagagacaggctCTCTGCTCCTGCCCATTCGACAGATAGCCGTAACTTCTGTGCTGTGCCAGCCGCATCCCCGAGACAAGATGGTGAAGGTTGGAGTGAACGGATTCGGCCGCATTGGGCGCCTGGTCACCAGGGCTGCTTTTAATGCTGGCAAAGTGGACATTGTTGCCATCAATGACCCCTTCATTGACCTTCACTACATGGTCTACATGTTCCAGTATGATTCCACCCATGGCAAGTTCCACGGCACAGTCAAGGCAGAGAATGGGAAGCTCGTCATCAATGGAAAggccatcaccatcttccaggaGCGAGATCCTGCCAACATCAAGTGGGGTGATGCTGGTGCTGAGTACGTGGTGGAGTCCACTGGGGTCTTCACTACCATGGAGAAGGC…
>XR_001918685.1
GGGACGTGCGGCTCCGGACCGGCGGCGGAACAGGGGCGGAGCAGCTCTACGCCGCTCGCCGCTTTTGAGTCGGAAGAAAGTGTGGGGTCCGCCCCTGGGCGCGGCGGCGCCGCCCCGGGTCCCAGCCCGCCTGCCTGGGTGGCGGAGGGAGGGCCCGGctccccctctccctgcctcGGGACTCTGGGCCGGCGGGGCGGGAGCGACGGTCGGTGCCAGCCGGTGGGGACTTCTGCGGGCGAGAGTCTGCGCACCCGCTATGCCTGGATGGGGCCCCGGTGGGCACTGGCGGCTGGAGGGACCTCGGGTGAATCTTCTTGGCGGTTGAAATGGGATCTGTGGTAACTCACGGACGCTCCCTTCAGGATCTGTGGAAATGAGGAAGCggggagagtgggg…
>XR_001918687.1
GGGACGTGCGGCTCCGGACCGGCGGCGGAACAGGGGCGGAGCAGCTCTACGCCGCTCGCCGCTTTTGAGTCGGAAGAAAGTGTGGGGTCCGCCCCTGGGCGCGGCGGCGCCGCCCCGGGTCCCAGCCCGCCTGCCTGGGTGGCGGAGGGAGGGCCCGGctccccctctccctgcctcGGGACTCTGGGCCGGCGGGGCGGGAGCGACGGTCGGTGCCAGCCGGTGGGGACTTCTGCGGGCGAGAGTCTGCGCACCCGCTATGCCTGGATGGGGCCCCGGTGGGCACTGGCGGCTGGAGGGACCTCGGGTGAATCTTCTTGGCGGTTGAAATGGGATCTGTGGTAACTCACGGACGCTCCCTTCAGGATCTGTGGAAATGAGGAAGCggggagagtgggg…
>XR_001918688.1
GGGACGTGCGGCTCCGGACCGGCGGCGGAACAGGGGCGGAGCAGCTCTACGCCGCTCGCCGCTTTTGAGTCGGAAGAAAGTGTGGGGTCCGCCCCTGGGCGCGGCGGCGCCGCCCCGGGTCCCAGCCCGCCTGCCTGGGTGGCGGAGGGAGGGCCCGGctccccctctccctgcctcGGGACTCTGGGCCGGCGGGGCGGGAGCGACGGTCGGTGCCAGCCGGTGGGGACTTCTGCGGGCGAGAGTCTGCGCACCCGCTATGCCTGGATGGGGCCCCGGTGGGCACTGGCGGCTGGAGGGACCTCGGGTGAATCTTCTTGGCGGTTGAAATGGGATCTGTGGTAACTCACGGACGCTCCCTTCAGGATCTGTGGAAATGAGGAAGCggggagagtgggg…
>XR_001918689.1
GGGACGTGCGGCTCCGGACCGGCGGCGGAACAGGGGCGGAGCAGCTCTACGCCGCTCGCCGCTTTTGAGTCGGAAGAAAGTGTGGGGTCCGCCCCTGGGCGCGGCGGCGCCGCCCCGGGTCCCAGCCCGCCTGCCTGGGTGGCGGAGGGAGGGCCCGGctccccctctccctgcctcGGGACTCTGGGCCGGCGGGGCGGGAGCGACGGTCGGTGCCAGCCGGTGGGGACTTCTGCGGGCGAGAGTCTGCGCACCCGCTATGCCTGGATGGGGCCCCGGTGGGCACTGGCGGCTGGAGGGACCTCGGGTGAATCTTCTTGGCGGTTGAAATGGGATCTGTGGTAACTCACGGACGCTCCCTTCAGGATCTGTGGAAATGAGGAAGCggggagagtgggg…
>XR_001918690.1
CTTTCTAGCTATAAAAAGGGGCAGATGAACTTGAGTGCTTGTCAAGATCAGAGCTTAGTTTCCTGAAGCATTGAAGGGTCTGAAATGTGTAAGAAGGGGTCAGAAGGCCTTGGGAGAACTGAAAAAGAAGTCACTGGCCTGGCTTCAGTCACCTGTCCCCAGACCAAACCACAGAAGATCAATGTGATAGCTGGAGCTCTAGCTGCCACATTGGACCATGAAGTGAATTTGAAGATGCAAGTCATATGCTAAGGATGGCAGAACAAAAAGAGGAAATCCGAAACTTTGATGACACTGTAGCTCCCATATCAGCCAGAatcctgttttattttgtatGATAGAGAAATAGGCTTCTGTTTTATTGAAACCATTGTTATTTCCTCCTTCACCTGGGACATC…
>XR_001918698.1
TCTTAAGCAGGCTCCATCTACTATTTGAAGCTTCTGCCTCAGCTTGCATTGTTTGTAAGAGAACCTGCATCATACCTTTATCTGTAGCCTTCCCTTAGGTCTTAAGGATCCTGAAACTTTCCTGTGGACATTTGGTGGAACAGCAATCATGACTGTGGGAAAGAGTAGCAAGACGCTTTGACTATAGGATGAGATGTATCCTGCAAGATGGTCGTATCTTCATTGGCACCTTTAAGGCTTTTGACAAGCATATGAACTTGATCCTCTGTGATTGTGATGATTTCAGGAAGAtcaagccaaagaatgctaagCAGCCAGAGCGTGAAGAAAAGCGAGTTTTGGGTCTGGTGTTGTTGCGTGGGGAGAACTTGGTTTCCATGACTGTGGAGGGACCACCCC…
>XR_001918699.1
GAAGCGCCGGAGGCTCCCACCCTCGCCGAGTCAGCCCATGCGGGGCTGCGGCGACGTTGCCCTTTTAAGAGACAGCCTCTGTTAACCCTCTCTTAACGGGGCGTCCCGGCGGGGGGCTCCCGGCGCCCGCCAACAGCCAGCCTCCTCCCCGCGCGGCACTTCCGGACCCCCGCCGTTGCCCTTTTAAGAGGCAGCCCCCAGCAGCTCTTTCCCCCGCCCCTTGTTGCCGGCGCGCAAGGCGGGGGAGCCCTGCTGGAGCGGAGAGCGCTGTCCGCGCGGCCACTGGAGACCGGGCGGCCGGCCGggcaggcggcggcggcggcggatgGGGACTTGGAGTCGGGCGACTGTGGCGGCTGTGGCTGTGGCGGCAGCGAGGAAGCAACTGAcgggccggcg…
>XR_001918700.1
GAAGCGCCGGAGGCTCCCACCCTCGCCGAGTCAGCCCATGCGGGGCTGCGGCGACGTTGCCCTTTTAAGAGACAGCCTCTGTTAACCCTCTCTTAACGGGGCGTCCCGGCGGGGGGCTCCCGGCGCCCGCCAACAGCCAGCCTCCTCCCCGCGCGGCACTTCCGGACCCCCGCCGTTGCCCTTTTAAGAGGCAGCCCCCAGCAGCTCTTTCCCCCGCCCCTTGTTGCCGGCGCGCAAGGCGGGGGAGCCCTGCTGGAGCGGAGAGCGCTGTCCGCGCGGCCACTGGAGACCGGGCGGCCGGCCGggcaggcggcggcggcggcggatgGGGACTTGGAGTCGGGCGACTGTGGCGGCTGTGGCTGTGGCGGCAGCGAGGAAGCAACTGAcgggccggcg…
>XR_001918702.1
CCTGCAGCTCATCTTCAGCCAAGGGACCACTATGCCCCGGGGGTTCCGGGTTTGGTCTTCCTACGGACGGTGCTGCGCCAGGGCCCTGAGCCataagggggtgggggaggggtggggagatcCCAGCACTGAACCCTTCTGCGCCGCTAGCTCTTATGTATCCTACGTGGAGGGGTGACTCGGGCTCTCCCCCAAGACTTAAAGAAAGGAGAGAGCTGTAGGGGCTCTTCTTTAATAAGCCGAAGCTCTTGCAAGGAGGCGGGCACCGAAAGTAGTGGAGCTCAGCCCCAAGTATCTGGACACCCgccagggaagaaaggaagggaaagagcaaTGTCTCTGTGCTTCAACCCTTGGCCTTCTCACAGAGGTTAGGAAGAGCAAGCTTTTGTAAGTAGA…
>XR_001918703.1
CGAGAGGCAAGAGGGCTTAGGACCAGCCGCTTCTTCCACTTGTAGAGAAAGAGAAACTGCGGTGGCGGGAAAAGACCCCTCCCTTTCGGGGGACAGTGGGTGACGCTGTGTCAATGCTCTGACGACTGGACACTAGTTTTCGCCCAGAAGgaTATCAATGGATATTATAAAGGGAAACTTAGATGGAATTTCAAAACCAGCCTCAAATTCAAGGACACGTCCTGGGAGCCAAAGTTCAAATGCTTCTTTGGAGGTGCTCTCACCAGAACCAGCATCCTTCAAGgcagattccatactcctgagccaccagggaagcccagtcacacCACCTTATCCAAAATCCAGAGATCTgaaagctgctgctgttgctgcctcTGATATTCTACACATCTCTCAGAA…
>XR_001918705.1
AGCGCAGGACTCGGGAGAGCCTCGGGACATGGTCCGACTGGAAACAGGCTCCCCACCAGCCCAGGGCCGCAGTCGCTTAGGCTTTCCTGGAAGTCTTCAGCGTGAAATGCGGCTCCAGCGATGTTTCCACCCCTGGTGCTGCTTACCCGACACTGCAATTATGGGGGGAAGAGAATAGAGTTAAGAAGGGTGTGTTTTCCGTTTCAGCTCGGTGCTTGACTAGGAAAACCACACAGCCTTGACCGGTGGGCTCAAGGCTCTACTGGAAGCTGGTTCTGATTGTAACTGTCTCAGCTTAAGAGGCGAGGAAATGAGAACAAGTAAGAAGCACGTTTTCACCTTTCCACATCTGCTTCTAAACCAAGGGGGAATGTTATGAGAGAATAAAAGAAGACAGCA…
>XR_001918706.1
CGCAAGCGCAGGACTCGGGAGAGCCTCGGGACATGGTCCGACTGGAAACAGGCTCCCCACCAGCCCAGGGCCGCAGTCGCTTAGGCTTTCCTGGAAGTCTTCAGCGTGAAATGCGGCTCCAGCGATGTTTCCACCCCTGGTGCTGCTTACCCGACACTGCAATTATGGGGGGAAGAGAATAGAGTTAAGAAGGGTGTGTTTTCCGTTTCAGCTCGGTGCTTGACTAGGAAAACCACACAGCCTTGACCGGTGGGCTCAAGGCTCTACTGGAAGCTGGTTCTGATTGTAACTGTCTCAGCTTAAGAGGCGAGGAAATGAGAACAAGTAAGAAGCACGTTTTCACCTTTCCACATCTGCTTCTAAACCAAGGGGGAATGTTATGAGAGAATAAAAGAAGAC…
>XR_001918707.1
ctgaattcaACTGATAAAGACTAGGGAATGAAAATTTATTCAGGCTATTTGAGAAAAGGCTGTTTACTCCTTTGTTTTGACTTGGAGATGTGGATTATCTTCCTTCATCTGATTATTCTCTTTTCCCTTTACTCTAAAAATCCTATTACTAGTTGAAGTCTGATGCACAGGAAAGCCCTATTGGGtcatgaaaaagagaaatacagtttGTAGGTGCTCTGTGTTGAAAGTAAATGTTAACCTAAACATTTATGAGGGAGATGCCTATCTATCACAAAATTAGAACTTCCTTAGCCTCCAGCTTAGAAATCATATCCAGTTTACAGAACCTTATTAGGTACATTCCATGGGAGAAAAGCCTCCTTTTAACCATATTTTGGAGATTTAGAAACATTGTCT…
>XR_001918722.1
CTGCCGCAGAGGGATGACGTGTGGAGTCCGAGAGGCTCATGGCCCAAGTTCGCTGGATCGCTAcagacagaaagaggaaagagaagagaggCCTCCCCTTCACAAGACAAGGTGGCCAATACTTTGAGCCCCtaccaggaagaggaggaagtgcTACCCAGCAGAGACAAACCCCAGGTCAGCCTCTTCCCTCCCCTGCCAACAAGGACAAGGACACTGGACCCTGAGTTCTCTGCCATCTCCATGGTCCTGGGACAGCTCCATCACAGCCACATGTTTCAGGAAGCTCTGCTCAGCTCTGCCATGGTGAGACTCATAGCTCACAGTGAATCCACAAAGGTTGGATGAAATCCCCTCTTCTGGGCGATCCATCCTCCATTAAACTCCTTGGGACTGACC…
>XR_001918724.1
GCTAcagacagaaagaggaaagagaagagagggtAAGAGCTGGACCCACAGAGGCCAGAGGAAGCCCTGCCTCCAGCCTCGTTTCCTACTTCAACCGTCTCCCCCTATCCCAAGGCTCTAGCATCTAGGCTACACCAGGCAACTAGGAAGTGCACTGGGGGTGCAAAGGCCAAAACACCTCCCCTTCACAAGACAAGGTGGCCAATACTTTGAGCCCCtaccaggaagaggaggaagtgcTACCCAGCAGAGACAAACCCCAGGTCAGCCTCTTCCCTCCCCTGCCAACAAGGACAAGGACACTGGACCCTGAGTTCTCTGCCATCTCCATGGTCCTGGGACAGCTCCATCACAGCCACATGTTTCAGGAAGCTCTGCTCAGCTCTGCCATGGTGAGAC…
>XR_001918733.1
CTTCAACCTTGAGTGATCACAGTTTTTGAAAAATCCCGATGAGGCATTAAAGAGGAGGAGGAGTGTCCCAAGGGAGGTGAGCTGGAGGCAAAGTAAGCACAGCTTCCTCCCCACTGGTACTAATTCATGGAAATACATCATgttggttttaaaaaatggaagtctGAATGCTTGGTGACAGAGCctgcagcaagagaagaaaaaaaaatgttgcctgtTCTTCCAAGTTGCAGAAAAACTGGTACTACTATGCATCATAAAACTGGccattaaaatgttatttctaaCAGAAAATTCTGGGAAACACCCAGACACTAAATATATCTTACTGCTCATCCCAGACCTTTGCTGAAATGTAACCTTCTCCTTGTAGCCTTTCTTGATcagctaatttaaaaa…
>XR_001918743.1
CCCTGGGTTGGACACCTGTCACCTGGGcgggagaaggaagaaagactCGGACTGGAGTTCCTAGAAAGGACAGGCATAGTGGGGTCCTGTTGTGCGAGAGGGATTTAAGTCGAAATTAGTTATTCAGACGCCGGTCGGTTAGGGTGTGGGCATGGGTGTCGGTACCATTCCCCCTACGCAGACCTTAGGCTACCAACCTATCAGCAGGCCGCAGCTACCTTTAGTCTAAAGACCTCCAGCTCAGGGCCCAGCCCGCAGCTGCGCCCGGGCCCCGCACCGAAGGGGTTAAGCGACGGCCCTCCGCTCAGACGTTTACAAACACTCGGGAGCCGGGCGGGGACCGCGCCCGCTACTCTAATGAGAAACAGGCTCGGCGGGGCCGGGGCGCAGGGGAGGGCT…
>XR_310320.3
GGCGCCTGGAAACGGCCGCCGTAGAGTTGGCGGACTTGCGAAGGAGCGAAGATGGCGGAGTGAAGCACATTGAGGCTATCTGGCCTTTGGGCCAGGGGGCGGGCCGGCCCCCGGGCGCTGGAGTGCTTCTGCCGGCCCTTTCGAGGAAGAACAATTTCCTTGCCATTTAGGTGCTTTTATATTCatctcaaaaagaaacaaaatgctgAACTCGGGATTTGGCAAGTGCTTCTACATTGTCTCCTAGAGTGGGGTAGTCCTGCTTCTCTTATCCAGTCACCTTCCCTGTTGAAATGTGGATGTTTCTTCTCTACACGTTGCCTCCGTGACTTGCACTGGAAAGGCTGCTCTTCTTTTTGCTCCCACTCACATTCAGCACAGAGAAGCCCTGGGCACAGT…
>XR_310341.3
TCTTTCCAAGGCGCCTGCGCTGAACCAGCTTCTCGGCGCCATTTTGTCTGGGCAGAGGTGGCCGCAGCTGTATCGCATTTTATGTTTCTGGCGAGAGGAGAGCGGAATCTATATCCCGTGAATTCATTTAACTGCGGCAGCCATCCGCCGGTTCCTCCAGGACAGCACCTAGTGAAGGTCGGAAGAGTCCGGATCTCTCAGAAAGCAATTGGTCTGAAGAAAACAGAACAGCTCAGTGACAGACATCTGCAAGTATTCCTGAAgaaatTAATAGAATATTCAGCTTCCCCACGCGGTAATCACCTGTAATGCCACTGCCTGACTTAAAACTTATTATCTGATCCAAATGATGCCTGTCAGTGGGCGtttgagaaaaaagagaagtgtCTTGTATCACGA…
>XR_310351.3
CCCAcggtgtcgcagagtcagacccgactgagcaactgaactgaaagAATGTTTCTGCTAGTCACCAGGAGCAGTCATCACCGTGAAGGACTTCGGGACTTCTCTGGATGTAAGGAGATAACaagaactgggctcataaaatcgACTCTGAAATTATTTAACCATCTGAAGActtgtttttccagtttttcccagagcacagagtgcctcttTTCTGCCCTCcaccctgaattcctttcagggaTTGTTGAAAGTCAGCATAATTTAATTCttgtagatggcaagtgccaatttgtagttgacaggaGCACTGTGGGAGGGAGGCATGAGACTACTAGAAAAAAGCCAGAAATCCTA
>XR_001295432.2
CCCGCCGCCCCGCCGTAGCCGCGCTTCACGCCCCGGGTTCGCAATGGCGGACGTGTCCGAGAGGACGCTGCAGTTGTCTGTACTGGTGGCTTTCGCCTCCGGAGTGCTCGTGGGCTGGCAGGCAAACCGGCTGCGGCGGCGCTACCTGGACTGGAGGAAGAAGAGGCTGCAAGACAAGCTAGCGGCGACGCAGAAGAAGCTGGATCTGGCCTGAGACCCCCGCCCTGTTGGTCCCCGCCGACTCCCGCGCGACCACCTCGAGGGCATCTAGCCTGTCCCGTGCGGGGCCTCGGCCATAGCTAGGCCCGTCTCACGCCCTCCGCGCGCAGTGCCAGGCTTGTCTTGGAGTTGCTCATTGAAGGTGGATATGGAGAACTGGACAGAAATAATTTCTCCTTG…
>XR_001296231.2
TCCAGGGTTTTTGTCACACAGGCAGAGCACAGATTTTTTTGATTATGTAGATTTCTTTTCCTGCCGTAGTTTCATATGCAAAGCATGCAGAGCCCCATCCGTGCTATCTCCTAAAGCAGTCATTCTGAAACCCAATCTGGGGACAGTGCAGactaaataaaatttcattttgatttgGCCTCCTGCTGCGAATGGGACTGCTTTGTCTCAGCCGACAGAACGAGCGAGCCAGAAAGttgagTAATGAAGACATTGAGATAAGAACTGACACTGAAACAGACATATACGCCACAGAAAAACCACAATCCAGGCTCATGTTGAAAGATGTGTTCCTAGAGTGGACTTTGGAAATAAGTACCACCAAACCTGTCCGTGTTAATTCTTCAAATCAAATGAGGG…
>XR_001296234.2
tctatggggtcgcacagagtcggacacgactgaggcgacttagcagcagcagcagcagcagcagtgttctgaAAGCTTCTTGGTTGTGTTTTTTGAACCTTTTTAGTGTTTGTTTCCTAATCTTCCTCCAATATGATTTAAGGCCAAAGGGTTTAATTCCCTGGAACCCAGCGCCTGGCCCATAGTAGACATTCAAATATTTGTTCCCGAAATAATACTCGGAATGAACCTACTCTCACCTGAAAGTAAGGGCAACCGAGAAGTGCCAGGGACACAGCCGCACGTTTGTTTAGTTTCCCtagctgtgaaatgggaataacgcCCCTCACACTGTTGtgaagatggagccaaagtaggGCAAATCCCTCTCCTGTTACCTCTAGCTACCTGGAAATGTGG…
>XR_001296245.2
ctttttttttctctctctctcactttttaaattttttttatttttttgagtctCAATCGTGTGGACATCACTGGGAATGAAGGGAAATAACTGACTGAATGGTCGTTGCCTTTTAAGTTTCAAACCGACATTCCAGGCGGGTTGTGCCTGAGCCAGCCTCGGGCTTTCAGACCTTCATAGCCTGGTCCTGAGAAGGTAGAGCTCTCAGCTTCTCCCTGGACTCCCGTGGACCGGAAACAAAGCAGAAACGCGAATCCCCGGCTCAGGCGTTTACTCGGAGATGGGCAAAGTGAGGCGAAGCAGGAGGGGATAGGATGTGACTGAGCCGTACAGCCTCCAGCATCTTGCTCCTGGACGGGCTGGATCCTACAGGGAGACTCTGGAGCTGgCGGTTCTCTC…
>XR_001296260.2
cggagCCGAGCTGGTTCTGCAGCTCTGTGGCAAGCCGCGGAGTTGGGATTCTGTTCCGCAGGATGGGGTTTGTTAAAATTGTCAAGAACAAGGCCTACTTCAAGAGATACCAAGTGAAATTCAGAAGAAGGCGAGAGGGCAAAACTGACTACTATGCTCAGAAACGATTGGTAATCCAAGATAAAAATAAGTACAACACACCTAAATACAGAATGATAGTTCGTGTAACGAACAGAGATATCATTTGTCAGATTGCTTATGCCCGTATAGAAGCAGATATGATAGTTTGTGCAGCTTATGCTCACGAACCCCCAAAATACGGTGTGAAGGTTGGCCTGACACATTATGCTGCCGCATATTGTACTGGCCTGCTGCTCGCCCGCAGGCTTCTTAATAGGT…
>XR_001296265.2
attctctctgcctttctcttcctcctccagcaggTTCGCACGGGCTGTCCTAGCAGGGGCTACGGCGGCCGACGAGTCCAACGTGTGACGCCTCCGTTTCTGCACGCGCTACCCAGGTCGGCTGAGCTCAGTGTTCTCGCGAGGAGGGGTAGTGGAGTGAGGTGGGTGGGTCTAAGTGCGACTTCCTCCTCTCTCGGCCCCGCCTGCAGGCGTGGGCTCTCGCCAGGTGGGCGGTTCTCGCGAGCTCCGGGTCTTCGCTGGTGCCGCGAGACTCTTCTCTGCACTGGCGGCGAGGGCGGAGTTGTGGTTTCGGCTTCGTGCCGTTTGTTGGGGCTGCGCACGGCGTGTGAGGAGCCGTGGACTCCAGCTCTGTGGAAAAAACGAAGCAAGTCTGGGAGA…
>XR_001296266.2
AGAAACAAGGCAAGAAAGATCCTACTTTTCTCTTCTCCGCCATCCTATGTGCGGTTGAGTTCTCTCCTCACCATGTCTTCTCACAAGACTTTCAGGATCAAGCAATTCCTGgccaagaaacaaaagcagaatcGTCCCATTCCTCAGTGGATTCGAATGGAAACTGGCAATAAAATCAGGTACAACTCCAAGAGAAGACATTGGAGAAGAACCAAGCTGGGTCTGTAAGAAGTGGTCTTAACGTGTGGCACACATGTTAAGACCACTTTTTTAAGCAGCCAAATCACAGTGAGAACATCACTACTGTAATGCTTGGCTCCTGATGTTTCTTATTTCCTCGCTATCAGTCTGAGACTCagtaataaatatgaaatattg
>XR_001296274.1
ACTTCCTCAGACACGGAATCAGGCAGAGGGCGCGCCTGGTTGCCTGGAAGGACTGCAGGTCGCTGCCCAAGCCCAGTGGCAGCCTCGCTGACCACGAGCGCGGGGACGCTGGCCTCCCGGTCCCCCCAGAGAGGAAACTGGATACCCGAGGAGGACAGAGAGATCCTGCTGGCTTTCAAAACTGAACTGAGGTCCCACCTTCTCACAAAGTCTCTCTAGCCTACTCCGGCTCTTCGGCATCTCTTCCACCTCTGAATCCCACATCACTTCGAGTCCTTCAAGTCCTGCCCAAGAGAAGCATGTGGAAACTGAACACAAGGAGGGGCTCGAACATCCTTGCTGATGGGTTGACTTGATCTTTCCACCAATGGGCTTCCtcggtgactcagatggtaagga…
>XR_001296275.2
ACAGGAGCAAACAGGGCTGGGGCCACTCCCTGCCCAGAACAGAGGGCACACTGTCCAGGAAGCCGAGAGTCTGTAAGCTGTGGTCTCGCTATTCCTCGTGGGATCCACATATGGAAGAAACCACATCTTTTTCTCCCTGAAGAGCCAAGTGCAGTAAGATCTGTTTTCACAGGAGCTGTAACTCGTCCATTCCACTGCACTGAGTCCTGGGTGGACGAGTGGCTGAAAGGCTGCTTCAGGAAGTTCAAGTAAAAGAGGGAAGCTGCTAGATTAATAAGGTTGCCCTGTCTTGTGAAAGGGCTGCGTGGAGATTCAAGTCCTTGgcattaaaaggaaaattaccGTGTACTTCTGTGCAGACTCATGTGTAGCAGCGGGAATGATCTGGGCTTCAAATAT…
>XR_001296280.2
ACGAAGCCTTTGGGGCGGGCGCCCGCTTGGACGGGCACGTGGGGCCCCTTCGTCCTCAGCGTCCGGGCGCCCCGCACcagtccccacccccgccccggcccTGTGGCGGCAGCCGGTGGGGAGAAAGACCAAAATCATCCCGCGCCGCCGCCATCAGAGTCGCGGCTGTGCTGATGGTTTCTGGGAAGTGCTAGAAACGGGGCCATAAAGAGAATGGCGTCCATTTACATAATGCTTTGTCTGCATTTTGCAACTCTTCGTTAAGCCCGCAGAAACCCCACCTCCTACGCTGGTGTCGTTTTAGTCGCTACCGCCTCGTCACACGTTTAAGACAATGGCGTGCATTTATCCGGGCTCTTGGGGGGGTTCCTGCGGTTTCCCCCGCGATGGTTACGCTCC…
>XR_001296281.2
TGCAGGTTCCCTTTTCCTTCGGTTGAGCCTGACAGAATAGGCCGAGTGCGCGGTGTGCTTTAGGATCCCTTAGGGAAAGCGGCTAACGTGGCGGTCCCTCAGTCCCCCGCCCCCTTCCCCGCGGGGGTGGCCGCCATATTTGCTGAACACAAAATGGCGACACGTGTCCTGGATTCGTCGCCAACGAGAAATTGGGGTCGCCCTGAAAACTTTAGAATgcgcccctctcccaccccacccacggTATGGGGCCTTCTCCACGCAACGAGTGCTGTGACCAGAatgaatTCATTTAGGCCCAGAGAGATGAAGTGACTGATTGAAGGTCACACAGTATCCAGGATGGATTCCAGACCTTCTGATAAACTTATTGACCTGCACTATCTTGTGGATATGTGA…
>XR_001296282.2
ACGAAGCCTTTGGGGCGGGCGCCCGCTTGGACGGGCACGTGGGGCCCCTTCGTCCTCAGCGTCCGGGCGCCCCGCACcagtccccacccccgccccggcccTGTGGCGGCAGCCGGTGGGGAGAAAGACCAAAATCATCCCGCGCCGCCGCCATCAGAGTCGCGGCTGTGCTGATGGTTTCTGGGAAGTGCTAGAAACGGGGCCATAAAGAGAATGGCGTCCATTTACATAATGCTTTGTCTGCATTTTGCAACTCTTCGTTAAGCCCGCAGAAACCCCACCTCCTACGCTGGTGTCGTTTTAGTCGCTACCGCCTCGTCACACGTTTAAGACAATGGCGTGCATTTATCCGGGCTCTTGGGGGGGTTCCTGCGGTTTCCCCCGCGATGGTTACGCTCC…
>XR_001296283.2
CTGCAGGTTCCCTTTTCCTTCGGTTGAGCCTGACAGAATAGGCCGAGTGCGCGGTGTGCTTTAGGATCCCTTAGGGAAAGCGGCTAACGTGGCGGTCCCTCAGTCCCCCGCCCCCTTCCCCGCGGGGGTGGCCGCCATATTTGCTGAACACAAAATGGCGACACGTGTCCTGGATTCGTCGCCAACGAGAAATTGGGGTCGCCCTGAAAACTTTAGAATgcgcccctctcccaccccacccacgatgaatTCATTTAGGCCCAGAGAGATGAAGTGACTGATTGAAGGTCACACAGTATCCAGGATGGATTCCAGACCTTCTGATAAACTTATTGACCTGCACTATCTTGTGGATATGTGAATGAATTCCAcacctcccattttacagatgaagccaCT…
>XR_001296284.2
ACGAAGCCTTTGGGGCGGGCGCCCGCTTGGACGGGCACGTGGGGCCCCTTCGTCCTCAGCGTCCGGGCGCCCCGCACcagtccccacccccgccccggcccTGTGGCGGCAGCCGGTGGGGAGAAAGACCAAAATCATCCCGCGCCGCCGCCATCAGAGTCGCGGCTGTGCTGATGGTTTCTGGGAAGTGCTAGAAACGGGGCCATAAAGAGAATGGCGTCCATTTACATAATGCTTTGTCTGCATTTTGCAACTCTTCGTTAAGCCCGCAGAAACCCCACCTCCTACGCTGGTGTCGTTTTAGTCGCTACCGCCTCGTCACACGTTTAAGACAATGGCGTGCATTTATCCGGGCTCTTGGGGGGGTTCCTGCGGTTTCCCCCGCGATGGTTACGCTCC…
>XR_001296292.2
attaaaaattaagGGAATTAAAACCCTTTTCATGAAGATGGCGCCGAAGGCGAAGAAGGAAGCCCCTGCCCCTCCTAAagctgaagccaaagcaaaagcttTGAAGGCCAAGAAAGCAGTGTTGAAAGGTGTCCACagccacaagaaaaagaagatcCGGACGTCACCCACCTTCCGGCGGCCCAAAATGCTGCGGCTCAGGAGGCAGCCCAAATATCCTCGGAAGAGCGCCCCTAGGAGAAACAAACTTGACCACTATGCTATCATCAAATTCCCCCTCACCACCGAGTCAGCCATGAAGAAAATAGAAGACAACAACACACTGGTGTTCATTGTGGATGTCAAGGCCAACAAACACCAAATCAAACAGGCTGTGAAGAAGCTCTATGACATTGACGT…
>XR_001296299.2
GAGGCGGCGACTGGGGAGTTTGCCGCCGCGGCGGGAGCTGCGGGTGTCTGGCTGCGTCAAGatctAAGAAACTGAACTGTCAATAAGTAAACAATTTTTCCACAGTGGAATCTCACAAGAGAAAGAAACCACGCTCACCGAGTCACCCAGAGGCAAACCCTGAGTCCTGGCTGACATCTCCACCTCCTCACCCACAACCAAAAGACCAGGCCAGTCTTCCTTGCCGTATGCCCCAGATCACGTGGCATTGGTGACGCATTGATCAGATCACCTCTAATGGGACACTAACTCTAAAGATGgcctctttaaaatatataatatcaatTTTCCACCTTAAAAACTATTTATCTATAggatg
>XR_001296303.2
GTGTATCAGACTGGGGCCTTTTTTTAGCACCATCTGGCAGAAGCCACCTCTCCTGCACCTGCTCCATGTACAAACCATTGCTCATTTGCCAGTCAGCAGTGTGAAAGAAGTGTGGTGAGTATAAGTTAGGTTTACTGCTATCTCAGAGAGGTGTTCTCTGAACTCCATCCTGAGAATGACAACCTGTACCCACTGCTCATTGTTTGTAGGACTGCAAGAGACCCGAGTAAAGGAACAAAGacGCTGAAATGAACACAGCAGGCCAGCTGGCAGGAAGTCAGACTGCGGTCCTTGCCTCAGAGGATGACACAGGccaaaggagagaagcaaaacaAGGCAGCCTGAGCAAGCTTTTCCGTTCCTTGTCTTGGAGCCACCGCCAtcttggactccttttcc…
>XR_001296312.2
aaattccacagacagaggagcccggcgggctacagtccatggggtctcaaagaattggacatgactggagaaCTGAGCATACCCTCCCTGAGGCAAGCATCATACAGAGTCTGTATGCATACTTATTTATTTCGTTTTCTCAACAGCCCTATAAGAAAGAGTGAAAACAAGACTGTACtttgtcccattttacagatgaggaaactgaggtccagagaggttaagttacttGCCCAAAGTAACAAAGCCAAGGAATTGGAGGAGCCTGAATTTGAAGCCTCAGAGGATGGCTCCAGAGCCCCAACAATGAATAGCAATAGGAGTATTAAATGCTCACTGAATACCTGAGGCTGCATTTAACATTTTACATGTGCTGTGTCCTTTATCCTCACAACAGTG…
>XR_001296317.2
GCGAGCAGAGGGGCTGAGAGGAAGTCAGCGGAGTCTGTGTCCTGGTCCAGCCTCCAGTAAGCTTCGCACAGAGGCAGATCGTTAGCTTCGCATAGACTTGAGCTTTTCCACCACCAGAAACCCAGGGAGAGACAGGAGCAGGCAGAGATGAAGCCAGGGAAGGAAAGCAAGATAGAAGCAGTTAAGGAAACACAGACCACACCGCAGACCTgcatccccctcctcccccgtGTGCGGGCCCCTCCACCAAGTAGGCTTGGCTGAGGGGGAGGCATGGGCACTGCTCCTGCTTCCAGGCCCTCCAGGGGCTCCACAGGGACCCATTTGGGACCAGCCACTGGCAGGCCGTGTGACCTCAGCAGGGCCCTTCTACTGACCCATTTGTGTCCCTCCTGCCAC…
>XR_001296325.2
GTCTGCTGCCCACCCAGGAGGCCCAcggggatgggaggggaggagagtCCTCGGTCGGCTGCGCACGCTGAGGGAGGCCAGCAGGGTCCAGAGCTGGAGGGGCCTGTGGGCACGCCGCTGTGGGGAGCGGACAGCTGGCCGGGGCCTGCGGCACTGTGGGCCGCTCTGCTTGGCTGGCGGGCATCTCGTGGGCCCCTGGGGTGGGGAGCGGCCGAGCGCCAGCACCCTGGGGTCGGGTGGGGCTCCCAGAGACAGGCTGTCCTGTGTCCGTCTGCACCCGCTCTGGTTGGGGGCCCGGCCGGCCAGGCAGGCCCAGCCTCCTGGGCTGGCTCTCTCAGGGTGAAGGCCTCGGCACCATCGCACTCTCCCTCCGGTCCGTTTTTCCATCTCACACCCGAA…
>XR_001918748.1
CCTGGAGAGAAACTCTATGAATATAATCTATGTGGAAAAGCCACCAGAAGAAATTCTAACCATATTCCACCCAAGAGAAATTACACAGGAGAGAAATGCAATGAATAGAAAGAATATGGGAAAGTGTATAGTTATCCTTCATTGCTTAGGATCCATGTGTGATAGATCTCAGCTGGCCTCCCTCGTGGCTCAGGGGTaagggatctgcctgccagtgcagaggacgcaggttcaatccttgggtcaggaagtcccctggagaaggagatggcaacccatgcctgcattctttcctggagaaaccccacgggcagaggagtctggaagctacggtccatggggtcacaaaagactcagacacgattTTGTGACTAAACATCTGCATTCCTCTTGCTGGAC…
>XR_001918752.1
CTTAGGAGTGCAGTCAAGATGCCTCGTGGAAGCCGAAGCTGCACTTCCCGCGTGGCCCCTCCTGCCAGCCACGCGCCTCAGATGAGAGCAGCACCCAGGCCAGCGCCCGTAGCTCCGCCACCAGCAGTGGCTCCACCGTCTGCCGTTGgctcccctgctgctgctcccCAGCAGCCAGGCCTGATGGCCCAGATGGCAACCACTGCTGCCGGCGTGGCTGTGGGTTCTGCCGTCGGCCACACTCTGGGTCATGCCATCACTGGGGGCTTCAGTGGAGGAAGCAGTGCTGAACCCGCAAGGCCTGACATCACTTACCAGGAGCCTCAGGGAACCCAGCCGGCACAACTGCAGCAGAATGGCCCCTGCTTCTATGAGGTGAAACAATTTTTGGAGTGTGTC…
>XR_001918755.1
CCAGCACTGCGCCCCCTACGACTTCCTCTGAGCAGGAGCTTCTGTAGCTGTCGAGCTGCTCAGGCCGCCCTGGCTGGTTTTCAGCCCAATCCCTGCTGTTTCtgaaggaggctggaggtggaGTAATTAGCACTTGTTCCCATGCCAGCGCTGTACCTGGAGAAATGGGCTGTTGGAACACACGGTTTGGCTGATGGATTGCTGACCTCTTGTACTGCCCGAGGCTCGTCTGTGCACTTGAACTTCTCAGCGAACGTGGAGGTGCTGGTAGAGGGTCCAAAAGCAACGCTGGGAGGCTGAACATGACAAACAGGAGGATTCAATTAGGAAGAAAGACCGCGCATCACCCGCTGGGACCACACTGCCTCATTCCTCCGCCGGATTCCATCTTTGAAATGT…
>XR_001918760.1
CAGCTCAGCGGGGCTGACCACGGGGCCGGGGCAGACAGGCACGGCCCGGCCCAGCGCGACCACGGAGTCCAGTTCTGGGGCCTTGGCCTCTCCTCCCCTGGGCCACAGGCCCCAGCTGGGACCCACAGGAGGGACTCTCACAGCCAGACCCCCCGAGGGGCCTGCCTGGCCATCACCTGATCTCGGcttcccgagtggctcagtggtaaagaatccgcctgccaatacaggagactcgggttcaatcccccgggtcggaaagattccctggaggagggcatggcaacccactccagtattcttgcctggaggatcccatcgacaggggggcctggcaggctgcagtccaggggattgccaagagtcggacacgacggagcccCCGAGCACAGTGGCGAC…
>XR_001918761.1
ctttttttttctctctctctcactttttaaattttttttatttttttgagtctCAATCGTGTGGACATCACTGGGAATGAAGGGAAATAACTGACTGAATGGTCGTTGCCTTTTAAGTTTCAAACCGACATTCCAGGCGGGTTGTGCCTGAGCCAGCCTCGGGCTTTCAGACCTTCATAGCCTGGTCCTGAGAAGGTAGAGCTCTCAGCTTCTCCCTGGACTCCCGTGGACCGGAAACAAAGCAGAAACGCGAATCCCCGGCTCAGGCGTTTACTCGGAGATGGGCAAAGTGAGGCGAAGCAGGAGGGGATAGGATGTGACTGAGCCGTACAGCCTCCAGCATCTTGCTCCTGGACGGGCTGGATCCTACAGGGAGACTCTGGAGCTGGCACCGTGATT…
>XR_001918762.1
GGTGGGCGGGGCTGGCGCGCTGTCTTCTGCCAGCGGGACCCTCGGGATCTAAAGAACTGCGAGCGGCGTGGACCGCAGACAGAGCTCTCTCACTGAATGAAGCTGATGCTGTGGACTCTTCCCAAACCGAAATGAGAGctcagttttatttggcaagcaaaggaaaatacttcCTCAAGGCATGAAGGCAGGCCAACCCAAAAGAAGTGCGGCTCAACTTTGGctcctctctttctgtttttctccttcccctgagcctgccctatgtaaattgggctagcctgGAGGCCTCTTTGCTTCACCTGAagttctcactctggtccttggaccttccttgtTCTACTTTCGTGGgctttttcctctttgtcttctAGCCACTgctattttggactccttttt…
>XR_001918770.1
GCTGCCTCGGGTGTGTAGTCACTCTGTGTCTGCCGCGCATCGCGCTCCGCCTCTCCGGGAAGACTAGGGTGCTCGGCGGGCTCTAACCGGGGGTTATCCCTGGGGGCATAAAGAAGTGAAAGAGCTCCCTGCAGAGGAAACTGGCGTTTCCAGTCtggcaggaagagagggaaaggCGAAGTTCACGAGCCACGATTGGTCGCGCCTGGTCGCGCCTCCTATGACGTCAGAGACAGAAACCAATGGGAGTCCAAGGATTTAACCTGATGTCTCAAGCTCTTCATCAGCAAAAACGTGTTATGGCAGGCAGAAGGGCCACCTGAAAGAGACTTATGCCCATCGAAGCACGGAAGCTACAGGCATTTGACCTGCAAGCCAGGGAGACACCATGATTGGAGG…
>XR_001918783.1
AATCCTATGTGTCACTGACGGAAATAAGTTTAATAAGGCATTACAATCCAATTTGAGATGGAGAAAAAGTTGCTCTTtcgaaagaaagggagaaaggagtCATGCTAACCAGATCTCTGTTACAAAAGAAAGTCATTacttgaaaaattgaaagaaactgGCCTGCGGATGCTAAGAGACGAAAGGTGGATGACACTGCCCACAGTAATGCCCATTGCcgggcctggtgggcagcagacGCCAACCCAGCGCAGAATATCCCGGTCCGTGCGGAGCACGCAGGTTTGACACACGCCAAACCCCTGCCGTCCGGCTAGTCGCACTGCCCCTGCCAAAGCAACAAACGCGGAGACCCTCTCAACGAGGTCAAGAGCAGAGCTGCCGCCGCCGATCAGCGCT…
>XR_001918788.1
GTGGAGGCGCCGGCTGGAGACGGACTGCGCCCGGAGCGAGCACCTGGGGCCGGAGAGGCGGCAGCTAACGGCGGCGCGGGGGCCGGGGAGCGCTCACCAACCAGatgagaagactgaagtCCAAAATATGGAAGAGAGATGACCACAGTCAAAATCTGATACCTTTACGATGGCTTTTGGGGGCCTGTGCACTCTCAAGAAACTGATTCCTCCTGTGTGAAAATGTAGAGAGCCTGGAAGAATGGAACATATCATGACTGGTCTCTGAATACCTCATCCTGGAGGGAGTTTTCTTGCTCTCACATATAATTCAGCGCTCAGTCAATCAACACATTTAAAGGAAGTTTCCAAACATGTCTGAAACTTTAGGTGCAGAGATTTTAGTGCCAATTGACAAGG…
>XR_001918790.1
TTTCGCAACGGGTTTGCCACCAGGACACAGGTGTCGTGAAAACCACCGTTAAACCTaagccaaaatgggaaaggagaagaCCCACATCAACATCGTTGTCATTGGGCACGTAGATTCAGGGAAGTCTACCACGACTGGCCATCTGATCTACAAATGTGGCGGGATCGACAAGAGAACAATTGAAAAGTTCGAGAAGGAGGCTGCCGAGATGGGAAAGGGCTCCTTCAAATATGCCTGGGTCTTGGACAAACTGAAAGCTGAACGTGAGCGTGGTATTACCATTGATATCTCCCTGTGGAAATTTGAGACCAGCAAGTACTATGTTACCATCATTGATGCCCCAGGACACAGAGACTTCATCAAAAACATGATTACAGGCACATCCCAGGCTGACTGTGC…
>XR_001918809.1
CAcgctttccctccttccctcagaGGATGCCCTCCTTCCTTCAGAGGATGTCCTCCTTCCAGCTCAACCTCAACCCGCTCAAGGAGCCTCTCGGCTTCATCAAAGTCCTCGAGTGGGTTGAATGAAGCATCATTTCAGACACCTCAAGATGTAACTGTCTGTGGTGTAGATTGGAAAAAGTATGTCCTTATTGGAGATTACTCTTCTTCTGCGCAGTTCTATGTGACTTTTGCAGTCTTTGTCTTCCTGTACTGCATTGCCGCCCTTCTGCTGTATGTTGGTTACACGAACCTGTATCGTGATAGTCGAAAGCTTACCATGACTGACTTTGTAATTACTATTGTTGTGACTTTTTTGTGGTTGGTGAGCACTTCAGCCTGGGCTAAAGCTCTTACAGAT…
>XR_001918810.1
CTCTGTGAGTGTAGACGCAGGTTGCGCGTGCCCCGCGCGGGAGGGCAGGCGGAGAAAGGGCCGAGGACAGAAGGCGAGATCCTCTCGACCCACCTGCTGACCGGCCAGCAGAGTCCCCCTCTCCTCTCCAGGCCCAGGGCCCTAACACCTTCCTCCTCTCCACCAGCCAGCTCTGCCCGCCAGCCGGCCCCTGCATGGCCCAGGAGATTCTGGGCATCGTACCTGCCACCACGGGTTCTAGGGGCAGAACTCGCCCTCTGACAGCTCTGGAATTCAAGGCTGGCTGGTGGCAATGGCGCCAGACACAGAAGAGAGTGGGTCCTTCTAAGGACCACACCCTGGCTGGATGCTGGGCTCCTTCCGGGTTTCCTCACCCTTTCTGGGCCCATGGAGGGCAAG…
>XR_001918812.1
CTCGTGCGCAGACTCGGGGCGGAGGTTTTGTCAGAAAGGTTGACGCAATCGCGCACTTACGGGGAGGGGACTTGTGGAGCCAGtatgatGGAGCTCTCTGAAGATAAGAGATCTGTGGAAATGCTTTGAAGTCTCCTTCACCATacccctcttctttttttttttttttttttgagcatgaACTATAAAGCAGCAATTTTTCAGGCGGGGGGGGGGACACTGGACTTCCAGTTAGTCAATGATATTTATCAAATACTTATTATATATTATGCACTCTATAGGCTCTAAGAAAACAACAATGAACAAAAAGAACCTCATACAATCTGACGAGAAGGACAAGTACTAAATAATGGTGATAAATAAAATCAAGTGAATTCCACAAATGTGTAAAATTCTGAC…
>XR_001918814.1
TCAGGATAGAAACGTCCTTTGACTGCGCTGATAGTCGGTGTTGTGTTAAAGGAAAGAGATAGTTTTCAAACGGTAACACTTTCTTCCTTGAGAGGTAATGCGGGTACGTCCGTACCCAGAATCCCCGAGATCTCGCGTGGCGTGTTTCCGGTCGCTGTGCTCTCGCCTGAGCAGTAGGGCGAGGCTCGGCGGTCCGGAAACTTTTCCTTCCGCTCCCGCTCTCGCAGGATCGTCACCCGAGGCCTCTTTACCTCCGCAAATTAAGTGTCCCTGTATTCTTTGATTGTAAGAAGAATcctgctctcttttttttttttaatgcctgctCCCTGCAAAACTGTCCAATAatgagaagactgaagcATAGATTGAATAACTTGTTGAAGGTCAAGAAACTTT…
>XR_001918817.1
CACGCAAATAACAGTGTGAGGGCTGGGGCCGTGCGGGGGGGGTGGGGCGGCGGAGGGGCCGCGCTGCAGAAGGCGTGACAGCGATAGGGACTGGCTGTGCTGCCGACTCCGCACCGACCGGAGGAGGCGATGAAGAAGGCTGGCTCCTTACTCAGCCtcaagctgctgctgttgctgcccgGCTCTGCCTAGGAGCCCCTGAGGCCAAACCCCACTACCGAGTGGCAGACTGATTTGGAGTAAATCGGATCAAAACTTTGCCTCCCGTCGGTGCTATGCCCACTCTCGGAGACAGCTCCGTGTGACGTCCTGTGGGGCTGTGCTCTGGGAGCCGAGGGAGCTGGACGCCAAGACCGGAGGCATTTCCCTCCTTGCTTGCCTGTGTTCTGGGGAAGTCAG…
>XR_001918820.1
CCAGGCGTTTTATCCACACTGGGCACCCTCTCCCACTGCAGAGACCGGAGGCACCCCGCTCCCTGCTCATCCACCAcagccccctccctcttcccctttccAGAAATGTTTGGAATACAGCTGAGGGTCGCAAAGCTGGAATGTTTCTTTCTCAGTACACAGCACAGTGGGGACAAGAAAAGAATGTCAGTGTTCTCGAGGGACCCAGCTGGATAATGCAGAGCAGACACCTGGAACGTCTACAACTGCCTCCTCAAAGTAGCCCTCACCCCGCTGGGGCACTTCCACCCTGCTCTTTGGAAGCACACACCCACCAGctctattccttaaaaaaaattttttttttaattggagga
>XR_001918832.1
GCACGATGGGCAGGTGGATGGGCAGCAAACATAACCCTGGGGAATTGTTCACATATGCTAGAACCCCTATCAGGTGACAGCCCCCAGAGAGACTCacagctgcagcaagcagggagTGCAAGCCTCAAACCTATACCAGCGAGAAACCTCAGTTTTGTTCCTCCTTGTCGGCTCTGCACATTACCTTAAACTTACGCTCACCCAGTTGGTTACCCCTTGGAAGTTATAGGTATCAAAGATCAAGTCCTGCCACAAACCCTTCAACATACAAACAGTTAAGCACTTGCTATGGCTATCAGGCCTGTTTCCAAACCTCCCATTATTACACCAGGTTGTACTGCGGGGGCGTGGGGGCCGGTGAAGTGGGGGAAAGCATTTTAAAGAGTACTGCAAGATGCT…
>XR_001918837.1
GATCCCGGGCAGCCGCGCGCTTGGGCCCGGGGCGGAGTGCTCGCGGGTGTGTCCATCCGTCCAtccgccgcccccgcccgccccctgcGGTGGCTCCCTGCTTGCCCAGCTCGGCGGCCGCGCCCGGCAGATGCGCGGTGCTTGGTCCCGGCCTCCTGCGCCCCGGGCCTCCCGGCCCCGCCGGCCCCGGGCTGGCGGACGGGACCGAGGCGAGCTCCCCGGCCGCGCTCAACACCTGAGGAAACTGGCGGAAAAGTTTGAGAACGAAAAGTCCAATCGTCTTTCAGCTTCCGCCCTCCCTATGACACTTCAGCCACGGACTGCTCCAGTACTCAAGTCTGAGATGCTGACTCTGATGCATATCATTAAAGAATCAAAGTTTAGTGAAGAGCTTCCACC…
>XR_001918838.1
CACGGCGCCCCAGCCCCACTCCCGGCCCGCGACTCGGGGCCCGAGCCTCGCCTACCTGCGGAGCCCTGGTATCCCGCGGGCCGTGGCTCCCCAGCCTGTCAGCTCCGCGGCTCCCTGGTTCCCCGGTGGTGGGGGCTGGGCGCAGTCCTTGCCTCCCTGGCCCAGGGTTTGGAGGCTCTGCCCGGGAGAGTGGCGGGAGGGGCCGTCGTTGGTCGTCGACTCTGGGCTCCAGTCTGCAGCGCCCTCTGGGAGCGGACACCGAGCGCCCTCCAGGCAACAACATTGAAGAACCTGGAAGATTTTCTGCTCAGTTAAATAAGACAGTCaccaaaggacaaatactgtatgactccaTGTGTGTGGAGTTCCGAGAGTAGTCAAATTCTTAGAGACGGAAAG…
>XR_001918839.1
CACGGCGCCCCAGCCCCACTCCCGGCCCGCGACTCGGGGCCCGAGCCTCGCCTACCTGCGGAGCCCTGGTATCCCGCGGGCCGTGGCTCCCCAGCCTGTCAGCTCCGCGGCTCCCTGGTTCCCCGGTGGTGGGGGCTGGGCGCAGTCCTTGCCTCCCTGGCCCAGGGTTTGGAGGCTCTGCCCGGGAGAGTGGCGGGAGGGGCCGTCGTTGGTCGTCGACTCTGGGCTCCAGTCTGCAGCGCCCTCTGGGAGCGGACACCGAGCGCCCTCCAGctGGAATGCAGATATGATGGCTGCAGCTGGAGCAGTTATCTTGGATGATGAAGTGAACTTGGAAACCAAAGCATGAGTGGCAGAGGAACAGGTTAGAAGGAACGAGCCTGGGTGGACCCATGACCA…
>XR_001918847.1
GGAAGATGAGGAGAATACGTGTGTTAACGATGGACGGTTGGCGCCAGTGAAGAAACAACTCTTTGCTCCTGAGAAGTACTTCACAAACTATCTTTTCCATCAGGGACAACAATGTCACTGTATGACAATATAATGGAattcctgaggaaggctttggcAGCAGATAAAGCCAGTCACTACCAGTAATTTGAAAAACAGCGCAAACATATCTTGCCAAAATACAAATGTGCTCCTAAGTAACCTTGGTTCGTCTCCTGTTTCCTACACCCTAACCCTGAATGGACTGGTCTACCAACAGGACCGTTTCTCCTCCCAGTGCCCAAAATACTGTCCAATAAATCTGATGAATTTTCTCTGTTA
>XR_001918848.1
GTCCCGTCGAGGTTTTTTCCGGCGCCGCCTCTGACGGGCCGTGCGACGTCCCGACTCGACCCAGTGGGGGCCTCCCCTCTGTCCCCGGATGACCCCCGCCAAGGATGGAGTAGCTCACGAATGGGCCCTCAGAGGTGCATCTGGCTGTATCCCTCGGTCCCACCGCCTCTGTGAAGACAGCTTTTGTGACATGAGAACATTCAGGAAGTCTATGGAGTGATTCATAGGAATACAGGTCAACAGCCCACAGACAGCAAGTAACTGAGACCCGCCGAAGACTATCTGCCTCAACTTGGAAGTGAATCCTCCAGCCCTATGCTACCTTTCATTCAGACAATGGCATTCCCCCAACCCAACAGCTTGACTGCAACCTCATGAGGGAGCCAgcaacacccaccc…
>XR_001918849.1
AGGTCGGTGAGTTGGTGTGGAGTTCGTCTCCGCATGCGTGACCGCGCTGGGATGGATTCCTCTTCGTCTTCCTCCGCGGCCGGTTTGGGCTCGGTAGACCCGCAGCTGCAGCATTTCATTGAGGTGGAGACTCAGAAGCAGCGCTTCCAGCAGCTGGTGCACCAGATGACGGAACTTTGTTGGGAAAAGTGCATGGATAAGCCTGGGCCAAAGTTGGACAGTCGGGCTGAGGCCTGTTTTGTGAACTGCGTTGAGCGCTTCATTGACACAAGCCAATTCATCTTGAATCGACTGGAACAGACGCAGAAATCCAAGCCAGTCTTCTCAGAAAGCCTTTCTGATTGACCTCAGCATTACCTCTTTGGAAAAGGAAGGTAGTTCAAGAGATGAAGAGCAGTT…
>XR_001918853.1
CTTCTCCCGCCTCCACCCCCCCGGGACCCCGTGGGAAGCCCTGCCCGCAGCGCTTCAAGAGGCCCGAGTCCGGAAGGCTGGGCAGAGGCTGCGACGGGGACGGGATGGGACAGAGACCGGTTCCTGCAGAGTAAATGGGTGGGAGAATTGAATCATCAACCCCACATGGCTGCTCAGGAAGGAGGTGTTCCATGACAATCAGCACAATACATCCTTTGCAAAAGCACAAACCGCTCCATTATTGTCTTGGGTGAACTCACTTGCAATAGTTCATTAGTGgtctaACCAAAGTGCTCTGCATCCAGAAGGCCTTCCTCATTCTTTTAACAAATACTGGGACCTCGGTATCTGTCAGCCCCTGATCTTCAAGCTGAGGATATCAAGGTAAACATGTAGGAT…
>XR_001918854.1
CTTCTCCCGCCTCCACCCCCCCGGGACCCCGTGGGAAGCCCTGCCCGCAGCGCTTCAAGAGGCCCGAGTCCGGAAGGCTGGGCAGAGGCTGCGACGGGGACGGGATGGGACAGAGACCGGTTCCTGCAGAGTAAATGGGTGGGAGAATTGAATCATCAACCCCACATGGCTGCTCAGGAAGGAGGTGTTCCATGACAATCAGCACAATACATCCTTTGCAAAAGCACAAACCGCTCCATTATTGTCTTGGGTGAACTCACTTGCAATAGTTCATTAGTGaaaactatGACAGTAATTCAAGTGGCTCAAATGATAGCTCATCGTGATCAAAATCAAAAGACCAGGACACAGGAAATAGAACATGTAAAAACATCCCTCCGCTATTATACTCAATGCAAA…
>XR_001918859.1
CCACGATCTCCTTCTTGTTGTTGGCCAGCTGCTCAAACTCCTGGCGAAACAGCTTCTCCTGCATAGCCAACTCATCCCACTTCCGCTGGTACCTGAGATCTGAAAGTTCACTGGACGGCTTGGTGGTGTGGCAGCAGGAAGAGAGGAGAACGCTAAGACTGATGCAGTGACCTCATCACATGCCCTGAACGCACCGGcaccacaggctcacagagggcGCCACCTGCCGAGACGCAGCCCGCCGTCTCCGAGGCTGAGAGACAACTTACATACAGAGGCCCAGGACGAGGGAAGAACTGCCCGCTCTCAGGCAGCGTGCTGCCCGCTCTCAGGCAGCGTGGTGCACACTCCATGGATTGTCTGCAGACTCCAGACGGCTCCAGATCCTAGTGTAAGTCG…
>XR_001918873.1
CCCCGCGCGCGCCGCCAACGGCCCCTCTGGTCGTGACCGGCCGCCGGCCCCCCAGTCGGCTGCGCTGGGGCCTGTGTCCCCTGGAGCTCCGACTCCGCCCCCGCCGCAGCCAGGCCGGCCGCCGAGCGCTGGGCCGGGTGCTCCTGGAGAGCAGGAGGCAGGCCAGTCCCCGCGCAAACCCCCAGCCCTCCGTCTGGACCCCAGGGCCCGGCTGGGTCAGAGTCACTGATCCTGTTTTcagtggaggaaactgaggctcagagagtcacCGCGTGAGCTGGCCTGTCACGGGCCGTGACGTGGCCCCGCTGTGGGTTTGAGTCCAGGCCAACCTGGCCCCAAAGGCTGTCCTTGCACAGGAGCCTGAGGCTCTGAGTCCGGCCTTGGAGgctgacatgg…
>XR_001918883.1
TGGGCGGCGGGGATGGAGAGGACGGTGGCGCCCCGTTACGGGCTCCGGATGGGAGGCCGAGCGCCCGCCTGCCCCAGGGCCCGCCTGCGACCGAGCCCCGCGCCCGGCGTCTCCGCCCGGGGTGCTCTCCGCAGTTTCCTGGCTTGGAAGCCTCGGGAACATGGCGAGGCAGCGGTGGCTTAACGGGAAGGATGGCGACTGTTAGCCTGTGAACGAAGGTGAGAGTGAGCAGCCTCATGCTCCTGACCAAGCTTCTCCACTGGAGCGGGGCCGGGGTGATGTGGACTTGCCGGAAGTCAGTGGCAGCAGGTCCAGTCTGTCCACCTTTGAGCCTGGTGGCGGCATGTCCTTCCCCACCCTCTTGAGGACCCCCACTGGCTGAACCCCCTGGAAACTGCG…
>XR_001918885.1
CCCCGCGCGCGCCGCCAACGGCCCCTCTGGTCGTGACCGGCCGCCGGCCCCCCAGTGGGCTGCGCTGGGGCCTGTGTCCCCTTGAGCTCCGACTCCGCCCCCGCCGCAGCCAGGCCGGCCGCCAGCGCTGGGCCGGGTGCTCCTGGAGAGCAGGAGGCAGGCCAGTCCCCGCGCAAGCCCCCAGCCCTCTGTCTGGACCCCAGGGCCCGGCTGGGTGAGTCGCTGGACGCCGACTCggcagggagaaggggaggcCACCACGTCCCCGCGCCCTCTGCCCACGTTGCTTGTCTTTCTGACAGCACCCCAAGACTGAGGTCCGGCCTGTCCGCGCGGGCAGGCCTGGCTGGTGGCCGAGGGTCAGAGGGAGCCGCGGAGAAGGGCGCCCAGCACCCCTAT…
>XR_001918887.1
CCCCGCGCGCGCCGCCAACGGCCCCTCTGGTCGTGACCGGCCGCCGGCCCCCCAGTGGGCTGCGCTGGGGCCTGTGTCCCCTTGAGCTCCGACTCCGCCCCCGCCGCAGCCAGGCCGGCCGCCAGCGCTGGGCCGGGTGCTCCTGGAGAGCAGGAGGCAGGCCAGTCCCCGCGCAAGCCCCCAGCCCTCTGTCTGGACCCCAGGGCCCGGCTGGGTCAGAGTCACTGATCCCGTTTTCAgtggaggagactgaggctcagagagtcacCGCGTGAGCTGGCCTGTCACGGGCTGTGACGTGGCCCCGCTGTGGGTTTGAGTCCAGGCCAGCCTGGCCCCAAAGGCTGTCCTTGCACAGGAGCCTGAGGCTCTGAGTCCGGCCTTGGAGgctgacatgga…
>XR_001918889.1
CCCCGCGCGCGCCGCCAACGGCCCCTCTGGTCGTGACCGGCCGCCGGCCCCCCAGTGGGCTGCGCTGGGGCCTGTGTCCCCTTGAGCTCCGACTCCGCCCCCGCCGCAGCCAGGCCGGCCGCCAGCGCTGGGCCGGGTGCTCCTGGAGAGCAGGAGGCAGGCCAGTCCCCGCGCAAGCCCCCAGCCCTCTGTCTGGACCCCAGGGCCCGGCTGGGTGAGTCGCTGGACGCCGACTCggcagggagaaggggaggcCACCACGTCCCCGCGCCCTCTGCCCACGTTGCTTGTCTTTCTGACAGCACCCCAAGACTGAGGTCCGGCCTGTCCGCGCGGGCAGGCCTGGCTGGTGGCCGAGGGTCAGAGGGAGCCGCGGAGAAGGGCGCCCAGCACCCCTAT…
>XR_001918890.1
GCGAGCAGAGGGGCTGAGAGGAAGTCAGCGGAGTCTGTGTCCTGGTCCAGCCTCCAGTAAGCTTCGCACAGAGGCAGATCGTTAGCTTCGCATAGACTTGAGCTTTTCCACCACCAGAAACCCAGGGAGAGACAGGAGCAGGCAGAGATGAAGCCAGGGAAGGAAAGCAAGATAGAAGCAGTTAAGGAAACACAGACCACACCGCAGACCTgcatccccctcctcccccgtGTGCGGGCCCCTCCACCAAGTAGGCTTGGCTGAGGGGGAGGCATGGGCACTGCTCCTGCTTCCAGGCCCTCCAGGGGCTCCACAGGGACCCATTTGGGACCAGCCACTGGCAGGCCGTGTGACCTCAGCAGGGCCCTTCTACTGACCCATTTGTGTCCCTCCTGCCAC…
>XR_001918891.1
GAGACGCGGCCCCGCCGCCCGCTGGCGCCGCCCAGCGCGTCCCCGAGGCCCCGCCGCGCGGGCGTCCGGGGCAGGACGGCCCGGGGCGCGGGCCAGCATCACGTTGCGGAGGAGCCGAAGGCTAGCCAGGAGAAAGCTCTGCACAAAAAGCGGGCTCCACACCCCTGGCAGGGATCCGACCGCCTCTGCACTGCTGAAGGCTCACCCAGGCGCAGATCAGGAGGGCAGTGCTTACAGAAGCTGCTGTCGGTTTCTGCCTAGTGTACAATGTCTTTTCATGCAGGACAGCGGATGTGTATCTTCAGATGCAGCGGTCTGGGTCGTGTCAGACTCGCAGTGGACACCTGACAAGTCCCGCCCGAGGTGAGGGCCTCGTCCCTGTCATCGGCACACCTGACA…
>XR_001918893.1
GCGGCGGGAGGcccgggcgggcggcgggcgcctGCAGGTGGCTGTGCTCGGCGACTCGCGGCTTCTCTCTGCGGCTCCactcgtaaagaatccgcccgcagtgcgggagacctgggttcgattcctgggttggaaggtcccccggagaagggaacggctacccagagcagcattctggcctggagaattccatggactgtatggtccctGCCCGCAGAGTCGGTCGGCGCTTTCACTTCCACTTCGGCCCCAGACATTCAAGGAACAAACAGTAGCTGAGCAGCCCGGCTCTGCGGGGAACGGCCCAGGCAGGAGAGGGCCCCAGCCCCAGGAGCTCACATGCTAGACCATTCCAGAGTCTTAATGGACACTTCAGGCAGCGAGCAGAGCACGCGGCAG…
>XR_001918894.1
GCGGCGGGAGGcccgggcgggcggcgggcgcctGCAGGTGGCTGTGCTCGGCGACTCGCGGCTTCTCTCTGCGGCTCCactcgtaaagaatccgcccgcagtgcgggagacctgggttcgattcctgggttggaaggtcccccggagaagggaacggctacccagagcagcattctggcctggagaattccatggactgtatggtccctGCCCGCAGAGTCGGTCGGCGCTTTCACTTCCACTTCGGCCCCAGACATTCAAGGAACAAACAGTAGCTGAGCAGCCCGGCTCTGCGGGGAACGGCCCAGGCAGGAGAGGGCCCCAGCCCCAGGAGCTCACATGCTAGACCATTCCAGAGTCTTAATGGACACTTCAGGCAGCGAGCAGAGCACGCGGCAG…
>XR_001918895.1
GGCTGGAGGGCGGGGGCCCACCTCCTGGTGCCGAGCCCTCcccagggtggtgggggaggggaacggCTCCTGGCCATGGCCTAGGGCACCTGGCACCCTGCCCTCAGACCCCAGTGTCCCCTGCTCTGGCCCCCGAGCTGTGTTGGCACCTGTCTCTCCTGCTCCCTGGCTCTGAGCAGGCCTACCCCATGACCCCGCTGGGCCGTCCTGCTGGTCAGACACCCCGGCCTTCTCCAGAGCCCTCACTGCAGGGCTCCTGCTTGCCTCCTCCTGAGATCCCTCCTGGGAGGCAGGGCCCAGAGCCCCAGGGACCTGTGGCTGAGGCAGAAAGGGCCCCTGGGGAAGAGCACGTGGCTTCAGGGGAGCAGGCAGGGAAACCCCCCCTCAACTTCCCGGGTC…
>XR_001918908.1
TTCCAGGGCAGCTCAGTAGAGGATACCTGGAGCGCACTGGCTAGCAGCCTTCGCAGGACCTGGTCCCGGCCGTAGCAGAGGAAGCTGTTGGAAGATGCCAGCACCCAGCTTGCCAGAGCCACTTTCCCCGCACCTGCCCCCGGGGCCTGCATTCCAGCaaggggagcctgctggggtcCCTGGAACTCCAGGAGCAGAGCCGCCatcgcccgccccgccccgccccagccggGGGCCTCCCCTGGCAACAGCGCCTTCATCCTGCATCTGCATTCCCGTCGCCTGGCGCCCAAGCACCCGCGGTCCCCCCCGGGCACCAGACTGGCCCTCAGCACAGTAGAGGGTTAACGGAGCCCAGGCTCCCGGAGGTCCAGGCTGGCGGGGGCGGGTGGGG
>XR_001918909.1
GGAAGCCAGACCTACTTCACACGGTTCCAAGGAGACTGgcccTTTCTTCTTCCACCCCGGAAGGTTCAGAGGAGGGAGAGGCTGGCAGTTCAGGCTGAAAAGGAAGAGACAAAGGCGGCCcagagggagcctggcagacacTGGTGTGCCAGCCTGCCCTGGCCCCCCCAGCCCTCGAGGCCCGAGTGGAGGGGGCTGCGGGGACGCAGGCCTGGCCCCCGTGTTCATGCCAAGGGCCCAGACCAGCCTGGGAAGAGCCGATGGGAAGAAGTGGGGCATGGAACAGCCAAGGCGACGGGAACGGGAGTGAATTCTCCCCCACAGGGGCGGGCGGGACCGCCTCTTGGCCCAGAGACTTCCTTCAACCACGACCACTGGACTCTGGAAGGCGGGCTGGGG…
>XR_310355.2
TGGGAATGGGGACTGCAGGGCCTTCCCTTGGTTTGTATCCAAGGCTGCCCCTTTCGGCGTTGTAGCCTGGGgctgtgtttttcttcttcttcttctcataCTTCCTGTATGaggttagtttttttaaaatgataaacaaactatttttttaaacctttttttttgacCTGGTCATGTGTTGCCAGCTACCTATCCTGCTGTGAGCCTTCAGCCGTCAGCCCCCTACCTGTGCACCACCGGGCGTGAGCGGGGTTCCAAAGCAGAGGGGGTCTGTGCTCCCCTCTGCTCAGAGTGGCAGTCAGAATGTGGCGGAACATCACGATCAGGATGCTGGACTGGAGGTTGAGTGCTATCAGGTACCAGCTGGTGGCTGAACTTCCCCTGCCTCCCAGAATAACT…
>XR_310358.3
ctttttttttctctctctctcactttttaaattttttttatttttttgagtctCAATCGTGTGGACATCACTGGGAATGAAGGGAAATAACTGACTGAATGGTCGTTGCCTTTTAAGTTTCAAACCGACATTCCAGGCGGGTTGTGCCTGAGCCAGCCTCGGGCTTTCAGACCTTCATAGCCTGGTCCTGAGAAGGTAGAGCTCTCAGCTTCTCCCTGGACTCCCGTGGACCGGAAACAAAGCAGAAACGCGAATCCCCGGCTCAGGCGTTTACTCGGAGATGGGCAAAGTGAGGCGAAGCAGGAGGGGATAGGATGTGACTGAGCCGTACAGCCTCCAGCATCTTGCTCCTGGACGGGCTGGATCCTACAGGGAGACTCTGGAGCTGgcggattcttt…
>XR_310367.2
TAGGAGAGTGCGGCGATCGGACCGCTTTGTACCTGGACTTGGCGGCCCGGCCGGGATTGTATCTACAGTGTGCCTTGTGGAGCCCCATTTTGTACCAGGAAATTCTCCTGCATCCTCAACTTCCCAACAGAATGCGTCCTTTACTGCTGGACCTTACCTGAATCCTAGCTGTCCTCTAGAGGCGTCTCTTCCCACACACTTCAGACCTGAGGGTGGTAAAAGCTATGAGGACCGCCACagatggacaaggaaatggctcAtgttcattgcagcaagacttggaagc
>XR_310371.3
AGCTAACCTCTTCCAGGCTGAGCTGGTGGTGAGAAAGGAACTGAAACTGATTTGCCCACAGTCCGTCTGGGTGATTGTTGACCCAGGACTGAAGCACAGAATCGCTGCGCACCAGCCTGCCTGGGGCACACTGGGCTGAGTCACGACTTCATCAGGAATGCAGCTAGTCTGGAATGCAGCGCAGGGGCACAGGCCTTTAGAAAGGGGAGGCTTTTTTCCTAAACAGAGTGAAAACCTACATTCATAAAGCTACAAGagatctttaaagaaaaaaaaaatcacacattacagGTAACTGAACATGTTATCTGGAAACAGAAAGCACTGAgtctcttcatttctgttttgtctGGGCTCTTTCAGgaaacaAGAGGATTCATCTGACTTAACTGGAGATGG…
>XR_310376.3
GCTGGGATGTTGGGAAGACTTCCCTGAGGAAGTGACTCAAGCTCCAAATGGAAGGATGGCTGGGTAGGAGGTGACTGGGCAGACAAAGGATGGGACCTGATATGGAAGATAACCTGGTCCAGAGGAGACAAGAACCATGCGCCCAGCTCTGAAAGCAGGTCACTCTAGCGCCCAAAGATATTTCCAACAATGCTTCTGGGATTTTAAGAATATGACACTATTCATCACTGAAGTTCCATTTACAGATCATTCTGGTAAGTCATCTTTCAGGGACCATCGAGAGTGTGACTCAGTGGTGTGCTGAAGCAGCTCCCTTCTGCTCGCCAGAGCTGACTGTACATATCTCTTCCCAATTTCACATTCAGTGGCATAGCcttggtagcttgaaattggtcatgg…
>XR_310384.3
GCCGGGGTGTGCCAAACGAATGTGCAGCCCGGCTGCTCCGCCCTCCCCCGCACCAGACCCGCCGGCCGGAATGGAAACCCAAGCTCTCTCGAAAAGAAGGGGATGATGCAAACTTAGAAACTGACCCGGCGTCCGGGAACGATGCCCCTGCGGGGCGCGGCGTCCCAGTCCCGGCATGAATGGCTGGAGCCCGATTGCATAATCGGCGCGGTATAAATAGCCGACGGGCGGGCCGCTGACGAGCTCGCTGGTCCCGTTATCGTGACTACTTCATCCCCGATGCATTCACTCCCGGGTCATTTTCCCTTTCAGCTGCAAGGCTGGGATTTTAAATAGCAGAGATGAAAGGCTCTCATTCCTGCTTCCCTGCTCCCTTGAGTTCATGTATTATGAATGAAA…
>XR_310423.3
ACGCCCACACGGCGGCGCCTGCGCGCAGCTCCCCGCCGAGGCTGCGCGGCGCTGGGGCAGGCTTTCCGAGGGCCTCAGGGCCGCTGCGCCGTCGCGCGGCTGCCCCGGGGCCCTGTGGGCATCGAGGATCAGTCAGGGCTTCTCACGCCAGTGCTGACCGCGGGCAGGTGTCCCCTGCTCCACCGCGTCAGCCGGGAGCCCCTGAGCTGCGGACCCCAGGGCTGGACCATGCCTCACCCCCACCGGGTGGATTTGACCCAGATCTGGCGGCCTAAGTATCAATGCTGAGTTTGATCAGAGGCTGTTTTTTCATGGAGACTTTATGTCCCTGTAAAACCGAACAGTTTGAACAGATTGGTGATGGCTTCCTGTGAAGAGGCCTGGAAAGAGCAGAATAGT…
>XR_310424.3
TCACGCCCACACGGCGGCGCCTGCGCGCAGCTCCCCGCCGAGGCTGCGCGGCGCTGGGGCAGGCTTTCCGAGGGCCTCAGGGCCGCTGCGCCGTCGCGCGGCTGCCCCGGGGCCCTGTGGGCATCGAGGATCAGTCAGGGCTTCTCACGCCAGTGCTGACCGCGGGCAGGTGTCCCCTGCTCCACCGCGTCAGCCGGGAGCCCCTGAGCTGCGGACCCCAGGGCTGGACCATGCCTCACCCCCACCGGGTGGATTTGACCCAGTTGGTGCCTGGCCCGGCTGGGTGGGCGGGATGACGCGGGGCCCGCTACGGAGTTAGAAGCCCGGGGGTTTTCATCCATCGGACCTGTCAACCATAAAAGTAGCCAGCTGTTTGGATCTGGCGGCCTAAGTATCAAT…
>XR_001296334.2
CCCGGTAGCTCTGGGCTCTGCGGATCATGTCCCGGATCTCCATGTTCAGCTCCATCAGCTTGGTGCAGATCTCAGTCAGGCTCTGGTTAGACCCCACCAACGCgatcttagttccctgaccagggagcaaacctgctgcccctccctgcattggaagtgtggagtcttaaccaatgaaCCACAAGGAACGTCCCCCTTAGAAATTTTCGACACGTCAGAAGCTTTCCCAGGGCCAGCTCTGCAGAACCAGGAGGTGAGCTGTGCTAATTCACTGAAGGCTTGAGGCTGTGGCCTGGAGATCCCAGAGCTGCGACGCTTTACCCTGACCTACGTTTCTATGAACTTCAACTCCCCAGAAGCCACTCCACAATGAATTCCACGGGCAACGGAGAGTTTACA…
>XR_001296335.2
CCCGGTAGCTCTGGGCTCTGCGGATCATGTCCCGGATCTCCATGTTCAGCTCCATCAGCTTGGTGCAGATCTCAGTCAGGCTCTGGTTAGACCCCACCAACGCgatcttagttccctgaccagggagcaaacctgctgcccctccctgcattggaagtgtggagtcttaaccaatgaaCCACAAGGAACGTCCCCCTTAGAAATTTTCGACACGTCAGAAGCTTTCCCAGGGCCAGCTCTGCAGAACCAGGAGGTGAGCTGTGCTAATTCACTGAAGGCTTGAGGCTGTGGCCTGGAGATCCCAGAGCTGCGACGCTTTACCCTGACCTACGTTTCTATGAACTTCAACTCCCCAGAAGCCACTCCACAATGAATTCCACGGGCAACGGAGAGTTTACA…
>XR_001296343.2
ACATCGGCGGAAGTGAGTGGAAGGCGCTCGAGTCACCTCCCGGCTGCAAGCTGGGCGGGAGCGGGCGCGGGGATGCTCGCTGCAGCGGGACGGCCTCCGTCCAGACTGCGGCCTCAAGGACCCCGCGTGCGTCTTGATTCCGGACCCCCGCGCTTTGAAGTAATTTGCTTGTATTTCAAGCGGAAATCGTAGAAAGCAAGCTCACCCACAGGAGGACCAGTGCCTGGGAGAGGGTGCGGGACAGCGCAGGCTCGGCTGAGGTTTGGTCCTGATGCTGTGGAGGACATAACCCACCCAACTACATGTTACCTGGAGATTCTGCAAATTAACTGCCTTCATCACTGGACACAACCACAGACTGCAAGTTGACGGTTACCGTGCTAGCACCTGTGTTCATTT…
>XR_001296349.2
CGTCCGGgcgaaggaaggaaggagggcgcGGGGCGCCTGGAGGGAGCCGCGCGGGGCCGGGGCTCCCACGCTTGAGGTCCCGAGGGACCTGGGGCCAAGGGCGCTGTGAGGCTTGgcggagggcggggagggggggctcGGGCCTCTGCTCTCTTCGTCAGCAACCCCGACCGCCGGGGGAGGGGCAGTGTGCTTTGCCAGGTGCGTCGCCCCGTCAGTACAAAATCTCTGAgCCAGCTCAGctgtcttttaaaaagaagacatgTCTTAAGAAGGAGCAATCTGCAAGCCAGCCAGAAGCAAAGACGCCACTGATTGACCTGTGGAAAGCGCTCCTATTCATCCACTGCTAAATGCATTCTAAGAATGCTGACTGCATTATTCAGccATGGAAGAACT…
>XR_001296350.2
CTTGgcggagggcggggagggggggctcGGGCCTCTGCTCTCTTCGTCAGCAACCCCGACCGCCGGGGGAGGGGCAGTGTGCTTTGCCAGCCAGCTCAGctgtcttttaaaaagaagacatgTCTTAAGAAGGAGCAATCTGCAAGCCAGCCAGAAGCAAAGACGCCACTGATTGACCTGTGGAAAGCGCTCCTATTCATCCACTGCTAAATGCATTCTAAGAATGCTGACTGCATTATTCAGccATGGAAGAACTCCACTCAGAGGGAGTCGTGATAAATCAGAGCATCAGCCCTTTCCGCTTGGACACCAATAAGTCCTGCACTTCAAAATTGCTGACCTAAAAAGGATGCTCAAGAaggagcaagttttttttttttttccttgtaaagaAAGCAA…
>XR_001296353.2
AGGAAGATGGCGGCCACCCTAGTAGCAGCTTGGGGAACCAGGCCGGCACCAGCTTGGGGGCCTGAGGCTATTGCCCCCGACTGGGAGAACCGGGAAGTTTCCACAGGGACCACTATCATGGCCGTACAATTTGATGGGGGCGTGGTTCTAGGAGCCGACTCCAGAACAACCACTGGGTCGTACATTGCCAATCGAGTGACTGACAAGCTGACCCCTATTCACGACCgtattttctgctgctgctcaGGCTCAGCAGCTGATACCCAAGCAGTAGCTGATGTGGTCACTTATCAGCTTGGTTTCCACAGCATTGAGCTGAATGAGCCTCCGCTGGTGCACACAGCGGCCAGTCTCTTTAAGGAGATGTGTTGCCGATACCGAGAAGACCTGATGGCAGGA…
>XR_001296360.2
TATCTGTGACAATTATAATCAGATTGCCTTTTGGAAGAGAaatatggacagtgactgcagtccttgctgtcatttttttcttgctaGGCTGCTCGGGATCTTACTACCTATTTTTTTTACCTGATGTTTTGTAGACTATACGTAACTGTAAGAACTTCAGAAATGTTTTGATTGCAAGCACATCattttatttacagaaaataaCTCCAAAAGGAGTTTTCTATTGTAATCACTTCAATCAAGTAGCAAGGTTGGCAAGTTTTTTATGGGATGCTTGGGGAGCTCTGTTCAGACTGTGAGGACAAGGATGGTTTCCTATCATGTATCTCTCATCCTTCTGATGTGACCACAGCACCACTTGAGGACAAGACCGCAGGGCGGGATGACGCTTCTCTTAAG…
>XR_001918913.1
ACGTGTCTGAACTGTGAAGGCGGAAGCGGGGACGAGGTCGCTCGGGTAGGAGTTGGCGAGGTGCGGCTGGCTGCTGGGCGTGCGCACGCGCAATCCGCGCAGTGGGCGGGCCAGATTGCGTCTGGAGCCGGGAGACCATTGCTAGAGAGATTTGATTGAAAGTTAAACATCAGAGGAATGGACTTCATAAACAAAAACTGTGGCCCCCAGTTCTACAAGGATCAAGCCATTTGCTACTGCAGTCACCCAACAACAGTGcaccctgaggggaattcaggatggagaagaAACAATATGCTGTGCTTTGGAGCCTGGCCCTGgatagttaagatgcatatctaAGGAATAATTTCACTGAACTCAGATGCTTGCATCCACTCATACATAGAGATGTCTGTt…
>XR_001918922.1
GCGCCCCCGCCGCTCCAGCGCACGTCAGACTCAGCGCCCTTCCTCGAGGGGCGCCGCCCTCTGACCCCACCCGGAGAGCGCCCGCTTCTCAGGACCCGCGTGGACACGCAGGACCTCCTCCCGACCTCAAGGCCCCTAACCGCACCCCGTCCTCCAAAGACAAGCACAAGAAAAGCCAGACTGGAAGTCATCACGGGAGGGAAGAGAGTTTTGAGCTGAAGAAAACACTCTGACTTGAATTCTCTTCTTTGTGGAGAACTGACAGCAGCCTCTGTGTGGATCGGACCCAGAAAGCTGCCACGTGCCGGCGGGTGGAACAGCCACGCCCGTGCCCGCAGAGAAGGGGGCGCAGGCTGACTGCGTCGGGCTCTTACAGGCGCTGGAGCCAAATTAGGACTT…
>XR_001918931.1
aaaataaaattgattatgaGTCACTAATTTCTTTGTAATCAAAAGAAAATCtgggtgtttttaaaaaaacacccagatattttcttaattcttaCTAATATCTGCCTTGGTTAGAAAGCCTGATCAGGTTGACTATCATAGCCATGAAGCCTTTCCATTCATCTTTGTGTTGGCTGCTCCGTACTTAGGACAGCCAAAGTGAATGGCTCTTCTTCTGGCGGTCTGAACTACTCGCAGTTTTGACAAAGGCCACTACAGCCCATGTGCCTCAGAATAATCCTAGTCATGTCACCAACCACCCTTCTGCCGAGACACCGCCTCCACCAGGCCTGGAAGTGACCTAGTACAAAAATGACTTTTGGCGGAGACTGGGAGATGAAAGGGTGTCAGCACACTGAC…
>XR_001918936.1
ACATCGGCGGAAGTGAGTGGAAGGCGCTCGAGTCACCTCCCGGCTGCAAGCTGGGCGGGAGCGGGCGCGGGGATGCTCGCTGCAGCGGGACGGCCTCCGTCCAGACTGCGGCCTCAAGGACCCCGCGTGCGTCTTGATTCCGGACCCCCGCGCTTTGAAGTAATTTGCTTGTATTTCAAGCGGAAATCGTAGAAAGCAAGCTCACCCACAGGAGGACCAGTGCCTGGGAGAGGGTGCGGGACAGCGCAGGCTCGGCTGAGGTTTGGTCCTGATGCTGTGGAGGACATAACCCACCCAACTACATGTTACCTGGAGATTCTGCAAATTAACTGCCTTCATCACTGGACACAACCACAGACTGCAAGTTGACGGTTACCGTGCTAGCACCTGTGTTCATTT…
>XR_001918937.1
TTCCCACCGCAACCTGGACACCGCCCCGCGCCGCGCCGCGGGAGCTGCAGCCCAGCTGGGGGCAAGGTCACGGTCACGGTCACGCTCCgcgcggggggaggggaggggcccgcAGCCGGCCCCACCCAGcggcctctccccagcccccagccccggggAGGGGCGCCGGCGCGGGCACGCGGGTGAGTCCGGATCCTCCCGGGCCCGCGGAGGCCACGCGGGGACTGCCACCCGCCTCCCAGGGGCGCGCGGTCCGCGCTGACCAAGGCGGGACTCGCGCCACGGTGGCCCCCGCTCCCCCGTGACGACCCCGCACCCTAAAACAGGAACGGCCTGCTGGGGACCCGAACTGCAGCTCGGCTACCCAGAACTCACCTTTTCAGCAAACTCCACCGAACC…
>XR_001918939.1
AGCACCTCAGGTGAGCCGCTCAGGCTCGGCCACCGCCCTCCtcgcgccgggggcggggccggggcgggggccagGGGCGGAGCCTCCACGCCCCGCCCAACAGCCGGGCCCTGCCGCGCCGCtgcggctcctcccccctccttcCGTCCGCACTTCTTCCGTCGgtccttccttcctgcctgcctgccgcGCCCGCACGCTTCGAGGCATGGGGCAGAGCCTCCGGCCGGCCCGCGCCACCTGAGGATCCCGGAAGCCGCCCCCGCCATGGAAGAGGACCAGGAGCTGGAGAGGAAAGCAATAGAAGAGCTGCTGAAAGAGGCAAAACGTGGGAAAACAAGAGCAGAAACAATGGGACCAATGGGCTGGATGAAGTGTCCTCTTGCTGGGACAAATAAA…
>XR_001918944.1
ctTCCACCCACCCAGCCCGACACCCCTCGTCCCTCCCCCAACAGCCCTGAACGGATAGACAGGAAGGAGGTTCGTCATCTTCGTCGTCGCATCCAGCAGCTGCTACAGCCAGTGCCACGTGCCTTGTAAGATCAGCAACTACTTGAAGTCAAGGACTATATCATTCTTACAAATAAAACCTTCAGCAGTATATTGTGATCATTGACTGATACATGcagaAGTTGCAGGAATTACAGACTGCCTGCTTGCTGCTGATCTGGGATGTGGCTGCTTAAAGAGTGAAATCTCATGACCTGCAGTGGTTATACACAGGTGCTGGTGCAAATGGTCACTCTCCTGCCTGGCTGGAAGGTCCCTCGATGGGGATTTGTGGCAGCGGATTCTCACATTCTCTAGGTG…
>XR_001918946.1
gccattcccttctccagggaatcttcctgacccagggattgaacccaggtctcctgcattgcaggcagattcttcactgtctgagctgccagggaagcctctttATCGCAGTGTTTATGGTAATCTACCAACGGAACTCTGTCCTGAGCTCCAAGGCGTGCTTGTGCCACTGATTAAGCTGTGTGACCTGAACGAGTCACCgtcattttctcttctgtaaattgGACTGTCATTGTGTTTTCTCCTTCAGGAAGGCTGTGAGGTTCACGTGTGCAATAGTGAGGTTCACGTGTGCAATAGTGAGGTTCACGTGTGCAATAGGCACAGATGTGCCCTTTGAATTCTGTAGTTCCAAGTACATTGAAGGCGTCTTGTTAGAAAAGATCCTTCTAAATGTAC…
>XR_001918947.1
ctccagacaagaatactggggtgggcaaccatttcctcctccagtggatcttcccaacccagggattaaatccatgtCTCTGGAGTTTCCCGTGTTACagATTGCACTTATTGCATGTGAACCTCTGACGGGGGAACAGCGCCTGGGGACACACCCACCGGAGGCAGCATTGACGTCTGGGTGACACCGGGGGAGACCACAGCTTCGTGCCTCTGTGCCAGGAAGCCCAGCTGCCTCTTTCTCTGCCTGCAGAAATATTGTTAAAGGGAATGCAGACTGAGCTCCTGGAACACCGTCAGGTCAGATGTGCCTGTGTACCCAGAAGCTACAGACAGCATAATGTGCTCCTACGGTCCCAACGCTACACCTACTATGTGGGAGCAATCACAGGGAAAGACA…
>XR_001918952.1
GTCCGAGACTACAGCGCCTCTAAGACTCGGCCGAAAAATCACTAAAAAAATCCCAAAAATTTACTGAGAGCAAAGGGCACTTGGCGGAGCCTCGTCAGGGTTGGCGCAGCGGGTTTTGACCTTTAGGAGAGAGCCAGTTCTGGAGAACAAGCTAACTTCTTTGATTGAACATATAATGCATTGGAACATAATAGGAGATTAAGgttaTTAACAATAAAATGAAGACTATAGTATAACAAGCCCCCTACTTAGCCCTGCAGTTCTTACCTAGTAAGTATTAACTGGCAGCCCTCCTACCATTGCTATAAAAAAGTTACTGTTTGGCATTATGCTTTggtttatttcagaattttttcctaCTATCCTAGAATGACAACTTTCTAACTTTTCTGGCCCCCA…
>XR_001918953.1
gccgccgccgccgccgccgcgcctcTCCGCGCGAACCCAGGGCTCCGGTCCCTGCGCGGGCTCGAGAGCTCGCCCGGATCGGGGGGTCTTCCTCCTCCACCGTTGACAGGTTTTGACCTTTAGGAGAGAGCCAGTTCTGGAGAACAAGCTAACTTCTTTGATTGAACATATAATGCATTGGAACATAATAGGAGATTAAGgttaTTAACAATAAAATGAAGACTATAGTATAACAAGCCCCCTACTTAGCCCTGCAGTTCTTACCTAGTAAGTATTAACTGGCAGCCCTCCTACCATTGCTATAAAAAAGTTACTGTTTGGCATTATGCTTTggtttatttcagaattttttcctaCTATCCTAGAATGACAACTTTCTAACTTTTCTGGCCCCCAACA…
>XR_001918955.1
atcccatggacagaggagcctggcgggctacagtccatggggccttaAGAGAGTAGGACACagaactgagccactaagcacataTGCACACCCTGAGGAGACGGGAGATGCAAGTAGAATGAGAAgtccttacattaaaaaatacttttcagaaaaaaaaattccaagagcCATCATTACTATAATCACGAAAATAACTATGGAACATCTGCTACAATGCTTTAAAGTGACTAGAGTTAATGGCATGCTTCTGAATCCCTCTGCTTACTAGAGCTACCTTAGTGACTGAAATGGGTTTTCTTATAAACTTTCTTGGACAATTTTATAAAAGACTATCCAAGTCACTTGAAAAAagctttcagaaagaaaagaaaaaattgtggATCAAATATGGAACTT…
>XR_001918956.1
CTAGAAACAAAATTTTTCTAGAGTAAATCTTTTTAGACTATGTGTTTGGTTCTGTTACTGGCTCCTAAGGAAAAGAAATTGCAATAATATAGGtctttctaaaaagaaataattcaggATTAGGATTCCTATAAGAATTAGAATAATgtagaaaatcaagaaataaattaGGATGACCAAACAATTAAGATGGTGAAACCTCTGAGACCAAATCCTTGTCCCAGCTCTACCCTGTTCCCAACTGCTCACAGAATGGATCATGTGCCCCTTATGTTGAAGTGACCACTTATTTGCTCTTCTGCctccttgaaagaaaggaaagaaagttatgTTTTGCCACTGATTTAGCCATATGAAACTCATCACCCTTTTCTGGGTCTGAAGCTGCTGTCTCTAAAA…
>XR_001918962.1
ACATAGGCCAGGAGCATGTCGCTGCTGCTTGCCTGGGACGGCCACAGCATGGCGGAGCAGGAGCTCGAGGCGCTGAGGAAGCAGAGGCTGGCCAGGCTGCAGGCAAAGCACAGGGATCCTGGCACTGGAGCACAACAGGAAGCAAAGCAGAAATGAGAAATAGTATCTTAGCCCAGGTTCTGGATCAGTCAGCCCGGGCCCAGTTAAGTAACTTAGCACTTGTAAAGCCTGAGAAAACTAAAGCAGTAGAGAATTACCTTATACAGATGGCATGGTATGGACAACTAAGTGGGAAGGTATCAGAACAAGGTTTAATAGAAATCCTCGAAAAAGtaagccagcaaacagaaaagaaaacaacagttaaATTCAACAGAAGAAAAGTAATGGACTCTGACG…
>XR_001918963.1
GCCACAAACTTTTAAGGTCTTGCTCTTCATTGGACACCCTTCTACTTCCAGGAACCATAGGGATTTAATGTCAGTACTTTAAGCCAATAAGCTCCTTCCTACCTCCTTGCCTTATCTCCAGCGGCTCGGTATCCAGAAAACCTTCTCCTCACCAGCCTTCCAAGTCCACTGCTCTAGGAAATTAACTTTCCTTCCTCTCCAATTCCATACCATATCTGCCTGCACCACTGTACAGTTTACAATTCCCCCTGTTTCTGTGCTTGCTGTTCTAATGCCTCCTTCTCCTAGCGCTAAGACAGCGAGCAGGAGCAAATCTTTTTCAACCTCCTTCCACCTTTCATCCCAGACTGTGCCTATGCAGGCCTGGAAAAGCGTTAGGAAAGTAGGCACCATTCAAAA…
>XR_310438.3
CTCCTCTACCTACAGGGCTCTCTTTCCATCTTTGCCTTCAGATTTCAGCACAAATACCTCTCTTCCTGGGAGCCTTTTCTGACCATCTGATCACTGATCACCTCCATGCTGGGTACTGCTTTTCTAAGACTGGCTGTTATCAGCATGAAGGGGACCCCAGATTATCCTGGAATCACTTCCCCTTGGAGCTGGAAGAGGACCTaggccacctcccacccctgagTCACTGAGAACCGTGGAGTACCAGAGCAGAGGTATAACTGACGGAAGACGAGCTCCACCCTGGCGGTGACACTGCCATTTTTTGGGAGGCCACGATGCTCCAAGAACTTGCCTTCTGATTCACCTCGAGAATGTTCTGGAAAGGCCTCTCCTATTTGTCCGCTACGAGACAGAAGC…
>XR_310443.3
gatcttcccgacccagggatcgaattcatgtctcctgcattggcaggcagattctttgccactgagccaccagggaagcctggggtgatgTGTACAAGTGCACAAACAACATGCTTGTGGGAAGCAAAGGAAGCTGCTCGAACAGATACATACTTCTTCGGCAGAGTCCATCTTATGTTAATGAAAAGACGTTCTAATGGGAGAAGTAAGGAATACCAGGAATGATCAAAGAGAAAGGTGTGAGCATGAAGCTGGAGGACAGATAAATGCAGACACAGAAAGGAAGAATACAGGCCAAACAAACTGACTTCTAACATTCCTAACTCATCGCCACATTCAGCGTCCCAGGCTTCTGAATGCTTGCTTGAATCAGAATCCTGTCACTGCCTGTTCACTCAA…
>XR_310445.3
tacaagCACTAGTCTACGGCTTTGCCTGCAACTGTTTGCCCAAGAGCCATCTGAAAATGAGCATCGTTCTACGAATGGAATCCCATTATCACCTGTAACACAGAGAAGGTGTTCACATAGAAAAAGCTATTTCAGCAGACTGAATTCAAAGTTGTTTTCAATGACAGGCCGACCTGTGACCACCTCACAAAATTTTGGAGTGGAAGCCAAGTCTTCAGTATCAGTGAACGCAACTTCCAGACAATATCCCTGGCAAGTGGCCTCCTCACACTTGAGTGTGAGGAGGTGGCAGCAGGCTTCCAGAGGCAAAGTCTTTGGCAACAGTACTTCCCTGGGGCCCGAGATTCCGAAGCTCCTCTCCTCTGTGCCCACTCACCTCTCCAGCCTGGCCACGTGCGA…
>XR_310452.3
tcacacacacacacacacacacacacacacacacacacacacacacggacgaAGATCATGTGGCAGTGGAGGCAGAGATGGCAGTGACGCAGCTGTAAGCCCAGAAACACCGAGGACAGCTGGCAGCCACCAAAAGCCAAAAAGATGCAACATGCTAGGAAGAGGGAAGGACATGTTGTTCTCACCTCACAGTGAAATTGAGGGTCAGGTGCAGAAGAGAGGTATAAATTGTCTTTGAAAAGAAGATGGTGGAAGAGTCCCAGAGAGAGGACTGCTTTGGTATCCAGCAGCCAGCTTTTCAGATGGGaGAAGAGTTTGGTGGAGACAAGATCTGAAACACAAATGGAAAATGTAATAACCTCCTGAAAGAAttctggaggagtgcatggcaaattcctg…
>XR_310453.3
CAAGGCTTAAACTTTAAGTTAAGAAACGATGAGATATTAAGAAAGGTGAGCCAGCTTCCTATTgcagaagggaaaagaatcttagcTCGCTCCACAGCTCGCTCCCCTCACGCTTGGACTCTTCCGAGCTCAAGCGTCCGCTCGCGTGCCACGCATGCGCCAAGCGCGAGTTTAGGACCTCGTGCTCGCCGGCGCCCTCCCATTCCTGCAGTCAGCCCGCGGCGCTAGGGGGCGTGCCGCTAAGTCCTATTCATCGAGGGAGGAGCCGGGCACTGCCCACCAGGAGGCCCCACAGCCAGAGGGAGACGGAGTCATGCCAAGAAGCTCCTTTACCACGGTACAGAAGTGATGTCTTGGCCTTGCCTGCTGTTACAGAGTGGAGGATATTTGAAGACTGTG…
>XR_310455.3
CAAGGCTTAAACTTTAAGTTAAGAAACGATGAGATATTAAGAAAGGTGAGCCAGCTTCCTATTgcagaagggaaaagaatcttagcTCGCTCCACAGCTCGCTCCCCTCACGCTTGGACTCTTCCGAGCTCAAGCGTCCGCTCGCGTGCCACGCATGCGCCAAGCGCGAGTTTAGGACCTCGTGCTCGCCGGCGCCCTCCCATTCCTGCAGTCAGCCCGCGGCGCTAGGGGGCGTGCCGCTAAGTCCTATTCATCGAGGGAGGAGCCGGGCACTGCCCACCAGGAGGCCCCACAGCCAGAGGGAGACGGAGTCATGCCAAGAAGCTCCTTTACCACGGTACAGAAGTGATGTCTTGGCCTTGCCTGCTGTTACAGAGTGGAGGATATTTGTATGTAcct…
>XR_310456.3
GTCATTGAGAAAGCAAACAGTTCTTGCTCCTTCCATTCTACCAGACGAGCCACAAAAAAAGGACAGATCAACAAAGCAGCCATGATAGGGAATTTATCTGAATTTCAAGCATCACAAACAGACCCTGTTTCTGAAGACAAGCTTCACTGGGAACTTGAATATGTATAAGAAGatgaaTGTGTCCAGGTACACAATTCTCACCACTGAAATGCAGCTGGATAACAGCTATGTCTCCTTATGAAGGTGACTCTCTGActcctcattttcctttttcctgcccGAAGTGTGTTCAGAGGAATGATGGTAAAACAGCCATCTTGCACCCAGGAGGGTAAGAGTCCGGCCCTACACTGAGCACGGAGGAACAGCAAGAAGGAAAGAGCCCAGGGCAACAAGGAC…
>XR_001296374.2
gctttgctggggaAGCTGTGAAGagttaccccacatccaagGTTCCCTTTGGCCCACCTATCAGAGGACATGCGTGTGGGTCATCGGAACAAGAAATACCGGCTCCCAGGTTCAACACGGGCAGCCAGGAGGACGAGGGCAGTGAACTCCCAGACAGACatccaggctcagcagttgcagccacCCCCTCTGTGTGTGTAGATGTGACAGCCTACTGGCCCTCCCTTTGAGCCTGGGGTCAACAAGAGCAGCTCTGGAGACTTGATCATTCCGTCTTAGTCACAACACCTACGCTGTTGGTTGATAAACACTGGTGCTTGAAGACTTTCTTGTATAACATGAACCAACCATGTGGGCTGTTCTTGGGACTGCAGTGCTGATCGTCAGAACATCTAGCGC…
>XR_001296377.2
CGCGCAGGTGCGTCCTGGGTTTGCGGAGGGGTTGGACCGGGATCCCACCCTGCTAGGAGAGATGGGGAAGCTCCGCCGCCTACCCGCCTCAGAACAGATGGGTTTAACCGTCCGCCTCATCCTTGGCTGGGAAGAACCAGTGAATGCGCGGGAAAGTTTGTAGCGAGCAGAGGCAGGCATTCCTCGTGCGGGGCTCCGGACCCACAGTTGTAGAGCCAGCGGTCTGCGGGGagccattctttttctgagaacCTGCCATCGAGAACAGCATTAAGGGAAACACACTTATCCCAGGGGTCCTGGAACAACATTAGGAAGCTGGAGGTGAATGTTCACAGGCCCGTCACGTGGGAGACCCCCAGAGAGCTGGAGCGATGAGCATGTGGCAGTGATTTGGGT…
>XR_001296381.2
aatgcttTAATAAGTGTTGACAACACTGTTTTGCAAAATGTAAAGGTACTATACAAATTCTTAatacaaaaagaataaattaaaagcagatttctttttaattctgcAACTTTGTCTACAACATACATCTTTGTCATTGATTACAGATGAACAGAATCCAGTAAAATCATCTTACATGCTCTACAAGTCAGTTTCAGGAGCAACCTAATCCTTTCCTCCCCATTATTAAACTAGAGTCCGTTTTACACAACTTGTAATAAACTATTGACATGAATGTATATGTAAAACTTTACACCTAGTTAATTAAGCAGTAACTGGTCATTTGATAGCACCTGGATGGGGTTTGCTCTATGAAGAACTAAACTAATACTGAATGAAAACAAAGTGGAATTTGAACAG…
>XR_001296386.2
AACTAACctaacatggtaaatcaactgtacttcaatgaaAAGTTAAGAAAGTTGAAAACAAACAATATTCATTTGAAatcagattaaaaagaaaagacatcctACAAGCTTTTGTTAATTGAGTCCATGGAGGTCTTTTTAGAGCAAAGTCCTGGCTGTGCCTACATCACTGCCTCACAGCTCTTCAGACATTAGTGGATCCCAACTTTGGGGCTCCCAAGACTACAGCCGATCCTGAAGTGAGGTGGAGGGAACAGGGTGATTTTCTCAAAAGGTGCACCTAGGACTGCCTAAGTCTGGTACAGTTTCGTAAGCCTATTTATCGGAATGCCACATGAGCAGCTGGACTTTTGAGGGTGAAGAATGAGTGCATTTCCAGGCAGGTCATCCTTGCACACA…
>XR_001296390.2
tttatttcttctttgatccaaaGGTTATTTATTACTGTTTTTCTGAATTTCTCAGTAGTCGGGCTTCTTATGTAAGAGACATATATAGGCTATTCACATTGCTTATAATAATTGATATATTTTATTCCTTCTGTTTTACGTTGTGCATTATCTTTGGCTTTCCCCTACTTTCCTTACCTTTTAATGATTTGAGCAACTCACTcactcctcccccacccaccccctctgaTTTGGAAACTACTACATTTCCCACCCCCCACAGTTACCTTCCTTCTCTGCCACTTTCTCTACTGTTAAAAGAGAACaagtttttcagatattttccctCACTAGACGTCTGTTTGCGCATTATTTTCCCCTCCATCCCATTCAGGCAAATAAAATGTCATCGTACTGGGT…
>XR_001296394.2
AGCCGGccactgtggacagagaagcGGGTCAGGGAGGCGGCCCCGGGGGGCTGAGCGCCCTTTCCCGCGTGTCGGTCCCCCAGCCCTCCACACCCTCTTCCCGCGTGTCGGTCCCCCAGCCCTCCACACCCTCTTCCCTCGTGTCGGTCCCCCAGCCCTCCACACCGGCTCAGTGCTTCCGGGGAGGTGAGCGCAGCGGTCTCCACCGCCCCTTTTCAGAACGCAGCTCCCTCCTGCCCAGGCTCCCTGGAGGCTGCAAGACCAGGACCTGGGGTATGGACCAGAAGGGCCCAGCCTTTCCCAGGGGAGCTCCCCTCCTTCTCGGGGAGCAGCTGACAGGCACCCTCTTCAGAGAGGGTCAGAGGCCCAGCCTCAGTTAAAAAGACCTTGAGTGAGGCC…
>XR_001296402.2
TCTTCATTGGAGGCGGCGGCGGTGACGTGAAGACCGGAAGGCCTGCCTTCACCCGAGACTCGGAGGAGTGTGGTCTACGCGGCGGTGTCATGCGGCCGGCGCAAGCCCTTAGTTGGTACCGGCGGATGTCAGTAGTTTACGGACTGGGCGCCTGGACCCTGCTGGGCTCCTTGATTTTTTTGAGTCAGAAAAAGAGCAAGCCGCCAGgtgaTAAAGTAGAACAAAAGGATGCCTCAAGAAACGAACTATTTGAGCCCCCAAAAGGCTTTTATGTGGAAACGATTGTCACATATAGAGAAGATTTTGTTCCAGTTACTGCCAGGATCATCAACTATTTGAAATCATGGACTGGTGGCCCTGGACCAAAATCATGATTGACTGCCGAACTCTGAAAACAGA…
>XR_001296407.2
GCGCCGGCAAGTCTGCCTTTTCCGGTCTCTGCTGCGGCATGGTTGCTTGGTACGCGCCGGCCGGAATGGGCCCTGCAGGCTGCAAAACGCTCCCGACAGATGTTCTGATGGCCGTAGCCCTGCctcagattgtgactgcagtaTGCAGAACCAGAATTTCCTGGTGAAGCCAATCCCGAATTCTTGATCCACAGAAGCTGTgtcttccctgatggccaagaatgtaaagaatccatctacaatgcaggaggcccaggtttgatctctgggtcaggaagatcctctggagaaggaaatgggaacccactccagtattctcgtctggagaattccatggacagaggagactggatctcagttcctgaccagagattgagccAGGGCAATGAAAGTCCAGAA…
>XR_001296408.2
CAAGTCTGCCTTTTCCGGTCTCTGCTGCGGCATGGTTGCTTGCTCCCGACAGATGTTCTGATGGCCGTAGCCCTGCctcagattgtgactgcagtaTGCAGAACCAGAATTTCCTGGTGAAGCCAATCCCGAATTCTTGATCCACAGAAGCTGTgtcttccctgatggccaagaatgtaaagaatccatctacaatgcaggaggcccaggtttgatctctgggtcaggaagatcctctggagaaggaaatgggaacccactccagtattctcgtctggagaattccatggacagaggagactggatctcagttcctgaccagagattgagccAGGGCAATGAAAGTCCAGAATGTTAACTACTAGGCCACCAGCGGATTCCTATATCAGCTTCAATTAT…
>XR_001296409.2
CGCGCGGTGCATGCTGGGGCCCGCGCGGCCCGAGGGGCTGCGGAGCCGCCGGCTAGCCCACCATGTCCACCCACCTGCGGCAGCAGAAGGCTGATCTCCTCCACCTCCTTCAGCGCCAGAAGCGCGTAGCCGACCGCGTGCTCGAAAAGCACGTGCAGCAGCACCTGAAAAGGGAGCCGGGATACCAGAgtcttccctgatggccaagaatgtaaagaatccatctacaatgcaggaggcccaggtttgatctctgggtcaggaagatcctctggagaaggaaatgggaacccactccagtattctcgtctggagaattccatggacagaggagactggatctcagttcctgaccagagattgagccAGGGCAATGAAAGTCCAGAATGTTAACTACTA…
>XR_001296445.2
CGGACTGTGTACATAGGGCGTTTGTCTCATTTCTCTATCCTCCATGCTTAGCATAGGACTGGGCCACAttttaggtgctcaataaatgtttgctgattgaaTGCGAAGGCTTCGTGGATTGACCTGGGGCTTCGACACTGGAGAGGCTACTGACAGGTGAAGATGTGGTGGCGGGTGGAGGGGGCCACCCCCTCAAGAGGACCAGTGACAAGGCCATCTTAGAAGGGTCATCCTGGCTGCTGTGTGGGGAATGCGGATTCTGGTGTTGGATATTGGGTGCGCCTGGCCTGAGTACATAGATCCCTCAGTCCAGAGGCAGCAAGACAGAAGTCACATCTAGTTTGAGTCTTACCTCCGGGGGAATGGTCATCTCCTTGATGTGGATGGGACTCCAGGATC…
>XR_001296451.2
GGCCCCGCGTCAGGGCACGCGCCCGCGCGCCTCCCGCAGTCCGCCAGCCGGGCCCACGGCCCCGCGGGGTCTCTTCGCGCCGCCCCGGACACAGCCCGGCTGCCACGGCCGGTCCCGTCACGCGCGGCAGCCTCGCGCCGGCCCGGCCGTCTGTCGCGCGCGCACAGGCGGCTGCCCAGCCCACCGTCCCGCACAGGCCCGGCCGCGGCGGCTCCTTCCGAAGCCCGCTAGCGGGGCGACGCCCGCGCGGCCACCGGGAAAAGAAGTGCAGGCCCGGGGCGCCTCCCGGGGCCCGCCGGCCAAACCCGGTACCTGGGAGGGCTGCCGGGCTGAGGGGACCAGGCCAGGCCGGGCCGCCTAAgaccggcggcggcggcggcggcggcggaggaggaGGCG…
>XR_001296461.2
CCGGCCTGCTGGGGTCGTGTGCTTCCCCGGCCCCGCAGGTCGCGGACCCCTCGCGCGCTGCCCGGGGCTCCAACGTGCCCCCTGAAGCGACCCCGCTCTGCTGCCCCGGGGCGCGCGCCGCGCGGGGCCGGGTCTTGTGTCTTTCCGGGGAGGTCCCGGTGAGCCGCTGCCCCTGGGCGCCTCGTGCCGCCGCGGGGCAGGGACCGCAGGCGCCGGCGGCGTCAACTTCCTAGGACGGCACGTGCCACGCCAGGTGCCTTTCCCTCCAGGTCCCCGAGTCCGCGAGGCCCAGCTGCCCGCACCCCCGGCCGACGCGGGGCACTCGGACGGGGCCCTGGGGTCCCGAGCCGCCTGAGAGCGACGCCTCGCCTCGGAATGGctCTTCTCATGTGGTTGCTC…
>XR_001918965.1
ATGCCCGTTTCCGCCGcgcccctcctctcccaccctcgCGCGCGCCGGAACGCCGCCTTCGGCAAACCTCGGCTCGTCGCGGCCCTCCTCTTCCTCCGCGGCCTGGCTCGTCTCCTCGCGACCCGTCCGCTCTTTCCGGTCGCCGCTACCGGTCCGCACGCGCCCTTTCGGCCGCCGCCGTTCCGGTTTAGGGGGCGGCTGCGCTGCTGCGCGTGCGCCCggcggcgcgggggcggggggcgcgcggAGGAGCGCGccggccgccgcccccgcccccgcccccgcccaagCGGGCTCCGGCCGGGAAGCCCGTGGTTGGGCGGCGGGCGGACGGTGAGCCGAGGTGCTCGTTGCGTGCGCGGCGGCCCGAGCTCCCTCGAGGCCCTCTCCTCGGAACCG…
>XR_001918966.1
ACTGACTTGCACTCGCTGCTGCAGCTGGGTACACCCATCCCCAATGCACCCGCCTCCGCCCCGCGCGCTGGCAGAGCAAACCGATCCCACAGCGCCCACAGCGCCGGCAGGACCCCAGGCCGAACTCCCGGCAAATCCAGCTCCAAGCTTCAGAGCACTCCCAGCAAACCTGGCGGTGACCGCTATATCCCCCATCACAGCGCTTCCCAGATGGAGGTGGCTAGCTTCCTCCTGAGCAAGGAGAACCACCCCAACACAGTGAGACTCCCACCAAGAAGGAACATCAGAAAGCATGGGCTTTGAATCTGAACGGTTTTGACATGGAGGAAGCCAAGATCCTTCGGCTCAGTGGAAAACCACAAAACGCCCCAGAGGGTTACCAGAACAGACTAAAAGTAC…
>XR_001918970.1
CTCTTGCATTTCTCACGAGCATCCTATGCTAATAAACTCACTCTCTACGTATTGCCTTGCTTCACACTGAATTCTTTCTACATTGAGACAAGAGAACCTGAGCTTCAgtaagtcctgagaccaggtcaTCGACTTCCCATGTGTACGAGTAACTGATCATGACTTAGTCATGAAAGAAGCACAATTACAGCAGTGAAAGTGAGGCACTTACAGTTGGCTGTCCCGAGGTGCCCCCACTTCTGAGgTGGTGACAGTGAGAAGTGACTTAAGGGCAGGATTGCCTGATGGGTGACCTGGCGTTGAAGGGGAC
>XR_001918974.1
TGTGTCCCAGTCTTCACACTCCTTGGACGTGGTGGCAGTTACCTGCCATGTGCAGAGATTCTATCCACAGACTGTGCATCTCAGCTGGTTGGAGAACTGCCATACATTCAAGAGAGCTGTGCAACCCTCGTCCAAGCAGAATAGTGATGGTACCTACACCTTGGAAAGCTTGCATTTGGTGAATGCCTCAGTGTGGGAGTCTGAATGTGTACTTACCTGTAAAGTGCAGCATGAGACCCAGCCTCCCATCCAGGCCAGCCTCATACTGTCCACAGCAGTGCAGGACACATACAAACTCCTTGGGAGCACAGGTCCAGAGATGCCTGCCTTTTTGATGGCTTTCCTCCTGGGCTTCAAAGTGGTGCTGGTGATCAGTTTCATAGCTACCTATTTCCACAG…
>XR_001918981.1
CAGCAGAAGCAGCTGGGCCAGATAAAGACCACTGGGGTTTGAATATTTAGGAATCTCCTCCACAGAACGCTGAGACGGGGACTAGATTGCTACACCAACGGCAGAAGTGCTGTAATCTCATCAGAAAATGCTGCTTCCGGTGGCATTTTGGACCCAGGAACAGAAGCAAAAGCATCTGGAATCACTGGAGAAAGCCCCAGGTCTCCTGAGAGCCGACGGCGACTTTTTGCTGGCTGGGAGCACGCATCAGTGACCAGGCAGCTAGCGCGGCAGATGTtgcgggggctgggggaggggaggcagataCCTGAGACTCCGCAGCCGCGTTTCCTACCCTTCCCTCCGCCTCCCTTTCTCAGATCACCGTATGAAAACAGCGCTGCTCCCcacctgcctgag…
>XR_001918983.1
AGTCTACCGGGGCGGGCGTGGAAATAAACAAACAGTGACGGTGCCGCGCCCCGAGGGCGCCCGCGGAAGCGAGCGCGGGGTGCTCGCGAAGCCCCCGGGAGGACGCCCGACCCCGGGAAGGCCGGGCCGGCGCCTCCCGCCGCCGCAGATGGCAGCGGGCGGAGGAGGCCGGGCTGCAGCCCCGCGGGGACCGCGatgagaaaaattaAGGCTCGGCAAGCCTAAGTAACTTTCTGAAGGAGAAGATGTGATCGCCATGTTCAAAGCATGAGGACATTTGGAGAAAGAGAATAGCTGCCCAACTGAGACCAGAACCTCCAAGCTCAGCTCAGTCCCAGTTGCAAGCCTTAGATTCAGGAGCTAAAGAAACAGTTGTCATTTCAAGTCATTAATTTTGGA…
>XR_001918984.1
aaggatcgagcctcagtctcttatgtctcctgcactagcagGACCTTTCAAGGTGCCTGCTTTCATCACTGACAGTCTCCCAGCCTCGTCTGCAATGTTCTCACAGTCACAGTCCTCTGAGCTACCACGGGGTGTCTGCAGTTCACCTGCTTCAGTTCCCTGCAGGGATGTCAGCTGCCAAGGCCTCTGACGCTGCCGCATGGCCTTTGAAGATTCTGAGGACGCTGAGGTGCTGATGCAGGCTTTGTCTCCAACTCGTGATGCACGCGCTAGCACCAGCATCATTGGCTTAGCAGGTGCCCCCCTTTGTTCTTGTAGACTTGTTAATAAAGCTTTTCCTTCAATACCCACCAA
>XR_001918995.1
agatttgtagtatctgggccaccagggaagcccttgaatttTCTTTAATGAGTGGTGGGCAGGCCGAGCCCATTTGGCCAGGTGAAATATACATAAAAGAGGCGCCGTCTGCCCTCCTTGGCGTCCACATCCAGATTTACCTAAACCCCTCCCAGGTGGCATATGCATAGCTATGAAAAACCGGTATTTTCTACCCATGAATCACACCCCAAATCCTGGGCCTCCCTCTGTCAGGGGTGCGGCAGGCCGGCTTCCGGGAAGGGTGGGCATGGCTGAAGGCCGCTGAGTGCAGAGGGGGCAGGTCCCATCCGCTGCCAGGGGATCCGCCGGGTAACTGCTGGTGTCTGCTTTCGGATCTGGACATGGAGCCATCTGCGTGTCCTTCTGTCAAAAGGCCAG…
>XR_001918997.1
ccgttcccttctccatttCTCTGTGTAGGGGAAATAATCTTATCACTAGCTCAGATATTGACATAACCTTTGTCAGCTATCTTTGCCAGATAGATTTTATAAAAAGTCATATGAATCCTAAATAATATAATCTTTGCATAGTACAGTGCCTGCGCATGGCATTTGAGAGGAGAGAAATAATGTGTTTTTGGATTATTGTTAAACATTGTAGTGGTACTAGATTGCCATTTCATTAAGACTTGGTTCATTTTTGCCATTCTTATAAGATATGTGTTAAGCATGTCAGCGTTCCCCTGAATGAGCTCGTGGGTATTGGCACCATGTTGCTTCAATTGCAGGAAAACCCGGACCCAGTGCGTGTTAATGGGAGTCCATAGACGACCAGGTTGTAGAGCAGAC…
>XR_001919001.1
gttgagaattctgttttatttggcaGATAACACTGAGGACTTAATCCAGGGACACAGCCTCTCAGGGAACTCTGtgggactgctccaaagaggcaagggAGAGGCCAAGATATAAAGGAGATTTTGCAGCAAGGATCagattgtgcatttcttttcagtCAATACCCATGATGCTCAGATGTGACATTCTCCACTAGCATCTCAAGAGTGCCAGGGAGCACATGGGCAAGCAGCAGGGAGCGATGACGACTGTGATGGACCACACACTGCCACTGTCTCAGACACGGAGCCCGTCACCAACTTGCTCCTCCTCCAAGATCAGTTCCTCCAGTGACCGTCTCTACCAAGAGAATGAAGAGCGCTGGACCAGATACCACAGGACATTCCTGATGCCTGAGA…
>XR_001919002.1
CATTCACAGGAGGCACTGGTCCAGCCATGCGGCACCTATGGACAGGCACTGCTGTGCTTGGTGTCAGCTGCAGCCGTCCCAGGGCCTTTGAATGACAGCCAAAGGTGTCTCCTCACCACCGGCAGAGCAATCATTCTCCAGACGTCAGGCAGACATTTTCACAGCTCTCCCCACACTAGAGATTTCTAGTTCTCCTGAAGACCCAGGGTAAGAGATTGTGCTGTCACTGGACAGAACAAGATAGAAACagtCAATACCCATGATGCTCAGATGTGACATTCTCCACTAGCATCTCAAGAGTGCCAGGGAGCACATGGGCAAGCAGCAGGGAGCGATGACGACTGTGATGGACCACACACTGCCACTGTCTCAGACACGGAGCCCGTCACCAACTTGCTC…
>XR_001919005.1
ttctttaccatgtgagcttaTGCTTTATAAGGCGTTTGAAATCAGCCTGAATGTGAGCTCCCGCCTGCGGAGAACCCTGGGTGCTGGAGTGTGAGCTGGAGGGGTCCGAGGCTTGAAGTGACTGAGGATGGAGGAAGAACTGACACTGTCCGTATCTACCTGCATCTTAGCTCCCCTTTAAACTATTCACTATATTTGTGAAAAACTATACTCGAACAGCTGCGGGAAACCTGGAAAAGGTACTGTCCGTGGATCAGAAATGGTGAGGAATTCCAAAGGGAGAAAATAGATGGAATCAGATGGATCAGGAATCGAAGCCAAGAAGAAAAGCAAGTGTGGACCCCACTTGTATGGTTCCTGATTTGCCTAACAGAGGCTTCTACTGGGAACATGGGGTCC…
>XR_001919006.1
tgtgtctgccatcctgaacccacctcccacctctcctGATGGTCCTGCCTCTCACACCCTGGGGAGCTGAGCACAGCGGGAGCCATGGGAACGGAGAGGTTCACAGAAACAATTCTGAGACTCTGTGATGGCAACGTCAGCACATTAGGACGAAGACTGAGACGATAATCTGAAAAAAGGAATGAATCAAAGTTTCACATTCCTGTAACTGGTTTATTTGAAGCTTACCTGTCACACAGAGAACAAGCCATAACAATGTGAATATCGGTGAGTTCAGCTTCATAGGGAAAGACTGTAATAAGCTCAATCTTTATGCACTAATTTGGAACCAATTTACTAGATATATTAAGCAAATAACATGCAGAGCAGTATGTGGTTTCCCGCTATTTGTCTTAGAAG…
>XR_001919007.1
ACCTGGGGGCTTCCAGAATGCTTTCTCACCCAGCTGCTAGCTGGGAGCTGAGCTGTATTGGTAGTCTTTTCAGCTTGGTGGTCTAAGGGCGGTAGATGTTCGAAATGACAGCCGTCCCCTGCCACCACCCCCTCACCAATCCTGCCTGCTTTCCCCAGGGCCAGTGTCCCATGAGGACCCAGAAGAGATGCAGGACTTTTCCCACCTGGCCTGGAAGTGACTCAGCATCTCTGCTGCcgtctgtctgcctgtctgtccAAGACTTCTGGTCGACCAGAGTCCCTGggcacgtgggatcatAGTTCTgcaaccatggatcaaacctgcaaccccTTCAACCACCGCTAACCACCGGATGACCAGAGAATGCCCTTGACTGGTGGCTTTAAGTCACTGTTT…
>XR_001919008.1
GCGAGGCCGGCCGCCGGTCAAGGTCTTGGCGCCGCCCTCCGCCTCGAGGAAAGACGCCTGCTTCTTGAGCCGGGGTGGAGGCACGGGGGGCCGGAAATGCTGCCAGGCCCAGCTGCGGGCTCCCGGGAAGGTTCAGGAGGCTTTGGGCTTCAAGGCTCTTGAGAAATGGCTTGGCTGTTGCCCACAGAGGGCCCAGCCCTTCCCCAGGGCCCAGAATGGCTGGTCACTGGGATTGTGGAGATCGTGGAGAGAGGGTGAGGCCGGGAGCCCTGGGCCTGCCTTGTCCTTGCCATGCACACCCCTGACCTTGGCTCCTGTTGCCTGCTTTCTGTCGTCCTTCCTTCCCTCTAAGGTCTGCGCTGTCCAACAGGGGAGCCAACAAGCCACCTGTGGCCAGTG…
>XR_001919016.1
atctcatggacagaggagcttggtgggctctagtgcatgggatcgcaaagagtcagacatgcctgtaGCAACTTAGAACATATATAGATTTTAATGCAGACATTTGTAATTGATATTTCTATAAGACTAACACAATGTagagaaattcagttcagtttagtctctcagtcttgtccgactctttgtcacccaatGGATTGCAGTAAAGAAATTGGCCGGGTGCTACAAGACAAAAGTAAAGAATTTGCTCCATCCCTCCCTTCTCTGCCCCCTGCCTATGAGAGTTATCTCCAGAGCCCTGAGTTGTTGGGATCCCAGAAAATCATAGGCAACAAGAACAGTATTGCGTGACCTGCAGAACTTCAACAGTTTGCTCTGACTAAAATAAGGGTGACATTC…
>XR_001919017.1
GAGCCGGAAGCGCCTCGGAGGGAGGGGACAGCCCGCAGGTGGGAGGGGACAGCCCACAGGTGGGCGGAGCATCCCTGTTAGGCCGCAGGGAGAGCACCGCCGGAGTGTTGGCCACGAGAAAAGATACAAATACCTGCCATGAACAAGGCCAGACTTCTGATCTCTATCCTGGACCAGAAGTGATGGAGCAACTTCTAAACCCCCCGTGGTCATTGGAATCACCTGGCCTGGTTTTTCCCGCTCCACCAGAACCGCAGAAGCCCAGTTTCTGGGAATGCTGCTTGAAAAGATGTATTTTCAACAAGTCACAGCACATTCTGATGACTGCAGAGTCTGAGGGCACCTGCTCCGCAGAGTGAAACTGAGCAGCGATACTGAGAAGATATTGGGCATCGGGAG…
>XR_001919027.1
CCGGCAAGTCTGCCTTTTCCGGTCTCTGCTGCGGCATGGTTGCTTGGCAGCAGAGCTTGGTGGGATCCGGGCTGGAGGCCCCCGCTCTGATCGCGGCCACACTTAAGAGCAGAAACTGTTGCGGAGCCGTCTCCACAGCGCTAGGCATCTCAGGACCTAggccccgccccacgcccccaGGATTCCAGGACCCCCTGCGTCCCCACCCAGCAATAGGGGTCTACCCTCTGCCGGGCCAGGATTCTGCGCTGGCTTTCCTCATCACTGGGGCGGAAGCTGGGCCTGAGGCGCTGGCGCGGACTCTGAAGTGGTGATTCCCATTGCTGACTTGgtcttccctgatggccaagaatgtaaagaatccatctacaatgcaggaggcccaggtttgatctctgg…
>XR_001919029.1
CCGATCTCCGCCAACAGGCTGTAGCGCGGCCGCGCCGACCCGCCGCCGCCCTCCGGCCGCCGCCGCGCCAGAAATTCCAGTATTCACTGGAAGAGCTTGGTCAAGCTCCCAGAGGTGAAGTTTACAAAAGTGAGGGGTCTCCTAATCACTAGATTCCACTGGAGTTTGTATCGCTCAGTCTTATCCCCGTGGAGTCTCCAGCTATCTGTCGATTACAGTTCAGGTTTTCCTACCCAAGGTTTCTGCGGAGGTTTCTGCTCCGCTGAAACCATCCCAAGTGATATAACATTCTTGCTCCGTGGTGTGATGGATTGATTAAGTAGAAGGCTTGAATCAGCACTACTGCCTGTGTG
>XR_001919054.1
TTTTTCGTGGCGCCTCGGAGGCTGTCGGCCGCTTCAGAATGAAGCTGAACATCTCTTTCCCGGCCACTGGCTGCCGGAAGCTCATTGAAGTGGACGATGAACGAAAACTTCGTACCTTCTACGAGAAGCGTATGGCCACAGAAGTTGCTGCTGACGCCTTGGGTGAAGAATGGAAGGGTTATGTGGTCCGAATCAGTGGCGGGAACGACAAGCAGGGTTTCCCCATGAAGCAGGGTGTCTTGACCCATGGCCGAGTTCACCTGCTTCTGAGTAAGGGGCATTCCTGTTACAGACCAAGGAGGACTGGAGAGAGAAAGCGCAAATCTGTGCGGGGTTGCATTGTGGATGCCAATCTGAGTGTTCTCAATTTGGTCATCATGAAAAAAGGGGAGAAGGATA…
>XR_001919058.1
AAATCACGGCAGTGTTGACATTTTTAGGATCTGGAGGAAGGTAGCTTCCAGGCACAGGGGATTTATTTTGGTTAAAGTAGGCCTAGAGAGAGAACAAGAGAAACATCCCTGTTATCGTGTGAGACTGCCCTCGATTTCAGGGTCTTCGAAGGCCTGTCTGTGATGCTGAGGAGTGAGGTGGCCCCATGTGAACCCCACAGTGGACGAGCATGAAGACAAAGCACAGCTGACCTCCCTGCCCCCTTGTTGCGGGACTGTAGGGGAGTCGTGGGAGAGAGGAGCCCCTTACAGAGGAGGAAGCACTGCCGTCTCCAGCCGATTAGCCCTGAAACTGCTCCTTGGTCCCCCAGACCTCCGATTTTCCGAGAGAGGCTACATGTCTTCATTTTCCAGTGAATT…
>XR_001919064.1
CCTCCACTAGGTTGTCTTTTCGCCGGTTGGTGCCCGGCAACCGCAGCGCAGGCGCACGGAGGCCGCTGGGCGCACGAGCGCGCGCTTTCCCCGCTGTGCACGAGAAGATTCATTTTGGAGACACAAACTTGACTAAGGAATGTCGAAAAGGAAACCGACCTCTGTTGCCAGGCCCCAGCAGAGTGGACAGAGCTCTCAGCGAAAATCGGGAATAGGGAGTGCAGGGAGGGACCCTGGTGACCAGCATCCTAGGGACGTGCCACCCGGAAAGACAGAGGCCAGTGTTGCTACCTGCAGCCACAGGACTCCACAACCATG
>XR_001919065.1
AGCGACGCTGCCTGATGGGATCAGGTCGTGTTTGGCGCTTGGGTTCAAGCAATTTCTTCTTTTCGAGCCTCTGCGAAAGGAAGAAAATACTGCCTACCTCGCAGAATTGCTTTGAGATTAAAAGGACCACAAAATGGtggtgaaatttaaaattttcagccCGGGGAGACTTACCAGTCCTCGTTAACCTCTCCACGACTGCACTTTGGTAAAATGCAGTGCGTTAAGAACAAAACAACGTGGTACCCAGAATTGAATCCTGGAGtagaaaaaggacattagtggGGAAACTGGCGAAATCTGAATGAAATCTGAAGTTTAGTTAATACTGATGTACAGATGTCAGTCTCTTAGTTTTGACATCATAGTTTTATGTAAGATGTTAAAAA
>XR_001919067.1
CGGACTGTGTACATAGGGCGTTTGTCTCATTTCTCTATCCTCCATGCTTAGCATAGGACTGGGCCACAttttaggtgctcaataaatgtttgctgattgaaTGCGAAGGCTTCGTGGATTGACCTGGGGCTTCGACACTGGAGAGGCTACTGACAGGTGAAGATGTGGTGGCGGGTGGAGGGGGCCACCCCCTCAAGAGGACCAGTGACAAGGCCATCTTAGAAGGGTCATCCTGGCTGCTGTGTGGGGAATGCGGATTCTGGAGTTTCCACTGTGAGACTCCTCTTTTCCTCCAGTGTTGGATATTGGGTGCGCCTGGCCTGAGTACATAGATCCCTCAGTCCAGAGGCAGCAAGACAGAAGTCACATCTAGTTTGAGTCTTACCTCCGGGGGAATGG…
>XR_001919070.1
CTTTTCCGGATCTAGAAGAGCAGGAGTGGAGTGATGGATACTCCTGTCTCATCGAAATACAGGCGTGGAGGCGGTCCACCTGCGTCCGTACGAATCAGTCGGAACTCTGCCTGTTTTTGATGCGAACGAAttgAGCAGAACTTGCTTGGTGTAGATAATGGTTGAGAAGACCCACTTCTATTTCTCCTGAACCTAACACAATACTGGCACAGCGTTGGTGGTCAGTGAACATTAATTGGATGGATAGGGTTCTCCAGGCTAAAGTCCTGGTGGAGTGCTCAAGACCAGAACACTGGGAGAAACCCTCTGAACTCCTGGCCACACTCCTGTCCACAGTGCAGtacctgatgcgaagaggcgACTcggtggaa
>XR_001919073.1
CGTCCCTGCCCGCTGGCCCACCGCCCCCAGCCTCCCTCAGGCCAGCTTCGccctgcctcctgctcctctggGTGGTTAGCTGAGTTCAGGACACATGTCAGCCGGCTTCTGGGTCCCACAGAAACCCACATCCTCCCTGCGGCGCGATCTGAGCTGGAAACCGTGACTATCTGTTAACACAGAGCCAGCAGTTAAAACACCTGAAGGAAGCCCTTTTCTTGACAGTTGTTTCAGGAACCCCACCCTGTTCCATGCCCTGCCCAGCTCCAGGATTACGGCCCCGCCTGGGCGGCTCACCTTGGTTGAGTAAGAAGCGTAGCCAGATGATCAGCAAGAACAACAGCAAGGCCACGGGCAGACAGAGCCAGAACACCAGGAAAGAAAATGTCAGCTCGTTCA…
>XR_001919074.1
GCCACCTCGGGCTCCCATCCCGGCCCTGCACAGGTCCTAACTCCTCCCTGCTGGCATCTCTCCAGCCATGGCAGACAGCCCAGCTTGGGAAAGCACTGGGCTGGCCCAGTGGTGAGTGTCCCAGCCGGGTAACCCAGCCCCAGCTTGACAAATAATATCTGCAGCTTGTCTAGCCTGGCAGTGAGAGCCCGGCCAAAGGGCCAAGTTCCAAGCTAGGTCTTCAAAGGACAGAAAAGACTCTGGAAACTACATGACAACTGGCCACAGATCTCTACGGAGTTATCCTAAGAAGAAATCACACCCGGTCCCCAAACGCACAGGTCCACCAAGGAGAGCAGAAAACAGAGGACGTCAAAGGCGGATGGGTAGCAGGAACACAGTCTCAAATATTCCGTTTCA…
>XR_001919075.1
AGGCGTGGTTCCTTAGACCTGCAGCTCCCAGTGGTTTTAGTcttgtggaagacaatttctcCAGCATGCCGATCTCTCAACATGAGGAGAGAGGCCACCTGGAGGCACCTGGGATcatagctccccgaccagggattgaacctgcaacccctgcaacagaaggcaaagtcttaaccactggcccaccatggAGGTCCCAAGACTTTGGTTTTTACTGAAGGAAGCCATGGGAAAGAGCACCGTGGCTGCCATTACTACAGTCATTTATGAATCTAACCTCTGGGAAGTCTTGTCTAAATTTCCTGAGCTATTCTCTTCTCTAGAAGCCTCCCTCCCTTTCAGCCCTAATCCAATGTTTCTGTAATTGTTTGTGTTGTTCTCTCACTAGATTCTTTGAAG…
>XR_001919077.1
GAACCGGGGCGCGCCTGAAAGTGGGCGGGCTGGGACTCAGGCGCCGGCTGTGAGGTTTAAGCTGCCTGGTTCCTTCCGCCTTTGTTTACTAGGTGAGCCGCTTCAAAACAGGTGACGTTTCTAATTCCCTGTCACTCGGAGAGGCCAGGGACTGCCAGGTGGACCCCGAGGCCTGATTTTCCCTGTCTTCACAGAGAAGAGCGATGTTGCCTCCAAGTGCGGCCCCGGATCCTGGCAGGGCTAGCCGGTGCCTCTGGACGAGGCCTTGGTGTTCGTCGTCCGTTCCCTCCCTGACTGTGTGCTCTAGCTCCGTAGTTCGTGACTTCTTCCTGCTTGATTGCTGAACTGCAAGTGGCCACGTTACAAAAGGAAGAACTAAGTGTTTGTGAAAGCTGATGC…
>XR_001919080.1
ctcaaatttttaaaacCCAATAAATATACACAAAGCCCAAAGCCACACTGCCTCTCATCCACTGTAGCCATGCCAACATCATGCATATATGTCCATAAACTTGGCCTAGGGAAGATCCTTCACGTGCAAATATCCAACAGCCATCAGCCAAGCCCGCCACCCCCGTAGAGCTGCTAATGAGGACACTAAATTACACACCTGGACAGACTGTTGTGATGAGCTCTAGCTTCCACACATGTACGAGCAAACTTGGAAGAACCTCTCTCACCAGCCTTAGGACTCCACGCCTTCACGCCTTCAGTTCACGCCTTCACGCCTTCAGACTATGTCCCCACACCGTGGAAGTTCCTCTCCTTTGAGCATCTCTCATTCCAGCTGAGGGTGATAAGAGAGGCTCCA…
>XR_001919081.1
ctcaaatttttaaaacCCAATAAATATACACAAAGCCCAAAGCCACACTGCCTCTCATCCACTGTAGCCATGCCAACATCATGCATATATGTCCATAAACTTGGCCTAGGGAAGATCCTTCACGTGCAAATATCCAACAGCCATCAGCCAAGCCCGCCACCCCCGTAGAGCTGCTAATGAGGACACTAAATTACACACCTGGACAGACTGTTGTGATGAGCTCTAGCTTCCACACATGTACGAGCAAACTTGGAAGAACCTCTCTCACCAGCCTTAGGACTCCACGCCTTCACGCCTTCAGTTCACGCCTTCACGCCTTCAGACTATGTCCCCACACCGTGGAAGTTCCTCTCCTTTGAGCATCTCTCATTCCAGCTGAGGGTGATAAGAGAGGCTCCA…
>XR_001919088.1
ACGAGGACAGTGACCCCGCCGCTCCGCCCGCCTCTCCGCCCCGCTTCCTGCTCCCTTCGCCCTCGCCGGCGAGGGGCCCGAGAGTCCACCGAGCCCGCCTCCGCCCCcggcccgccgcccgcccgcccgcccgcccctccGCGCGCCATGGACGCCCCGGAGCCGCAGCCCGACCCCGACGGCGGGGACGCCCCGGGCCACGAGCCTGGGGGCAGCCCCCAAGACGAGTTCGACTTCTCCATCCTCTTCGATTATGACTATTTGAATCCTATCGAAGAAGAACCGAGTGCGCATAAGGTGGCCAGCCCACCCTCCGGACTCTACCCCGATGATGTCCTGGACTATGGCCTCAAGCCATACAGCCCCCTGGCCAGTCTCTctggcgagccccccggccgg…
>XR_001919089.1
CTCTCGAGTAAGCCCGAGCGCCGAGCCGCGCCGACTCCGCCGCGCCGGGAGCCGGGAGCCGGGAGGCGGGAGGCGCGCAGCTCCCGGGCCGCTCGCAGGCGCCTCGGCCAGGGCAGCCCCTCGAGCATGCTTTAGAGAGGACGGCGCCCCTCTGGCTCCGGGTCTGCCCCCGCAGAGCCCTCTCAGCCCGCGCGCCGAGCCCCCGTCCCCTCCAGATGCAGAGAGAGGCTGCGCTGAGACGGGGGCACTGCGAGCCCCTCCGCGCCATGGGGTCTGTGGACCAAGAACCTCGCCAATAATGTCACCTCGAACCGGCCTCGCTGAGGACAGCTGCCTGGGCCGCCACTCGCCCGTGCCCCGTCCGGCCTCCCGCTCCTCGTCGCCTGGTACCAAGCGGCG…
>XR_310473.3
GATGTTTGCAATCACATGTTTCCTTGGTGACGTAGCCTTTGGAAATTGTATGTAGGTCCTGCAGCTGAGACGCAGGAGATTTTGGTAAAAGTGACTCCAACCATCCCCTGCCTGGGAGCGAGCCTGCTGTGATCCTGGCTCAAGAGCAGACGGTGCAGCGAGGAGGAGAAGGCATCGGTGAAAATCATGGTGACAACCATTAGCTGTGCTGAAaatgttagcactggagaagaCCTTGGTGGCCCTCATCAAAACTTCTCATCAGCTGAAGCCCTGGGAGAGGCTCAGGGATTCTCTCAAGCTGGTTGATTGTCAAATGACGTATATAAGACGTGGGCACAACACACTCTGAGGGCAATGAAATACGCTTACCTGCATCGGGCTGGCTGGCTCTTGTGG…
>XR_310474.3
GATGTTTGCAATCACATGTTTCCTTGGTGACGTAGCCTTTGGAAATTGTATGTAGGTCCTGCAGCTGAGACGCAGGAGATTTTGGTAAAAGTGACTCCAACCATCCCCTGCCTGGGAGCGAGCCTGCTGTGATCCTGGCTCAAGAGCAGACGGTCAGGGGTGGCACAGGGAAGCCAAGTGACCAAATAGGCTGCTATTGCCTGCAGCAGCTGTGCAGCGAGGAGGAGAAGGCATCGGTGAAAATCATGGTGACAACCATTAGCTGTGCTGAAaatgttagcactggagaagaCCTTGGTGGCCCTCATCAAAACTTCTCATCAGCTGAAGCCCTGGGAGAGGCTCAGGGATTCTCTCAAGCTGGTTGATTGTCAAATGACGTATATAAGACGTGGGCAC…
>XR_310476.3
CCAGGTGAAAAGGATGCTTGACTACCTTAATCTTGTGGGCTGTGGGGTGGTTTTGGCTGGGGTTCTACAGGTGGAACGGCTACAGCCTTCTGCTCAGTCTGCGAGGAGCCTTTGTTATCTCTGCAGCGAGTTTTGGACTCTGGCAgtttttgaagaagaaaaaaagaggcaaGGACAGTGGCTCTTTGTGTCTCTCAAAGGCAGCACTGTTTCTTCAGGCTGGCACGGCCCACGGACAACGTGCTGCCCTTCGTGCGGGATTGTTTCACTGCCCCGACGCATGGACTGCCCGGTGCCAGCCTTCTTGTAGGAGAGAAAGGCTGGATGCCCCCTGCGATGCCAGGACAGCTCAGAGAGCAGCAAATTGAGATCACCTTCTGATGATGGCTGTCAACGATC…
>XR_310500.3
GAACCGGGGCGCGCCTGAAAGTGGGCGGGCTGGGACTCAGGCGCCGGCTGTGAGGTTTAAGCTGCCTGGTTCCTTCCGCCTTTGTTTACTAGGTGAGCCGCTTCAAAACAGGTGACGTTTCTAATTCCCTGTCACTCGGAGAGGCCAGGGACTGCCAGGTGGACCCCGAGGCCTGATTTTCCCTGTCTTCACAGAGAAGAGCGATGTTGCCTCCAAGTGCGGCCCCGGATCCTGGCAGGGCTAGCCGGTGCCTCTGGACGAGGCCTTGGTGTTCGTCGTCCGTTCCCTCCCTGACTGTGTGCTCTAGCTCCGTAGTTCGTGACTTCTTCCTGCTTGATTGCTGAACTGCAAGTGGCCACGTTACAAAAGGAAGAACTAAGTGTTTGTGAAAGCTGATGC…
>XR_310506.3
CATTAAGACCTCTTACGTCTGGGCGGCGcggagactacatttcccagagggCCTCGCGCGGCGCGGGCTTGGCGGGGGCGGGGAAAAGGAAGCGCCTCGGAGCCAGTGCGCAGGCGTGAGAGTCCCCGCTGGCTACTTAAGGGAGGCTCGCTCGCTGTTCTTCCTTTCGCGTCTGCGGCGCTCTCTCTTCTTTGTGGTGTGCCGTCTGTTCCTCATCCGATGTCGTCTCAACCCTGGAATCAGAATTTGCTACTGTACGTGATTTGCGTGATCAGACGCTACAGAATGAATCTTGGCGGAGGGGTCCCTGCTGGGGCTCCAAGGGAACCACGTGTCGACAGGCAGAACCTTCAGCTTCCTGACGTCTGGAGCTCACTGTTGGCAGCAAACAGGCATTGA…
>XR_001296483.2
TGGAGCATGAAGGGCCAGCGATCTCAGAATGAGTGATTGCCAAATGCGCCTGCGGGCTCCTCAAAGCTCCCAGGACCTCTCAGGGAAAATGGGGAAAGTTTCCCAGGGCTCGGTCCTCTTCAGACTTTAGGACTTCTCTAACTAAGTAACCTAAAATTAACTGACAGCCTTCGACTTAACATGCAAACAGCCCACCTGAGAACTAAGTCAACATGGAGTAAACTGATCTGGAAGATACTACGAGCTGGAGAGGCAGAGATCTGATAACATCAGGCCCTGGATCCAGCCATTCCTGAAGCTAACCCTCCTCTGGATATTACTGCTGTGTGAGCCCGTGAATCTGGTTGGAGAGGAGCATGAGAGGTTTACTGGAAGAGTTGATGTTTATCATAGCCTTGC…
>XR_001296485.2
aagagtactggagtggggtgccattgccttctccatactatatatatatatgtatagaaaagCTTTTTAACTTGGCTTggtaaaggcttgagaaagagcaacaataacaaaaagagacagagaaattggaaaacataaactaaatgaaatgggagcactaaatatgaaatagaaaaagtaaaaatcacaTACCCTTAATAAATACTTTTGAGCATGAATCCAGTATGAAACTTTTCATATTTAATCCCTTCTGCTGTGGATTTTTCCTGTGAATACTCATTTTAGGGATTACTGGAATTAATGAAGAAGAATGGGTGTTCTGGGAGGTGGGCAGGAAAAAAGAGTAGAATTGAATTAGAGTTGATTTTGGACATGATGGGTCCAAGATACCTGAAGCAG…
>XR_001296496.2
ccccaccccacctcgaccccacccccagccctcagTCGCCGCCCGGGGGTAGGAAGGAAAAAGGGCTAGAGCCGAGGGGGAAGGGGCTGGGATTTCCCCGGCTGGATCCGCTAAAGGCCCAAGAGAAGGGGATTTCAGTTTTGAGCTGGAAGTGAGTCGCTTGCGTCTGGCATCCCTTAGTCCGCGCCCCCGGCCGGAGAGACCGCGCTGGCCCTCGAGGAGGTTTGGGACTGTGCCCGCTGCCCTTGGGCCCTGGCGACCACTTAGAAATCCCCACGCGCCTCCCGCACCCCCCGCCCCTGTCCATCCGGCGGGGTGCCTGCGGGTCGCGCTGCCCTCCGCCCGCCTGGTCTACGCCGCGCTCCCTCCCGCGCTTGCTGGGCACCCAGGCCAGTCCCA…
>XR_001296499.2
gcggcagcaAGGAGCGCAGTAGCCCGCCTCTCCCACCGCAGCCCGCCCGCTTGCCGGCCCGCCGCCACCCGGCGCGATGGCGGGGAGCAGCTCGCTGGAGGCGGTGCGGAGGAAGATTCGGAGCCTGCAGGAGCAGGCGGCCGCCGCGGAGGAGCGCGCGGGCAGCCTGCAGCGCGAACTGGACTACGAGAGGAAGCTGAGGGAGACCGCTGAAGCCGACGTAGCTTTTCTAAACAGACGCATCCAGCTGGTTGAGGAAGAGTTGGATCGTGCCCAGGAGCGTCTGGCAACAGCTCTGCAGAAGCTGGAGGAGGCCGAGAAGGCAGcagatgaaagtgagagtggcaTGAAAGTCATTGAGAGCCGAGCCCAAAAGGATGAGGAGAAAATGGAGATTCA…
>XR_001296502.2
CCGCCTCGGTGCCCGTTTACTGCGCGCGGCAGCCACTCTGGAGCCGGCGCACATCTGGATGGAGTCAGGCCCAGCGCCCGGGCCGGCGCCCAGCCAGTCCCCACCCGCTGGATTTCCTGATGTAAACAGAGCAAGAACACAGCAACTCTGCTGAATGTGTCACGCGGCGCTCTTTATCTGCTTGGGGTCAAGACGGCGACTTAGAAAAACAGAAGCGTTGCTTTGAATTTAAACAGCTAAGAGCCAGAGCCGAGACTGGTCTGCAGGGGGGAGGGCGAAGGCCTCCAGACCCACCTCCCGCTTTTGTGCCTACTTGTTCCACTTTATGGCATGATTTGTTTCCTTAGGAATTCCTTCTGTAGTACTTGGAGCTTTGTGGATAAAGCACCAGTCAGAACC…
>XR_001296506.2
TTTGGGGACGGGGCGGGCGCGGAGAGGGAGCGGCGGGAGGACCGCCCCACTCCGAAGGCAGCCCCGGGAACCGGGCGCCCTGGCCGCGCGTCCTGCCTGCTGCCACCTCGCTCTGCGCGAGCCCAGGGGAGGATCTGACTCCCGGGGTCGGGAGCCGCGGGCTCGGGAACAGCTAGGAGCTTTGGGGGCTTGGCGTGGGGGCTGGGGCGATGCGATGGAGAGGATCTTCTGGAGGAAGGCAGGCGTGATAGGGTCCCGGGTCCTGAACCGAGGGGCATGATCGGTCGTTCGACGATGACGATGAAGAAGAAAGTGGCGAGAATTGAGAAACATCGCTTTTGTTGACAAGGTAGAGCCATACCAGGCAAGCTCTGCAGAACACCAAGAGGAACCTAGAGC…
>XR_001296507.2
TTTCCGCCATCTTTCCGTGCCGCCATAATGGTGCGCATGAATGTCCTGGCTGATGCTCTCAAGAGTATCAATAATGCCGAGAAGAGAGGCAAACGCCAGGTCCTTATTAGGCCGTGCTCCAAAGTCATCGTCAGGTTTCTAACAGTGATGATGAAGCATGGTTACATTGGCGAATTTGAATTCATTGATGATCACAGGGCTGGGAAAATTGTTGTGAACCTCACAGGCAGGCTAAATAAGTGTGGAGTGATCAGCCCCAGATTTGATGTACGACTCaaagatctagaaaaatggcagaaTAACCTGCTCCCATCCCGTCAGTTTGGTTTCATTGTACTGACAACCTCAGCTGGCATCATGGAACATGAAGAAGCAATTCGAAAACATACAGGAGGGAAA…
>XR_001296510.2
CAAGAACAGAACAGTAGAAAACCCCAGGCAGAGCCGAAGACAGTGACAGAAGGGATTATTgcttctgaagaagaaaaaaatgattacaagtgaattctttactgctgaactggATGAGATGTTTACATGGACAAAAAGATTGAGAAGCAAAAACACAATGAGAAAGTGTATTTTGGCCTAGAAAATgGAATTTGTGAAACCTTGCCCCTGCCTTCATAGGAATGGATTGCTTATTAGGACCCCTCCCCTGCTCTCTCATCTTCAAGATGCTTTGTGCTCAGTGAGCACAGAAGTTAGCTTCTGTAACAAGTGAAGATGCTGTAGGAGAGTACTACTTTCTATGGaatagctttctttcttttttccctgatgAATC
>XR_001296511.2
CTGAAATGGCACATGTTGAAAACGGTAACTGTCTTATTCCAGATTCTGAATAATGATGTGGCAGTCAACTTGCTTGTTAACTATCAAGAAATGTTGAAGgtgaattctttactgctgaactggATGAGATGTTTACATGGACAAAAAGATTGAGAAGCAAAAACACAATGAGAAAGTGTATTTTGGCCTAGAAAATgGAATTTGTGAAACCTTGCCCCTGCCTTCATAGGAATGGATTGCTTATTAGGACCCCTCCCCTGCTCTCTCATCTTCAAGATGCTTTGTGCTCAGTGAGCACAGAAGTTAGCTTCTGTAACAAGTGAAGATGCTGTAGGAGAGTACTACTTTCTATGGaatagctttctttcttttttccctgatgAATC
>XR_001296514.2
AGCGCGGAAACTCGACAAACACCTACTGACTGAGGAGAGGAAGCGCGGAAACGAGACAAACACCTACGGACTGAGGAGAGGAAGCGCGGAAACTCGACAAACACCTACTGGCTGAGGTGAGGAAGCGCGGAAACGAGACAAACACCTAATGACTGAGGCGAGGAAGCGCGAAAACATTGACTGGCTGAGGAGAAGAGCACGGAAACGCGAAAAACACCTATTGACTGAAGTGAGGAAGCGCGGAAACTCGACAAATACCTACTGACTGAGGAGAAGAAGCGTGGAAACGAGACCAACACCTACTGGCTGAGGGAGACTCCATGGGGTCTGACTTGCCATTGCTCCTGCATCCGGCCCCGGCCTCTCCCCGGGTTTTCCTGCCGCGCGGTTGCCTGCAAC…
>XR_001296523.2
TACATTCGGAATGATTAGCAGTAAATTAAAGACCGCTTCCCTGTGTTGAGGAAGAGAAGGGTTATTGGACATTTGCACTATGGTCACTGTTCTGTTTCCTCATGtcttccctccccccatccccttcTTGACTGTTGGGCTTTGAGGGTTGGCTAAAGTCTTAACCTCTCCCAGACTCCCCTGAGAATCTACAGGTAAAACATCCGGTGATGTTACAGAGATGTCTTTTCCCCTACTTAAAGCACAGatgagaaaatttaGCCCAGAGATGTTAAAGATTATGACAAAGACCTCCTGGcaagaagaactgatgttttgggTCAAATCTGGCACTATGAGACTTCaaaaaaactaattaattaaacTGGCTGAGCTGGGTTTTAGTTGCTatagtttctt…
>XR_001296538.2
TGAATGTTCAAATTTGAGGAATCCGAAATGGAACAGAAGTATCCTATGTCAGAGAGGACACCATTTATGATCCCTTAAACCTATGGATcaaagTGTTATTAATCGCCGTTCCTCATTTCCTTCCACTGCTGGGATTTGACAAGGATTTTCTTTCACCTTGAAAAACTGCACATGGTGGAGAGTTTCTTTGCCTGATTCCTGCAGTCTGAACATATCCTACTGGGTAAAGCCGTCTGAGGACCTGCCAGACTGTTCCCATGACTCCTGCAGCATATGAGGCTCCCAGCTTCCCTGCATCCTCACCAAACACGCGCTTTTTGGCGTCCTTTGGCCGCAGCCAGTCTTGCAGGTATGAAGTGGTGCCTGGCTAATGCTGATTGCACATATTTTCCTGTGTTT…
>XR_001296542.2
GAACACATGAAAAATTAGTCTCTGATCAGGAGCATtatccaaaagaaaacaaaatactcatatccatttcttttaatattgtgACACTATTATTTTGTTTAGAAAGAAAACACACCCCAAACTCCTTTCTTTAATCCAAAAATATCACCTCTAAGAACTCCTGTTTGCAAGATGAGGAGAGCAGAAGTATTCTACACCCTTTTTCTCGATCCTAATATTATATGTTATCCTTTTTccctcactttctttctttgtgatgGATTGCTTTAAGGGTCATTGTAACCTGACGTCATGGACATAAAGGAGTTGAAAAGTGGAAAAGTGATAAAGATGGTtctgaaactttattttctttattatgatCCTGACACTATTAAATATCATACAGGCAGCGGAGGg…
>XR_001296543.2
GACAAGGGCGAGGGCAGCAGGAAAGGGACAGACGTTtagacaatgaagcagaaatgagGCCCCAGGAGTGCAGGTAACAAAGGCCAAGAATGGAAAGACAGTGCTGAGAAGTGGGAAGGAATAGGCGGAGACAGAGAACAAGGGGACCATTCAGTCTAAGGCGCCCCGCTTACATCTTACCTACACTGCGGTTCCCTTACATTGAATATGTCTTGAAATAAATCTGCCAGGAGCTGGGGCTTAGAAAACAATCATTTTGTTAGAGAAAGTTTGGGTTGGAGCTGGATCAAATTTGACAGGATTTAACCCGTCAAGGAAAGAGGATGCAGGGCTCTCCAGTCAAACGTTGGCCGCAGTGCCGCTCAGGGAGGCTGGCTACGAGTCGCAGCTTGGGGCCTC…
>XR_001296544.2
GACAAGGGCGAGGGCAGCAGGAAAGGGACAGACGTTtagacaatgaagcagaaatgagGCCCCAGGAGTGCAGGTAACAAAGGCCAAGAATGGAAAGACAGTGCTGAGAAGTGGGAAGGAATAGGCGGAGACAGAGAACAAGGGGACCATTCAGTCTAAGGCGCCCCGCTTACATCTTACCTACACTGCGGTTCCCTTACATTGAATATGTCTTGAAATAAATCTGCCAGGAGCTGGGGCTTAGAAAACAATCATTTTGTTAGAGAAAGTTTGGGTTGGAGCTGGATCAAATTTGACAGGATTTAACCCGTCAAGGAAAGAGGATGCAGGGCTCTCCAGTCAAACGTTGGCCGCAGTGCCGCTCAGGGAGGCTGGCTACGAGTCGCAGCTTGGGGCCTC…
>XR_001919104.1
gccgCGGGAGGTGAAGCGACCGGTGATTGGTGCGCGCTCCTCATTCACTCGGAGCACAATGGACCGCGGGCGCGCGCACCAGTTCTCCAGCACCCGCCGCTCAGTGCCGCCGCGGGGTGACTCCTTTTGCCCCGGGGGATCCCCTCGCCGCCCCGCGCCTGGAGACCTCGGGTTGGAGCTGTAGGCGTCGCCGAGACCCGGCGGTAGccggaggaagggaggaaagagaagCTCTAATCCCCAGCGTCTGTTCGCTTCCACAAATAGAACCTTCTGTTggatgaaataaaagcaaacactaGGC
>XR_001919114.1
CGCCGGCCGGAGGGGAACGACCTCCACGCACGCCGGGGCTGCCTCCCCCTCCGCGTCCTTCCGGGCGCCAGCGGGGCTTTTGTTCCCCTGCCCTTATCGGAGGGAGACTCCATGGGGTCTGACTTGCCATTGCTCCTGCATCCGGCCCCGGCCTCTCCCCGGGTTTTCCTGCCGCGCGGTTGCCTGCAACAGTTGACAAAGAGCTTTGGACAATCAGCCTGTCATTTGACCTCCCAAACAATGCCAGGAAGGCTCTCCTACGACTGCCATTCTACACAGAAGGAAAAAGCCGCTCCAGAAAAATAAGCTGCTAAAAGGATGCTGCGGGAACCAGACTGGCCACTCTGAAGTGCTGGAACAAGCCCAGAGATCCCTGAGGCTGCTCTGAGTCCATCACTG…
>XR_001919116.1
tccgtgggactctccgggcaagaatacgggagtggtggccattccctcctcccgaGGATCCTTCCGACCCGCGACGGAACCCGAGTCACCGGCAccgcagctggattctttacctccgagccaccagggaagccctttcttcctCTATTGGGATATTGAAATggagtcttcccaacccagggattgaacctgcatctcccgcaccggcagctgggttctttatcactgagccatctgggacgTCGCTACTAACAGTCTCTTTTGGAACCACATGCTGTAACTTCAGTGGCCATTCACCAAGTGGCCTTTCAGGGCCTCCAAAGTGCAAAGGACTGGGCTCTGCCGTGCTGGTAATCAGCCAGGAGACAGGCTATGAATTGATTACAGTTAATAAAAACC…
>XR_001919119.1
aaaactgaccgtttccagtcctgtggccacgctgtttattttatatttactttagaCTATGGAAAGGATGTTAGATGAGAAGCAAATTTGTGTGATTGTCTTATTTGATTTCAAAATGAGgcgtaaagcagcagagacaactcgctACATCAACAGCCcatctggcccaggaactgctaatgcaCGTCCAGTGCAGTGGTGTTTCAAGAagctttgcaaaggagatgagagccttgaagatgagtaCCGTAGTGGCTGGCCATTGGAAGTTACAGTGACCAACTGAGAAGatcatcgaagctgatcctcttaccactgcagatgtgactgaagAACTCAGCGTTGACCATTCCACGGTCATTCCGCATTTGAAGCGAAGTGGAAAGgCAACACACCATT…
>XR_001919123.1
CGTTTTGTCGAACCGCGGAGGCCGCTGAAGACGTTCCCAACTTATTCACCCTCCCGAGGGTCTTGCTGCGTCGCCGAGAAGGACCGATGGGGAAGGGGGACGGGAGAGAGGAAGCGTGCATAGGGCTTCGAGGGAACTGGTCCCCCCCGCGCGCTCCCCGAGACTCGGGGACGGCCTGGAAACTTTGGGGGTCCCTTCCTCCGTGCACCCTCCCCCCGCGCCGCCCCCCGCCTCCCGCGCCAGCTTCCCTACTGGATTGAATGCAGGTTCTGGGAAGATGGGGCTAAGCTTTTTAAGAAACCCGCGAAGTGTCCGGAGAGGAAAGTTTGCAAAAAAGTTCTTTTGTTTGATGTTCCCAGTGGCTGGGGTGAGGGAGCAGACACTACGGGGTTCCGCGAC…
>XR_001919124.1
CGCCGGGGCCCTGTGACGTCACCGCTGGCTCCAGCCGGCGGCCGGCGCCGCCTGCCCCGGGGAGCAGAAATCGATCAACCCTCACCCCTGGCAGTCCCCGAGTCGACCCCCGGTGGAGTTCCGGGCCTCCCGTCTTTCGTTTGGTCATTCGTGTAACTCCACCACCGGTTCGAGATTCTTTTACAGTCTCGTtggtgTTTTGCAGAATTTAAACCGCTTCCAGTGTGCAACCATCCTCTAAGGCAGGAGTCCccaacaccccccacccctcattAGGAACGGGACCatacagcaggagACCCTCATGACTTCAATCAACTCAAGTTTGGACTCGGTGATCACCCACGCCCCTTCATGAATACGCATGTAACCTTAGCTTAAAACATCCCCCCTTTTGCT…
>XR_001919126.1
TTTGAAGAGACTGGGGAGCGGGGGGCTCGTCTGATTAAGGGGCCCTGAACCAGGGAGCGGCGGAGTCTGAGAAGCCAGCAGCTCGGGGCTGGCGGCAGCGGCCTCCTCGGCCGAagttggggggggtggggcgcCGAGcgcgcggggtggggggggtcctGGTCTTTGGCTCCTCGACTCGGTCCTGTTTCGACAGCGAAAATGTCTCGGCCTGTCAGAAATAGGAAGGTCGTTGATTATTCACAATTTCAGGAATCCGATGATGCTGATGAAGATTATGGAAGAGATTCAGGCCCTCCAGCTAAGAAAATCCGATCATCTCCCCGAGAAGCTAAAAATAAGAGgcggtctggaaagaattcacaggaAGATAGTGAGGACTCAGAAGAAAAAGATGTG…
>XR_001919127.1
catctGGGAATACCCGTTTTGAAGTGTACCAGTAAGCTTTTCCTGCATAACAGACTATTCCAAAATTTGATGGTTGACAACAACCACTCATTTAACTTATCTTTCTGCAGGTCAGCAGTTTGCTGTGGGCTCAGGTAGCAGTTCCTCTGTTCTTGGATCTGTGGTCAGCTGCAGGTTTGGCTGGGCACTGGTGGCAGCCTGGCTTTAGCAGGATGGCTCATCTCTGCTCCACAGAGTCTCTCATCTTCCAGGAGGCAGGCCTGGACTTGTTTCCATGGTGATGCAGTAAGGTTCTAAGGAAGCAAGCAGAGTGGAGGTTTGGAAGGAAAAGCTTCAGACTCTGCAGACATCCAGTGGCCCAGTTTGGAAGATGGATTATATATATTCACCCTCCTTAGA…
>XR_001919131.1
cactcctgtattcttggatggacagagaagcctgGAGAAATCACGGACGGAAAACCACTCTCTTGGAACTGAACTGTGCAATCTGGTTGCTTGCAATCCGCCCCATCCTTACATGATTCTGAAATCAGACAGATTTGGGCAGAATTGTCCACAACTTGAGCCTTCTCCATCTGGCTCTTTGCATTCAGTATTCTCCCCTCTACTTTCCAGCAACTGTGGATGCCCCAAACTGTGTCTCCTAGTTCATCAAGCTAGAATGACTCTAAGTTTTCTATCAGTGTTTTTCCTGCCTCATGTGGAGTCACTGGCAGCCTG
>XR_001919134.1
GAtgttctggaagttcacgatggACCAAATCTTCTGTCACCCTTGCTTGGATCTTACAATGGCACACAGGTGCCCCAGTTTCTATTTAGCAGCAGTAATTTTATATACCTTCTATTTACAACAGACAATAGTCGTTCTAATAATGGTTTCAAGATTCATTATGAAAGTGTTACAGTGAACACCTATTCTTGCTTGGATCCTGGCATACCTGTACATGGTCGTCGCTATGGTCATGATTTCTCCATTGGATCTACTGTTTCCTTTAGTTGTGATCCTGGATACAGGCTGAGCCATGAAGAGCCCCTTCTGTGTGAGAAAAACCACTGGTGGAGTCATTCACTTCCAACCTGTGATGcATTATGTGGAGGAGATGTTAGAGGGCCTAGTGGAACAATCTTA…
>XR_001919135.1
CGGGGCTCTCATGGGTGGACCCGGGGGCCCCGGGGAGGCGGGGACTACATTTCCCAAGATGTCGCGCGCGGGGTTTCGTTCCGCGCCAGGAGTAGAGACCCGTGATTGAGATCGTCCCTGTCGATTAGAAGAGGataaaggaaCTGATGCCGAAGGAGGTTCAGTAATATGCTCACGGACACACAAGTGACATGTCAGAGCTGCGATTGCCTTCAGTAGTCCAGTTTTAAGTCCAAAGCCTTAATCGTTCTTTCTGGATACCCAGTACCTTATAATGCAGAAACCAAACCTTGGTAGGAAAACGATAAGGTCCCCAGGAAGACAAGACCTGGACCCAGGAAGGGGAGATGgcaacatgcagagaaaccacaCCTGCAGAATTACGAGGACTCAAAGGGC…
>XR_001919136.1
gggcatgacaacccattccagtatgcttacctggagaatcccataaacagagttTCCTGGTGGGCTCCAGACCGTAGTGTCACACAGAGTAcaacatgactgaaacaacttggcACACACAGGGAAGAAGTGCCAATAACTTTGTTGCAGCCTATCTTTAAAAGCAGAAGGAGCCATGCTGGTCATTAGTTTTAGCGGCAGCACAGAGACAATCAATACAGGTGTCACATCATGTGTTCCATCATGCTAGAGgataataaaacaatatttattcttgTAGGTGAAAATGGCTGAAGAATCCTGAATTACTCTAGCATCTCTTCCCTCAGTGGCTCTACAAGACAACCAGTTATAAAACAGATGAAGTTTTCTTTAATATCTTTGAACCTCAGTTCTCTC…
>XR_001919138.1
GTGAAAACGGGGTTTTCCGCAGACCTGTCCCTTTGGGGTTTAAAAGCGTGTCCCGTGGGAGCTTCGCTTTCACTTCTCTAAGGACTTGGAGCTGCAAGAGCCCACATCCTCGCAGATCCCGGGGCGCCGacctGAATTATTTAGATATTTTCTGTCTTGGTTCAGTTTCTGATATTCTGCAGAAACCCTGCTTAAATGAAGGATAAAATGAGACCACCAGTTTCAAGCATggcaagaatgaaaatgaaaaggattcGTCTGAAGGCTTAATCAAAATGGCTACTTCAAAATATCAGGAACTGCTGGAAATATGGATATCAGCATGTGAATGATTGCTTGAaccatgaaaatgaatgaaatcatcCAACCTGCAATTTCGAAGAAAGGAAAGAGTCAGTC…
>XR_001919148.1
AAATATATTGAGTGCAAACCTGCATCCAGGAACAGAGCATTTTACTCCTCCCTCAGAATGAATGGAGACCAGAAATTGGACGCTTACACCCAAGAAAGGCAGGATTTCATCCAGCACTTCTCGGTGCTGACTGAGGAGGACACTGGGCACCCAGAGACAGGAGATGCCATTACCCGACTCAAGGAGGTCCTGGAGTACAGTGCCATCGGAGGCAAGTACAGTCGGGGTTTGATGGTGGTGGTAACGTTCCAGGAGCTTGTGGAGCCCGGGAAACAAGATCCTGACAGTCTCCAGTGGGCCCTGACTGTGGGCTGGTGTGTGGAACTGCTCCAAGCCTTCTTCCTGGTGTCAGATGACATTATGGACTCATCCCTCACCCGCCGGGGGCAGACCTGCTGG…
>XR_001919149.1
TAGTTCAGGCTGAGTCATTGTCCTTGTTCCTCATCGTATTTTGTATAAACTGCTCATGGGTACAGCTGTTCCTTGTGACCTGCTTACTTGAGCTCTGAGTACCGAATGCACCCCTCTCTCCAGGTTTCTTATTCAAATTCCCGAGGGACAGCCTGGAGCAACTCAGGAAGGCTGATCCTGGGCCCCCGACCAGCCTCTGCCGTAGCAGGTGCTCCCCGTGCAGAGGGCCGTCTGCTCTAGGTCAAGGTTAGAGATGTGATGGTCTCGTGTGCTCTCCACCCTCACTGAACACCAGGTTACACAGCAACTTGCCGCTGCACCTGCTTCTGTCTCTCGTCTTCTGATAGCAGGCGTGGCTGGCCAGTGAAGAGGGACGCCTCCTAGCCATGTGAGCGGAAA…
>XR_001919150.1
ACCTGCCTTTTTTTCCCACTAGAAAAATCAAGGCCATTGATCCTACAGAGAGACATCTCAGAGATCTCATGGGTTTGGTTCTAGGCATCGCAGTGAAGCAAATACCATGATACAACGAGGCACCCACGTGTTTCGGTTTCCCAGCGAACATGAAAGTTGTTGATTCTAtattgtagtctattaagtgtgcaacacTAGTACGTCTGAAAGAACAATGTGTGTAGCAAACATACCTTCTTGCTAAAAAATGCTCACCATCAACTGACAATACAGAGTAGCTTTAAATCTTCAATTTGGAAAAAACAGCATCTTCCTTCGAGGCACAAAAAAAGTGCACTTGTGGTTCTTTCATTCAGGTGGGACACGCCCCTAACCTGGACATTCCATCTCAATGGTGCT…
>XR_001919154.1
CCCCGCGCTCCAGCGGGCAGAGCGCGTGCGGCCGCCGAGCACATGGGCCCGCGGGCCGGGCGGACTCGGGGCGGCGGGGCCCGGGGGAACGGCGAGGGGCCGCGAGCGAGGATGAGCCCCGGCGCGCCCCCGCCCCGGACCCCCTCGAGTGGATTTCCACGCAGAAAGGATGTTGGCGGTCCCAGTGACCTGCGGAGACACGGTTGGAGCCACCTTTCAGCCTGATCTTTTGACCagaaaggaattaaaaagaaGGTCCCTCATGATGGTTGCACCTGTCAGCTGCAAGGAGCTTCCTGTAAGGGTCTTCTGAGTCTtgtgggtaaactccagaagttggtgatggacaaggagacctggtgtgctgcagtccatggggttgcaaagagtaggacacga…
>XR_001919155.1
CCCCGCGCTCCAGCGGGCAGAGCGCGTGCGGCCGCCGAGCACATGGGCCCGCGGGCCGGGCGGACTCGGGGCGGCGGGGCCCGGGGGAACGGCGAGGGGCCGCGAGCGAGGATGAGCCCCGGCGCGCCCCCGCCCCGGACCCCCTCGAGTGGATTTCCACGCAGAAAGGATGTTGGCGGTCCCAGTGACCTGCGGAGACACGGTTGGAGCCACCTTTCAGCCTGATCTTTTGACCagaaaggaattaaaaagaaGGTCCCTCATGATGGTTGCACCTGTCAGCTGCAAGGAGCTTCCTGTAAGGGTCTTCTGAGTCTtgtgggtaaactccagaagttggtgatggacaaggagacctggtgtgctgcagtccatggggttgcaaagagtaggacacga…
>XR_001919156.1
CCCCGCGCTCCAGCGGGCAGAGCGCGTGCGGCCGCCGAGCACATGGGCCCGCGGGCCGGGCGGACTCGGGGCGGCGGGGCCCGGGGGAACGGCGAGGGGCCGCGAGCGAGGATGAGCCCCGGCGCGCCCCCGCCCCGGACCCCCTCGAGTGGATTTCCACGCAGAAAGGATGTTGGCGGTCCCAGTGACCTGCGGAGACACGGTTGGAGCCACCTTTCAGCCTGATCTTTTGACCagaaaggaattaaaaagaaGGTCCCTCATGATGGTTGCACCTGTCAGCTGCAAGGAGCTTCCTGTAAGGGTCTTCTGAGTCTtgtgggtaaactccagaagttggtgatggacaaggagacctggtgtgctgcagtccatggggttgcaaagagtaggacacga…
>XR_001919157.1
CCCCGCGCTCCAGCGGGCAGAGCGCGTGCGGCCGCCGAGCACATGGGCCCGCGGGCCGGGCGGACTCGGGGCGGCGGGGCCCGGGGGAACGGCGAGGGGCCGCGAGCGAGGATGAGCCCCGGCGCGCCCCCGCCCCGGACCCCCTCGAGTGGATTTCCACGCAGAAAGGATGTTGGCGGTCCCAGTGACCTGCGGAGACACGGTTGGAGCCACCTTTCAGCCTGATCTTTTGACCagaaaggaattaaaaagaaGGTCCCTCATGATGGTTGCACCTGTCAGCTGCAAGGAGCTTCCTGTAAGGGTCTTCTGAGTCTtgtgggtaaactccagaagttggtgatggacaaggagacctggtgtgctgcagtccatggggttgcaaagagtaggacacga…
>XR_001919158.1
TGGAGCTGCTTAGTTGTCGGAGCAAAGCGggaggtgtgtttgtgtgtggtgggTGGGCGGAGGCTCTGAGGAGGTAGGGACTGTGTCTGCTGCGCCGTTTGTTATAGGATATTGCAGCCCTCTTTTGCATGCTGGCAGTGACAAGTTCAGGCTTGTTCATCTGACACAGTCCTGTGGTCACAGCGAATCTGTCTGAAGCTTTAACTAATGGAGAAGGGTGTTGGATGGATCCTCTGAACACTCAGTGGGACTTCCTGAAAGATTTATTAGGACAAAAACCTTCCtggaagcagcagcagaacaagCCCAGAGTGGCTGGGCTGGGCAGGAGCCTCCTGGCCTGATCCCCACTGTTTGGGAGCAATTACATCCTGGAGGCCTGATCTTTTGACCagaaag…
>XR_001919160.1
ACGGGCGCGCGCCGGCTGGAGCGGGCGCGGGCGGGTGGGAGGCCCCGCGGCCTCCGCGCCAAGACCCCCCGACCCCCTCGGCTGGTCCCTCGGCCGGAGTCCGCCAGGAGACTCGGGGATTGGGCCAAGGAACGTCCTCACTTGGGTGGTGGCGTGCCGGCCATGTGGAGCTTGTGGTGTGCGCCGACAAGCAGGGCCTCTGACATCAGACCCTTGGAGCCGCCTGGGCTGTGCCGGACAGTTTGCTGTGTGatttggaggaggaaaaggcactgCTTCACACCTCAGagcttttctcatctgcaaaatagCCCCGTGAAATCAcctctgcttttcattttttgacGACACATTCACATTCTATATaggtgaaaaacaaagcaaacaacagCCACAGAA…
>XR_001919161.1
CTCAGACTAAGCAAGTTAGCAGTTTTGGGTGCAGTTCATGGTGTTTATCTAAGTCTGTAAAATAGAGTTCGAAGCCTCTTGCATCCTGTTGGCTGAAGAGACTCTGCACGAGCGCTGTGGAACCACAGACCTGCTCAGCTTATCCTGATTCAAGTGGTCTGAACGCTTGGGGTCAGCGCCGTGTGTCACTGGTGACTGATTTTTGCCCCCGTTTATGACCTGGGACCTTCAGTGGATGGTATTTTGAGAATCTAAAAAGATCCTTTAAAATCGTGAGACTCTAAGAAGCTGGCTGCCATCAGTTCACTGTCAGTGGtcagagaattttattttaaaaaatacagggaattccctggcagtccagtggttaggaatttgAGCGCCCACTGCAGGAGGTAG…
>XR_001919178.1
TCAGGTTTAGGTCTTCAGGGCCTAGGGAGCAGGCGGGGCCTGGTCCGTCAGCCGCTGTTGGGCGGCACTGAGATATGCAGGAACATCCTTGTGAGTCTTTGGTGCATTAGCAAGGATTTCTAAAGGGCACGTACCTTCAATTTGGTTTCCTGTCCCAGGGCTTCGAAGAGTTTCAGCTCTGCCAGCAACGAGTCTTCGTTGTGGCGTACATGATCTCCCTTGAGACCAGCCGGCTTCTTTTTAGCTGAAGGGagtgctcagtagttgcggtgcttgGCCTCAATTGGGCAGCGAATGTGGgcagaattgaacccaggccctcggcagtgaaagcacagagtcctaaccactgtaccaccagggaattctggtttaaatactga
>XR_001919179.1
GGGTGaaccaggagagaaaggagatcCAGGTTTGTCAGGCGTTAATGGACAAGATGGTGTGAAAGGTGACTTGGGTCCTCGTGGTCCACCTGGcccaaaaggagaaaagGGAGATATGGGACCACCAGGACCACCAACACTAACTGGCTCCCTGGGGATACAAGGCCCCCAAGGTCCACCTGGAAAAGAAGGTCAGAGGGGAAGACGAGGAAAACCAGGGCCTCCAGGAAAACCAGGGCCTCCAGGACCACCTG
>XR_310534.3
ACTGAGGCAAAAATTGGAAGACAGCCATGAGCCAAGCACTACCCGGAGGAGCCACAGgaagctaggagagaggcctggcatggatTCTTCCTTAGGGCCTCCGGATGCTGTCAACCCCTTAACTTCATACTTCTGGTCTTCaaaactGAGGAAGAAATTTAATTTCTGAACTACTGAGCTACAGTTCACAAGTGGAAGGGATTCCTTGGTGGTACAAACAAGTCTTGGTAGGAATGTGACCTTCAGACATCACGctcctcagcaatcacctTGGGGGGTGGCAGCATCTGCACCACCATCACTGCTGGACTACAGTTTtggagccctcattcacattgAGAGgtgtacagcatagtgaaaCACAACAAAGG
>XR_310536.3
GGCGGAGCGAGCTGGGCGGCGCGCGGCGCGCTGGGACTGTGGGGACACCCTGGTGGAGCCGCTGAAGCCGGCCTGGCTTGAGTGACAACCTCTACCTGAATGACATATACATCTGAGAACTGCTGCTGACttcttgaagatcccctggaggaagaaatggcaacccactccagtattcttgcctggaaaatcccttgaacagagcttggtgggctacagtccatagggttgtgaagagtcagacacgactgagcatgttcGCACACAGCACAGCTGGCTGACTTCTTAAATCTCTTCTCACTCTTAGATAAGGAAGACATCTTTCAGACAGTGGCTCCTCCTCAGACTTGATTCAAAGAGAGAACACACAGCAATGCAAGCTGAACCCAAAAGAGCCTA…
>XR_310541.3
gtgctacagtccatgaggttgcagagagttggacatgactgagcgactgaactgaactgaactgaacagccctGAGACAAGCATCTTGGCCTGGAGTCCACATCTGACTGCTTGGCTGGCAGCTTCTCCAGACACAAGTTGACGTTGTCACGTGAGGGACACCTGTACATTGGGAACAATTAGCACAGTTCACGCAGCTGAAAGCCCGCACACGTCTGCTGCCTTCTTGGACTATGCTATGGACGTGACCTGGGTGTCAGACTGACCATCAATAAGTGAGGCGGGGCTGAGCTGTACCCTGGTTAATGAACTAGCGATTCAGCGAGAGGAGGAGCTGACAGAGACCCCGGGAGACTCCTGGAGAAGAGTGGTCGGTGAAGACCTCGAGGAACTGAGAAG…
>XR_310548.3
TTGAGCAGTGCAGAGATGACGTAGATTGAGGCTTGCAGAGATGACGTAGAGGGAACTTTTTTCGGACGTGTGTTTTGTTCGTTAATCGAAACATCTTTCCCTTTTGGTGCCATTGCTTAGAAGGGTTGTTCAaaaggtCTTGATACCGCAGGTCCGAAAGAAAACAGCTAATTGAGAAAATGCCGCCTCTTGAAACGAGTATAGCGGTGGAAACAGAAGATATAGCAAGGATTAAGTATCATATCGCACCAGAGCTTAAAGACCTATGCTTAATGATAAAAATTGCTCTTGTCGGAGCACTTGAAAAGTGCGAAGGAGCTGAGAGAACGGAAATGTTCAAATCTGATGGGGCACAAAATCGAATTACTGAAGTGAACGCAAAACGAGAAATTTTCACAG…
>XR_001296553.2
GGGAAAGCGGGAGGAACTGTTGCTGGGGAGCCACGGAGACTGGAGAGACTCTGAGAACTGTGTGGAATCCTTGGGGCAGTGTGGTTCCACTTCCTCCGAACTGGTctctggagctgggaggagaCTTGGGCTGTTTCCAGACAGGAGACAGGCGCTTTTTCTCTCAGATGCTGCTGGGCCCTCTCTCCTACGAGCGGTTCCCCAGCTCACAGGCCTCAGAAGGGAAGCTGCACTCACAAGTAAAACCTGCTGTGAGGAATAAAGAAGCTCGTGACAACTCAACCCTTCCCAGGGATGTTTGTGTTCATCTAGGGACCAGAGTTTTAATTTTGGAATCTGAAGAGGAGAGTCCTTTCCAGGATTAAACTGTCCTGACGTCTGTTTTCTTTCATCGGACTC…
>XR_001296554.1
ATTTGTGTTTCTCCCTCTCAAGGGCCCCAGGAAATCAGCAAGCAGCCCACGTAGCTGAGAACAGCCAGGCAACCCCTCCTGACCTGAGATTACTGCTAATGATAAGAGCTGGAAACACAGCTCCGTGCACGCGAGGAAGGGCCGCTCGACCCCCTGAGCACATTCCTCTTCAGGAGAGAGTTGACCAAAGGAGGTAATGTCACTTTGGCAGAAGTCACCCAAGAGTCCTGACCCTAGCAGAATGTGTATCAAACTCACTCTGGCTTCGCACCATTGATATGAGGAGTGAATGAACTAATGTGCAGAGGGTGTTTCTCCAGAAGCTATAACAGTATTTACTGGCTTCATGGGAGTCAGTTTGGATCTTCATCAACTGCCAGAGGTTCCTGAAGGAATTTT…
>XR_001296559.2
CACGAAGGCTTTCCCTGCCGTCTGGACTTAGGGTTGCTCCTCTGACACTGTTCTCTGCCTCCGGGTTTGTGGGGAGGGGGAAATTCAAGAGGGGCTGGCTGTCCAGCGAAAGGGGTTGGGGGACCCCTACCTGAGGCTTGTGGGGGACTAACCAGCCATTCTCTCCTCCTGGGGCTTTTAGCTCTGGCGGGAGACAGGAGCTCACCTTTCCCGAGGACCAGGCTACGTGCCAGGCATTTTGCAAACGCGCCCATTTGATACTCACAGCTGCATCATGATAGCATAATTACTCTcccattttacaaaggaggagACAAAGGCTCCGAGGGCGTCTTACCCAAGGCCACGGGGTGAGTCTTGAGAAGCAGAACCTGGGCATCCCTGCCGACCCCCAGCCAC…
>XR_001919185.1
CCCTCCTCTGTGCCTCTGTCACCAGGAGCTTCTGCCGCTCAGCAGGGTGGGATGGGTGCATTTCAGATACCGTCGTTCCTGCTGGGAGCAGCTGCATCTGTGAATGGTTCTCCTGTGGTCCATCTGCCTGCCGCCCCCCTCTCAGGGAAGGGTGGAGACATCACAGTGCTCCCGACTGTTGCGAATTCCCTTCCAGGAATCCTCCCTGATGAGTCTGGGTACTTCTTTTAGGCGGACTGTGTGAAGGGTGACCACCAGTTTACTTCCTAGCAGCAGAGTGTTGAGCCCCTGCCTTTAGAGAACTTCCTGGAATGCCTTCTTTGCAAGTGGTGAAATGTTCAGATTCAAAGGAAGGCCAGTGGAGAAGATAGCACGGAACTCATCAAATTCTAACGGCAT…
>XR_001919187.1
TCATCAATGAAGTATCGCGAGAGAAGGAGAAGCTGTTACTCTCCCGCCTAATTCAGGTTTACCAACAAGCCGGTTCTGAGACGCCATCCCGTGGGGTGCTGTTGCTCTTCTTGTCGCGATTGTCCCTCCTTCTTCCCGGaatttgGAATCGAGTGAGTTTTCTGACCTATTTCAGCACCGGACCCAAGGGTACTTGGAGAGGGAACTGGTCTCGGAGGAGGTGGACTGACCATAGAAATGAGTCCTGCGGATGCCCTcGATgatgaaaacacatttaaaatcttGGTTGCAACGGATATTCATCTGGGATTTATGGAAAAAGATGCCGTGAGAGGAAATGATACATTTGTAACATTTGATGAAATTTTAAGACTTGCCCAGGAAAATGATGTGAGTTTG…
>XR_001919188.1
ttgttttttaaagaaagagggcCCGGCCGGCCGCCATGGCGAACGTGGCCGACACGAAACTGTACGACATCCTGAGCGTCCCGCCTGGCGCCAGCGAGAACGAGCTGAAGAAGGCGTACAGAAAGTTAGCCAAAGAATACCATCCTGATAAGAATCCAAATGCTGGTGACAAATTCAAAGAAATAAGTTTTGCCTATGAAGTACTATCAAATCCTGAGAAGCGTGAACTTTATGACAGATATGGAGAACAAGGTCTTCGGGAAGGTAGCGGTGGAGGTGGTGGCATGGATGACATTTTCTCTCACATCTTTGGTGGAGGATTATTTAGCTTCATGGGTAATCAGACCAGAAGTCGAAAtggcaggagaagaggagaagACATGATGCATCCACTTAAAG…
>XR_001919189.1
cgttTGCATTTACTGCCTGGGAAATTGTTCAGTTTCTTCCTATGGGCTGTCTTTAGAAGACTCACAAGAAGAAAGACATGCCCACAAAAGTCAAAGACCGTCAATTAACACACGCAAATACCGCCTGACAAAAAAGATTCCACTTCTAGAAAATTATTCTATGGAGGTACTCACAGGCGTGAGAGGTTATTCATTATGGCATTATTTGTTAAAGCAAAAGGTTGGAAACAATCCATACCGCCCATCACAAGGAGACTGCTGAATACAAATTACGGCCCTTTATACAAGGGATGATTCTGCAAAGCTAAGCAAGAATGCGGAAGTTCTCTTTCTATGGCCCCGGGAAGGTCTACAGACTATATTGTGCGTTGAAATTGCAGCTTGCAGAACAGTGTGGCT…
>XR_001919191.1
AGGCCCCGCCTCCAGACCACGTGTGCGCCCTGCGCCACGCTTGCCGCAGCTTAAGAGAGGTTTCGCGTCGGGAGCTGAGTTCCTGGGCTGCGGTTCGGCGCTCGGAGCCCGGCTGGTCTGTGCCCGGTGGCCGCGCCTGTGCCCTGTCCCCAGCCGGGCCCCAGGCGCCATGGCGTCCCGCGGGAGGAAGCGGAAGGCCGAGGCGGCGCTGGCCGCTGCGGCCGAGAAGCGGGAGAAGCCGGCCGGCGGCCAGGAGGGGGAAGTGGCGGGGCCGAGCGTCGTCATCGAGCACTGCACGAGCTGACGAGTCTACGGGCGCAACGCCGCGGCCCTGAGCCAGGCGCTGCGCCTGCAGGCCCCCGAGCTGGCGGTGAAGGTGAACCCCGCCAGGCCGCGGAG…
>XR_001919192.1
GAGGCCCCGCCTCCAGACCACGTGTGCGCCCTGCGCCACGCTTGCCGCAGCTTAAGAGAGGTTTCGCGTCGGGAGCTGAGTTCCTGGGCTGCGGTTCGGCGCTCGGAGCCCGGCTGGTCTGTGCCCGGTGGCCGCGCCTGTGCCCTGTCCCCAGCCGGGCCCCAGGCGCCATGGCGTCCCGCGGGAGGAAGCGGAAGGCCGAGGCGGCGCTGGCCGCTGCGGCCGAGAAGCGGGAGAAGCCGGCCGGCGGCCAGGAGGGGGAAGTGGCGGGGCCGAGCGTCGTCATCGAGCACTGCACGAGCTGACGAGTCTACGGGCGCAACGCCGCGGCCCTGAGCCAGGCGCTGCGCCTGCAGGCCCCCGAGCTGGCGGTGAAGGTGAACCCCGCCAGGCCGCGGA…
>XR_001919195.1
GGCGTTCTCCCCAGCGAGGAGGGCAACTCAAAGTCCCTGAAATGCCTTCCCTAGAAGAAGCATCTTTGTTTGCCTGGAGGTTTTGAACACTGGACAGTCTTAACAATGTGACATATGATGGGAGCTTGAGATGTGCCCTATCGGTTCCGACATCCAGAGGAACTGGAGACTAAAGGTATTATCCTGAAACTCCAAGAGTGATGGAGAAATGGAGGTCAGCCACATGAGCAATGGTGCACAGCCCAGAAAGGAGCTGTGCACACCAGAGGCTCAGCCCCTGGAAGCTCAGGCTCTCAAGGGAGCAAGTATTGATCCCTTAGGCTTCAGCTTTAAACTCCCCAGTTAGAAGGAAGCACACAGAGACCTTGGTGGGCAATCAGCCTGTACCAGTTGCAGAAC…
>XR_001919204.1
gccagatgggctacagtctatatatcacagactcagacacaactgaagcgacttagcacgcacacaaccTGACTTGGAATCTCGGCTCTGCTGTTTTTGTCGAGGAACGAGGAAAGAGACGGCTTTTCCAAACAGGAGCGCCAGCACCAGAGAAGAGGCCTCAAGTGAGCAGCGGTTCAGAAAGCTCCTTTGGGCTCGGAAAGAAAGCATccctggggatggggtgggtggcCCTTTCATGCTTAGGGGGAAAGGCCAGCCTGGGACAGCTCGTCCCCTGAGCAGTTCAGGGCCCCTGATCTCTCTGCAGTCATGGCAAGGTCACCCTGGCACAGCATTAAGAGTAAAGGGAGCTCCTTGCCAGGAAGACCGCACCCTGGAGACAGAAGCCCCGCCCAG…
>XR_001919219.1
AGAGGAAGGCGACCAGAGGGGGAGGTTGCTGGGCCTGGTTTGGGCTCGTCGCCGAGCCGCGGCGCAGGGGGCTTTCAGGTAGTCCTCTCGCTTCTCCATCTGCTCGTTGCGACGCAGCCACCCAGGCctaggcctcctcctcctcctccctgccggACCCGGCCTCTGGCAGCAGCGGGTGACGCAGACGGAACATCATGTCGTCCGCGGCCGACCCTCCGCCACCCCCGCCTCCCGAGAGCGCGCCTTCCAAGCCCGCAGCCTCGGCCGCCGGCAGCgggagcaacagcagcaacaaaggcGGCCCCGAGGGCGTCGCAGCCCAGGCGGCTCCCTCCGTGGCCAGTGCCGGCCCCGCGGACTCGGAGATGGAGGAAGTATTTGACAATGCATCTCctg…
>XR_001919231.1
ATGGCCACAGCAGAGTCTATGTCCAATGAAGTCCTGCTCAGAGGCAAAAATAGGCAAGACCTCCAAGAGATGCTCAGAGAAGTAGCACTGGCAGTTGAGTACTAGTTGTCAAAGCTGTAGGAACACCTGGGTGTGACTTCTGCCCATACATTACAACACCTAGAAGAAAAAGACCTCCAGAAACAAATGCCAGGTGCAACATTCCTGGAAGAAAAGGGCCCTGGAGAAAAAGCTTAACCTGTCACGTTCAAATACTCTTTCAGAGTTACAGGAGTCTTGGGTGGAATCATtagagaaaaggcagaaggagGCAGAACAGGCACCGCAGGAACAAAGAGAAAGGCTGTCAGAACAGAGGCAACAACAAGAAGAGGCAGTGGGGGAAAAGGAAGCAGAGCT…
>XR_001919232.1
TTTTTCCTGGATATGCCAACATGGTATCTGAGTCCTTGAAAACCACATGAATCACTCACATAGATTTTTCTACCATCGTCTTCAGAGTGTTTCCTTTCTAAGGACCAACAAGAGCTTTTTCTGAGAAGAATCCAACAATTTCCACTCCTCCCAAGTAAAACTAACAGTCACATCTTCAAATGTTACTGCCATCTGGTCGAAGATTAGCTTTCCAGGAGGAAGCAATCTAAATAAGAAGATGGACAACGAAAAAAACATTCAGCATGTAACATAAGTGGTAAACCAAAAAGAAATAACTctaataatgaagaaaaacaagaaaagtaaGAAGAGACATAACATAGGTCAAGTGgttaaataatgtatataatcAATGAATACCATCACCATCATAAGAAA…
>XR_001919236.1
gGAAGAATGCTCGATTAGACTGCATTTTgccctgcttttctctctctctcttccctttctttctttctctttcttgtctctctctcttttctttctgccagaaGATTGGAAACAATATCTTTTTCCGATCAGTTCAGTAATACAATGTCCTTCAGTGTTCACACGAGCATTTcagtggagaagaaaagaaactttgCTACCTGGGAACAGAAGACTACTTAGGTCTGCTAATAAAGTCCTTAGGACTTCTGGAGCCAGAAGTTAAACTTTTCTCAACTGTTAAGAGATGTTGGTGTCCCACATCCTGTTGGTCTCCCACATCCTGTTGGTCTCATCTCTCCAGGACTGTGGCCCTTCAGGAAAAATTCCCTACTGAAGGGGAAGCAACAGCCTAGAGGA…
>XR_001919238.1
GAAATGCTTCAGGAGTAAGAAAAGAtgtctgcagtggaagcagagggtCAGAATGAGCTACAGTCATTGATACGTTCCCTTGGATTTGGAAATGAACTTAAGTGGTAAATTAGTACACATGACCAACAGAGTCAGTGTAAAGcacagccattgaaaagaaagagatttttaGCATTGTAGTCATCACATGCCTTAATGGAGTGTATACTTTAAATACAGATTTGAATCACTGCTCTTTTATCCCTCTAGATGTCAATTTCAAAGAAGTCCTTGGGCATTGTTGACTTTCTGTCCGTAAAGAAAACCCACCAAGATTCACCAAGTACATCACCTGCAGCCACACGCGTATACGTGTTTTAAATGCCCAGGGGATGTTGAACAATTAGGCAGAGAACTGCA…
>XR_001919242.1
tttttttttttttttttgccgtgcTTTGGATCTGAGATGTCAAAGTACTTCACAAACAAATAACTGGAAACAGTTTGGGGTGAAGGCTCTTTATAACTGAGAGCAGGGCCCACAGAGGAAGCGATTCGCCCAAGGTCATGGGCTGAATCGGAGGGACAGCTGGAAAGAGTAGGCATGAATACTGGCTCCCACAGTCAGAGCTCATGTCCACTAGTCTACGCCTTCCCACACACGCCAAAACAAGCCCCCAAAGTCGGGAGACAGCAGCAGACCAGAGAAGTCACATGCCCTCCAACGCCTAAGTTGTCCATGCTGACAATTTGCTGTACAGAATGGAAGCTGGGTGTGCAGGTCAAAGGTCTTTACAGACTGCTGTTGGGCTAAAGCCAGGAAAAGGAG…
>XR_001919245.1
CGCAACGGGTTTGCCACCAGGACACAGGTGTCGTGAAAACCACGGTTAACCCTaagccaaaatgggaaaggagaagaCCCACATCAACATCGTTGTCATTGGGCACGTAGATTCAGGGAAGTCTACCACAACTGGCCATCTGATCTACAAATGTGGCGGGATCGACAAGAGAACAATTGAAAAGTTTGAGAAGGAGGCTGCCGAGATGGGAAAGGGCTCCTTCAAATATGCCTGGGTCTTGGACAAACTGAAAGCTGAACGTGAGCGTGGTATTAACATTGATACCTCCCTGTGGAAATTTGAGACCAGCAAGTACTATGTTACTATCATTGATGCCCCAGGACACAGAGACTTCATCAAAAACATGATTACAGGCACATCCCAGGCTGACTGTGCTGT…
>XR_310555.3
taatggaacaaaatattttGCCAAGAACAGCAGCACACAATACCTGGCAAGACACAAAATATGTATTTGCATGGCTGGGAGAAAGGCTTGGAAACTCGCATAGCAACCTAAGCCATTATAGAGACAGGCACATGATCTCCTCTGAGGAGCTGGGTCTGAGCCACAGGAGGAATAGAGCACAGTTTGTGCATTTCCAGGGAGAAATTCAATGCCTTTTTCAAAGACTCTGATCAAACAGCTGCTGTGTGGATGGGCCTGGTTTTGTCTTTGTTCTGTAAGAAGGGAAAGCAAACACAAGAAGCCTTGCCTGGGAGGTAACACCAGAGAGTGGGAAATCTTTGATGGTGTGTCTCCCTCTCCGCTGTAGTCAGTCTGGGAGCCCATGTGCTTCCCTGCATC…
>XR_310581.3
TCGCTGTGATGGCCGCCGCCAAGGCAGGAGTTTGGAGTTTCTGCTGTTCCGGACGGCTTGGGGGGCTCTCTGTATCGTTAGAGGGCCCCCAGCAGCCCCCAGGTTGCCAAGGGCCTGTTAGTTGTGTGTTTGGGAGGTGGGAGAGCGGCCTGACGGGTTAATTTGGTGGCCTACTGTCGTTAGATTGGCCAGGGGGGCCTCTGGCGGCTACCGGCTCTGTGAGGGGGGCCACAACCTGTAGGACCCTGGCCGTTTGGCCTTCTGCCTTTGAAATTTCGCTGTGGCTAGCGCCTGAGAGTTTTAGAGTCTGCTTTATTTTGTTGTGCTTTGTGCCCTGCGCCCCTCCCCCTCTCTTACAGCGTTCCACCCTGTCGTTGTACTCTTGATGCTTACGACCCT…
>XR_001296369.2
agattgggaatctattgcccaagctgtcttggagggCTCTCAATGGTTGCAACTTCGTAGCTGGTGGGAAGAAGAAGCTAGAAAGCAGGCTCGGATTAATGAAGGACAGAATCCCTCTGGTCCTCTCGAGGACAAGTTAATGGGAGAGGGCCATTATCGggctttaagagaacaggctcaataCTCTGATCAGGACTTAAAACAAGTCCGCCAGGTCTTTTTATGAGCATGGCGCCGTGTGGTGCTTACTGGCCAcgcccagccctcctttgttaaaacaatgcaaggtcccaatgagccatatactgattttctagcaagacTGAGGGTAACTGTGGAACGAGCTGTAGGGAGGGAtgaaatttcagagatattattacaaactttagcatttgaaaa…
>XR_001296603.2
gcctggcaggctacagcccaaagggtcacaaagaactggacactatTCACAAAgaacttagcacagcatagcacagccCATCTGCTCTTTCGTTCAACCTCTCAATGCACATTACTCAAAAGCCTTTAAGAACATGATGCTTAGCAACTGTTATATAAGTCAGGAGGGTGGGCTAGCATTGTGCTTTTAGGACAAATCATCATTTTCTAACAGAGAAATAACCACAACTGATATTTATTGAGCTGAATATATTATTTACTGAATATATTCACTAATGAATTCTGTGACATTCTATGCCAAGCGTGTTACAAATGATACAAGTTCATCTGAAGCCAGAGTGAGCTAATTTGATTATAATCCTCCGGAGCAAGAGTTAAGCAGGAATTTGAGAATGCAAAA…
>XR_001296604.2
CTAAGGTCCCCAGTTCGATCGGTAGCGGGAGCGGAGAGCGGACCCCAGAGAGCCCTGAGCAGCCCCACCGCCGCCGCCGGCCTAGTTACCATCACACCCCGGGAGGAGCCGCAGCTGCCGCAGCCGGCCCCAGTCACCATCACCGCAACTATGAGCAGCGAGGCCGAGACCCAGCAGCCGCCCgccgccccacccccgccgcccccgccctcAGCGCTGCCGACACCAAGCCCGGCACGACGGGCAGCGGCGCAGGGAGCGGCGGCCCGGGCGGCCTCACATCCGCGGCGCCTGCCGGCGGGGACAAGAAGGTCATCGCAACCAAGGTTTTGGGAACAGTAAAATGGTTCAATGTAAGAAACGGATATGGTTTCATCAACAGGAATGACACCAAGGAAG…
>XR_001296605.2
cccctccctctccccggcCTGCGTCACCGCTCTCCCAGCCGAGTGGCGGCCGCCTCTCTCCCCGACGCTGACGTGGCCGCTACGCCTGACTACCCGACCGCCCGCCGGAAGCGCAGCCCTTGTAGGGCGCAGACTCCTGAGGGCTCCGCGGGGCCGGAGGCCGCACAACAGCGGCCCGCGGTCTCTGGCCGGGCTCTCATCTTCCAAACGACTCCCCGGTCCCGCAAAGGAGCTTTCACCGTGGGACCACATCTCTAATGCTGAAAAGCAGCTGAAAATACCCAGGACCACCTGACTCTCTGACTCAGTGGGACTCAACCCCTGACCTCAGgggagtttcctgagccatgaaGGAAGCCTTGAGCTGAGCACAGAGGGAAACATGGGAAAGGATGTTGA…
>XR_001296609.2
TCGAGGGATAGGAAggtttgggtgggggtggggcaggaagaCCTAGTACTGTGCTCTCCGCCGAGGTCTGTCTCTCCTCTGTTCGTGCATCTTTGTGTGTGCCGGCATTGTCACTGTTCTCTGTGTGTGCGTCTTGTCTCCTGTGTTCTATTCTGTAATCATGGGGCAAGAGACTTCCACTCCGTTGTCCCTTatgactgaccatttttctgattttaagtctagagcacGGAATCTGTCGGTGCTGGTGAAGAACAAATTAGTAACTTTTTGTTCCTCCGAGTGGCCTGCTTTTAATGTTGGTTGGCCACAGGAGGGGACCTTTAGCCTGCCAATCGTTTGAGCGGTAAAGGAGAAGGTGCTCGCTTCCGACCCATATGGACACCCAGATCAAACACC…
>XR_001296611.2
TGCGCACGGGAGGTTGCATCAGCCAGGCTTCGCGCGTGCGCACTTGCAGCTCAGCGGTCGCCTAGGAAACCGCCCCTCCGCCGCGGCCGGCCCTCTTCGCCCCTCCGCGGCGGCCCgcgctcccccgccccccacctcggCCCTGTAGGCCCAAGGGAGCTGCGTAGACGGGCCGAGGGGGCTCTGGAACTGTTAAAGGCGTGGTACGTACCCAAGTGTACAGGTACCACAGATTTCTTCCGGAGGAGCACGAAGGGACACCGAACCTTCAGCCCCAACCCAGGAAGGGGGCCCTGCCCAGGCGACTCGAGGAAGGACCGGGGGGGTCCTCGGTTTGGCAGACGAAGGCGACCCGGAGGCCCCCACCTCAACGGTCCGGGCGCTCCCTGTTCGGGTGGT…
>XR_001296616.2
cctggtgggctgccgtctatggggtcgcacagagtcggatacagctgaagcgacttggcagtagcagcagcatcactAAGTAAAGGTGCTCCTTGAACAGTGTTACATCAGAGATTTAATgggaaattttcttttcaatgaaatatgaaaatttcTCATTAAATGCTTTAATTTACTTGGAAATCCCTGTGGTCCCTAGACAGGAAGCTTCAGCTTATGTGAAACgctttcctttttttcatctttgtgttCTAGGGTAGTGACTACATAGAGAAAAATGTTATCTTGACTGCCGCTCTCACCCTTTGCCAGTAGAGGGCGGTGTCCTCCATATGCTTAGCCCACTCCTTACCTCTTTCCATATTGCCCTGGGCTCAACACTCACAGTATCAAGACACT…
>XR_001296626.2
CGGCCTCGGCGCCGAGTGAGCGCGCGCGGAGCCCGCACCGGCGGCGGAGCCGCTATGGGTCCGCCAGGCCCCGGGCACCGCGCCGCTCGAGCACCGGCCTAGAGCCAGAACTGAAGCTACAAGATGGCTGACCAGGACCCAGGGGGCATTAGCCCCCTCCAACAAATGGTGGCATCTGGCGCGGGGGCTGTGGTCACCTCCCTCTTCATGACCCCCCTGGATGTGGTGAAGGTACGCTTGCAGTCTCAGCGCCCTTCAGTGGCCAATGAGCTGATGCCTCCCTCCAGACTCTGGAGCCTCTCCTACGCCAAACTGCCCTCCTCTCTCCGATCCACAGGGAAGTGCCTCCTGTACTGCAGTGGTGTCCTAGAGCCCCTCTACCTGTGCCCAAATGGTGCT…
>XR_001296630.2
TCTGTTCCTCAGCATGGGGTTTGTTAAAGTTGTCAAGAACAAGGCCTACTTCAAGAGATACCAAGTGAAATTCAGAAGAAGGCGAGAGGGCAAAACTGACTACTATGCTCGGAAACGATTGGTAATCCAAGATAAAAATAAGTACAACACACCTAAATACAGAATGATAGTTCGTGTAACGAACAGAGATATCATTTGTCAGATTGCTGATGCCCGTATAGAAGGAGATATGATAGTTTGTGCAGCTTATGCTCACGAACTCCCAAAATACGGTGTGAAGGTTGGCCTGACAAATTATGCTGCGGCATATTGTACTGGCCTGCTGCTGGCCCGCAGGCTTCTTAATAGGTTTGGTATGGACAAAATTTATGAAGGCCAAGTCGAGGTGACTGGTGATGA…
>XR_001296631.2
AGCTGAAATGCTGCTCCTAGGTTTTCGATTTTTTTTACAGGGAGTAAAGGGGCAGCGAGTTCATGGGTATTGAATGATGATAATAACTAACATTTTTCTAAGCcctcactatgtgccaggcactgtgaggAGCAACTTGTGTGTTTCTTCTTTACTCCTGAAACGCCCCGATGAGGTTGAATTGACCAAAGCAATGGTTATGGAGAAGCCTAGTCCCCTGCTGGTCGGGCGGGAATTTGTGAGACAGTATTACACACTGTTGAACCAGGCCCCAGACATGCTACACAGATTTTATGGAAAGAACTCTTCTTATGTCCATGGGGGATTGGATTCAAATGGAAAGCCAGCAGATGCTGTCTATGGACAGAAAGAAATCCATAGGAAAGTGATGTCACAAAA…
>XR_001296632.2
tgagaaaaacatGTAATGCCATGATCCCCATTCCAAATAGAACTTTCCTTTTGGACTAAAGCTTACAAGGACAAATTCTAAAATTGTAAAGTTTTATACGGAAATTTTATTCTAATCTTTGGCTCACAGGGGCAGGAGACCCCTACCCCCACCTTCATCTGGAGAGAGACATGAAGGCAGTGTTGATTTGCGACAGGGATTCAGGGTGCTACCACAACTGATGCTCAGGGTCCAAGGAAACGAAGAGGTGCTGCCTTGTCCAGTGACTCCAGATGTAATTTCTGGACTGTGATGAATGCGGCCAAGGAGCAAACTAAACATTTAAGAAGCTTGATCCACAGTGAAGAGCAGTCCATACCTGTAAAGATGACATCTTTGTT
>XR_001296644.2
gtcatgtacagatatgacagttggactataaagaaagctgaatgctgaagaattgatgcttttgggtCCGTCCGTCCCGTCCCGTCCCGCGGTACCGCGCCCGCCAGCCATGAGCTCCACGCAGTTCAACAAGGGGCCTTCGTACGGGCTCTCGGCCGAGGTCAAGGACCGGCTACAGTCCAAATATGACCCTCAGAAAGAGGCAGAGCTCCGAAGCTGGATTGAGGGACTCACTGGCCTCTCCTTGGGCCCAGACTTCCAGAAGGGTCTGAGGGATGGGATCATATTGTGCACACTCATGAATAAACTGCAGCCGGGCTCAATCCCTAAGATCAACCGCTCCATGCAGAACTGGCACCAGCTAGAAAACCTCTCCAACTTCATCAAGGCCATGGTGAG…
>XR_001296653.2
GGGAggtgtggggggggaggggagcagatCAGAGGAGCTTAGCTTAGAGCCAGAGGCTTCCCCATTCTACCTGGGGCTCTGGGGCAGCCCCCCGCCAGCTTCCTGGACATCCCAGTTTCCCACAGTATAATATGGAGGCGAAAAAATGGGTGTTGGGCATAGCTGCAGGCAAGTGTGCTGCCTGGCGCCTCCTGGGAGCTCAGGTGTTTTGGAGCTGGGACGGCTAGCAGCAGGGTTCCCTGCACCCTCTGACCCCTCCTCTCCCAGAACCAAAGCCTGTCCCTCGGGCTCTGACCTGGATTCATGGAGGGCTGTTCCTTGCTCCCTTGCGGGACACAGAGGGCCAGTTGGACCAGGATGAAGGACAGGGCTCCTGGGAGCTGTGGGTTCCCTTCCCCC…
>XR_001296656.2
CACAAGCCTGCCCCTGCCCTCTCAGGTAGACTGGGCTGGAATGGCTCAGGGCCCTGCCCACCATTAGAAATATGGCAGGCAAGAGTTGCTGAAGGTCTGAGGTCCAAAGAGCATTTACACTTGTATGAAGACCCAGGTGCTTCCATGAAGCCGTGTCTGCTGATGCAGGCTCTTCTTCCCACCCATTCATCCTGTACAACACGTGGTGGACCTTTTCAAACTATTCAGGAGCTCACAGTGTAAGAGACTAAGCCGTGTGACCTTTCCTAGGGGGGAGCAGCCTGTCCTGGCCACATCGAATGAAtggGCATtgtccaagtggctcagtgataaagaacccacctgccaatgcagagggcacaggttcaacccctggtctgggaagacatCGCAGATGCC…
>XR_001296658.2
CGGTTCAGTCCTGCGCAGCTCAACTAGGTCAGCGCAAGGTGATCCCTGAAAGGGGGGCGCTACGGCCGCGCCGCCTCGCTTATCGCGCCGTCGGCCCTCCTTTCCCTCAGCCCCGCACCCTCTCTTCGCCGCTTCAGACAGTTCGGGAACTGGTTCCCTCCAGGCGCCCTCACCTGTTCTGCAGTCCCTGGAGGCACAATAGCTTGACAGATCAGACGTGGGAGATTAGGTTTTTTCGGCGTCAAATGTCCTTATAGGCAACCGCCCTAGACCGGAGCTGGCCACAGTGGACCTAAGAGTCTGTAGCAGCCAGTCCGCGTCACCTTTGTGGGTGGTGGTGTGCGGGGAGAGAACGTGGTGATTGTGAGGAACAACAGAAGCTCGCTGACAAAGAGGGGC…
>XR_001296677.2
TCCTACCTCTTCACCCTCGCCTTAGGAAAACCGGCTCCTCTCTTTTGTATTGTCTGTGCTGAAAATCCAACTGAGCCCCGCCATAACTCCAAAATTTTTCTTTCCGGTTGATTTTGCTCCCTGGCATGCCATCTCCCCTTTCCTCTGCTATTTTATGCTTAGAGTGACTCCTCAGGACTGAGCCCCACCTGCCCTCAGGACCCATTTCTGTTCTGCACGGGGCCTGCTCAGCTGGACACTTTATACACTCAAAAGGAGGCCCTGCTACCTGAAGGTACAGACACTCAGACGTTCAGCCTTTCACAGTTAAAGTGCTTATACAGACTCTGTCGTCGATGGAGTAGCCACCACGGAGGTTAAGGAGCCCGTATGAGGGTGATGCTGTTTGCACACTCCGAT…
>XR_001919256.1
GGGACCAGGCCTCGGATCGTGAAAGATGTGGGGCGAGGACCCCGCTCACCCACCCGTAGAGTCGGAGCCAGATTTATATTCCTTTGTACTGAGAGAAGGTGTGCGACCTGGAACAAGAAACTCTATGGATGTGAACTTTGTGAACTGGTATCCACGCCTCCTTTTAGGCTAATGTTGCCTGTGGACGTTCCCGGAGGCAGGAACACCGTCCAATGCTTCGCCACTGAGCACGATCACAGTCTCACTGGGGACTAAGAATCCCCTGAGGTTTACCGTGTGGCAGcttGTACAGCGTGTTCAGGCAACAAGGTTTACCATCTATGTAAAAGCACtaaaggggttccctggtggttcagtggtaaagaatctgcctgccaatgccggagacatgg
>XR_001919270.1
CGCCTCTGCGCAAGTACGCGGTGACGCACGGGGGCGGGGCCGAGCGTCCCCCGCCTCGGGACGCGCCTCCGGGAAGCGCCTGTGGAGAAACCTCAGGAGtccaTAGTTTTGACGACCATGAAGGGACCTAAAGGGAACTTCTCTCCTTTACCTAAACTCTACAAGGAACTGGCATACTGGTATCAGCAGAGGCCTCTTATACCTATCCACCTCCTTGGAAATCCCAGATAATTTGGATGCTGCCACCATGTGGACAAATCTGAGCTAGATTAGTGGAGAACCCTCAACCAACATCAACTGCTAGCAAGAGAGGAAATGAATTGCCAGATGATAGCAGCCCCCATCAGGATCCCAAGCAAAGCGAACAGAAAAACCAGGTCAGCAGCCCCTCGAGGACTG…
>XR_001919271.1
CGCCTCTGCGCAAGTACGCGGTGACGCACGGGGGCGGGGCCGAGCGTCCCCCGCCTCGGGACGCGCCTCCGGGAAGCGCCTGTGGAGAAACCTCAGGAGtccaTAGTTTTGACGACCATGAAGGGACCTAAAGGGAACTTCTCTCCTTTACCTAAACTCTACAAGGAACTGGCATACTGGTATCAGCAGAGGCCTCTTATACCTATCCACCTCCTTGGAAATCCCAGATAATTTGGGTGCATTGGATCTTaactgcagcatgtaggatcttcgtTGCATTGTACGGGATCTTTCATTACACCATACcaagactctctagttgtggcatgtgaggtcagcagttgcaacatgtgggctcCAGAAGAaatggcttcagtagttgtggcacaagggctcttt…
>XR_001919275.1
CTACcgtctaagtcaccagggaatcccaaagtgaaaaaagtaaatGGCCTCttcactggaatccatcttggctgagagatgcacTTGCACACGTGGGAGGATTCTGAGTTAAACCGAACACAGGCTCAGCACCAGACAAATGGAAATGATTAGCCCAAGAAACCCGGAAGAAATGCCCCACAAGAATGCTTCAAACTACCAAGCGGGTGCAACTCTCTGAGTCCACCCGTGTATCCACTCGAACTGTATGCTTTTCCTGCTAATAAACGTGTTCTTTGTTTCCTTA
>XR_001919278.1
atttagcaactgaacaacaacaataatctgCATAAAGTCACAAAGCTAAGTGAAGATAAATTGAGAATTCAGCTCCAGATTTCCTGATAGAAATCCAGATCGAGATCACTCATCCCATTTCCCACTGCCTTCCTGCCCCTTTGGGCCCTGAGGACCAGTAGTGCAATTCTAACACTTAACTACCAGACTAAGCATAGACCCTGTAAGTTAAGGATGTGGTTCCCAACAAGACTGCCCCCACGTCAGACATGAGCCACAGATTCTGAGGTTTCCAGGTCACCTGCACTTCTGACCCACTGGCAGCAAATTTGGGGGTTTCCAGTATCCTATCAGGTTTGGCAGTTCATTAGACTCAACAGAACTCAACAAAGTGCTGTACTTACAATCATAGTTGTATTA…
>XR_001919292.1
GAGCATTTTGTTGTTTCTTGGACATTCTTCTTACTACTCTGAGGCAGCGCAATTCAACAGGCTTCTCTTTCTTGTTGTTAAAGTACTTGTTCTATCTCCTGCCTCTTTTACCAACTTTCACATCGACCGAGAACGCAAGCGTTTACCTGGGCTCCATCCTTGGACGGCGAACTGGTCGCGCAGGCTTCCGGCCTCCTCCTCCCTGGGGTTTGGCTCCAAGGCTCCCGCAAAATCTCGAAATCACCCCAGATCGGCGCGGCCACTGAGGGAAGCAGCCCGGCTCTGAACAAGCCCAGGCAAGCCCAGGCAGAGCCCGCTTCGCGGTCCTTCCTCCTGCGCGAACCACCCGGCCCCGGGGCGAGAGACGCGTCTCTCGGGTCCCAGATCCGTGGAGTCGTC…
>XR_001919296.1
TAGGGTATCGGGGGCTTCTTGGGGCTCAACCTCTGCACTTTGCCCCTAGACTCCGCACCCGCTGGCAGCGCTTCAGCTTCCGGCGACCGCGTGGGCTTTGCTGAGACCGCGGCACTGGCCTTTCCCTTTTCCCGTTCGGACCCctgctggggacccctgctttgcCTCCCGACCCGACCCAGCGCCGCTGCCCAGAGAAGATCTGGAGACTCCCTGACCCTCGCGGGATTCCCTGCTCCGATGAGCCTGCCTGCCTAAGGCCTACCCTGGAGCTGCTCCCGCCTTCCCCTCCGCTGTTCAGCACGCCGACCTTCTGACCGCCTCCGAGCTCCCCACCTGGGCCCTTGTGCTCTTGAGACCCCCAGAGCTCGGTCTCCTGCTGCCTTCTTCAGACCTTTG…
>XR_001919317.1
GAGAGTGTGCGTCATGACGTCATGGCTCAGAGTACTTATATACAGGCGCCTGGCCGCCATCTCGGTCTTTCGTGGCTGCGAGCTGGCTGTTCCTGTGAGTTGTTCTTTGCTGCTAAGAACCGCGGCAGGCATGACTCCAATGTGGATTTTGATGGCTTCTGTTGGGCAGTTGTGTACCAGAAGGATGACAACTACTGCTGGGGTGTTAAAGCGCAAGCTTGGTGCTGTGTCTATGAGCAGACAGCCATTAAGCAGTCTTGACTGGAAGTTGAAGAGGTGAACTTGAATCCTTGACCTGTCCAAAGCAGTTGGTCTGACTTTTTGATGATGGCTACATGTTTTGTTACGTGGCTGACTTCTTTGGGGTAAGACACGAAAACAGTGACTGCTGGCATTTGG…
>XR_001919319.1
tgccattgccttctccgatgagcCCCAACTAACCTCcccgaaacacacacacagacacacacatatgcatgcgcGCATCTTAGATGTGCATGTTAAACCACTGTCAAGCAATCTATTTGGTGCTgggatgtaaagaacagatgtCAACCTACGGCCACTGCTTCCAGTGGTCCTTGCCAGACCTGTGTGCTGAACTACCCCCTTCGTGTGGTTTCACTCACCCTCTGCCCTCAGATAAGGATGAGGGTCTTTGCTGGATGCTGTGCTGGACAACAGGAAGGTGGGCTGAGCCGTGAGGTAGGAAGATCTATAGACTTTGGACTCAGATCACTCAGCTTTCAGTGAGACTTCGTGATGAAGCTGTGTCAAGGCAAGGTGATctacatttgaaaaacaaat…
>XR_001919320.1
cctggtgggctgccgtctatggggtcgcacagagtcggacacgactgaagtgacttagcagcagcagctgggcacCAGGTAATTCTTCTGAATTTCTTTCCAGCTCTGGGCAGCGCCAGGGACCCAGCAACCCAGGCTTGGATCGCACCAAGGGCACCGCTGAGAGGAGgaCAGGGACAGGTGCTGGCATCCTGCTGATTGCTGGACCAGGAGCCAGAGACCTCAGATTCCAGTACAGGTCTTGTCACTAATCAGGGTGGCAATATGGTGCTTAACCAGACAGCTTCGATTGCTGCCCTCCTGGAGCCTGCATTCCAGAGTGAGGAGGCGACAGAAGAAACAGGTTTCCAAGTGCTACTGATGCTGCTGGACCATAGTTTGAGACTGTACACCCCCATC…
>XR_001919330.1
CGCGCTGCCGCAGGCTTGCCGTGTTACCGCCGAGGAACTTAATGACACTTCGTATTTCATGTGAAGTACGTGGCCCCTCGTCTTTCTTGTCACCCTCTGCGCTTGGTGTTTGGGGAGAAGCCAGGGGGGCACCGATCCGGGATTCAGAGGGACTGCAACGGGGGGACGGGATCTAGCCCTGGTTTGGGGTTGGGAAAACCTGGTTGCTTGGGGGATTAGGCAAAACGTCTGGTTAGAATTGGTATTTAAATGGAGCAAATCatgttatgtgtgtatatgtgtatatattcacaTACACCAACGCATAATTATATCTTCAAGCCTTATGACAATTTCAGACCTAAAGGCACCCTTAGAAAGCGTGAATGCCACACTTTCAGTTTTAAGGGGGAGAGAACT…
>XR_001919332.1
CGAGGAGCGTGTGAAACCCGTCAATCCTGTTTGCCATTTCCCCGTGGATTTCCGAGGAGAGGTTCTGCACGATGCCCCCAGGTGATCCTCCGACTGTGAAAAACCAAACCTCTTGCTGCCTGGCTCCCTAGGAATCAAGAAGAGGCACAGACTGAAAATCAGGGAGGAAAGGAACAAGATCAAGGATGAGGATTAGCATCTGCAAATTGAACCCTATCTAATTTGCATGTTTATTTCTTAGAATTGTAATTAAATTTGTGtaataaatgttttccatttcattCCTATGCTTAAAATTTGGGTGACTGACGTGCAgttaagtgaattttttttttcttaaagcaaaTGTAGTTTATTCAATAAAGCAGCAAACAAATATTAAACATAATTAGAACTAA
>XR_001919334.1
tcctgtgttggcaagcggattcttgaccactgcaccacctgagaagccccttgaCACCAAGAGGGGAATCCAAAAACAGTGAGCTAGAGAGAGCTCGCATCTTCCTCTATCCTTGATTCCTGACCCTCACCATTTGGAGAATTAGAGGGTTTGAAGACCAGAGGAGAGACAGGTGTCATTTGTTAATTGAGATCTTCACTCAACCTTTATtgtgcacctactatgtgccagatactccATCAGATGCTGGAGACTGATGGATGACTCAGATTCAGCCCTGGGACACAGAGGCTTTCCAGTGCAGTGAGGGAGCCAGCATGGTGATCTGGGCTACAGGAGGGAGAGGCAAGGACGGAGCCCCTGCATTAGCCAGTAGCAACCAAGAGAGAGGAGCCTCTG…
>XR_001919338.1
TCCCATTGCAGCTGGAAGGGAGGAGGCTGGCCAGGGGAGGCGGGAGCCAACGACCCAGAATAGCAAAGAAGACAGAAGCTAAGCACACCCAGAGCTGCTTTTAGCCGGCAATGTTGGGGGAGTCCCGTGTTCCTGGGGCTGGCGTCTGCCAGGCCACCGACCGTCTGCTGCCTGGCTCCAGCTGCCCGCCCACGGCGGCATCTGAGTCTACATCTTCACGTCACCTCTGTCAGGACCTGCCCTCCAGCACAGGCTGTCCCCGGCCCTTGTCTCTTGGATTCTCACTTGGCACGTGGTGTGGCGTTGTGTCCTTGGGAGTGTTTGTGGTCACTGCTGGGGCCTTGTTTTGCTTCAGCTCAGCAGTCTGGGCAGAAGTGCCATGGTCCCCCCGGGTGGGGA…
>XR_310593.3
CTCCCGGCCGGCGAGGTCCGCCGCGGCCCGCCGGCCCCCGAGCCCCGACTCCCGGCGCGGGGGGCACCCGCCTGGCGGACAGAGACGGGAATCCTGAACCGCAGGGACACGTCCAGCCTCTGACCCGAAAGGGGGAAGTGCTCAGACCTGGTTCTGCTCGGCGGGAGGTTAGCAGGGGAACAAAGatCCTACATGTTCTTAGTGATGAAAGCGGCATTTGACAGTAAAGGAGAGCTGCCTCTGAGAAGCACAGGTGAAGAGGCGTGCCCCTTCGCAGCTCCTGAATTGAGGGGTCTGGGAGCGGCAAGGGGTCAGACTCCTCACTGGTCCCCCACTCCCAACCTTGTGAAACACCTGTTAAGGCCCATCCACCAGAGCCACCTGCCCACCCCTATGACA…
>XR_310597.3
TGGCTCTAAAAGTTTAAACCAATAAATAATGTTTACATTTGTAACCATGTAAATATATCTTTTGCAAAGCCGGCAAAGTCCTATAATTAGATTTCTTTCTTGTATTTGTTTTCGTTTCTTATAGTTTCAGATTACCTTTCTGCACCTCTCTCTTaacccttctcttctctttccttgccATGACTATTTCCTCGTGTTTGTTTCTGAGTTTTCTGCTTATGGAGTATTCTCTTTCTGAGGTTCCTTTTTCCCGGGCACCTCACGCAGGGCCCCCTCCATTACATGCTCTAATTTGGGCGTGTTGCTTTTCTGTTAGGCAGCTGTTGGCTGGGCGCGTCCATTCGCTGCTGCCCTGAGCTGGTCCCACTGTTCTCTTCCCCTTCCTGCCTTCTTTattct…
>XR_310603.3
ttccagaatggatattttaaaaagcaaagtgttTCAAGGCCAAAGAATACAGCTCAAGATACTATAAAACAAATCTATTTGGAACCTATAAGGCATTAGAAGTTGCAACTCTTGTGCTAAACTCTGATACCATATCAGAAAAACTTTGGATACATTTTTTCAGTGAGGTTACAGAATACCCTTGACAAGTTTTGCAAAGAGATTTTTGTAGCATGGGGCCAAGAAGAAAAGcggaacagagaaaggaaaagggacCCTTCTCTCGCTTTGCCCCATGGCAGAGCTATTAAATGTGAGATTAGTCTGCTTAGACAGTGAGTGAGTCAAGTTATCCAAAAGGCTGTGCATTAAGAACTCTTCATATTAACTTTAGGCAGGAATATCTTGAACTGTTCAGCT…
>XR_310616.3
TCCTACCTCTTCACCCTCGCCTTAGGAAAACCGGCTCCTCTCTTTTGTATTGTCTGTGCTGAAAATCCAACTGAGCCCCGCCATAACTCCAAAATTTTTCTTTCCGGTTGATTTTGCTCCCTGGCATGCCATCTCCCCTTTCCTCTGCTATTTTATGCTTAGAGTGACTCCTCAGGACTGAGCCCCACCTGCCCTCAGGACCCATTTCTGTTCTGCACGGGGCCTGCTCAGCTGGACACTTTATACACTCAAAAGGAGGCCCTGCTACCTGAAGGTACAGACACTCAGACGTTCAGGTGAGTCTGAATTCTCTGTATCTGGGGGGGACTTTGGAAAATTAAAGCCAAGAGGCTCCATCAGGAGAATCATTGggcaaaagagaagaaagtgagCTGTGGA…
>XR_310618.3
CCTATCAGCAGTCCCTCACAGAAGTACCTTCTTAGAAACAGACCACAGAGGGCACAGGCGGGCAGCAAGGAAACTCAGTGGTTCTGGAGTCAGTGTAGCCCCCGGAAGAGGGTAAAGTCTCACCCCAAAGTGGAAGGACGAGGCGTGCGCTCTGCATACGCCGCTAGGAGGTACAGAACACCCGTCTGAACAGGCGGAGCCAAAGGGCTAAACCCAAGTCCGTAAATCACGTTGAGGCCTCTTTCTGCCCTCATGAATACCTTTCCCTCCCACTTCACTGTATCTCCGTAGTTGACTTGCCTGGTGCCAGTGGTGTGTCCCCAGGAGTGTAGTTTGGGGTTGCTGTTCACTAGCCAGCCCTTTGTATGTTGGCTGTTTCCTAAGGCCACATCCCCACTC…
>XR_310619.3
TCAGAACTGCAGATAGTACAGGCTTCAGAGCCGCCAGAGATGCCTGTGCACAAGTGCCTGAGTTCCGAGGGACTTTGGAAACACTTGGCTATCCCCCTCCTGCCTGGACCCCAGGACTCTGCACCTGCAGGACAGACAGTCTGGCCACCGCCTCTGCCGTGCCTCCAGGGACGTGGAACCAGCACAGATAACCGTTTGGAAATGGGATCATGGCAAAATTACCAACAAGtccataaaggaaactgaaggcaGTTTGATCTACGCCTTCAATGACAGTCCCACAAAGGTTGAAGAAATACGTTACGTCTCCAAAGACATATGCCTCTAAAGAACACAGTCATGCCCTAAAATTAGGACAAGATTCAGGGACTCCAAATTCAGTGAAACAGCATAAAGATC…
>XR_311350.3
TGGAGAGGGGGCACGGGCAGGGGCGTCTCTGGGCATCCCCAGGGCACAGCACCAGCCCGGGGCCCTCAGGCTGCTGGGCTCAGGCCCCGCCGTCTCTCGGAGGCCTGCCCCAGGCCCTCCAGGTGCTCACTGTGTCAGGCCGCGCTCCTGGGCCCTCACGGCAGTTCTTACCGAGGCCTGGGCCTCTCCTCCGTCCAGAAGGCCCTGCCCATGAAGCGCTGTCTCAGCCCCaggcccgccccgcccctgcaCACGGAGCTCCCTCCAGCCCTCCTGCCGGCGCCTCGACTCAGTCCCCTCCGCAGCCTCCCCCGGCCTCATCCCTCCTGAGCCGTCGCCTGCAGCCGGGCTGCCTCGTGAGCTGCTCTGGGAGTCTCCCTTGAGGGGCCGAGCCAGCCC…
>XR_001296679.2
TCTACAGTGTTTGTTATCAGGAGAATGTCTTACTTCAGCAGTCTCTGCTGCTGCGTGCAGGTTCACCCCATGTCCTGCCACCTTGCTGACATAGACCTTCTCAGGATATCAAAAGTCCTTTGGAAACTGTGTTCACTTTCCCTGCAGAGGTTTTCCTCTAGTTTTTTCCTCTTCCTAAAGCtgtaaaattaaattttccttGTACGGGGAGCGATCTCCGAGCGAGGCAGCAAGATGCACGCGGGATTCTTCCGCGGAACAAGTGCAGAACAGGATAATCGGTTCAGcaacaaacagaagaagctactGAAGCAGCTGAAATTCGCAGAATGCCTAGAGAAAAAGGTGGACATGAGCAAAGTAAATTTGGAGGTTATAAAGCCTTGGATAACAAAACGA…
>XR_001296680.2
ctccaggcaagaatactggagttCCTAAATATCTGACTGCCGAAAAACCAAAGTGAATTCACTTTTTTGTGTACTATTAGTTAATTCTGAATTGTGATAACTCAGTCAAGGTAGGTAGATCTTACCTTTTCAataggaagaataaaagaagaccAGAGACATCTACTGAGTTTTCACCCCAAATCCAGAGACTGTTAGTACGTCTGGGTGCGTGAGGAACTTTCGGTGGCTGTGAGTAAAAGCCAGGAGACCATCTAGGATAACACTTACGTAGCCTACACAAGATGGAggcagaaaagggaaaggaaagaatttaagatatatttttaaaatagaactaaCAGGATTTGCTCATGCACTGTACTCACGTTCCTCTCTTAggaaccgcatggactatag…
>XR_001296684.2
TCACAACAGGCTGAATTACCACGATCCATTAGCAATAATGAGGTCAGGGAACTTCTCCTGACAAGGCTGATGGGGTTCTGTCAGCTTCCACTCCGGCTCTAAAAAGGCTTAATTCGCAACGAGGCATGCCTTCACAGATCCTCAAGAACAAATAAACGACACTCCAGAGAACCTGCGGACGGCCGGCTACTGATCAGTTTCCTCCCACCTCAAGGACTCAGTAGGTGAAAGAAGTGTTGAAGAAGGTGTTCTGGCAGGAAGCTGACCGGTTGGAACAAGGTTAAGCAGATTCTATCCTGCTCGGGTTACAGCTGAAACCAAAGGCACCTGAGAGAGCCCAAACAGCTTGCATCGAATGCTAAAAAGTAGTCACATGGATTATTAGGACTCTCACCTCTA…
>XR_001296686.2
CAGCCAGCGCCAAGCAATGGGCATCTCTCGGGACAACTGGCACAAGCGCCGTAAGACCGGGGGCAAGAAGCAGAGGCATGAGCTGGGATGCCCCGCTGCCAACACAAAGATTGGCCCCCTCCGCATACACACAGTCCATGTGCGGGGAGGCAACAAGAAGTACCGGGCCTTGAGGCTGGACGTGGGGAACTTCTCCTGGGGCTCGGAGTGTTGTACACGCAAGACAAAAATAATCGATGTTGTCTATAAGGCATCCAGCAACGAACTGGTCCGTACCAAGACCCTGGTGAAGAGCTGTATTGTGCTTATCGACAGCACACCGTACCGACAGTGGTACGAGTCCCACTGTGCACAGCCCCTGGGCTGCAAGAAGGGGGCCAAAGCTGGCTCCTGAGGAGG…
>XR_001296694.2
AACAAGTGCTCCTAAAACTTCTGAACAAGTACAAGAAATAGaagattCAGCACCATAATCAATGAGAGTCGGTTCACCAAATCAAGTTTTGGAAGAACTCGAAGACTTCAATCAtgtgaaaaataaacatgtacGTTTTGGTCAAGTGAAAAATGAACTTGTCAAAAGAACAATATGCTGTATACCTTCCCAAGTTGTACGATTTCAGGATAAAGATTTCATCATAATGAGTCcagtgaaatgttttcttttatgctTGCTTTGGTAtgttaacataatttttataattaaatgacTTAGCATTCTTATTCAAAACTTTAGTTGGCTTTGTCCACAGTTCCTTAAGACTGACATTctattctttggcattttaaTGATTATGCTTTCAAATGAACAGGT…
>XR_001296715.2
gactccatggactgcagcctaccaggcccctccgtgcatggaatttcccaggcacgagtattggagtgggttgccactgccctcTCCGAGGCTAAGGAAACCCAAAGGGCTGATTTTCTCCGTAACAACCATGTGGACACTGTCTGCATTTACGTTATATAGTTCTTTTAAACTGAACGTTCTCATTCTTTGGCTCCAGATCTGGATCTGAGCTCGGaggagggaagcctggagagAAGAGTTCCCAGCTCCCGCTGCTGCACTGGTCTTCATTGCCAGCCCTCTCCTCCCatgcacctcctgcatttttaATGTTGTGAGTGTTGCTAATGGGCTGATGGAGTAAAGCTTGCTTTTTGCCATCATTCAAGCTGCAGCCCCAGCTGTCAGCACTACTTG…
>XR_001296716.2
gactccatggactgcagcctaccaggcccctccgtgcatggaatttcccaggcacgagtattggagtgggttgccactgccctcTCCGAGGCTAAGGAAACCCAAAGGGCTGATTTTCTCCGTAACAACCATGTGGACACTGTCTGCATTTACGTTATATAGTTCTTTTAAACTGAACGTTCTCATTCTTTGGCTCCAGATCTGGATCTGAGCTCGGaggagggaagcctggagagAAGAGTTCCCAGCTCCCGCTGCTGCACTGGTCTTCATTGCCAGCCCTCTCCTCCCatgcacctcctgcatttttaATGTTGTGAGTGTTGCTAATGGGCTGATGGAGTAAAGCTTGCTTTTTGCCATCATTCAAGCTGCAGCCCCAGCTGTCAGCACTACTTG…
>XR_001296720.2
agagaagcctggagggctgcagtgcatggggtctcaaaagagtcgggcgtgacttagcgactaagcacccCCCCAATGAAATAGATGCTGTTACTGCCCCCTTTCACGGACGAGGACATTGAGGCCCAGATAAGGGTAACTGTGTTAGGTATTATTACGGAAAACAGTGGCGCCAGGGATCTTACCCAGGGGCCACTGCGGGGTCACGCACAACCTCTGCCCATCACCCCTGTGTCTCCCTGTGTTTGAGAGCTGCAAGGTTCCACGCCTGTGCCATATACTGACATAAGGAGCTGGCATAAGGAGTGGCCACAATGATAATTCCACTGAGGACACTCGTGTTCTCAAACACCACTTAGGAGCAAACTTCCATGACCAATTCTTCCCAGTGCTCAGAGC…
>XR_001296723.2
atttttttaacaaattcaagCAACACAGAATTACGTTGGTAAGCATTAAAAGTAACAGTCTGTTCCCCAGCATCTGTTAACTGATGGGCTTTTCTCACTGATTCTTCTGAGTCATCCCCAACAGGGGTACTTGTCCTCGGAGGCCTGATGTCTTCGGAGCCAAAAAGAGATCGAATTCCcttcagaagcaaaggaaagctttATAATTCCGTCAGAGAATTGAGAGCTAGGAGCTTGGACTCAAGAGCACGCAGCTCCCTCTCCTCTCAGGCTGTGAGCGGGATGCTTCCTGGGGCTCTTGTCTGTGGGAAGCGGGGGCTCAGGGCGCAGAGAGGCGGGCGCCGCCGCCATCTTGCACTGCGGGGGCGCGCGGCCCTAGTGCTGCGCTGAGAGGGTGAG…
>XR_001296727.2
AGCCAACATTGAAAAACTGGGCTTTTCCGGTAAGCGGCCTGAGGTGACTCCTAAAAATGGTGCGCTATTCACTTGACccagaaaaccccacaaaatcaTGCAAATCAAGAGGTTCAAATCTTCGTGTACACTTTAAGAACACTCGTGAAACCGCCCAGGCCATAAAGGGTATGCATATCCGAAAAGCCACCAAGTATCTGAAGGACGTCACGTTAAAGAAGCAGTGTGTGCTGTTCCGCCGCTACAACGGTGGAGTTGGCAGGTGTGCACAGGCCAAACAGTGGGGCTGGACTCAGGGTCGATGGCCCAAAAAGAGTGCTGAATTTTTACTACACATGCTCAAAAATGCAGAGAGTAATGCTGAACTTAAGGGCTTAGATGTAGATTCTCTGGTCATTG…
>XR_001296739.2
GCCTGTGGTCCTCAGGCTGCTGCTGTGGCACCGGGAGCCTTCCCTGGTCAGCATCGCCTCTGTTCACCCCTGACCTTCCAGGAGTGTCTGTACTTTGTCTGTAGAAGGGCATCGGAGGAGGTGGCAGGCTCCCAATCCCACTTCTTCGTAGCGTGGGCACCTggctgacctctctgagcctgtttccgcATGGGTAATTTGGGCATGACGGTGGCGCCCCCTTTCCAGAGGGCCTAACTTTCCAGAGGGACCGGATAGCCTAACTTCTGGCGACGGTCCCTTCCAGCCCTCGGGGCGGTGCTGTCGCAGCGCCCTGGGTGGCCTGGTCCCCACCCAGCGTCTCGGCCCGCCCTCCTTGGCTCTCTGAAGCTTGTGTCCTGCCCTGCGATGCCGTGCTCC…
>XR_001919354.1
GCCGAGCGACGCAGCCGGGACGGCAGCTGCAGCGCGGACCGGAGGAGCCATCTTGTCTCGTCGCCGGGGAGTCAGGCCCCTAACTCAAAGAAGCCCTGGCGCGCCCTCCCCCCCTTCCCGGTCTGGTAGGGCGAAGGAGCGGGCGCGCGGTCGATCGAGCGATCGGTTGGCGGCTCTTTCTCCTGCTCTGGCATCCAGCTCTTGGGGCGCAGGCCCGGCCGCCGCGGCGCGCGCCCGGTGGCCGTTGGCGCTCGCGCCGCGTCTTTCTTCTCGTACGCAGAACTCGGGCGGCGGCCTATGCGTTTGCGATTCGACGAGGAGTCGTCCGGGTGGTTGGCGGCGGCGGGCAGCTGCTCCGCCCCGCTCccggggaggcggcggcggcgggattTGGCGCGG…
>XR_001919362.1
ccagggatcagacctgcatctcgtctcctgcgttagcaggcggattcttcaccactgagccaccggggaagccctaagaTAGCTTCGCTGTCACCggaagagaagcctgggaggTGGTCCTGGCTCAGGATCTGGGGCATCCTCTGGTCTTCTCCACACTGGAGACACGGGGATGTTGCTAAAGAGCCCCAGCCCACCATCTGGCTCCCCacgttttctttttctggggcATCAGAAAAGAGGATAGGGGATGAGGGTTGGGGGGTCGTTGAGCAGAAAGATAACTGAGGTTGGGCCTTCTGCTTCCCATCCTCTGTCTCAAACTGAGGGTGGTTACTGCACTTTGGGTGAATGTCTGGACTGGGAGGACCCTGGGACCCAGAGGGAGGGGCCGCCGGT…
>XR_001919365.1
CTGAAAATTGGGCCGGGTGGAAACGTTAGTCCTGGAGGAACGTGGATCCCCGAGGAACCTTACTGAGGGCTGAACTCTGGCCGGGGAGTACAGTTACCCTGGCAATGACGCTCTCCCGGTGCGATAGAAGGTGGTAGGCGGGAGGAGACGGGACGGGGCTTCCGGCGGAAGTGACTAGCCTTCCACCGACTGTCAGGGAAGATGCTGCGTTCAGTGTGGCAGTGGCTTTGCCTCGGACTGTACAGCCTCCTGCTGGGACAGGCGGAGGCCCCGACACCCGTGGAGCCGCCAGAGCGGAGCCGACCGTATGCGGTGCTGCGTGGGCAGAACCTGGTGTTGATGGGAACCATCTTCAGCCTCCTGCTGGTGACCGTGATCCTCATGGCATTCTGTGTCTAC…
>XR_001919370.1
gggctACGGGCCCTCACCGGCTGACTCTAATGCCTGCGGGTGGCGCTACAAACTAGTTTGTCTCTGCGCCGCGGGCAGGGCTTCTGGCTCAGGAACTACGCTACGGAAAGATCCGGAGATAAACGACTAGTGATAGAGGCGCGGAAACTGAGGCTCCGGGCGGGTCCGGCGGTAACAAGAgttctatatataataataacaacaatagttGTATATATACGGTGAGTTAACTGAGGCAGTCGGAGAGCAAAACTCATTTGCTCACAGCTGCGGACAGCTGAGAAGTGGTCAAGTCGGAACTGGAACGCAGGAAAGTGAGCAGAAGAAGACGTGCACATATCCAGGCCTGGCCTGGAAAATCTGTCAACAGATGCTCTCACTTACTCTGCCAGCTGGAAG…
>XR_001919374.1
gtcccagttgtgctctcaggggtCACCATTGCGGCTGGGAACGTCCATTTCATGTGCTCCTGGGTCCCCATTGATTGGCATCCAGTTTGCGGAGTGGACGggtgtggaccacagaatgtCCTGAAACCAAACTTAATGAAGCTAATGAATGCTTCTCAGCAATCCAAGAGAAACATAGAAGCAAAATGTGGCATTGTGAGTCCAGAAAGTACAGCCTTCTCTGAGGACAATAATTCTGATGGTGAAATTGAAGATGTGGTTGAAACCATTCCCGAACCATCACCTGGATTCCGGGGCTTCTCTCATCCTGCCTTCCCATCGCCTGAGCCTCTTCCACAACCTCTCAAGTCTCTTGCGGGCCTTGGTCTCACAAAGGCAAGAAGGAGCCACAAACCAGAG…
>XR_001919378.1
GACACCTGTTACCAAGTCACAGACTTACGTTCAAAACTGGAGCCTGAGAAGTAGCCACATTGGAGGGTCTTGACCTGAAGTAGGTCACTGACGTGCCCTGATGGTGGGCAGTGTGTGGGCAGCTCTGGGGCTTTCCCCCACCTGCATCTCAGCCGTCAGCCTCGTCTCCCCTgctggttccagaccaccacctTCTCCTGCGGTGTCCTCGCCTACTGCTCCTGGCCTCAAGGTGACAGCTGGAACCAGAGCTGTGGGACCTTCCAGTCCCTGGATGATATTCCTGACTTCGCCTGGAAGTTGAGACGTGGACTTGTCAATTTACTGTAGCTTCGAGGGGTCGGGAGCAGGGCATTCTCAAATGCATcagcgcaaaaaaaaaaaaaaaaaaaa
>XR_001919379.1
ggaagaggacacagGTGAGGTGGAGGAGGCGTGGAACCGAGAACCCCTATCCCCCTGAGCAGCTCTCCTGTTCCATCTCCTCAGATGGGACCTGGTTTCCTCTGCCACTTACAAAGGTTCATACATGCCTGAAAAACACCCCCAAGTCCACGTAAGAGTCTTACATTATACATTCTCGCATCAACAGGTCCTGTCCATGTTGTTTTACAGATAAGATCACACGACACAAGAAAACAGCTTGCTTTTCATGTCTATACTTCTGCTGACGAACACCTCTCTCTGCACGCTCTTGTGTGCTTACCTGCTCATTCCCAGGGAAGAGATGCTGGGCAGTGAGGACACAGACAATGCCAACAGAATCCAATCCGGAACAACGAACTCATGAACTCCGAACAAGTG…
>XR_001919383.1
AGCCCGCGAAGTCTGGCGGCTCCTGGGAGCTGGGGGTCACCCGCAACCGCTCTAGGGGTCTGGGTGTACGGGAATTGGTCTTCCGACGGGAGGAGGGCTGGACCGGGCGCGGACATCGCAAAAGCAGCACGGCCGGTGACTCGACTGCTAGTGACGCCCTGGTGTTCCGGGAGGCGGCGGGAGACGCAGGAGCAGAAgaaGGCAAAGGCATTCCATAAGACTTCTGATCGTATCTCATTGGCCAGAGCTGAGCCTGACTTCCAGCAGATCATTGCCCTGGAGAACCGAGGTTACCCTTGTTGGCTGACACTGATTATGACTGATGTTTTGAGCTACAGAAGGGAGTAATTTTTCTGAGATCAAGGACATTCACATGCTATCGGATCAAATGGAGCTGTA…
>XR_001919387.1
TCTACTGCGAGAATGAAGACCATTCTCAGCAATCAGACTGTCGATATCCCAGAAAATGTCGACATTAACTTGAAGGGACGGACAGTTATTGTGAAGGGCCCCAGAGGCACCCTGCGGAGGGACTTCAATCACATCAATGTAGAACTCagtctccttggaaagaaaaagaagaggctcCGTGTTGACAAATGGTGGGGAAACAGAAAGGAACTGGCCACTGTTCGCACAATCTGTAGTCACCTACAGAACATGATCAAGGGTTTTACACTGGGCTTGCGTTACAAGATGAGGTCGGTGTGTGCCCACTTCCCCATCAACGTTGTTATTCAGGAGAATGGTTCTCTTGTGGAAATCCGAAATTTTTTGGGTGAAAAATACATACGCAGGGTTTGAATGAGG…
>XR_001919389.1
AGGACGGCAAACGTCCTCTGCTTTGGGGAGAGGCAGGGCTGAGAGCAGATGCTCTCGCTGCTGGGACCCCCCTCTTAGAGGCAGACCTCCTGTGGGTGGACGGCTCCTGCGTCAGGGCAGCGGACGTAGAATGCGAATGCGGCCAGGCTGAGCTGAGAAGACAACTCCAGCTGCCCCCTGCccgccctccaccccacccccacctcctggaAGGAAGGGCTCCGGGTTCCTCTGGAGCAAGGAGCTTCTCTAAAAATACACCCTGCTCCTTAAGCCTTTTCCTCCTCCGGCCCCCTGCAGAGGAGACGAGGAGTTGGTCTCCCTCTCAGAAGGGCCATCTCGCTTCACACCACCCCCAGCCTCTTGCCATTCAGGGTCCAGTCGTCTCCACGTCTGACC…
>XR_001919395.1
GCCTGTCCAGCAAGGTCAGCCGTGGGCTGGCCTGATTGCTTCAACATTCTAATCAACCAAAAGCCAAAGAGGTCATGCCGTTTTCAAGGAGTCATGCTCCAGTGAAACACACCTGACATGAAAATGCTACCCAGTGAGGCTCATCCATGCTGATCCAGTTGCCGCCTAAGAATCAGTGTTGATTCCCCAGCTCCCCATCGGAAGGTACCACAGTGACCTCCGGGCAGGGCTGCTGTTAGCtccagcccccagggaagccccacacaacAGCAGACCACAGATGTGTACACAGCTCTACTGCCCCCAAAAGAGCTAAATGGGTCTGCCCTACAACAAACCTTTCTCTGCAGCCATCACCGTGCTGGTCCTGAGGTCCGCCTACTCCCAGTGCCTCATCCT…
>XR_001919403.1
CAAGGATGATGCTGATGACTGAGCATTCTCTAAAGAGGCTACAAGAAAACAGCGAAAGAGATTCAAGTTGACCACACCCATCTGCTCAGGGGAAGGGTCACCAGTTGCTGGACGGTTTTAGATGTCTCTTCTCCAGGCAGCAGGAAACCTAAAAACTCAGTTCAAGCTACAAAATTGTACCAAAAAAATCAAGCTACAAAAGAGAAATTGTCTTGGCTGGCATTGCCAGAACAGCCAGGGTGGAGCTGGTCATTGGTCTGTTGGGTCACATCTGGTCTTTGTTTCTGCGAACTTATCCTGGCCTTGCCTCTGTCAACAGCTGACATCCTCAGGCTGATCACCAAGTGAGTGGCTTCCTGGAGCAACAGACCCTCCATGACCCCTCTTTTACCTCtaggt…
>XR_001919408.1
ctctttcctccttcccctctcttcctcctccgtCTCCGCCCGGCTACCCCATCCCGGGCCCCGCTCGGATCCCCCAGCGGTCCCGCCTCCTCGCTGCCGCGCAGGCGCGGCCGCCCCCGTGGAGTCGCGCGGCGACACCGGCGTCACTGGGGATCACGTAGTCTGAAGACTCAAGTTTGCTAAGATGCAGAGCGGGCTGGAATGGATAATCATGCAGtgtttgtgtacaagttttgAAGACTTAGATGGAAAGCAGGACTTGAAATATGCAAGATGCTTCCTGCTCAAGTCTTCCTCCAGTTACGTGAGCTCCAGAGGAGAATCCTGGATTTGTACATTTGGAAGGCAGCAGGATCAGAACTTGACCCGTGTAATTTGACTCCGAAGCCTGTTACATAC…
>XR_001919412.1
CATGAGTTGCAAATTTCAAAGCAGTCATAATGGGGGTAGGGGAACTGGAGAATAATATATTTGAATGCTCAAGAGAACTGGTCTTAAATAATTAAGACCAATAAATTAGAGTATTTTATTTATGAAGGAGCCCAGATAAATGACGATAGAATCATGAAGTGTATTATTTATGAATATACTGGGGTATGCCTCCTCCCCCCAAAATGGTGTAAGTCTTAAGGCACGGAAATTACAGTGTAATTAATGgattattcctttttttattatggtttttcttaaatgtttggctgtgcagggtcttagctGTGTCCTGTGGGATTTTTCCTCGTGGTGTGTGGACTCGATGCCTGTGGCTctcagacttagttgctccctggcatgtggaatcttagtttcctg…
>XR_001919415.1
cttctgcgctggcaggcagattttttaccactgagccaccagggtagccagATTAACATATTAGCCAGTGGTTTATTTACTTTGTTAGGAAAGCAACTCATATTCGTTgtattaagtagaaaaaaaattagaagaaaatctCAAAAATTGAGGATAACTTCCCAAATCATTAAGTACTGCGTGGGACCCCTTAACTCCCTCTGATGTTAGATACTTTAGTTACCAGTTGTTTGTATTATAGGCTCTAGTTTGAATATCCTTTCACACACATGCAAACCAGGTTATTACTTTAGGTTAGATCCGTAGAGTGAATATGAGCCCTCACAAAGTGTATGAGTTTATTATGCATTGCTGGTTGTCTTTCAAGAAAGATTTTGCCAATTTATACACATGTGCCTG…
>XR_001919417.1
TGAGTTTTCTTCAGCCTGACCTTTTGAATGGCAGGCAGTGGCAGGATTAGACTCCTTGATGGAAACCAGGGTGGTGTTGCCGTGGGAGCATGGGGTCTGACTGTGTGTCCTTCTCCTTATGACAGTGTCATGAACCTGGATGACCTGACCCGGCGAGGGGCTGTATCTGAGTGACATCCCTCTGCACGATGCCACTCGGGACCTCGTGCTCCTAGGAGAGCAGTTCAGAGAGGAGTACAAGCTGACCCAGGAACTGGAAATCCTTACGGACAGGCTGCAGCTCACGTTACGAGCCctggaagatgaaaaagaaaaagacggaCACGTTGCTGTATTCCGTGCTCCCTCCATCTGTGGCCAACGAGCTGAGGCACAAGCGTCCGGTGCCCGCGAAGAGAT…
>XR_310636.3
agtgcttctcttgtgaagcacaggctcctgggtgcccaggcttcaggagttggggTGCGTGGGCTCAGGGGCTGCAGCCTCCTGGCTCTAGAGGGTAGGCtagcagctgtggcacacaggcttcattgCTCCGCAGCAGGtcgaatcttcctggatcagggattgaacccgtgtatcctgcattggcaggcggattctttaccactgagccaccaaggaaaccctaaaaatgtttaaagtttaaaatgtattGAGCATTTGCTTTATATTTAGTTTAAAAGTAGTGTTTAGCGTGTGTGAGGCATTATTCCAGgtactttgcaaatatttcctaacTTACTACTTCTTAAAGTGTGGCCTCATGACCATCAGGGTTCCTCAATGCCTGAAGGTTTCTTT…
>XR_310645.3
GGGCCGAGCGACGCAGCCGGGACGGCAGCTGCAGCGCGGACCGGAGGAGCCATCTTGTCTCGTCGCCGGGGAGTCAGGCCCCTAACTCAAAGAAGCCCTGGCGCGCCCTCCCCCCCTTCCCGGTCTGGTAGGGCGAAGGAGCGGGCGCGCGGTCGATCGAGCGATCGGTTGGCGGCTCTTTCTCCTGCTCTGGCATCCAGCTCTTGGGGCGCAGGCCCGGCCGCCGCGGCGCGCGCCCGGTGGCCGTTGGCGCTCGCGCCGCGTCTTTCTTCTCGTACGCAGAACTCGGGCGGCGGCCTATGCGTTTGCGATTCGACGAGGAGTCGTCCGGGTGGTTGGCGGCGGCGGGCAGCTGCTCCGCCCCGCTCccggggaggcggcggcggcgggattTGGCGC…
>XR_001296756.2
CAGGGTATAAACTGAACCGCGCGTTCCTGGATTCCAACACGTCCCCAACCGGCCCAAGTACCTCTTCTTTGCCACTTGCTTTGGACGGCCTCACCTCATCTCCAAATGGACCCCAACTGCTCCTGCTCCACTGGCAGCTCCTGCAACTGCGCTGGTTCCTGCACCTGCAAGGCCTGCAGATGTCCCTCCTGCAAGAAGAgctgctgctcctgctgccctGTGGGCTGTGCCAAGTGTGCCCAGGGCTGCATCTGCAAAGGGGCCTCGGACAAGTGCAGCTGTTGTGCCTGATGTGGGGTAGAGCCTGCTCCCAGGTGTCAGTGGAGGAACGTGGGCCAACCTGCCTTTTTATACAACTCTGACTTGATCTCTACATTCCCTTTCTTAGGAAATATGTAA…
>XR_001296758.2
ttgAGTAGCTTCAAGaataggaatttattttttcatacttcTGGAGACTGggagtctaagatcaaggtgttggtgAGTCTGGTTTCTCCTGGGcctgcagatggccaccttcttgctgtgtcctcacgtggcctGTCCTCTGTATGTAAGCATCCGTGTGACTCTTGCCCTCATCTCCTCTCCTTATAAGGACCCTCGTTAGTTAGAATGGATTAACTAGGGGGCCCCCTAAATGGCCTCATTTTATAACTTAATCACTTCTTTAAAGGCTCTATCTCCAAACCGTTCCTAGAGATTAGGGCTTCAATATATAAATTTGGAATGAGGGAAAGGGAGACACATTCAGCTCCTAACAGTGTTGAATTCTCACCACAATTTTTGTAATAAAGGTACTGTCAT…
>XR_001296759.2
AGGGCCCCCTTCCAGGCTCAGCCCACCCCACAGatgcagagggaggagggggttaGCGGGCGGCGCTGTCATTATGCAGATTGGACTGGTGTCTCCCGGTGACCATGGAAACCAAAACCGTTCTCTTTCAGCTGTGCTCTGAGGAAGGGTTATTTAACTCTGGCCCCGGCGGATCAGCCGCACAGACCCTACTCACCGCAGGACCTCCAAGGGCGCTCGCCCTCTGCGTCCGACTGAGATGGGATGCCACTCCAGCAAGAGCACCGAGGTGGCGGGGGAGTCCCAGAAACCCGCAGAGCAGCCCGAGGGAGAGGAGCCAAATCTGGGGGCTGGCCCAGAGGCCGCGGATGGCAGAGACACCTCCTCATTGAAGGATGGCGCCCCGGAGCAGAAGAACTG…
>XR_001296780.2
CAGGAGGAGGCAGGGTTACTCTGGTGAGTGATATGGGGGCAGGCCAACCCCTGAAGGCTACCCCCTGGCCTgccgccaggccccgcccctgtGCCAGTGCAGCCAGGGAGCCGAGCAGAGCAGGGAAGGAACGTTCGGATGCTCACAGGGACGGTGCGCAGAGCAGAGAGGCCTGGCTCAGGAGGGAGGCTGCTGTTCAGACCAACTGGCCTCTGCTCAGGAAGGCCACATGGTTTCAGTtttcaaagaagaagaaattcagcttgcctgtttttttcttttgagaagctACCTGATTTCTAAGTGTTCCTCTaattcatttacttaaaaaaaaaaatcatacgaACCAAATAAATGTATGGGCCATGTTCATGACTCCTGGACTAAGGGAGGAAATAT…
>XR_001296781.2
GCACGCTCGGACCGGGGCGGCTCTGGTCCCGGACTCTGGTACCCGCGTACTCGCGCGGTGAGCTGACAGAGCTCAGCCGGGAGCAGTCCCGGCTATGCGATCCTCGACGCACCTCCAGACAATGGAGTCCAGAGTCTTGACAGCCGAGTGCGTCCGTAGTGCCGCCCTGAGGCCGAGCGCATGTGAGGCGGATTCTGTCAGATTCTTCCCTCGAGagcagagagagaaaagggatcTGTTTCCCTTAGTAGGAAAACATTTGCTTTCAAGACTCCACTTCCAATGTGTTCACGTGTTGGACTGTTCAGCAAACTGGCCTTACTTTTTCCTTCTTAATGCAGTAGCATGTAGCTGAGAACAGAAAAAAGCAGTCCCCGACATCCAGGAACTGGCCTGACA…
>XR_001296790.2
TGGGGGAAGGATCCGGGCTCCCAGGCCCTCCTCCCTAGGGCTGGGGAGCCCAGGTCCCAGCCCCTCCTTCTCCCAGCCTGCAGAAGTCCGGGTCCCAGCCCAGCTGGGTTTCCCAAGCCTCCTGCTCCAGTTTCCCCAGACATCAGCCCTGGAGAGGGGTGTGACCAAGGCGCTAATGCCAGGGCTCGGCTTTCTAATGAGGCCCATCCACCTCGTTAACATCCCGCGTGGCTGGAGAAGTCTTCAAGAGGTTTCCAAATACCTGCAGAGCCCATGGTCCACGCATAACTGGAGACACTCCCACCGTCACTGCAAGCGCACAGACCCACACCCATGCCTGGCTGCCGGCCTGTCTTCAtcggaggaggaggaaaggacagagTCAGGAGGAAGAGTGTC…
>XR_001296811.2
GAGCGCACGGGGCGCCGGAGGCCACGAAGTTGGAGCTTGTGTCGTTTGCGGGGAGCAGCAGAGCCTCCGAGACTGGAGAAAGAAAGCAGGAGACCCAAGAGGCTGATTCTGGAGGAGCGAGGACTGAACCGAGTGCTGGAAGGGCGTAGGAGTTCAATCTCCggagggaactagattccacaggcTTCAGCTAAGAGTTGGCCGGCAGCGACTGAAGATCCCACACGTCGAAGCTAAAAAGATGCCCCAACTAAAAGTTGcagctgtgtgctgcaactaaga
>XR_001296814.2
tgcGCAGGCGCAATTTCCCGCAAACCCGGAAGCGGAGGGAGGGGCGCAGCCCTCGGTTTTTCTGTCACGACTGGGTATTTTCGACGCCCCTCACGACCCCGATCTGCCACATCCAAGGTTGAGGCGTCGTCATGTACGTTAAGATCCCCTTTATCCACTCGTCCGCCCTCGGACTGTCTTCTCAAGACCAGTCTTTGCCTGAGGAAGAAAcctagaagaggaggaagaagaaagaacaggAGTCAGGCATGGCTCTTTCTCAGGCACAGTTGACCTTCAAGGATGTGGCCATCGAATTCTCTCAGGAGGAGTGGAATGCGTGGACCCTGCTCAGAGGGCCTTGTACAGAGACGTGATGGTGGAGACCCTCAGGAACCTGCTCTCTGTGGGTGAGGATCA…
>XR_001296818.2
tgccattcatggggtcgcaaagagtcggacacgactgagcgactgaactgcactgaacggAACCGCATCACGGCTCACGCGACATGAACTACACTACCCAGAAGTACCCTCTCCGCGCGTTTACACCAGTATTGACCATTGATAGCCAGGGAGATAGGCGTTTCCGGGACGGCCACGCCTTGGAGGGCGGGACTTCCGGGTTCAGATGGTTGGTTTTCTGTCTTGCTTCTTCGTTGGCCGCGGGCGGATGGACCTGGTTGTTGGACTGTGGCTGGTGTCTAGGGGGCTCCTCCGGCCCGCGGAAACGGGAGTGGctGTGCCTCTGTGTCCTGAGGCTGGACAGCCGTGAAGGCCGTGACTGCTGAGGCCACCAGGAACCCAGCCTGGGCAACAGGAGCC…
>XR_001297562.2
TTTTCCTGTGGGAGCCGCCGGGGTGAGAGGAGCGTGgccttctcctctccccaccatGGCGTGTGCTCGTCCACTGATATCAATGTACTCCGAAAAGGGGGAGTCATCTGGCAAAAATGTCACTTTGCCTGCTGTGTTCAAGGCTCCCATTTGACCCGATATTGTTAACTTTGTTCACACCAGCTTGCGCAAAAACAACAGACAGCCCTATGCTGTCAGTGAATTAGCAGGTCATCAAACCAGTGCTGAGTCTTGGGGTACCGGCAGAGCTGTGGCTCGAATTCCCAGGGTTCGAGGTGGCGGGACTCACTGTTCCGGTCAGGGTGCTTTTGGAAATATGTGTCGTGGGGGCTGTATGTTTGCACCAACCAAGACCTGGCGACGTTGGCACCGCAGAGT…
>XR_001919422.1
aaaaaaatccaggaaaaaCAACCTGGAACAGCTACTGTCTTTTAAGAGTTGGGAAAGAGAGAcatccctggtggcgcagtggtaaaggctctgccagggtttgatccccgcTTGGGGCAGATCCTGCGGACATGCCGAGAAGCAgctcagcctgtgctctggagcccgggaaccGCAGACACCGAGTCCATGCGCTGCAGCTGCCGAAGCCCTCGGGCCCCggggcctgtgctccgcaacgagaagccactgcgaGGAGGAGCTGGAGCACCGCAGCCGGATggtagcccctgctcacggcaGCAAGAGAAGAGGCcgtgcagccacaaagacccagcacagcgcaACCAGGGCACCACTCCCAAAGGCAGCCCAAGCATCTGCTTCAAGGAGAATTCA…
>XR_001919423.1
GATTCAATGCCTATTCCTAGATATTGAAATGAAAGCACAAAAGAAATCAAGTGATGCTGCCAGCAAGCAGACGGGTACTCAGAGGGAATTTAAGATTTGAATTTGAGGGAAATTCAGGATTATAGTAAATGGATGACAGTAGGTGAAGAATCAATTCATTCTTGGTCCCTTCCGGAGGAGGAAGGTACAGCCACCCAGGTTGTACTGATGATGTCACTTCAGATGTTCCGAGCCTCAGCCTCAGTGGTAACCACGCAGGAATTGAGGACTTAAGATCTTACTTCGGGAAAGCACTGCTTGCCGTAGAATTTGTGGTTGCAGACGCCGTGCTGAGGAACAAGACGACACCAGCCGAACAAGTCCACACAGGATGGATCCTCTAAGGTGAGAAGAGACGTT…
>XR_001919424.1
GATTCAATGCCTATTCCTAGATATTGAAATGAAAGCACAAAAGAAATCAAGTGATGCTGCCAGCAAGCAGACGGGTACTCAGAGGGAATTTAAGATTTGAATTTGAGGGAAATTCAGGATTATAGTAAATGGATGACAGTAGGTGAAGAATCAATTCATTCTTGGTCCCTTCCGGAGGAGGAAGGTACAGCCACCCAGGTTGTACTGATGATGTCACTTCAGATGTTCCGAGCCTCAGCCTCAGTGGTAACCACGCAGGAATTGAGGACTTAAGATCTTACTTCGGGAAAGACGCCGTGCTGAGGAACAAGACGACACCAGCCGAACAAGTCCACACAGGATGGATCCTCTAAGGTGAGAAGAGACGTTCGGCACATTAGGGCGGCTTCTTAGCCTTTT…
>XR_001919426.1
AGCTCAGCGGGGGAAGCGCCTCTGACTGATCGCGGTTGGCGCGTGCTCCCGACAGGCTGTGCGCGGCCGCGAAGCTTCCACCGGCTCATGAGGCGCTCACAGCCGGTGAGCGCGCGGGAGGTCACATGGCGAGGGTGCACGATGCTCACAAATGCGAGGAACCTAAGGTCACGAAGGAGCTCAGCGACCTTGCCCAGGTCTGCAGCAGCGAGCCGCCTACGATCCTGCCAGAACCACCCTGGACACGGCGGCCGCGCCAGTCTTCAGTCTCCCCGCCCCCTCGCCCCGGCTCCCAGCCCGCAGGACAAAGGCTGCGGGGCCGTCCAAGCAGCTCAGGGAGGTAGCAACGGCGCCGCAACACGGGGTCTCAGCAACAAAAAACGCGCAGAGGTCGCCTCG…
>XR_001919427.1
CTCACCGTGGCGGACGCCAGGCTGTTGTCGGCCAGCGTTAGGTGGTGCGGCTCCCAGCGCCTCAGGAATTTCGAGGCCGGGTCATTTCTGTCTGCGTTCCCAGGCCCTGCAGGGCTGTGAGAGAACCATATTGGAAGCACCCTCAGGGAAAGAACTGCCATGTCACGGGGGCACTCCAGCTGTGCAACAAGAAATGGACCCTGTGTGCCATCGGAAAAGCAACACTATGACACAGGATTGACCCATCACCATCCCCTCCTGCAGggactttatgaaatgccaggctgctgCTGACGCGTGGAAATGGATGCCTGGCACAGCCGCACAGAGGTTTGAAGGCCAcggatcatatttttaaaaataaaaaccactgtGTTTTTCAGATTAATTGCATCTCTC…
>XR_001919429.1
GGGGAGAAGGGCACAGTCAGCACACTCGAGCCGCCAGAGCACTCGGGCCGGGAGGCTGCTATCCCGCCCTGCTGGGGGCTCACCTGGGAGCGGCAGGTCAAGGCGTTGAAGAGGTCGAAGAGCACAAAGCAGGTCACTGGCTCTCTCAGCACAGGGGTGCCTGAACCTGTGGGGCCACAGAAAGGTGACCCATGgaaagaccccccccccccctgcctacagaggagaaaagacagtctcttcagacTGGATGGCTACAGGTAAGGGTGAAATcgaaacattctctaacaccacacacagagacaaactcaaaatggattaaagacctaaatgtaagactggatactgtAAAAATCCGAGAGGGGAACAGGAAGAACacttgacataaaccacagcaac…
>XR_001919430.1
GCCAGAGCACTCGGGCCGGGAGGCTGCTATCCCGCCCTGCTGGGGGCTCACCTGGGAGCGGCAGGTCAAGGCGTTGAAGAGGTCGAAGAGCACAAAGCAGGTCACTGGCTCTCTCAGCACAGGGGTGCCTGAACCTGTGGGGCCACAGAAAGGTGACCCATGgaaagaccccccccccccctgcctacagaggagaaaagacagtctcttcagacTGGATGGCTACAGGTAAGGGTGAAATcgaaacattctctaacaccacacacagagacaaactcaaaatggattaaagacctaaatgtaagactggatactgtAAAAATCCGAGAGGGGAACAGGAAGAACacttgacataaaccacagcaacaCTTTCTCTGATCCTCCCTAATGAAAgtaaca…
>XR_001919432.1
GCCTCGCTGGGCAGCCCTGGCTTGCCGCCCTTGACCTCTCCGCTGGCGTCTCAGGACTCTGGTCCGGTCGGAGCCGGTCTGCAGACGCCGGGCAGGCTTCCTCTGCTGCCGCTGCCGCCTTGTCGCCCCGCCCCCTCGGCCCCCCTCACCGCAGGCCAAAGGGAGCTGCCCCTTGGGGGTCAGGCCGGGGGCCCGGGGGCAGGGAAAGCCCGCTCCCATGGACCCGAAGAGCCCCACGCGGCCGGCGCCGCTGCCAGGACCTGGAACAGAGAAGGGCTGAGTGCAGTATTAACGACGGATGGATAGATGGACGAATGGCTACATAATGAACCCATCATGAGACTAGCAGGCTCCAGGTGCCAGAGGTGTCCTGATGCTACAGACCCACATCCTAGAGCT…
>XR_001919435.1
CCTGGTCCGCCTATACAAACCGGCCTGGGGACCTCCGGCTCGGGGTGGTGTCCGCCTAGAAGCAGCGAGGCCGcgctccttccccttcccccttcAGCTGTACCAGGAACAATCAGCATAACAGGAGAGATGTTCCAAGTGTGCTACAGATGAAGTGGATCTCTGTACTTAACCACCTGGAAAGTGATCATCTTAAACCTGCCCACCTACTGCACAGAACTCCTGAATCAAATGAAATACAATTTTTCAAAAACTTAgagtaataaaaaggaaaatacaaatttaa
>XR_001919436.1
GCTCTCGTCGAGCCGGGGCTTCTTCTGGCTCGTGCGACCCGTCAGGCACGAGCAGGGttaagtgtgtgtggggggcggaGAGGGAATCCCAGACCGCCGGAACTGGAGACTTCCCAGCCGAGGGCGAAGCGGCCGCGAGAGGCAGCGCCGGCCACCCCGTGGCTTCCGTCGGCACCTGGGCGCGCGGAGTCGTGAGGACACGTCGACAGCCGCCCGCAGGACACGCGGCAGACCCGCCACGGCCGCCGCCAGGGCTGCCAGCAAGCTCCGAGCTGGGAACCTGGGACCTGTGCTGTGACAGGGTCAGCTGGCGGCCCAGAGAGAAGAGCCGTGTGGACCCAGAGAGGCGGGTGGACCGCACAGCCCTCGAGCGGACATACTGGCCTGTGTCCAGGGGTC…
>XR_001919451.1
tttatttttgagtgtcTTGGCCAccccctgtggcatgtgggatcttagttcccccaaccaggaagcactggaagcacagaTGCCCAACCAACCCCTggaccagggaactccctacagTATTTTTAGATTAAGGGgcctgggactgaacccacagtATCTCTGAGGTGCGCCTGTACGTAGCAACAGGCAGAATCCCCACACTGGTTCCATCACTTGTGGAGTGAGGCTTATTATGGAAAACCAAGTGGAAATCATGAGAACTGCCTCTACCCAGGAAAATGTACACGGAGACCAATACGGCATCCCCAGAGGGACTGCAGAGATCAGCGCCACCATCAGGGCCTTAGAGATGCAGAGGTGCTGACCCCACATTTCTGTTCAACCCTCATTCTCTGCAGA…
>XR_001919455.1
aggagacacaggaatcacaggttggatccctgggtcaggaagatcccctgagATCTCTGCTCCTGCCACCTCCCTCGAGGTAGATACGGAATCAGCCCAGAGACGGCAGGCTGCCCTAGTTTCCACTAGTGGCAGTGGCGGGACCAGCCCTTTGCTCCAGGCTGGGATGGGACACGCTGCCAGTCTCCCCAGCTGAGCCCAGGGAGCACACCGCACCTGCCAGCTTCCCTGATGACCAGCACGAGAGACGACCAAACCCCCTTCAGAGCCCCAAGGGGCGACCCTGTGATCGCCAGGACCTTCACGTCAGCCCAGAATCCTGAGTCGTGGGGCCACACACCTGCCTTCAGATGTGGAATTAGACCAGGATCGGCCAAGGTCAAGTGAGCCAGGCTGGGA…
>XR_001919467.1
TGACTTCAGGCTTTACTGACTGTGGTCCCTTTATTTATCCCTAATCTTGCCTTTGTCTGGAGATCTATTTTACCCAGTCTTTAAGGGTAACTATACAGTGCTGCCCTGGGAACTTCAGTGGTCCCAGCCTTGCAGCTGGTTGGGGAGGCTTCCCAGTGGTGGCAGTGGTGTATCCCtggccccctggactgcagcttcTTTACTGCCAAGTCATCTGTTCATCCATCCGTGGCGGTCCACAATGGCCACTTTCAGCCGCCAGGAATTTTTCCAGCAGCTCCTGCAGGACTGTCTCCTGCCTACTGCCCAGCAGGGCCTTGACCAGATCTGGCTGCTCCTTGCCATCTGTCTCGCCTGCCGCCTCCTCTGGAGGCTCAGATTGCCATCCTACCTGAAGCA…
>XR_001919475.1
AAAAGCGGTCTTGTTAGGTGATCAGTGTGGCTTGGGGCGGTCCCCTCAGGAGTAACCGCGGGCCTGTGCCACGGTCACGCCACTGGCCTTCGTTTCCTTTAGCCTTCTCGCTCACCAAAAGATTTTCCCGTCCAGTTATAAAGTGCAAGTTGTTTTCCAAAGGGGTTACTCTTTGGATCAACACCTATAGGAAATGAGCTGCACTGCATCCCAGCGAAGACCTCAGCCAACCCCACAACTGAGATGGAGCAGTAGCAACCAGACGTACCTTTCCCAGCTGAAACAactaaaaagataagaaaaaaaagatgaaagaatggTTCTTGAGACACCGGACACCACACAGTGAAGAACAGCGATCCTTGGGAGAGGAGAAACAAGATCTTGGAATGCTCCAGT…
>XR_001919481.1
GTCAACTACAGGTAGGCAGAGCTGGTCCGTAATGTATGGTCTGAGGATCCAGGGTCATGTGCAGGTAGGCAGAGCTGGCTGGGTAGGTATAGTTTGAGGACCCAGGGTCATGTGCAGGTAGGCAGAGCTGGTCCATAATGTGTGGTCTGAGGATCCAGGGTCATGTGCAGGTAGGCGGAGCTGGCTGGGTAGGTATAGTTTGAGGACCCAGGGTCATGTGCAGGTAGGCAGAGCTGTCTGCTCAGTATGGCTTGGGGACCGAAGTCAAGCACAGGTAGGGAAAGCCTGTGCTAGGTACACTGTAAGAAGCTGGGGTCATGTACAGGTAGGCAGAACTGTTCCACTGGGTATGGTCTCAGGACCTGGAATCAAGCACAGGTAGGCGGAAGGTCTGAGGAG…
>XR_001919488.1
TCCGGCAGCGCGGCTTCGAAGTCCGTCCCCGTCCCTCAGTCTCCACAGCCTGACTGCCGGCCTCGGGCCGAAGTGGGGACTACGCGGGGCCGAAGGAATCCTCCCGGGTAGATAAGCCTGGCCTCGGACCCTCCCTGGGACGCGGTGGGCCGGAcgcctggaggaggagaggaggaaagggcCGAGCGCTCCTCACAGTCCCTTCGAGAGCCGCGGCCCAAGGGCCCTTCTGCTCAGGAATGAAGCTGAGGACGGGCAGCATCTCGGGGATGCTTCAGCCTCTGCAGATGACTTGGCTTAGAGGACCTGTGGGATGTGCAGAGAAGGAGAACTGGGGGAGAGacCTTGAAGTGTTTGGCGAGTGGGTGGATGAAGCGCCTTCAGTAAAGATTGTGGGCA…
>XR_001919490.1
CCGCCCGCGGAccggctgggctgggctggagaaCAACACCCGCACCTCCGGACCGCGGAGAGAGCCAGACCGAGGCCCGGAGCACTGGAGTTGGCCGGAGCTGGCCCCAGAGCTCCCACAGCCGCCCCTTCCCTGGGCCGGGTCATGCGCTGCCCCAAGTGCCTTCTCTGCCTGTCAGCGCTGCTCACACTCCTGGGCCTCAAAGTGTACATCGAGTGGACATCCGAGCCCCGGCTGGGCAAGGCCTACCCAGGACCCCGCAGCACCCTGCCAGGCCCCACGCCAGCCAGCGCCGAGCCCACCCTGCCGGCCAACCTCTCAGCCCGTCTGGGCCAGACTGGCCCCCTGCCCTTGGCTTACTGGAACCAGCAGCAGTGGCGGCTGGGGACCCTGCCCGGA…
>XR_001919491.1
CCAGCCCGCAGCAGCTCCCCTCCCCGCCCGCGGAccggctgggctgggctggagaaCAACACCCGCACCTCCGGACCGCGGAGAGAGCCAGACCGAGGCCCGGAGCACTGGAGTTGGCCGGAGCTGGCCCCAGAGATGCTTCCTGAAGGCCGGCTCTGGGCCAGGCCATGCTGGCATGCCTGCCTCCATGGAAGAAGTGCCAGGTTGGTCAGAGCCAGGGTGATGGAAGCTGAAGGTGTACCCACTCCACCATGGAGAGGCATCATGGAGCAAGGCCTAAGAGCCGTGAAGCCTGGACCTGTGGCAGCCATCTTGTGAAGGTGAGGCAACAATTACAGGAAAGTCAAGCTGCCCAAGATGATGAAGCAGAAAGGCTATTATGTGCACCGCCATCAACCC…
>XR_001919493.1
tccttATGTCTTGAAACCAGGTCTGTGATCTCAGCTGGAAGaccatgggttttggctgggttcgagGTTCGAGTTCCAGcgcatgggttcaagtcccaacctGCGGCTTTCATTAGCTGGTGAGGTCTGGTTTGCATTTGGTTTACTCATTTCTGATCAAAATTGGAAAGTGCTTCTTTGATTCCATCACACAGCCTCATAAGAAAAATTTTGGCTGACTGGTCGACCTGTAGGAAGTCCTGGTCAGAAATGTGGAAGTAACAAGCTACTATGAACTGGACGAATTCAGGAAAGTCCAGAAGGAGAGACACCGGTTCATATGTCCTACcagcctcccagaatcctcctcactggaatccatcttggctgagtcgATGTTTGCACCACCACTGACATCCT…
>XR_001919495.1
ACCctaagtcagaatgattggccagagacaacccagaaacttaTCCTATTACCATAAAACTCGAGAACTCGAGCCACGTGGCAgaacagttctcctgggttccgtTTCCCCGCTGCTCTGCCCCTGGGCACCCCTTCCCAAGAAGGACTCTTGCTTTCTCAGCATGTGCGTCTCCTCACACAATTCATTTCTGAAGCTGACATCCTAACCACTTGGGGCTACTCGGTGACCAGCTCGCCCACCAGTGAACCAGATCCAAGGGCCATAACTGGAACCTTTTGTCCCTGATCTCCTCCTGACgcagacaactggccagagtgccctgaccagCTAACCTTGAGATACTTGAGAGCTTCCCCGAGGtatcttaaagaaaaatatttaggagtcaaccctgaa…
>XR_001919498.1
gattttctacagacaaaaggctGGTGGAGGACTTGACTGGGGGtttcttctgggaaagcctcagtgggtcCTGCTTGGTTACCATCCAGCCCTTCCCTAGTCCACCCCTGCCTGGCGTCTCCGCCCTCCAGGAGAAGGAAGTCAGCACGGAAACAGGCGGGAGGCCACGTGAGAGTTCAGATGCCCTTTATTTCTTTAGGGTGAAGTGTACACCTTGTCAGGGTGGCTGAGCGGTGAAGAAGACGCCTGCAGCGCAGGACATGCCGGGGACTGGAGCCTGGTCTCCGGATGCGTAAGATCtgctggtgtaggaaatggcaggccactccagtatttttgctgggaaaCCGCATGGCCATTGGAGCCTCGGGGGGGCCACAGcgcaaagggtcacaaaga…
>XR_001919499.1
CATGAGGGAATCTTTGTTTCCCGACCTGGGTCCTGCCTTCAGCCCATGAATTTGACTGGTGGAGCCTTAGccagcagaccaccagggaagcccctacatggATTATTTGGGTGAAGTGTACACCTTGTCAGGGTGGCTGAGCGGTGAAGAAGACGCCTGCAGCGCAGGACATGCCGGGGACTGGAGCCTGGTCTCCGGATGCGTAAGATCtgctggtgtaggaaatggcaggccactccagtatttttgctgggaaaCCGCATGGCCATTGGAGCCTCGGGGGGGCCACAGcgcaaagggtcacaaagaacgaCTGAACAGGCACACAGGCGGGAAGatCATCGATGGCGGTGACCCTGGTGGACACTGCTCCCGGTGATCGTCGGATTACCTgtcctc…
>XR_001919500.1
atatgtgcgtgtatatttgtgtgtgtttatcgGTATGTCTCAATGTAATCTGTGTGGACATGCAGGTGtgggtatatgtatgtgtattcatATGATTAcaggcatctgtgtgtgtgtgtatgtttctatGTGTTGTGCATCTGCCTGTGAAGGGGGTTAGGGACAGACAGGCACAAATCAGCTGACACACAGGAGTTCCCAGGCTAGAAAGgcagagacagaatgagagggagtAGAGGATGTCAGGACCCAGGAGgaatgggaggagagagaaagctagaGTTGAGACTGTGGGCGGTTCAAAAAAGGAAAGGACTTGAGGGCTTTGGGCGGGGGCTGGAGTGTAGGACCGGAGGGCAGGGTTTCCAGGCTCCAGCTGGGACCAGGCTGAGAAGGGCA…
>XR_001919505.1
gcctgcacaacagaggaaactggcCCCCAGGGTCCACCTCAGGACGTGGTCCCTCTGGCAGCTCTGTCTCCCAGGCCTCCCTACGTGATGCCAGGCCACCAGCTCCCATCTACCAGGAATTACTACGCCCCGACACAGACGTTTACTGTCATATCAGCCACAAAGCAGGTGTGGGTCCTTAGTTCCTCCAGACATGTCTCCTTAACAGACTGTGGGAAAGAGCTTACCTGAGACCCAAGACCCGAGTGAGGTCAAGAGGAAGAGCCTGAGGCAGAGAACCAGCTCTGACACCTGAGGCTATTCAGGAACCTGGGCCCAGGCTCAGGGTCCTCGTGGATTCCTGGAGGCCCTGACAGGCTGCCCTGAACTCTAGATGAACCAGAACTCAGGCTGCGATTC…
>XR_001919511.1
ATCCCGGACACTCACCGGCGCTGGCAGCCACAGTTCTGGCTCGGCGGCAGCGGCTGCACGCCCAGGCTCTGCGCCTGCGCTGCAAGTGGGGAAAGAAGGCAAGAATGGAGTCACTCTTTTCCACTTTGGATGCTCAGTGCCTAGAACAGGATCAAGTCTGCGGTCAGCACTAAGCTGTCTGGAACACCTAGCTTTTGCCTGTTTTATTCACCGTGGCATCTCCAGCCCTTTGAGCAGCAACTTGTACAAAGATACTGGACCGAAAGACCCTCCCCTTTCGGGATCTGGGCCTCAAGTTTCCAATCCTGGATCTACGCCCTCCCTCCGTCGAATCGGGTTCTAGGCCCCACCCTCTTCTGGACGCCACAACCAACCACACCCGTCGCTGAATTTGACCCC…
>XR_001919513.1
CTTCCGTTCAGGGAGAGTGAGGTTGCTGGTGTCTCTTCCGTGGGGCGGGCTTGTCAGTTCCGCGTCTTGCTTGCCCTTCCAAATTTCCTGGATCCATGCATGGGATGTGCAATTACCTGGCAATCGACTTAGGGGAAAAGAATCCTCGGCGGAGAGTGCAGGTGCGGAGGAGCAAAGGCGTTAGTGTGCGTTCCCCTAGGCGGAGCGGTTGGGGTATTCTGGAGACTCTGAGAGGACCAGCTCCCGTCGCATATCTCCTAGAcGTGACCTCAAAAACAACTACAGGAGGTAGGAGTGACTCCTGGGCTACTAACTGCAAAGCTCCACgagtatcagttcagtcgctgtctgactttatgaccccat
>XR_001919514.1
CTTCCGTTCAGGGAGAGTGAGGTTGCTGGTGTCTCTTCCGTGGGGCGGGCTTGTCAGTTCCGCGTCTTGCTTGCCCTTCCAAATTTCCTGGATCCATGCATGGGATGTGCAATTACCTGGCAATCGACTTAGGGGAAAAGAATCCTCGGCGGAGAGTGCAGGTGCGGAGGAGCAAAGGCGTTAGTGTGCGTTCCCCTAGGCGGAGCGGTTGGGGTATTCTGGAGACTCTGAGAGGACCAGCTCCCGTCGCATATCTCCTAGAcGTGACCTCAAAAACAACTACAGGAGGTAGGAGTGACTCCTGGGCTACTAACTGCAAAGCTCCACgcagattgttcaccctctgagacaccagggaagccccaat
>XR_001919516.1
ggggagcaGTTATGAGGCCTGTAGGGCAGAAGAGGCCCCAGTCTCAGCCTCCATCTGAAAACCTGCTATGTGATCCTGGGCCAATCCCTGGCCCTGccccttcctggctcagggacttTGGCCTGGAACGTGGATGAGGCAGCTGTGGCTCCAGCAGCCATCCTGGACCACGAGGTGATCGAGAGAATGAAGGCCCCAAGCTCACAATGATGgagcagaaagacagaaagggGCTGTGTTTCTAACGACACTGTGGCGCCATCATCCCAGCTCTGCTCGTGGTCACCTTCTATGTGTGAGAGAAATAATCTTCTATCTAAGTAAGCCACTCTTAAATGTATCAGTTTCTCCTTTACCTTGTATTCTAGTGTTGTCTTTGTTTGTGTTATGTCCAATCTC…
>XR_001919517.1
GGCCTGGGGGTGGAGAATCACAGGCATGAGAGTGCTCACCTCTCACCCCTGTACCCTTAGCAGTGCTAACTCCAGAATGCGCAGGATGCTTTAGAAGTGATGCGGGTATCCAACCACTGCTCCCCATTCCCTCCATCCTGGTTCAGACACCATCATCTTCCTCTTTACTGGCCTCTCTACTTCCACAGTGCCCTGGTGTCTGCTCCCCACATAGCAGCTAGAGAGACCCTTTTAGAACCTAAGTCAGATCATGCCCCTTTTCTGCACAGAATTCTCAAAGTCCTCACCATGGCCCACAGGCCCAGGAGTGATCTTGTCTCTCCCTCTTTTGATGTCATCTCTGTTCACTCTCCTCAGTTCACTCTGGCCACTAGCCCCCTTGCTGTCCCTCAAACATAC…
>XR_001919522.1
GCCCGGCCCCCTTGTTGACGTCACCGTCCCTCACTCGGCAAACTTCTCGATATCTCCGGCCCTTGTGAACCCAGCCCCGCACCGTCCGGCAAGAGcttcACTTTTCCCGGATGGACAAAGAGTGTGTATATTGGACCCTACTGCCCTCAGAGGTGCGGCGTTTGGGAGAGTTGAAGAATGAAAAAGACTCCCTTAAAGACTTCCCATCCTCATGGAAATGTCAGCATGGTGGACACACCCGACTTCTGACCATCGTGTGAAGGCCACCAGGACCACTCTGGGCTTCCAAGGGCGCGTGCTTGGACATTCCCCACCGGAACGGGGGCGTGCAATCACAAAGCTTTGGATACCTCCCAGCCCAAACTCTGCCGCATGTTTTCCTgctctcatttttctgtt…
>XR_001919524.1
TTCAGACCCAGAACCGTTACCGGAGCGACGGCAGGAGGTCGTCCCGCCTCCCTACCCTGTTGCCAATCGAAAAGGCGTTGCCCGGGCGACGACCCCACCTCTTCCGGTGCGGACCCCGGCTTCCGGCAGGGGGCCCGGCGGCGGGCTGGCGGTCCGGCAGCAGCGGGGTccggggctggggttgggggggcgcCCAAGATGGCGGCGGGCGGCGCGGAGGGCGGCTCTGGCCCCGGCGCCGCCATGGGGGATTGTGCGGAAATCAAGTCGCAGTTCCGCACCCGCGAGGGCTTCTACAAGCTGCTCCCTGGCGACGGCGCCGCCCGCAGATCGGGTCCGGCTTCCGCCCAGACCCCGGCACCGCCCCAGCCGCCGCAACCTCAGCCCGGCCCTGCCTCT…
>XR_001919525.1
TTCAGACCCAGAACCGTTACCGGAGCGACGGCAGGAGGTCGTCCCGCCTCCCTACCCTGTTGCCAATCGAAAAGGCGTTGCCCGGGCGACGACCCCACCTCTTCCGGTGCGGACCCCGGCTTCCGGCAGGGGGCCCGGCGGCGGGCTGGCGGTCCGGCAGCAGCGGGGTccggggctggggttgggggggcgcCCAAGATGGCGGCGGGCGGCGCGGAGGGCGGCTCTGGCCCCGGCGCCGCCATGGGGGATTGTGCGGAAATCAAGTCGCAGTTCCGCACCCGCGAGGGCTTCTACAAGCTGCTCCCTGGCGACGGCGCCGCCCGCAGATCGGGTCCGGCTTCCGCCCAGACCCCGGCACCGCCCCAGCCGCCGCAACCTCAGCCCGGCCCTGCCTCT…
>XR_001919530.1
GACTGCTTGGGCGTAGCGGGAGGGGCACACTTCAGCTCTTGAGGGCTCCTGATCGGAAtgggtatatattttttcaatttcgGAATCACCTCTGCGCCGACCTCCGCGTAGGCCGCGCGGCCTAGGCCTCCGGGGGCCGCTCGCCGCCTGCTTACTCCGCAGCCCGCCGCGGGGTCACTCGCTCACGGGCGCAGGGCCCTCATCGGGGCGACAGGcgcccccgacacacacacacacacacacacacgcacccccgCGGGCCCGGGGGTGGGAGACCCGGGGGACACGGACACTGGTGGGTGGTTCGGTGTAATTAGCGCGGGCCGCGCGCGATGGAGCAAGCgaggggaaaggggagaagaggAGAGCGAGCGAGGGcggttaaaaaaaaaggggggg…
>XR_001919536.1
CCTGCCCCGTCTCGGTCCCCGCCCACCTCACCTCCCCGATCATGCCGTTCCAGACGCCGTCGATCTTTTTGCCGTGCTTGCCGTTGGTGACCAGGACCCAGGAGTCCCACTCCTCGCCTGTGCCTGAGGTCAGCGCTGGCACTCACCACCTCCCAGGTCCTGTCTCGGGTGAGGGAGATGACCACCAGGGAGGGGTTCACAAGGAAGCCGTCCTCATTGAAGGAGTAGTCCCGGTTGTCCCAGGAAAAAacccatggaaaaagaaagactccgagcttccactgcaggggatgcgggttcaatccctgatcagggaagttccacatgccgGGCAGTGCggccaaaaggaaaagaaaaactcttaTTCTCTCCTAATCCTGACTAGTTCTTAGGTGTTCG…
>XR_001919542.1
TCACAGATTTTCTTCTTTCCGCGTTgaacttttgtttcatttcttttgccgGAGATAGTTACAGCGGGAGGAAATTCTCTTTAAGGTTATTGTCAGTTGACGAAACCCCGCCGGGACAGCAGTACTGCAGTTTTCTCATCTAGTCTGTCTTAGTACGAAACCCGGCCTCAGCTGGGGGTTCCTGGCTTTTCCTGGGAGCTACGTGGGCTcagctgagaaggcaatggcacctcactccagtactcttgcctggaaaatcccatggatggaggagcctggtgggctgccgtctgtgggggtcgcacggagtcggacaagactgaagcgacttagcaacagcagcatgtgggctcaggagaCCGACTCAAAACTATTCTCCTTCCGAAATTTACAGCCCTG…
>XR_001919545.1
ATATCCCTCCTACACATGTGATCAAGCATTTACAACCCACAGCGAACAGTGATAAACTAGAAACATTCCAAACATTGatgctgggaagccctgaaagctGTGAAATCAAACTTTTTCATCTTTGGGAAAGTCAGAAAAATAGGTGTGACTTTGAGTGTCAGGGGAGTGAtgacaaaataaattacaaaggCACACCTATAAGCGTTTTTGGAAATGTGCCTGATGGAAGAGATTCGTATGATAGGAAGGATGCAGGCATCAAGCCCTTTGGAAAGAGCTTTGGATTTAACTTTCAGGATAAACTGCAGATGTTTCAAACTGGCAGAATAATTTCTGAATATAATGAAGTTAAGAGTTCTGTCAACAACAGTTTCTCATTTTCACCAGTTCAAAGAATTC…
>XR_001919550.1
GGTTCGAATACCACAAGCCCTTTCCCACGGAGCCGGAAGTTGGAGAGCGGGGAGCCGAGGTCCCTGAGCGGCGCCTACGCTTCCTTCTAGAATTCATTCCTTGCCTGAGTGCTTTCTTCCCTTCATTCTCATACgtttgaaattttctttgATATCCCGGaatccagctccagcagccaggaaaTCAGCCTGAAGAGATGAGCGGTGTCGGTGGAGAATGATGCAGCCTCTGACTCAAGACCTCTGAAGACTCGTGTTGCCTGAGGAAGCCCTGAAgttaaggaagaggaaagaaaaggatcGAGACATGGCTATTTCTCAGGAACGATTGACCTCTGAGGATGTGGCCATCGAATTCACTCCGGAGGAGTGGGAATTCCTGGATCCTGCTCAGAGGGC…
>XR_001919552.1
aaaagaacatttcttgcacacaaggatgtttctctgattcctcaaaaggaacggACCCAGGGACAAAATGGTTTCTAAGCTGATAAGGAAGTtctcaaaacaaagtcttagctgcagcaaataagttaaagaaaaggttatctcgccccgcgcctgcgcactgtatagttgctgaatcatagtgcttggcaacttgccctgtagattGTTGTGCAAAAGATATAAAGTAAAGCAGCTGCGAGAAGTCagaggaaaaagtagaaagattcaaaccactctgtagggttggtgtttcattccgtcgctaGCATCTGGTGCCCAGCGAGGGGCACAACAGAACCGAAAGGGGatcttattttctttaggaaCAACGCTCACCATCTCGTTGGAAAACTTGCA…
>XR_001919553.1
TAAACGGAATTTTCGTTGGTGGAAGGACGCCCCGGGGTGACGGTTGTCAGACTGCAGACTAGGGTGCTATAGAGAATAAACTTGACCTGCGAGGTGGAACAGCCGGGCTTGTGACTCTGAAGAAAGTGATGGACTGTGCCTATTGCTACCCACGCAACGGTCGTGGCTTCCTGGGATGAAACAGTTCTTGAGGGAAGGAACTGAAGGTGCCAGAGCAGCCTGGCGTCCTTCACCAGAGACTCTGTACTGGAGCTGCAGGGAGGTAGCCAGAACCAACAACAGAGCAGATACAAGAGGTGCTAGCTGAACCTAGGGCTCCAGAAAATGCCTGCATCCCAAGGCTCAGTGTCATTCAAGGATGTGGCTGTGGTTTTCAACTGGGAGGAGTAGCAGCTACTG…
>XR_001919555.1
TAAAACCAAGAGCCCTTTCCCACGGAGCCGGAAGTTGGAGAGCGCGGAGCCGAGGTCCGCGAGCGGCCCCTAAGCTTCCTTCTAGAattcattcCTTGCCTGAGTGATTTCTTCCCTTCATCTCATACATTTGAGAAGATAATCTTTGctccagcagccaaggAATTAGCCTGAAGAGATGAGCGGTGTCGGTGGAGAATGATGCAGCCTCTGACTCAAGGTCTCAGATGACAATCCtacccatggcctcaagctgtggcctacTTGCTCATCCTGGAATACTCTTtataaagatccttgaacaaaggTCAGTGGTTAACTTTATGGCTTATTCTCTGGG
>XR_001919557.1
AGCAGTGCGCACGGCGGCTGCTCTTCCCGCTCCTGGTCGGAAGCTCTAATACAAAAGCCCTTTCACAGAGTCGGAAGTTGGAGAGCGCGGAGCCGAGTTCCCCGAGCGGCGCCTAAGCTTCCTTCTAGAattcattcCTTGCCTGAGTGCTTTCTTCCCTTCATCtcatacatttgaaattttctttgagtccagctccagcagccagggaatcatcCTGAAGAGATGAGCGGTGTCGGCGGAGAATGATGCAGCCTCTGACTCAAGACCTCTGAAGACTCGTGTTGCCTGAGGAAGCCCTGAAgttaagaaagaggaaagaaaaggggtGAGGCATGGCTCTTACTCAGGAACGACTGACCTCTGCGGATGTGGCCATCAACTTCACTCAGGAGGAGT…
>XR_001919558.1
CTGCTCTTCCCGCTCCTGGTCGGAAGCTCTAATACAAAAGCCCTTTCACAGAGTCGGAAGTTGGAGAGCGCGGAGCCGAGTTCCCCGAGCGGCGCCTAAGCTTCCTTCTAGAgATTTGGACGGGGATGACCTGACCCCTCCCCCATACTGGATAATGGCGGacctgcctcccagtgctccACCAGGACTGGAGGCCGCCTTAATGCCCaatccagggccaggtgaagtcctgcagcagccactgctcctctgcCAGCTCTCCCCGAGGTCGTAGAGCCGCCATCTCGGCAGGTTCCGAACCCGGTGACAGAAGCCTCTGGCCAACACTTCCAGGATCCTGCTCCAGCTGAACTGCCCAAGCTATACCCGCCTCTCCCttaaagttgcaggtaTTGTCCC…
>XR_001919559.1
tatcccttcctgTGTAGATGAAGATTTTTGTTACTTGGGACAGCTTGGATGAatgtagagaatattatgctaatTGAATTAGGACAGACAGGGTAAGACTGATATTGTATGtgctcacttatatgtagaatgtaAAAAAGTGAAACTCACTAGTACCAGACAGTGGGATGGTGGTTATTTGggactgggaggtggggaggttcGGGAGATGTTGGTTGAAGGGTGGTACAGATTTTGAGTTGTAAAATGAGTGCATCCTGGGGAGGTGTGTGCAGCACGCTGACTGTAATTAATCCTATTCTGTTACCGCATGCTGGGAATTTATCAAGAGAGTCCGTCGTCAGTGTTTTCACCACACATGGAACATGGGCAtttggaggtgatggatgtgttcatTCA…
>XR_001919562.1
ACAGTCTACTCAGGAACTATTTTTATCATAGTATTATTTATTGCTTTGTTTCAATGAAGTACTGAAGCAAAGTTTTCCACTGCCTATAAAGGGTACCAAGGGTAAGCTGGACTCACTGAGAATTGACCACATGTGTTAATTAGAGCCAGTATTGTCATATGGAAATTCTGTTATAGAAATCAAGAGAGAATAAAAAGACTAGAAGATGGACATAAAGGAGTTCCTCCAAAAGATAAACAGGTGTTCGTGCCCTCGGTTTTGGAGACCAGACTCCATCTCTTCAGCACCTATGGGGAGTAGGACCCTGGAAGCCTTTGCTGCGGGAGGCACCGGCCACGGGCCGATTATGGGAAGCAAAATCGAGATGTAAAGGCTCACCTGCGGGAGGGGCGGCCCAGA…
>XR_001919570.1
gggctgccgtctatggggtcgcacagagtcggacacgactgaagcgacttagcagcagcaggcgaGTGGAGACCAGCAGATTCTCCCCTCCTGGAGAGAAACAGTAGGTAGCCCCGCAACACTAACTAccaaaaacacaaaaggaaactGAAGTACACAACTCAGCATACGCCGCTCAGGGTAGCAAAAGAGCAGGTAAGCCACACTGTACCGAACACCCGagcaggaaagcctggcttgccCACCGCTCTCGGGCACACTGAACCTGGCTGTTCTCTGCCCTGGAGGAGGCCCCACAGCATCCCGGCTCTCACCCGCCGCCTGCCAGTAGCATCCTGAGCTGTAACAACTAAACCATCTCCACTGCCCTTAGTGAAGGTCCCCTGGGGGATACCATCG…
>XR_001919571.1
TCACCTGGGGAGAGACTGGTGGGTCAGACTACAGGAGGCTGCGGAGAACCTCCCCCGGAGCACCCCTGCGGGCGGCTCTGGGTTTCAGCATCGGGGACGCGGCCCCGGCCCGGGAACCAAGTGGAGAGCCACCCCAGCCAGGAAGACTGCCCCTTCCTCAGACGTGCTCGGCAAAGTCTTCCGCCAGGATGTCCCCTGGGAACCTGCGGGGCGGAGAGGGAGTTTTACGGGTAGATGGCAGTGCCAGCTGCACGACAATGGGCGTGGACTTCGTGCCACTGAACCGGGCACTTAAAAACGGTCTGCAGTGGCACCCACCTCTGGTGGCCAcaagccccatggacagcaaggggatcaaaccagtccatcctaaaggaaatcaaccctgaatattcacta…
>XR_001919576.1
ATGTGGACTCACAGCCCCGAGAGGCACTTCGGGATGGTGCTCTGGGCAGGCCTACCCCCTTCGCCCAACCCCATCCCCTCGTGGAGAAGTTTGCGTTTCTTGCTGACCAACGGGGTCCTCATCATCCCTCTAAGGACCGTCTGCAACCACAGGGCTGTCAGCACCCCTGGCAGCGCCAAGGGAAGGACAGTCCAGAGGCCTTTGAGGCAGAACTGGGCCAGATCCCGACCTCCTGGCATCAAGGCCAAGGAGCTCAGCCGGGTCAACTTTGCATTTCATCAtctatttttgtcttatttccgACCGTCTACACCTAATGCCTGGTGGTCCGGAGCCCTTCACAGGTGGACTCAGGATTCAgcgcccccccaacacacacctgaCAGAACCAACCTGCCC…
>XR_001919580.1
CTTCTTCTGGCTTAGGAGGGGATCCGCCCATGTTGAATAACCTGCAGCTGAGAACTGAGGGTCACAGTGTTGTCACAGGTCACCATGGAAATAGGGGCGCGTTGCCTTTACCAGGAGGTCTGGCGCTTCAGAACATAGTTTCTCCCTGACCTTTCTGCCTCCATCCGCCTCTGCAACTATCAGGGAGAACCAGAAACCTGCCCTTTGCCTGGGTGGATTGGGTGCACAAACTCCTTTACCCAGAGGTCTCTGCCCAGCGCATGCGCGCTGTGCCAGTGGCCGCCCAGAAGATGGGCGTTTCCGGAGGCCCTTGCAAGCAGAGGTGGGATTTCTGGCGTCACGGTTGTGACGTCTTTTGCTGGTGCCCCGGATTCTGGAGTGCCTGTGTAGGCTGGGAGT…
>XR_001919584.1
GGCCCGCCCCCAGTAGCTCCGATCCCGCCCCTTCTTTGGGGCGCGCTCCGTAGAGTCTCTGAGCTGGACTGGACCCATGGCTCATCCCGTTTCGGTGCGGATCCAGCGCAGCGCCCGCGCCCGGCGTGCCTAAAGAGCTGTCACGCTGAGACTTTCTCCAGGAGCTGGGGCGGAGTGCTGATATTTTTATAGCAGCAGAGTGTGCCAGAGGCCAGCAGCTGCTCGGGgaAGGCACTGCTAGGCTGCTTCACCACAGTCCTGGAGAATGGATGATGGCTGTCTGATGATGCACTGGAACCTGGGCACTTGCTTGTCATCCCACTCTTGCAACCCTCCCAGGAACTGTGTGGCTCCTTTGGTCAGAGAAGGACTGTAACAGAGGCCTGACTCTTTCCTGTT…
>XR_001919586.1
TCACTTAGAAAAATGAGcaatccattttttttaatacagtaagtcccctacatacaaatcttgagaactttcaaagatgtggacGTGTGTTCCATCAACATCAGATgagctACAAATGCCCCTGGTCCTAAAGAAGAGAATTTTTATAGCACTTCCTTTATTCTTTGGCCACAACTGAGCCCCCTCCAACTTGGCTTCACATCTCAGCAAAGACCAGCCCCTCCTGGCCATTCACGCATGTGCCAGCTGGGCTTAGAGCCTGCTTGCATGGATCTTGATGAGCTTGTCTGGTTGGCCCCTATTTGTGAAAGAGAAGAAGCAGACCTTGTCCAAGACCGGCACTGAATAAAATACCACAGTCAGAAGagaggaaaaaacaaagagaagatgATGTGAAGA…
>XR_001919588.1
agatcgATCTGTATAACATTAGGAAGGAGTTtagGAAGAATTTTGGCACCTCTCTTTATTCCATGATTAAGGGGGACACGTCTGGGGACTATAAGAAAACCCTCCTGCTGCTCTGTGGAGGCGAAGATGACTGATGGGAGCCTGGGGAGCCGCCCCACGCCGTGTCCGCCCGGCACCACTGCCTTTCTGCAGCGCAGCTCACCACACTCTACACGCCAGTGCTGAGCACACTGCCTTACTCACGCTAGCATGCTGTGGccaaaacataaatgtaaaagaatgtaGCGGTGCTCCTTTCTGATCTTTAGTTAAGATCTTTCTCTTTAACTGTTGTAGCACTAAAGTGTACTTATGTTACTAGGACTAAAGTCTGGatcatttatattttcctgtAAGAGG…
>XR_001919589.1
TCCGGCAGCCCTCTCCACTCTTAAGGCGAAGAAACAAGCTTCCAAGGGAGGAAACGTGGCCAGGAAACTGAGAGGCCCCATGTTCTCTTTCTTTGcttgatttatttttcctaaaaaaaaacagCCACGCGGCAAAATAATCCATATGTTACAGATATCCACCTGAAGATGGCAACATGGCAGGACAACTGGTAAACCAAGCTTAAGAAACAGCATGAAGAGAAGCAGATCATAGTCTCTCCTGGGCTTGAAAAATATCATGTGGAGGGGAAAATCACATGTATTTGGGGGTGGAGGAAAAGggaccctcctatactgttgatgggaatgcaaattggtacagcctCTGTGAATAACaatatggagtttcctttaaaaaacgaAAACTAGAGCTAACAT…
>XR_001919591.1
GACGCCCCGGGAGGGTGACCTCCGCGCCGGcaccgccccctccccagccgGAGTCCCGGGGGTTCGGGGGCGCGCTTTCCCAGGCTCCGGTGGAGTCGACCGACAGCATCGAGCGATGCTCCGGATTAGAGAGAGAGGCTAAAGGGATTGGCGCTCCCGGACCTCGGGCTCGACTGGGCCGGCTGGGGAGGGGGCGCCGTTCACCCTGGGCGCGCCCTGACTCGGGGGACGGTCGCCAGGCAGGAGGACGCGAGCAGGGGCAACGCCGATGGTTCGAAAAGGGAACGCTTGCAGAGCGCCTGCAGTGTGGCCTGCGCCGTGCCCGGGGCCCATTGAGCACCCAGACAGCTCGGAGCTACCCTTCCGGGGCGCACAGGCCAACGGCACCTACACTCTGGT…
>XR_001919592.1
GGGCCCTGCCAGATGTGTGGTGGCTGTTGGCGTCCTCTGTGCTCTTACGTCCAGCCTCCTGGGTGACATGTTCCCCATGTCTCGGTTAATCCGTGCAATGGCAGAGGACGGGCTCCTTTTCCGGGGACTTGCCCGGGTCTATGGTCACACAAAAATCCCCGTCGTGGCCATCATGTCTTCTGGAAGCCTTGCAGGGATCATGGCATTACTCTTTGAGTTCAG
>XR_001919596.1
ctcagGCTCTGCTTCAACCCTGGGCTCCGGCGGGGGTGGTGCTCTGGTTACTGTTGGGAGCAGGGGAGAGGGACAGTGAGCTAATGAGCTGCACCATCACTGCGACAGAACAAGCCATCTTTGCCAATCAGGATCTGCTGCTGGCTTCTGGCCCCTAGCGGCCAACTGTTGAGCCCAGTGTTTCCCAAAACTACCTAATCCAAAGAGAGAATAGGGGGGTGGGCTTGCTTTAAAATATCAGTGCCAGGGCCTCTTCCCTGGGGATTCTAATTCAGCGGATGTCGACTTTTAACAGCTGCTTGGGGTGATGGTCTCATTGCCTCctgttcctcctctgtaaaatggagatgataatggTACTTCTTGCAGAGGATcactgtaaggattaaatgaggtgac…
>XR_001919597.1
TATAGtgattccattcaataaggatcaactgcaatttctttttcaaaacagtGATGATTGACAAGTTGCCCTGATAGATTTCAGGggtcaaattttatttcatttgccctcaagccccctttttacattttttgaaaacacatccagtgatttttctgaagaaattttGTATTCAACGTTTGGAAGGGGGAATTTTAGTTTTCACAGATGGTTCCTCTAATGGTAAAGGAAATCATTAATAGAAAATCTCATGTTCAGGTAACTGAAGAGACATCTGCCCAGAGGGCTGAGTTACAAAAAGTTATTTGGGCTTTTCAACATTTAAGAGAccacaccttcaatcttttgaCTGACTCCCGATATATTGTAGGGTTGTTTCCTCATATTGAGATTGCTAAT…
>XR_001919598.1
ctgtctccaacctggatggaaggacttttttttacCAGGGAAGCTCAGAGTATTTCCCTGTGGAGCAACAAGCACTGAAACGTCTCAGAAGATGAGCAAGCTGCTGGCATCCTATCTCTTCAGAGGGCAAACAGGAGGCTAATTGTAAATGCCTTAACTGGAGCCCACCTATCTCTTGGCTCAAGAAATGCGAACAGTTGTTAAGTATCCAGCCCGAAGCCCACTTCCTGGTGCCCCATGAAATGTAAACAGGAGGCCAATTGTGAATGTCTAACCTGGAGCTCATCTATCTCCTACATCAATTCCCCCATCAGTTGTACTGGGTAAGACCTCTCCTCAGATAGCAACATTGAGAAGCAAAAGTGACATCTGGCCTGAGGACCCCAGTTCAGAACTGCC…
>XR_001919609.1
CACACCAGACGACTGTGTACGAAGTGCGCCTGGCCCCTCCTCCCAAGGGTGAAGAGTTTAGAGGCCTACGCTCCCCCCACATCCGCACCGGCTCCTCTCCCAGTTCTAGGAGCTTAGAACCGCGACTTCCGGCCTGGACGGAAATGCGTCTCGCTCCCGCCGTACTACAACTCCCAGGAGCCTCCAAGTCGAGGGACTTCCGGCGCCGCCATACTGAGGCTTTGGGGTCCTCTGAGGCCTTTGGCAGGATTGCGGCTCACTCGCCTGTCACCTCCTCCTCTCGCTTTCCCTTTCCCGGCCTCCCTGGCAACCCTTCAGGTGGACACTGGTTACGCAGTTATCATAAACACCTACTGGATGCTGTGCAGTACCTGAAATGGCCGTGGCTCTGGACATCTT…
>XR_001919610.1
AGTTAGTTTCATGTGGATGCTTGCCTGCCTTAGTTCAAACCTGCGTTATCTTTAGCATTTATTTAGTTCCCTTCCTGTTCCTCAGGATTTCTGGAGGCTTATTCCCGCCtcgataaacatgagtttgagtaagctctgggagttggtgatggacagggaagcctggcgtgctgtagtccatggggtcgcagagagtcggacccgactgaactgaactgattcccacCTCCCCGCCCAGTTATTCTTGACTTGAAGAGTTTTCTCTTTCAATTACAGCTCTTAAGGCTTGGAATTTCTCTCTGAGGATAACAAGGTGGGCCTCCCTAGGGGCTCCGTGCTGGGCCACCAGCACCATTTTGAGCAATAATCATGCCTTAATTCTCCAGATTGCCTAATAgc…
>XR_001919611.1
AGTTAGTTTCATGTGGATGCTTGCCTGCCTTAGTTCAAACCTGCGTTATCTTTAGCATTTATTTAGTTCCCTTCCTGTTCCTCAGGATTTCTGGAGGCTTATTCCCGCCtcgataaacatgagtttgagtaagctctgggagttggtgatggacagggaagcctggcgtgctgtagtccatggggtcgcagagagtcggacccgactgaactgaactgattcccacCTCCCCGCCCAGTTATTCTTGACTTGAAGAGTTTTCTCTTTCAATTACAGCTCTTAAGGCTTGGAATTTCTCTCTGAGGATAACAAGGTGGGCCTCCCTAGGGGCTCCGTGCTGGGCCACCAGCACCATTTTGAGCAATAATCATGCCTTAATTCTCCAGATTGCCTAATAgc…
>XR_310679.3
tacatttcgaactcttttgttgactatgatggctactccatttattctaagggattcctgcccacagttaTAGATATAATCATTACAATAACTTCAGATAATTAAAGTACACATGAAGTACTACAGGTACACACAAGAGGGAGCAGAGACAACCCTCTGGGCTACAGAGGTGTCAAGGAAGCATCCTACCGGAGATGACACGTGAACTGTTACGAACAGGTAATGCGGAAACTCACCAAGTAAAGGAGATGGAGAAGATGTAACAGGAAGCCTCAAAATGTAACACAGAGTGTGtacctagtcgctcagtcatgtccgactctgcaatcccatggactctagcctgccaggctccttcgtccatgggatttttcaggcgagaatactggagtgggttgc…
>XR_310683.3
GATTTCCTGGAAGCTGGCTGTCCATCAATGTGTATGTAAGATGTGTTATGAGTATGATGCTTCCATATACGTTTGGATGTTTTCAGCTAAGTTCACTTCTGAACTATGGGGTTCCTCCAAGTGTTGACTGAAATCTGTCCTTGAGCATCCCCACACTCATCTaatctACAGTCCATAATGGAGCCACTGTACTGGCTTTTGGAAGGAGGAGATTCTGAAGATAGGGAGatTCAGCAATCAGTCTTTGAAATTTCCTGTGGTCTGTTCAATCTAGATGCAAAGGACATGGAAAAATCAAGTGCTCAAGTGGTTTAAATATGTTTTGGATATTCTTATTTATAGATTACAGGATTTTTCCAATTAAAATCCACAGTTGTCATGCAGAAGGAGGTTATGCCC…
>XR_310686.3
GTTTGGGGTCTGAGTCTGGGGCCCTCAGAAGCCAGGAGCTCCCCCTTGGGCCCATCCTGGTGTCCAGCTGGCCCTGAGACCGAGGGCCCTGCCCACAGTGAGGACAGAGAAAGAGCTGAAGCCAGAGAGCCAAGGGCCTTGACTGATCGTCTCCCAGGCCGCTCCCCTGACAGAGCTTCATGCAAGATTGTTTCCACAAACCCGAAGCAGAGCCAAAGAGCCACCTGGAGCCTGGCTCTGAAGAGGCACTCAAGACCTGTAatccctccccttcttctccctttccttcaAAGTTCCTGGAGCTCAAAGTCTCTCCAGGCCCTCCTGCTGCCCACACAATCCACTGTGGTTATTATCAGGGTGACAGGCCCCACCCTCCTCTGCCTCCGGTACATGGTC…
>XR_310691.3
GAAGTGTTGGTGATGAGACCTAGAGTTACCATTGCTCTGAGCACAAAGGGACGCTGGTGATGTCCGACCCGAGCCAGGTCTAACCCTCAGAAACCCAGCTCTGTCGACTTCTGGCTAGCCTGGGGTCTGAGAAGAACAGCACATCGCCTGCTTCTAGGAGCTTCTGCTCCAGTGTGGGAGGCAGATGCTTCAAGAAATACCCGCTTTATGGCAGGGTGAATGCCACCAACAGTTCATGCAGCACTTTGTGGGGAAGAGATGCAGAAACCACCACAGACCTCCCCAAACCCCTGCCATCTCCTGATGACCAGAGTGTCCACACAAATGTCCCTCGCTGCCTTGTCCACTTGCAGgggctccttcctcctctcctcagtCACACCCTGGACCTGATGGTGT…
>XR_310693.3
GGCCTTCCTTTCGGATCCACCATCTGCGGTGGAACCGCTGCCAAGATGCAGATTTTCGTGAAGACCCTAACGGGGAAGACCATCACTCTTGAGGTCGAGCCCTCGGATACAATAGAAAATGTAAAGGCCAAGATCCAGGATAAGGAAGGAATTCCTCCTGACCAGCAAAGACTGATCTTTGCTGGCAAGCAACTGGAAGATGGACGTACTTTGTCTGACTACAACATTCAAAAGGAGTCCACTCTTCATCTAGTGTTGAGACTTCGTGGTGGCgctgagaaaaggaagaagtctTACACCACTCCCAAGAAGAACAAGCATAAGAGAAAGAAGGTTAAATTGGCTTTTCTGATAAGGTGGATGAGAATGGCAAAATCAGTTGCCTTCGCCGGGAGTGTC…
>XR_310700.1
AGCCACCGCCATGATGAAGGGAGCACTGCTTGTGCTGGCCTTGATGGTGACCAGAGAGCTAATGTTCCAGACGAGTGAGGCGGAAGCCCGCCTATTTTTTATGGAGTGTTTGGCACAGTGAGCCTTGGAAGCAAAACGTTGTTGAATGCAACACTTGATTTGGTTGCTGCTACTGATGAGGAAAAAGCAGCTCTAGGAAAAATCCAGGATTGCTACAATGAGGCGGGACTTGATGGCAAGTTTTTGGATCTGCTCCTCATGGTTTCCATCAACCTGAGTACGGATTGCATCAAACATTCAGTCTCCTCGGTGGTGAATTCCATTTTATGAGCCATACTCAGTGTGCTCTCTTTGTTGACATAGTCTTTGCCAGGGATGCCTCATCTGCACTTGATCTTC…
>XR_310723.1
ATGAGAAGGGAAGGAAACGGCCACGCACAACTGTTGGGGCCCGAGGTGTTCTTTTCTCGGCGCTTGGCATCCTGCTCCGGCCGTGGGGCTGGGGCAGCCAGAAGAGGAGTAAGCGTTGGTGTTCGAAGCCAAGTCAGAACAGGACATTGACTTTTCCACTGGGAACAGTAAGAGTTGCAGAGTTGAAGCCTGATTGGACCTTTCTTGATCCTATTTTCTTCTATTCCCAGAGGTAACAGAATCCTCAAATCTTCCCTGGCCAGTATGGTAGCCCCTACCCACATGTAATTCCTGATCATTTGAAATGTGACCAGTGCCACACGTTGAAAAGATaatatttaggggcttccctggtatctcggtggtaaagaatccgcctgccaatgcaggatgcacagg…
>XR_310734.3
AACTGGGGCCTTTGGATGGGGAGTGGAGGGCTGGGTGTCCCCTTTGTGAGTTCTTACTTGTTCCCCAGAAATTCCAAGAGAAATACTTGACTCTGTCAATTGCGTGCCTTGTGTGATGTAAGGTAATTTTGTGTTGtgatatttgttcatttgtaagCGATTTTACGTTAGGACCCTTGCTTTCCTCGGAGCCTggagggaatcccagggacagtgagtAAAGTGTTCATCTTTTGCCTAGAGGAAGTTCGTTTTCTAGAGAGTCGTTGGGCTTTCAAtggtttttttcctgttttcattcaGGTCATCACACTAGCGCCTATCTCCTCTTTATCAAGATGTTCATAACAAAGGCGTTGGAAATGTGACCCAGTTATTCTAAATCTTGACAAGTACTGA…
>XR_310755.2
tgcGCAGGCGCAATTTCCCGCAAACCCGGAAGCGGAGGGAGGGGCGCAGCCCTCGGTTTTTCTGTCACGACTGGGTATTTTCGACGCCCCTCACGACCCCGATCTGCCACATCCAAGGTTGAGGCGTCGTCATGTACGTTAAGATCCCCTTTATCCACTCGTCCGCCCTCGGACTGTCTTCTCAAGACCAGTCTTTGCCTGAGGAAGAAAcctagaagaggaggaagaagaaagaacaggAGTCAGGCATGGCTCTTTCTCAGGCACAGTTGACCTTCAAGGATGTGGCCATCGAATTCTCTCAGGAGGAGTGGAATGCGTGGACCCTGCTCAGAGGGCCTTGTACAGAGACGTGATGGTGGAGACCCTCAGGAACCTGCTCTCTGTGGATACTCTTCG…
>XR_001296824.2
GCGAGCCGGGCGGGGCCCCGCCTCCTCTCGCGAGACTCCAGGCGCGCTCCAGGATCGCCCCTTTCGAAACCCCGGCGGAGGGGGCGGGGTGCCCCCCCGGCGGTCTCCTGACGCGGGACCTGCGCCCTCCCCGGAGTCTAGCTACTCAAATAAACCCGAAATAGGGCTGTTAGGAGGGATGAGTAGGCCTCCCCTCAGTCCTCCGCTGTGTGGGGCCCGGGACCCGCCCTCCCGAGGGCggaggggagaagggagcagaGCCGAGGGGACTCTGCCGAGGGTCGGGGCCCAGTGAGGACTTGGGTCCACGATGTGCGAGAAGCCAAGGGCAAAACTCAGACATGATGAGATATGACTAGTCTCCAAGCTACCTGGGTTTAAAAGCAATAAAGGATACTG…
>XR_001296837.2
CTCTGGTCGCCTGGACTAGGCATTCCTACCACCTCCCGAGAGTCCTCCCGAGCAGCCCTGTAGTTCGGCGGCCCCTACCTCTCCTTAAGATGATGGGGACCCGCTTCACCTCTCAGAAGGCGCCCCCCTACTCGGGCCCTGGCGCTGGGGAAGGCCTGGCAGGACAACCCCCTCCTCCCCTAGTGAGGATGCGCCCCGACTGCGTCGCGATCAAATAACAGCAACCCTCACAGGCCTCGAGGCGGGCGATCCATCTGCTCTCAGGAGCCCCTTGCTCAGTGGCACTAGGTGTCTCCCCAGCCATCGGGGGAGAAATGACCCCAGCTGGACAGTGTGAAAGCAATATGCACCCAGCAGAAACCCTACTTCAAATCCTGATCTTTTCCCAGGCTGGTGGCG…
>XR_001296845.2
TCAAAGCACTGGGAATTGGCTTTCAGCTTTCCTCccctttccttatctctcctaAACCTTCCGACCCAAATTTAACCTCTGCTCTTAGTCCTCTCCCAGCCTTCAAGCTGTGAAAATAATAGAGGAATGATAAATATGAACGCCCTCGTAAACTGCAAAGCCCTGGCTCTTGCTAAGTTTCTAGGAATGACGTCCGGGCGAAGGTGAAGCCTTCCCAAAGGGTAGCCGCGGGCGTAGCGAGAGACGCGCACAGGGAGCGGCGACTGGGTGGGGAGCGCTTTGGAACCGCTGGTTCCTCCGGAGGCTCAGGTGTGTGCGGACAAGTAGCACCACCTCCTTTCCAGCCCGTCTGCCCCGCTGGGGAGGCAGAGTGTTTGCGGGACCTGCCATCCTGAGACC…
>XR_001296846.2
aggagggCTAAACTGtagagggaagggggagccatTTCTCTCCACTGGCTGCAGTCTTCGTGCTCACATTTCCCCGGAATCCGGAGGCGTCCTCGGCCAAGGACTCCACAATGCTGGATATTTTCATCCTGATGTTCTTTGCCATCATAGGCCTGGTCATTCTGTCCTACATTATCTATCTGCTCTAGGGACCCGAAACGGCGGCGTGGAGCCCACAGATCAGGGGGGAAGGATGAAGCTGACTGGCCGAGCATCCTGCTTGCTGACGCACCGCTCCTGGATTCCAGTCCAACAAGAGGCCTCTTATCAACAGAAATCCTGCTGCCCAGCAGACCTCTTCTAAAGCTTTCCGGATATGGTTAACCCCTGTCAAGCAAGGGACTTTTTAGAGTTCAGAGG…
>XR_001296853.2
TGCTGGACACCAGGCTGGGCAGTGGGATCTCATGGGACTTCAGCCTCCTTGGGGAACTGGGCCTGAGCTAGTGTTCTGCTCTCAAAATTCCAGTGCTGGGCAGGGAATGAGTGGGCGGCCCTGAGGGCTGAGGACAGCGGGGCAGATGTGGGGGCAGATGGAGGGTGGCTTGGCTTGCAAAGATGAGTTCAAGCAGAGCAAccgcaagtgcaaaggccctgaggccagaGACCCCAGAGGGAAGCCAGAGGGGCAGCAGGTTGGGCGAGGCTAGGATCATGGTTGCTGATCAAGAGAGATTCTGGGTAGGCTGAGAGGCACCCCTGGGGGGGTGACAAGAAGACAGCCAGAACTGAATCTGTGTTTCTAATCAACTCCTGTTCAGTTAGGACTTCACCG…
>XR_001296859.2
AGGTGGCCTAGCTGCTGAAATAACCCAGCATGTCCAGTGAGCAGACAGTATGGCAGCTGCCATCTAAACCAGCTGTGTATTCAACAGACACACTCAGGCCCAGGGTCCGCCCTAGCTTTGGAGTCCGTCTGTGGGTGCTGTCTGCTCCCTGAACAGAAGTTACAGGGACACAGGGGTGGGCTGGCCCTGCCTCCTGAGTGGTGGCCCTGGCCCTCCCTTCTTCTGTTGCCCTGGGTACAGGCTGACCCCAATCCCACCTTGTCTCCCTGCGTCAGTACTGACTGGAGTCACCGGCCACTCCCAAGCCGCTCCCTGTCACCCTAGGGCGGCAGTGACTCAGCGGCCACCGACAGCGACCTCCCCAGCCCGGGTGAGTGGCTGCCGGTGTTGTGCGGGAGG…
>XR_001296863.2
TCCCAGGGTGACAGGCAGGGGGCAGAGTTTAATCCAGTTCTTTCCGGAAATGGCTCAGAGCCTCCAAACTGGAATGACTGTCTGTCCTTGTAGAGGCTTTTCCAGTGATCGTCATGGCGATTGTCAACCATCCTAGCGCTGGTGGGTGTGTCTTCTAGgaggtcctggtaaggaatgcCGAACCAGCAAGTTACCGCCAGCCCAGAgaattcgggaaaggtcaaaaggagaaaggagatgacTCTCCatatgtcctaccaacctcccagcaTCCTTCTCGCTGGCGTCCGTCTCGGCTGAGTGACCCAcacgccaccaggaaggaccctgagtcagagggATCAGCCAGacacaacccagaaactaaccccatcactataaaacccgagactgcaagcc…
>XR_001296885.2
aagagtcagacacagcttagcaactgaacaacagcacgcCAGCTGTGCCAACcctgcatgtgcatgtgtgtgcactgcGCGCATTGCACACGTGTATGCATGTGTGATGATGAGGGCAGACAGATGGGCTAGACCTTGAGCGGGGTGCCAGGCCATCAAGGGTGGCGGTAGATCGGGTGGGAAGGGGCGGAGGGCCAAGCTTCGTGCCTTCCCCCTTGGCCGTCAGAAGGCAGGCCGGGCTGCCAGGCCTTGCTTTGCCATCCATGGCTCAAGGAGAAAGTATTGGGGTTGGTGATAGAAAAATTAGGGTGGTTTCCAAGCACAAAATTTCACTAGAAGAGGCCAGATCAGGCGTGTGGGAGGGGAGTTTTGAGGTGGGGGGGTCTCCTGGGGATTCCC…
>XR_001296887.2
CCACCCCTCCTCAGGTACCTGTCACTGTAGgcggctgcagctgctgctggctGAGCGTATCTGTAGGCGGCATAGCCTCCCTGCAAGGGATACAGGAGAACCACCCATGGCCCCCATCATACAACTGACACCTTGTGAAATGGAGAAGACACGCCTGGCTCGTCGTGCTGCGGGGAATCCTTTACTGCTGCCACCCTGAGCCGGGATAACCCAGggctGCACTTACATAAATCTCAGCACCATAAAAGCCATCCTGATACACGACCCTGGAAGCAAACGGACAAGAAAGTGGTGGGAACGCTGGAGAGatgagcaaaTAGAGGTTCACAGAGGCACGGCAGCCTCCAGTTACAGGGCTGatAGTAACACCCGGTCAAACCTGGAGAGTTTTGTTTCCTG…
>XR_001296891.2
GAGGAAAGAAGGGCCCGGCTTTGGCGAGGCCCACCCTCCGCCCCCCGGGCGGTCGCGTCGCATGCTGGGAGTTGTAGTTCGATGCAGTTTAGGGTTTGGggcgtgggctccaaaatcctagGTTTGACCTCAGCCGGCTCTGAGCCGTTATTGGCTGCCGTTAAGGACCGTTACCATTCTCAGATTTGCAGAGGCTGAATGAAGGCTAATGAAATGGGACTCATGAAGAGTGATTATGGAGGTTGATGGTGCTGGTGTCTGTGGCCCCTTGCCATTCTTGCAATCTAAAGCTTAAGTAAGACACTCTGCATGGTATTTTACTGCAAACCAAGCAGTTTTGGCTCAGTAGAGAGCTTTTCTGGGAGATAGGCAAGCAATGTGACTAAGGTGACCAAGCTC…
>XR_001296896.2
CGGCCCTGGCGCACCTTTTCTCCCTCCTGCCACATTGTGAGCGCTTCGCCTCCCACACAACCGCCGACTCCCGCTCCACCCCCGCCTCCCCTACTCCGCccactgccgagggcccagAGTTTCTGAAATGATGCTGAAATGAGGGTGAGTACAGAAATGCAGGAACCAGCCATCACAACATGTCTAAACAACTTGGATGTGAAAACTCAAGTCCCACCAACAGCACCAGGCTGAACAATATGCTGCAGTGGAGAGTGGCTGCAGATGACCAGGAAGTGACCTGGAAGTGATCATCTGCTCGAAGCCCTAACTGGCGGCAGGGCTGAGCCTCGGCCTGCaaacaagTTTTATAGATGTTTTCTGAAaagaatgaactccgggagatggtgatgaacaggg…
>XR_001296898.2
CCAGcgttttattcaattttttacCTTTCATCGCTTCTGAAGAGGGAAGTGAGCCTCCAGGCGACTTTGTCAGTGAGACATTGGCGGCAGGCACAATAGCGGGAGTTGGGGCTGCGTGACACTTCGCAAAGTATTTTCACCGTCTCAGTTCAAATCCCTCATAATCTTCACCTGGTTATTGCATCAACCTGCCAACGTgggtatcagaatcacctgaagcTCTCTAAAAGATTCTAGGACTGCCTCTCGTGTCCGGCGCACGACAGAAATATGCATTCTAACGAGCGCCTCTGGTGGACAGAATTGGCCTCTGCCCCCACTTACCTCCTTGAATGAAGCGCTGTGAGTACAGCACTTGGCAGGCGCGACCTGGACTGTGGGCTGCAGTGGAAGGTTTGA…
>XR_001296907.2
tgttgtttttatttcttttcagaagtTCAAGATAGTATGAACTTTAGGGAGTGCTGTAATTTACTGGAGGGAATGGGTACAAGACTCACAGCCCCAAGCAATCGGTGGGAAACTAGATCtcaaagcagaaaatgaaatgtCGATCTGGggtaagatttttaaataagtgGGTCAGAGGGACCGAGAGGAGATGAGGCGATCAATCTTAGCCCCCTGACAGCTCCCTCCGATGGCATCAAAGAATTTGGCTCTTTGGgaaagcagagggaacagccgaAATTCCCCATCCCTTTAAAAGGCCTGGAGGGGGGGGTGTTAGCGAAAGAGAAAGGTGATTCTCGGAGAGCAGGGAAACAGATGGGAAATGGGGACAGAGGAAAGGCGCTGGGTTGGGTGGAA…
>XR_001296913.2
GTTCCTTGCCCTTGGCGTGCGCGGTGGCGTTGCCCAGGGACTGCAGCGAGCACGCTGAGCGCTGGTAGTCACTTTCCAGGTTCCTTTCATCCAAGCAGAGTCTAATCTGGAGAAAAAATTCTGAGGCTGAGGATCACCGGAAGAGGCAGCAGGAAGAAGCAAGTTGAGCAGGGAACCTTCTGATGTGAGGGAGCATGTCCTTACCCTCCCACCTCAAGAAGCAGCAGCCTGACCCAAAACTTCCTGAAGATTTTCAACCTCCAGAGCCAGTGGAACTGAGCGGCCTCCGTGGCCTTGGCTGCAGGTACCACCACCTCCAGTCTGAGTGTTTGCTAACCAAGTCTGGGATCCCGCAGCCAGCGGCCCCCATGGGGCCCCCAAATGGAACAGGATTGTTTC…
>XR_001296919.2
GCTTCCTCTCTCTTTCGCTCAGGCCCGTGGTGCCGGCAGGATGGGCAAGTGTCGCGGTCTTCGTACTGCCAGGAAGCTCCGTAGCCACCGACGAGACCAGAAGCGGCATGATAAGCAGTACAAGAAAGCCCATCTGGGCACAGCCCTGAAGGCCAACCCTTTTGGCGGCGCTTCTCACGCTAAGGGAATTGTGCTGGAAAAAGTAGGAGTTGAAGCCAAACAGCCAAATTCTGCTATCAGGAAGTGTGTCAGGGTTCAACTAATCAAGAATGGCAAAAAAATCACTGCTTTTGTACCCAAAGATGGTTGCTtgaattttattgaggaaaatGATGAAGTTCTGGTTGCTGGATTAGGTCGCAAAGGTCATGCTGTTGGTGACATTCCTGGAGTCCGCTT…
>XR_001296921.2
GGACGCAGACTCTCTGGCCTTTCCACTGCCGGTGTCGCAGGCTGGTTCGTTTACCCAGTTAGGGCGCGTTTCGCTGGTTTCTCGACCGATGTTCCGGGGAAGCGTAACTGGAGCGCGGCGGGCGGCTGCGGCCAGGCGGGCCTGGGGGCGGGCGCCTTGGCCATGTGTTCATATCTAGGGACCGAGATGGAGGAGCGCGTGCATCTTTGTCCGGCAGGGCCTCCGCGGTCTGGGAACCCCTCCCCCCGGGCTCGCGGCCGGGAGTGAGTGACCCCGAGGAGGACCGATGGCTGCCCAATGGTTTTGCAGACGGGAGCAGCAGCCGCCCTCGAGGTTGCCAACTAGTGAGGCATTGCCAGCGCGTGATCACCAGCCACCGAGGATGGGAGACTGGACCGA…
>XR_001296927.2
ATGTTCAATTCTCACAATATGCTTTCAACTGACAGTGCCCTTTCCTGGTCACGTGGGAGCCTTGTGACTCCTGGCAGGAGCATGGAATGAGGTGACCCCATCTTTTTAcagGAGGCATTGGGCAGTCCCATCACGGGTAATGATCAACAAGGAGTTTGGTCCCTTCGCATTGGTGGGAGCATACTTCTACAAAGCATTCACTCCAGCCTGGGGTTCCTGAGAGATGCTCACGAATGTGCTGTGCGTGCGTCACCATCCCTAGAGGAAAGTATCCTGGTCTCCTCCTTGGTGGTTTGATCCTGGGAGCAGGGTCTGCCTTTCAGGAAGGCCTTCCACAAGTCTGACCCAAATCCCGGTGGACAGATGGAGCTGTTTCCTCCTCGCATCTCCTGGGCAGGG…
>XR_001296930.2
CCTGGATCGTCCAGCTCAGCTTGGATGTCGGGTTAGGCTGTCTGCGCTCTGCGCACCTTATCGATAAAATATTGGACCCGCCCACTCGCAGGTTTCTGCAGGTCGAATGAGCTAATGTGACGGCCTATTAAGAGGCCCAGGGAGGAGAttcaggcagaagaagaagacctCAGGGACTAATCAGATGCTTGCCTGCGTGGTCTAGGCTGGGTGAGGGGTTGGGACTGCTCTGGAGGCCTTTTCCAGgcactgtcttGGGATTTAGAGACACAGCAAGGAACAAAAGAGAGTCCTTGTGTTGATGGCACCGATGAAGCAGGGGAGGCAAATAACGAAGATGTGGACAATTCCTATGCCATCACTTGGTGATCACcaaatcagtggacatgagtttgagca…
>XR_001296936.2
ctgcgaGAAAGCGGGACGTTCGGCTTGTGAGCGGGAACTTCTTGGTCGCGCACAGAAAAAGAACGATTTTAAAATGGGTGATGTTGAGAAGGGCAAGAAGATTTTTGTTCAGAAGTGTGCCCAGTGCCATACTGTGGAAAAGGGAGGGAAGCACAAGACTGGGCCAAACCTCCATGGTCTGTTTGGACGAAAGACAGGTCAGACTGCTGGATTCTCTTACACAGATGCCAACAAAAACAAAGGTATCACCTGGGGAGAGGAGACGCTGATGGagtacttggagaatcccaagaagtacATCCCTGGAACCAAGATGATCTTTGCTGGCAttaagaagaagggagagagggaggacttGATAGCTTATCTCAAAAAAGCTACCAATGAGTAATAGTTGGC…
>XR_001296937.2
CGGGCGCGGAACTGCGATTCTGAGAATCTTCACCCTGCAGCGGCAGCCCTGAGAAGCCTCGGCGCTTCTCACCTGCGTCTCTCTTGCCTGCCTGGCTCCAGCCCCGAGCCGCCTGGGCCCCGCGCACCTGTAGACCCGAGGCCCAGACTGCCTCTGCCCCTAATGCTTTTCCGGGCTTGGCAGAGGGGTTCCCGGCGGGGATTCCTGGGGTCGCGCTGGTGATACGCAGTGAAGAAAGGCGAGCTGCTGCGTCCGAGCTGGGTGCTCTCCGAGCGCAGGGAGGCGGGCTGCCATCGGCGGGGCGCCTCTGGGGAGCCCGGGCCGGCGAACCCGCGCGCAATCTCCGCGGGTCCCGGGCGCCGAGGCCGGGACGGCCGGCGCTTTCGCCTTAGATGGAAA…
>XR_001296938.2
GAGGGCCTGCGGGAGAAGCCGTGAGTGAGGCCGCAGAGCCTTCCCGACGGTGCCCTCCCGCTCGGCCGCCGGCTTTCTCCCCCGCCAGACACGCCCGGCCGGCCCGCCCGCCGAGGGCTGGGGTCCGGACGCGCCCGCGAGTGCTGAACCCGCCCTGTGGTTGTAGGAGACGTTACCAGCACAGAAGACGGCGGGAAGGGAGGTGATCTACCCAGCTGACTCAGTTGTGAAGAATAAGTGACTGTGAATGGAAATTTTTGCAAATGAATCCAACCAACGACTGAGCCAAGGCTTTGCTGATGATGAGAATAATGTGTTTCAGTAGATGTACAGGTGCTCCCTCACGTGTGACTATATTACAGggaactaagatcctgcaagtccctggtacagccaaaa…
>XR_001919620.1
GTTCTCAGCAGCTCAGTGGAGCCTCCTGACGCCTTCCCAGGAGCGCCTCCGAGGTGGTGGCCAGTCAGCCAGCTCTGCAGGCCTGTCGCCAAGGCCTCTGAAAGCAGATAAGGTTTTCCCTTTCCTGGGGCAAGAAAATGAGTCTCCCTCCTGCGAGGAGGACTCTCCATGCCAGGTGAGAATGTCTGTGTCTTGCCTGTGTGTCTTGCCCTGGACGGTGCCCCTGTGTCGGGTTGAGCCTTCTCGGTCTTCGTGGAGGCCTGGACACTCCTGTTGTTTCTCAGTGGAGGCGTGAGCAATACCGCGTGATCGCGGTGTTTCATCTTTATTCAAATGCTCTGTGGTTCCTGTGAGACGAGACAAGCTTCAGAGAGCCTTGTAAGAACAGACATTTGTTTT…
>XR_001919621.1
gaattagacacaattgagcgactgagcatCCTCACCCTGGATAAGACGGTGTAGACAGGTCCCTTCCTGCTCCTCTCTGCAAAACACAGCTACAAACCCTGGGGTGACGCAGGGGGCAACCAAAGGGGGTTCTGACGCGTGGAAAGAGAAGGCGAGCTGATCAGGGATCCCGAGGTTGAGTCTGAATGGGAAACAGCTGGGCGTCTATGATCCCCCAGGCCCCCGTCCCGACCCAGTGGAAGCCGGCAACCCAGGTGTGCCTTCCTCAAGCAGGCTCACTGCTCTGCTGACTGACCCAAAGCCTCACCAAACACAAGCTCTGCCAGGCAGAACCAGCAAGGGGACCAACCCAGAGCCGCCGACATTAAGTGGCCAGGTGTCAGGTGGTGGTATGATTTT…
>XR_001919622.1
GTGTTCGGACCTGCTTTTGACTTTAGATTGGGAAGGCAGGGCCCCCACGTGTTCCGTGGTGTCAGAGTTGCTGTGCTCGCTCGCTCCCACCCGCTGGCCGAACCCCAAACCCGCAGAATGACGCTGATCCGCGGCGCCAGTTCCCGCCCTGGGGCGCTGACGAAGCTGCCGGCAACCGGACTTCAGGAATCATTCCCAGCATAGAAATTGGGTGTTGGACGGAAGAGGCCAAACTCAGGCACCAGGGTCGGGGTGAGGGGCTACAGTAGGAGGCGCTGCACCCCTTAGAAAAGTCTTGGATCCCAGGCTGGAAGGGCAGCATGAGGTTTAGGGGGTGTGTAAACATCCATGAAACTTAttctggccgccgcccctgacctcagacgtggggtttATTCT…
>XR_001919630.1
CGGCGAGTCACCTCGCGCGCCCGGCGCTCGGCGTCCAGCAGCACCCGCTCGTGGAGGCGACACTCGCGCACGGTACACACGCAGCACACGCAGAGGCCCTCGGTGCGGCAGAAGAGCTCGAGCGGCCGGCCGTGCCGGGGGCAGCGCGCGCCGAGGCCGGGatcggggccggggccggggccggggccgggcgtGGCGCGCAGCTCCTCCACCACCCCGCTCAGAGCCACGTTGCGACGCAGCTCGGCGCAGTCCGGGAAGGGCTCGCGGCACTCGGGGCACACCTTCTTGCGGCGGCCCCACCAGTCCCGGATGCAGGCCCCACAGAAGTTGTGGCCGCAGAGCAGCGTCACCGGCTCCTTGTAGAGCTCCAGGCAGATGGAGCAGACCAGCCGCCAC…
>XR_001919631.1
CGGCGAGTCACCTCGCGCGCCCGGCGCTCGGCGTCCAGCAGCACCCGCTCGTGGAGGCGACACTCGCGCACGGTACACACGCAGCACACGCAGAGGCCCTCGGTGCGGCAGAAGAGCTCGAGCGGCCGGCCGTGCCGGGGGCAGCGCGCGCCGAGGCCGGGatcggggccggggccggggccggggccgggcgtGGCGCGCAGCTCCTCCACCACCCCGCTCAGAGCCACGTTGCGACGCAGCTCGGCGCAGTCCGGGAAGGGCTCGCGGCACTCGGGGCACACCTTCTTGCGGCGGCCCCACCAGTCCCGGATGCAGGCCCCACAGAAGTTGTGGCCGCAGAGCAGCGTCACCGGCTCCTTGTAGAGCTCCAGGCAGATGGAGCAGACCAGCCGCCAC…
>XR_001919634.1
CTCTCcaagagccacacacacacagagggtgggatgaagCAGCACGTGACCATATCAATGAGCACTCCGAAGTGCAGCCGGTGGTTACACACCAATGAAAGAGCAGGGTTTCCCTCGTATCTGGCACCGGGCAGGGCCTCACGTCGCTGCACACGAGGGACTCTAAATACAGGCTTCAGCGGTGAGGCGCTGAGGAGCCAGAGCACAGCAGAGGCAGCAGTTTAAAGGGTGGCAGTGACTCCTGCTGCTTCCAAAGAGTCTTGAAACCTTCGGGAAAGgggccgcGGCCATGTCCGTTACTGGCAACTCCAAAGGGGTTTGCCTCCTTCTCCGACAATGGAGACCGCTACCTCGCTCGCTAAAGTCCTGGGCGCCGATTGGCCAAAATCCGAGACGGGG…
>XR_001919646.1
ctcccttttctcttctggtTGAAGTGTTTCGACACTCGGAATGAGAGCTGGGAAAGAATAGACCCGCGATGGATAAATTTACGTGGTAGTCTGTGGTTaaaggggagaggaggagccCTGAGAGCAGaatgtgggatcttagttccccaaccagggttggaATCTGTGCCCTCAGCAggggaagcgtggagtcttacccactaggCCGCCAGTGAAGTCCCTAAGGAATTCATTTTTATATggggaaaagtgaagtcgctcagtcgtgtccaactctttgtaaccccgtggactgtagcccaccaggctcctccgtccatgggattctccagTCTCCTGATGAGGGATCGAAACTACAGCCCAGcgctggaagcatggagtcttaaccactggacggcc…
>XR_001919650.1
ATGGCCGGTCCTGCGGGGAGAGGGGAGATCCGGCGCCGTAGGCGGCGGGCGGGCAGAACGCGGggccgcggggcggggccgcCTCATCCCAGCCCTCCACCCGGTCCCGGGCCCAAGGCTCCCGGCCCCCGCCGCACCTCAGTGCCCGACGCGCCGACTCAGCCGACGCCAACTGCCCGGCCGACGCCCAGCCAGCTGTGCTCAGCCCCGAGTCACGCGCGGATTGGTCGGCGCGGCCCACGTGACCCCCGCAGGCCGGACACTGTgcgggccccgcccccagccttcGGCGGGCGAGCCGGGGAGGACGACGCGtgggagctggggctggaggggacCTCGGCTGCGCCTGCGCCTGGGGCGCGCGGTTCAGACCTCGCAGACCTGGCCCCGCGCCAA…
>XR_001919653.1
TGGGGTGGGGCGACACAGGAGCTCCGGAGCACGCTGCAGTGGTGACTGCAGGACCGCGGGGCTTAAAACGGCTGGGGGCCAGAGCTGagccaggagcagcagcagctgctggccATGTCCATGGAGAAAGTCTTCCTTCTTCAACAGGCAGAGTTGGTGAGGATCTGAGGATTGCACAGTGGATGTCAGGGATGACAACAAAGGTGGTGACCATCCTGGAACAAATTCTTCTGGTGGGAGGCCGTGCTCTTCTGTCTTCACTTCAAGCTGCCCAGGGGCTTTTAGGGTGAGGAGCTGAAAGTCACCCAGCCCTGGTTAACTCTGCAACCTTGACATACAAAGGGATGGACCCCTCTCTACCCAGGAGCCCGGGCCTCGTCACCACTCTGTGTCCTCCGT…
>XR_001919655.1
CTGGTTTGCCTAGTGGTGCTTCGGCGACCGGACGGGGCCGTGGGGGAGGAGCTGCAAGGACAACAGCATCGGATGTCCCGGGCCGCCCGTTGGCTGTCCAACTTAGGCCAGTTCAACAAGTACATAGAGAAGCTCTTCAATAGCAGCATGAAGTCCAAGAACACCAAGAACTCTAGTGACGCGAACAACCCCAGGAATAGTACGAAACCCCTATCAGCGAACGCGACGAAACCTCTGCCAGCGAACGCGACGAAACTCCGCGGACGGAAAACCACGAACCCCTAGCCGCGGAACACCGCGAAACCCCAaccaccagcctcctcccaggGCCCCAGGTAGGAGAGCCTGGGCCCGGCTGGCCCCAGTCGGGGTCCTCGGAAGTGGGGGCAGGTTGGGCGG…
>XR_001919656.1
ctgaaaaagggcTCTGGGATCCGATCTCACATTTTTCATTTCCCTAGCCGCAGCACCTTCCCACTGCTTGAATCAGGGCTCTAGGCCCCCAGCCCTACACTGAGGCTCGGTGAATGAAGGGGGAACCCAAACTGCAGCATCTCGGCGGGGATGAGGGAGGGGGCGAAGCCAACAGAGAAGAGGCGAGTGTCCGACTTTCTCTGAGACCAAACCTCCGCCTCCCTCATCACCCGGTGCTTGAACCGCCGCTCACCCTCTTTCCCGTCCTCAGATCTCTAAAACTTCCTTCCGTCTCCGCTCCTCCAGATCCAAAAACTAAGCCTGCTACGGAGAGGGGGCGGCAAgcgggaagagaggaaggaagaagaggcagTGCAGTGTGGGTTGAGGAGGGGGTCc…
>XR_001919658.1
cCCAGAAGTCCCTGAGAAATCTCCGCTTCTGCCTACCTCTCCCCCTGAGCTGAGCAGAGGGGGCGGTGTCGGAGGCGTCTCAGCCATCCAGGGCCTCAAGCCAGAATCTCCATGGTAACCGCCGAAGCCCGCTCACTTCGGCGATGCTCCCAGTGGAGGCAGAAGCTTCCCTCTGAGCAGATACTTCAAAAGCCATCCAAAGGTTGACTGAGTTTGTTTTTAATCTGCCAAGAGCTCAGGCAGCCTGGAATGCTGAGTGAAGAATATGTGGCGCGGAAGAGATCCACGAAGTACTTCAGCCCCTGAAAACAATCAAGTCCCCGTTTCAGGGCCTTTGGAGCAGTAACAGTGGGGAGTCCTGTCCTgctgtttattttctcattttctctctctggccAA…
>XR_001919667.1
catttccttctccaggggatcttcctgactcagggattgaagccgggtctgcATTGCcggcgcattctttaccatctaagccaccagggtcTAACCTTACCAGCTTTAAATGTTGACATTTTCTAATTTGTTATAAAGATAGTTAATGCCAAAAAGTCTAGAAGGTAGATAAAAGGGAATGGTCAGCTTTTAGTAACTTTATTGGTAACACTCCATCTATAATATCCAGTGAGATTTGCTAAGTGTCAAGAGGTTTTAAACAGTAAAAGGAAAATCTGATTTGGTAGCCCTCCAGGTCTTCCCCAATAGACTGAAAGTCCCATTCCTGTTAGTAAAATACACAAGGGCGCCTTCACTGGCAGTCCAgcggctgagactccatgcttccactgcagaagg…
>XR_001919671.1
CTCAGGGATCTCTTGTCAAAGGACGACAGAGACCTGGATTCTGCCCAGAGGTGCCCAAAGGTACTATGGGAATTTGTGTTGAAATGTGCTCAGGAGATGATTCCTGTCCTGAGGGAGCGAAATGCTGCAGCAATGGGTGTGGTCACGTCTGCAAAACTGCTGTCTTCAGAGTTGGCTCTGGTGGCCGTGGGAAAGCTGGGCTGGACAGTTATTGAGCATACCTGAAGAACAGCACCTGAAGATTTCTTATGAATCCACGAATTCGATGCTTGGCATAACAAGACTTCCATATCCATTCCTTGCTCTTTCCTTTGCCTGGAATTGTAGCCCTGGGGGATAAAGATCTAAAATGGTGCAGGGGCTGTTTCTAAAAACACTTGTGTTCAAAATAAACTAAAT…
>XR_001919672.1
CGCGTGATTGGTTGTTCGTCTAGCTGGGGCTGCCGGCCCTGCCGCGAGGAGCAGGAGTCTGGAAAGCGGCAAGTGGGTGCCTCCCGCGGGGTACAGCACAGGGTGGGCTCCCGTCAGCCTCAGCAGGCTCGGGCAGGCCTCGTGAGAATGTAGGACGTAAGCGTTTTGGGAGGTTCGGAAAGCGGACTGCAGAGCCCCTTGCCTGCAGCTTTGGTTTGCGCCCTGGCTCCGGCCTTACTCGTGTTTCCCCCACAAGAATggcttccctcagtctttcctgaaGTTGGTGAGGTTTGGACGTATTAGTagtattgttatttttcttatcaTCATTTTGAGAGTCCACTGCGTGTAAGCATTGGTGGTCCTGCGCAGGGGGCCATGCAGAAAGCCTTGAGT…
>XR_001919673.1
TTTTGCTCGACTGTCCTTTATTTGGCTCATCACAACCGAAGGGGTATCGAGCTTTCTACTCAGGACTCTCTCCAGCTGTACTCGCCTTGTTCCAACCGCACCGCTATCCCCTGGACTTAAAGCCCAGTCGCCGCTGGGGACAGGGTAAGAGCCGTCTGTGCACCTAAACGAGCGTGGCGCGAAGATCCGGAGGCAGATTCGGACACACTCCCCGATCATCTGGGATGATCGGTCCGGAGCCAGCGCCATTGGCTTCTCTCAAAGCTCAGCCCGTCTAAGACCTGTGATCGGAACCCGGAGACCTTGAAACTCTCGGAAGCCGCGTTTTAAAACCGGGAGcgagaaagaaagagatgaaggagagggagggaagaaaggaggaaggtaGGAATGCCTAAG…
>XR_001919674.1
CCAGAAAGGGGACCTCGCCAGTTtcgttttctttgttttctttaagtgAGCTTCCTTCTTTTAGCCCTATCGTGCAGAGTATCTTAGAAAGTACATATAAGCAGGGACAGAAGGAGAAATCTCCCGCCCCAACTTAGACAATCACGTGTTTAAAGCCCAGGCGCTTCGCTCGCAAAGTTTCGAGGGGCGGAGGCGGCGTCGTCACCATTGGCTGGATGTGCCAGCTCGCCTAGCGTTTACCAGCTCGCCTTTCAAACTGGGGACAACAAGGATCCTGGAAACTTCTGAGCAGCGCACCTGGGGTCGTGTTCAAAAGCTTTTCTTCTTGGCACCTGGGCCGAGGAGTCCTATTTGAATGGATTACTGGGTCCTCAGCTCTTAGAAAGGCATCTTCCATCT…
>XR_001919677.1
acaaagagtcgaacaggagtgagcgactttcactttcactcccctCACACCCCCAgcgggaagggaagggtgtcAGCTTCAGTTCTCCCGGGTGCTGACGTCTCACACCAGTGTCTGGACGTCCATCCCCTTTTGTTTAGGGTCTTTTCTTCCCCTTccactgcccacagcccccagtgCGCCTGTCCTCTGCTTACAGAGCCAATGTTctggtacgtgtgtgtgtgtgtgtgtgtgtgcgtgcgcacatATGTGGTTTGGTGGGCAGATGCACATATGATGGGAAACACGATGTGAGGCCCGCTGGAGGCTGCAGAGGAAACCTGCACAGGGTGGAGGCTGTTGGGGAGGCCACCTGAGAGGAAGGGGGCACTGAGAGATAGGAAGCTCACCCCCTTC…
>XR_001919681.1
ctggagaatcaggtcacaaagaatcagacacaactgagtgacttttactcacTTTGCCAGCTTGCTTGGCCTGGGCAACATGGTGTGTCTAACTAGGTTTGGACTCATCTCATACGTGCCATGTGGTCTTCCAGGAACTGCACCCTACGTCCCTGAAGGAGGGAGCCAACCCCGCCCTCATCAACCCGCCCTGCCTCTGCCTCCGCACCTGCAGGGCAGACTGGCACATGTTCACCAGCCCCTGAATGAGGTACTATTCGCATATATATCATCACTTCATTTAACTCCTTTGTCAATAAGATATTGAGTGCCTACCAAGTTAAGCAGGAAGAAGAGATGAAATGATACTGTCCTTGACTTCAGGAATTCAAAAAAACGTGAATATTCTTGTTCATtaac…
>XR_001919683.1
CAGAGCCAGTCGGAGAGAGTGAGAGATTGAGCGGCCTGGCCGGGAGGACTGCGGGAACCAGGCTGTAAAACCTGATAACCAAGCCTGACAGAAGAGGCCAGAGCAGAACCAGTGGGATGTCAGCGAGCCCGCAGCCTCTGCTGGGAGTGAAGCCTGGGTTTTCACACACAGACTGGGATTTCTCTATTGCGGCTGCGTGAGAACCTTCGGGGCGCCCCTCCCACTCAGCAGTGTCCTGGAAGCTTCTGGGTGACTGAGGGTCACTTTATCTGCACAGTCTTGTTCTGACTTCTGGAAACCACAGGCCCGTCCGCTCTGAGGTTCTGCTCATGACTAGGTCCTGTCTACTCTGTCTCTGAGGTGCTTGGTGCTACTGGCGGGGACCCTCTCGGAGCAGTT…
>XR_001919684.1
CAGATAAGCGCTCGTGGAGAGGGTAGAGGGCACTGGGTGGGGCAGGCACGCCTGGGAGTGTCCCGGCCTCGTCTCGGATCCTTGACCTGTGACCCCCTGCCTACGCAGGCCACCTCCGCACACTCACGCGGGAGGTGTTGCTGCCGGGCTGAGTGGAGCGGACTCTCCCACCGCGTGGAGCTCTGATGGAGCCGGCAGCCCCTCCCCGCAGCCCTCATTGCCCCGGCGGAGGAGGGGCAGGGCGTCCCCTACCCCAATCAGGGAGGGTTCGGAGCACGTGTGGACCGCCCGGCCGGGCCGGAGCCCAGCGAGCGGGGGCCGCTCCCATCATCCTCTCCAGGTCAACAGCACAAATGCGGCGCCGGCGAACAAAGAAGCGCTGCAAACTCGCCAGGGGGG…
>XR_001919686.1
GGGACCCGCGCGGCCAGCCAACCGCCTCGCAcctgccctccccagccccgGGCCAGGCGGCGGGTGGGGGAGGCCCCGACGGAGCCAGCTGTCTGTAAACCTTCCATTCTCACCGGAACAGCAAGTCCTTCACTGCAGTTTCCACTCCCTGCCCATTTATCCCAGTCACCTCCAGCTCTCCCAGAGAGGGACAAGTGGTCATAAGTCCTTGCTACCATCCCTCCTTAAAGACTGAATGCTCCTGATGGGCAGGAGGGGCCCGTCTATCCACTAGGCAGCCAGGACACCCAGCACCAGGGTTAGGATTAGAGATACCTGAGTGCCGCTTCTGGTTCTGCTGCTCCGAAGCTGTGTGACTTGGAGAAAACTACCTACTCTCCCCTGCTAATGGGCGTGCCT…
>XR_001919687.1
TCTTCCGGCGGAAGTCGACGCCACGCCCTCCCCGGCGCGTCTGTTTTCACAAGCGCCGAGTGGGGTGTCTGTGTTCTAGGGCACTGATTTCTACAGGTTCCCAGCGCCAGGAGGGGCAGAGGGCGATCCGGATGGGACGCAGCCAGCCACTGTACGGCCTGTAATCCACTCTTACCCCCCAGCTACAGGACCGCGCATGGGATTGCTTTGAAGATCTGATGAGAACCATGACTCTCCCAAGAGAAATGCACGACAATTTTACAAACAAGCTTCGTAAGGTTCAGACCCAGAAGCCAGGGTAAGAATTCCcttaaataaatgttttgctTGGTAGGAAGGATGAAGGGAGATGTGGAGTAGGGGAGACAAATGCAAGAAGCAAATACTACCAGTAGAACA…
>XR_001919688.1
ctgagccaccagggaggagaaaggggaggtaACCAGGGATCAGAGGCTGTCCTTGGCCGCAGCTCTCCCCAGCACCTCCCACGCGGCCCAGAACCGGAGCTGCCAGCGGAAGTCGATGGAAGGAAGGAACTTCCAGGAGTCCCCACCGGAGGACAGGCCACCCGGCCTCTCAGCGACCCCTGGGTTCCAGCCCTTCCCCGTCCATACGCTCACCCCAGGCGAGTCCTTCTGTGGCACATGACAAGCCCCCAGGGCCAAAGCTACCGGCACCACCTCCCACAGGAGCAGGCTCACAGGGCATGTCTGCGTGGGGTCTGAGTGATTCCTAGCAGGTGGGGTCGCCCAGAACAGCTGGGAACATCTGGATGACAGAGGGGTGGTCAGGAGCGCAAAGTGCCC…
>XR_001919690.1
ttaatTGAGAGGATACATAGATTCTTTTTGGAGAAGAATATAGTGCAGAATTAATGATAAATTCAGAGAAtaagcaacttttaaaaatgacagtTGTTCAGGGGAAACAGTTGCACAAGTAGAGAAGGGTAATCAGAATATACCACATAGTGCAGCTCAAGGTAACATTTGCAATAAATCCTGAATGTTGACAGAGTGCTCTTGAGAGAGTATCCCATGCTGGAGCAGTGGGGATGGTGAAAGGGACTCAGACTACCTTACATGGCAGGAAGCATGAAGAAGTAGCAAAATAAACTTGTTTGGAGATACAGAGTAAATACCAAAAGAAACATCTAGATGAGGTGAGAGTGGTTGCCTGTGAGAAGAAGGAAATTGTAGAGAGGGTAGGGGCTTACTTTT…
>XR_001919693.1
acagaggagcctgttgggctacagtccatggggtcgaaaaagcaGGATACGCCCGAGCGACCGATGCACAAGTACTGAGGCTTGAACCCCCAGCCCCCAGAACTCACTGGCTGCTTTGAGACGATGTAAAATTGAATATTCCCCACGACACAGCGTCCTGAGCGAAAAGAATGGGTTCCAAGCTGGTCCGCCTTACTTGTGGGCCTTCAGGATTCTGTCCACAATCTCATCGCCCACCTTGTTCAGCACCGTCCGCCCATCTGAGCAGCTAATGAA
>XR_001919698.1
gGCCGGGCGGCCGCTGCCGCCCGCCCGGACCGCTCGGACCGCCCGGACCGCCGCGGGGCGACGGGCCCGAGACGGCGCCCCGCGCCCCGGATTCGTCTCGGCTCGGCCGCGCGTATATTTCCCTTCCTCCATGATCTCCAACACTGATAAAGTGGAAGAAACTGAGGTACCAAGAAACAGAAAAGTAACTGggactgaaaaaaagaaagagATCTGTGTGGAAGGATGTCCATGATAGATTTtacagagagagaagaagagaaaggaaatgaatttttatGCTTCTGTACAACTTGAAAATTTTTCAACATACAGCTCTACTACAGAACTGGCAATGGTCAGTTTAATTGTAAGTACATTACTAAACTTACATGTTTTCTGATACAGAGTTCCACCTCT…
>XR_001919700.1
ggggcggcggggcctTGGGCGCCCCGTCTTGTCtgtgaggcggcggcggcggcagcagtcCGCTACAAGCAGTGGGAGCTCCAACTTGGTAAGCCAGTAAAGAACCTTGCTGATCACGGCCACCTGAGCCTGGTTGGGGACTCCTCCAGTAAGCTGCCAGGACCCCTTGTCCAGAGGATCTGCCCTTCAGAATTCCCTGGAACAGCATGGAGTGCCCTAGCACTTGACAGCTGGATGGACATTTGAGAGCTAGCAGGCTCCATACTGTTGGGGACATGGGAAGTAAAGCAGAAGGATGATGGGATTCCTGAAGAGTCGGAgggtgaatggataaggaaatgtGATATGATTGCTAATAGCACTGAGAAACCACGTGAGTTTGGAGTTACGAATTCAAAT…
>XR_001919705.1
CTCAGCTTTAAACTGTTGCTTCCAATTTATTCTGCAGGCTTTCTGGACATGTGTGCCACTGACAACTAAAGCGTGTTCACCAAGgtcataaaaggcacTGGAGCTTCCTCCTCGTTGCTCTCTTCAATGGCTCTCTGTGGGGGTAGCTAGCCCTGAAGCAGCCCTTGTGGGAAGGAACTGAGGCTTCCTGCCAGCAGCCCTACCAGTGAACCATATTAGAAGTGGatcctccagccccagtcaagccttcagatgacatCAGCAGACTTCAGATGACTCATCCGACATCCTGACTGTCACATCATGAGAGAACCTGAGCAAGAACAATTCAGCTAAGTTGCTCCCAGATTCTTGACCCCACAAACCATGcgagataataaatattaattattttaa
>XR_001919706.1
AAATATCTTGCCCCACTGGCTGCGCGCTCATAAAGGGACGTCCACCTGTACTTCCGTGTGGCTCCAGAAAgggcagctctctctctctctctcttgcttgcTCATGCCCGGCGGGGAGAAAAGGGAGCGGCTGGCAGCACCACCCCCTGCCCATGCAGGCCGGCCTGGGGAGCACAGCTGGGCCCCTCCCGCCTCTGCCTTCCCGGCGATGCTCCTGGGGAAGCTGCGGGGAACGTGCCGCCTTGGACGCTGTGCTTTCTTCTTCGGCCTGGCCCTCCTGCTCGACGTCATAGGCCTGGTCCTTCTGCTTGTGGGCATCTTTGCCTCCCTTGACTTCTGGGACTTCTTGATCTACACGGGGTCCCTGATCCTGGCTTTCAGCCTGCTCTTCTGGATCGC…
>XR_001919721.1
tattcaggCCTGCAGAATTcagtggactgtgtagtccatggggtcgcagagtcggactgagcgactttcactttcacattcaaacCGACGCTCAGAGAGTAGCGAAGGAGAGGCTCTGCACCAAAAAACCGCCGAGCCCGAACTCCTGCGCGGGCGCCCCTCCGGGTCCGCTCAGCCTCCACATCGCTTCGTTCCCCTCAAGAGGGAGCGACGCGCTTGAATCGGGATCCGCCGCGCGCCTCAGTTTAGAGCGGGACCCCAGTAGCCACCGAAGTTCCCCCGCTTGCAGCCCTACCTGGTTGCTGCGGAGACCATGACGCGTCAATGCCACCAGCCCGTGACGTATTTTTCCCTCGCCCGGTGATACGGCTCCGTCCAATCACGGCCGTGAGACTGCGC…
>XR_001919722.1
tattcaggCCTGCAGAATTcagtggactgtgtagtccatggggtcgcagagtcggactgagcgactttcactttcacattcaaacCGACGCTCAGAGAGTAGCGAAGGAGAGGCTCTGCACCAAAAAACCGCCGAGCCCGAACTCCTGCGCGGGCGCCCCTCCGGGTCCGCTCAGCCTCCACATCGCTTCGTTCCCCTCAAGAGGGAGCGACGCGCTTGAATCGGGATCCGCCGCGCGCCTCAGTTTAGAGCGGGACCCCAGTAGCCACCGAAGTTCCCCCGCTTGCAGCCCTACCTGGTTGCTGCGGAGACCATGACGCGTCAATGCCACCAGCCCGTGACGTATTTTTCCCTCGCCCGGTGATACGGCTCCGTCCAATCACGGCCGTGAGACTGCGC…
>XR_001919726.1
TTTCAGGCTCTCTGTCCCAACGACGATGGGCTCCAGCTCCAGCACCATTGGCCCCAGAGGTGCAGCAGCTCTGAGGGGTACCTGGCCAAGGTCCTGCAGCaagttgaacccaggtcccctgattCAAGTTCCTGGACTCTTCCAGCTGCGCCCCATCCAGCTCAGGGTCAAGTGTGGTGGGAGGGCAAGGGGTTGCACTCAGTCAAGGTCACAGCTCTCCAAGCCCTCAGCACATTGTTAAAGAAAGCCATTCTGAGTACCCTCAGATCAGGGAAGTGCCCCTCTTCTCGGGGAAGAGAGTGGAGTATGCAGCTGCCCCAGTTCTCAAGAGCAGCGCCCTTGAGCTGGGGGTTCAAGAGGAATGCGACTCTGCAGCACCGTGTCCTGCCTGTCTGAGCA…
>XR_001919728.1
TGAAGGCACCTCGGCCCTTTCCGCCTGCTGCTCCATGGACTCACTTCTGCTTTTCGGTCAGGTTCCTGCAACTGATTTTTCAATCAAATCTAGACCAAAGATTCTAGAAAGAGGAGGCTACCTTTGgatttttcactttttgctttctttcagaaTCCTGGGGCCTTTTTGTGGCTCGAACCCATCTCCTGACAGGAGTTTCTATAACTGAAATGTGGTggattttccctctttttctttccgGCTCCTTAACACTCAGCTCCCCTGGTGCCTCTAAGACAGAGCTGGGTGATGTTGAGAGGGGCTTCCTGGCTGAGCGTGGGAGCCTCAGGCCAGGTGCCCACAGCGCCATGTGGAGCCGATTGAGGGGCTGCTGGAGCAAGTATGGGGCTCTGAAAG…
>XR_001919733.1
gccgagGCCGGGTGTAAGATGGAATAAAGCAGTAGTGAAATCATCGTGGGGAGCTGAGAGGAGTGTCAAACTTTCAGCAGTTGAGTCCCGTTTTTCCTAccttagagaaagagagagagatggggaagcTGGGGGATTTCCATTAAGGAGAAACCAGAGACGATCAAAGGAGGAGGAGAGTGGTGCTGCCCTTTAAGAAAGCCTGCCAGAGCTCTGGAACTGGGACTCTTAAGAAACTTCTGTAATGTGCCAAGTAAAGTGAGAAAGCTCTTCGTGGGGTCAAAAGAGAAGCTACAAGAGGAGGCCCCACGGAAGACTTGGCAGAAGAGAGTGGGAAGGAGTTTCACATGGATGGATCAGAGCCTTTGCCTCATAAGCACGCATACTTGACAAAGACTT…
>XR_001919734.1
tttatttcttttcagaagtTCAAGATAGTATGAACTTTAGGGAGTGCTGTAATTTACTGGAGGGAATGGGTACAAGACTCACAGCCCCAAGCAATCGGTGGGAAACTAGATCtcaaagcagaaaatgaaatgtCGATCTGGggtaagatttttaaataagtgGGTCAGAGGGACCGAGAGGAGATGAGGCGATCAATCTTAGCCCCCTGACAGCTCCCTCCGATGGCATCAAAGAATTTGGCTCTTTGGgaaagcagagggaacagccgaAATTCCCCATCCCTTTAAAAGGCCTGGAGGGGGGGGTGTTAGCGAAAGAGAAAGGTGATTCTCGGAGAGCAGGGAAACAGATGGGAAATGGGGACAGAGGAAAGGCGCTGGGTTGGGTGGAAAGTTTTT…
>XR_001919735.1
ATTCATCCGTGTGGGTTGGGGGTGAGTGTTTAAAAAGGATAGAGGAATCTGAGGAGAAGGGTAGGGGTGGAGGAGagccaggaggaaaaagggggagCTGGACGTGGGGGCTGCAAGTGTTTAAAAAGGATAGAGGAATCTGAGGAGAAGGGTAGGGGTGGAGGAGagccaggaggaaaaagggggagCTGGACGTGGGGGCTGCAGGGACGGGGGCGGCAGGCTCTGGAGGGCTCAGATCCAAGGGAGCTGCTCTGAAAAACTGGGCAAACTAGCCAGAGACGGTTGTGTCCAGCTCGGCTCCAAAGAAAGTAATTTTTGCCACTTGGAGGTGAGGATGGGGGTGGAAGTGGGGAGTAGGCACAGAAGAGTAGCTGTCTGCAGGTTGTGCAGGAGGCC…
>XR_001919737.1
ATTCATCCGTGTGGGTTGGGGGTGAGTGTTTAAAAAGGATAGAGGAATCTGAGGAGAAGGGTAGGGGTGGAGGAGagccaggaggaaaaagggggagCTGGACGTGGGGGCTGCAAGTGTTTAAAAAGGATAGAGGAATCTGAGGAGAAGGGTAGGGGTGGAGGAGagccaggaggaaaaagggggagCTGGACGTGGGGGCTGCAGGGACGGGGGCGGCAGGCTCTGGAGGGCTCAGATCCAAGGGAGCTGCTCTGAAAAACTGGGCAAACTAGCCAGAGACGGTTGTGTCCAGCTCGGCTCCAAAGAAAGTAATTTTTGCCACTTGGAGGTGAGGATGGGGGTGGAAGTGGGGAGTAGGCACAGAAGAGTAGCTGTCTGCAGGTTGTGCAGGAGGCC…
>XR_001919740.1
TGGTATCCTAGAAAGAAGCAGTCAcagaggacttcctggaggagaggaTAGTCCACCTCCATAAAAGCAGTATGGTTTTGATGGGGAGAAAGTGTAATTATACACTGTAGCAATAACCAAGATATTAGGTGAATATTAGAGGAATGCTAAGTCACAAAGTAATTGATGGGATTTAGTGATTGATTAAATAGAAGAGAAATGCAAGGTGAATCCTCAGTCTTCAGCCTTAAATATTTTTGACAGTAGTCACTTTAACAAGATCCTATATGGGAGCCAGGTTGGTGCAGGAAGGTGGGGtagaggatgggggaggggtcagGTATCCAGTTTCAGAAACATTTAGTCTTTAAGGTCATAAGGGGACAGCCAAGGAAAActacattctctctctttttctct…
>XR_001919741.1
ggcctggcaAAGGAAACCGGACCGAGACCTAGCAGAGAAGGCTCCGGTTAGCCAGGGACTCAGCAGCTGCTCCATGTTAGTTGTCCCCGGGGCCGCTGGATCTAACTGGCCGCCCCCGCAGGGTGCGGATGCCGTCTGGTCGAAGAGTGCCGGGAGGCTGCTGATGGGGGACCTGCAGTCACAACGGAAAACGGCTCAGACTCACCTCACTCCCCAACTCCAGCCTCCCCGCCTCGAGAGTTTCAGTTATCCGCTCTGGATTCCAACCCTCTCCGCGAGCCTGCCTTTCCGCACCGCACTGCCCCCCACCTTCTACAATCCCTCCGCCGAGCTCCCGCTCTGCCCCCCAAgccgcctccctctccctcacatgGAAGACAGACTCTCCTGGGGTGAGGT…
>XR_001919758.1
CTCCTGGAAGTGACTTAAATCCTGGAAGAGATCTGAGGGGGTGAATAATGGAATGGAGAAGGTTCCCCAAGGAAAAAATTCACCTACTCCATCCCAGAAGACGACAGTGGATCCAGCCTGgGCCTTCATCCCAATGCTGCCGGGAGCTTAAAGCAGTGTGACCAGAAGTTCTCCATCACCCCATAAAGCCCAGCACCTAAGCGATCCACCTTTGTTCCTCCCGTAA
>XR_001919760.1
CGGCTGAGGGCGGGCTGACGGGCGGCGCCGACGGACGCACCGCGACGCGAGGGGAGGTCTGGCCCGGCTGGGCCGGAGTCCCGGAGACCCCGCAGCCGTCTTCGTAAAATCGGCCCCCGCCCCGCGGGACCAGCCCCAGCCGAGAGGTTGGGCCGGCGCCCTGGGTCGCGGACCAACGGTGGAGGGGCCTCGCTGCCTGGGCCGGGCGCTTCCCGGATCCGCCTCGCCGAACCCTGCGCCCGCCTAATCCCTGATCTCCACGAGTTTGGGTGAGAAGTGAGGTTGCTCTGCCCAGGATGGATTTTAGAGGAAGAAAGCCGTGAGCCGACGAACCCCGCCCGAACTTCCCCGGAGACTCCCAGTTAATGTCTGAAGATGTATGACAACGAGTGGCTTGGG…
>XR_001919761.1
TGCCCGCCGCCGCGGGGCCGCGAGGACTCACCTGCGCAAAGAAGAGCGCGAAGACCAGGATGCCGCACCAGCTGTGCAGGCTGTACAGCTCCAGCCCCAGGTGAGAGAAGTCCTGCCAACAGAGCAGCCCCCAGCAGCGTGGCAGCAGCCAGTAGAGGGATGTGCTCTGAGCTGCTTCACCAGAAAGGACGTGGGAGAGAGGAGCCTTCAAGCAGCCCTTTCCCTTCCTGCCTCCGCCCACTCCTCCCTGCCACACCTGGGGCGGTGGACCTGCACTGCTCCCAGGCCAGGCTTCCTGAACCGAGCGCTGCAAGCTCAAAAGAACTAGCGTCCAGTCGATCAGGCCGTGTCTTCCTGGTAAGCGGACCATCTTTACCCCCACTTCCCTCTGCCACCTTG…
>XR_001919763.1
TGCCCGCCGCCGCGGGGCCGCGAGGACTCACCTGCGCAAAGAAGAGCGCGAAGACCAGGATGCCGCACCAGCTGTGCAGGCTGTACAGCTCCAGCCCCAGGTGAGAGAAGTCCTGCCAACAGAGCAGCCCCCAGCAGCGTGGCAGCAGCCAGTAGAGGGATGTGCTCTGAGCTGCTTCACCAGAAAGGACGTGGGAGAGAGGAGCCTTCAAGCAGCCCTTTCCCTTCCTGCCTCCGCCCACTCCTCCCTGCCACACCTGGGGCGGTGGACCTGCACTGCTCCCAGGCCAGGCTTCCTGAACCGAGCGCTGCAAGCTCAAAAGAACTAGCGTCCAGTCGATCAGGCCGTGTCTTCCTGGGCAGGGTTTGGAGAGTTCCCGGGTTGGTGAACACATCCACA…
>XR_001919770.1
CCGACGCAGGCGCGGCCCCGGGCGGCCTGGAAAACCCGAGATGGAGGAGGGAGGCCGCGGAGCCGACGCGCGGCACCACTGCGCGCAGTGCCGCgcgtggggcgggggcgggagccGGGCTGGGGTCAAGGTCGGCGCGGGCAAGCGGCGGGGGCCTGCATGCGCCTCACCCGGCCCAGCGCTTTGCAGCTGCTGTCACGCGCGTACACTCAGGCTTGGCCGGAGCCTGCCGCGTGCTGGCAGCTGAAATCCAGGCGTTTCCACGGTTGCAGTGGCTGTGAGACCCCAGCAGTATCCACCACATCCAGGGAACCCAAGCCAGAAGGTATAAAGAGGGTGAGCTTGTCCCACTGCACTGATGTGTCTCAAGGATGTCCCTACTATGTAGACATAAAGCTC…
>XR_310761.3
GAAGACAGAAGGGCCCGATGACAGGAAGAAAAATGGTAAAGGAGGATGTGAGGCACGGCTCTTGAAAGCGACTGTGGtgaaaacagcaacaaacaaGGACCTCTGTGTGTGTTCTAGTCCTGACTCTGTGTCTTTCGTTCTTCAGCACTCGTTTCTTCATCCCTCCGTTGGTTTATTCCTTCATCATTTTCAAGctgcATCACATGGCCTGTGGGATTCTTATTCCCCAAcctgagatcaaacctgtgcccctgcagtggaagccaggAGTCCCAAACCACCAGACCTCTAGGGAAGTTCCAATTGGCTGATTTCTTGATTCCTTCCCTAGAGATGGCTCCCTCCAGGTATCCTGTCCACACCATCACTGACACCCCAAACTTCAGGCTCTCAAGCGAA…
>XR_310766.2
CTGGGAGCAGAAACGTCTAGCAGAATGAAAGTCTAATCCAAAGATTCGTGTGCAGTGGGCATCTGGACATCAGTGTCCTCTCTGGAGGCAGAGCAGAGCACTGATTAATCAGAGGTGCCACAGGGAGGTTCTCCCACCAGGAACTAagccccctgctgtggaagctcagagtcctacccactggaccactgggaatcCTCTCTTCACCAGTTTTTAAGTCACTTTCATGTTATGCATCTATACAGATTGAAAGCAACCGAATCACAGAGAAGAGCTGACAAGAGAGACGGAAGGGAAAGATCACTTTGCTCCCCCTTTTGACCCACCAGCGCTGCTCAGTTATTTGAGCCACTAATCCTTCTTCCCTGAAGATAGTTTAAATTGGATTTCTGACATGAC…
>XR_310768.3
GTGTCACATTTCTCAGGAAATGTCAGCTTCTGGGCAGGGCTTAGACTCCCGCAGTTCCTAgtcccacccccagcctctcaTTCCAGCTCAGAGCGtgaaagagaataaatttctgctcTTCTGAGCCTTGTTGCGTTTTTATCCGAAGACCTCCGGCAGCAGCATGAAGTTGGGAGGCTTCCTCCTGCTTGTGACCCTAGTCACCCTCAGCTCAGTGGTGCAGGAGCTTCAGGCTGCGGTGAGACCGTTTAGAGTTTTTGGCACCTGTGTTGACCTCTGCAATGGCGACTGGGACTGTGGTCCAGAAGAGCGCTGTGTCAGCAATGGCTGTGGCCACGTCTGTGTTTCGAACTAAGAGTTCCTATTTTCAAAGATGTGACTACTCGAAGGTCCTTGCCC…
>XR_310778.3
AAAAAAGTTGTCCCCGTGGCCTGGCCTTAGAAGTCTCTCCCTCAGGTTTCCCACAGTTACTTCAGTCGTGACCGGCAGGAGCCGGCCGAGGAGTCTAGAAGCGAAGGTAGTAAGTGGCAGGGTACAGATTGCCACCCACACTACCAACTATATTCTACTGTCGCTTGAGACCTGTGTGGGAAACTAGCTACTGGAGGTGGGATTGATTTTGGAAAACAGCCTAAAGgtggattctttaccagctgacccacaagggaaactcaagaatactggagtg
>XR_310799.3
GTCCTCAGGGTGAGGCCGACAAATGCCCTATAAATAGCATCTACTTTGAGCCTAAATCCAGCGTCGCCCTGGTGTGGTAGGGGCGTCTCGCTCTTCCGCTATTCAACTCGTTGCCAGACTGTGGGCTGCAGTGGAAGGTTTGAGGCCAGGACTAGAAGACTGGCAGGAAATGTATGCTGAGCTAAAGAATGAATATTTGCATACAATTACATCTACATATGACTTGTTTATGTAGACCGTACAGTCTGTTCCCATGCCTTTATTCAAGAGGTACAGCTGAGGAAGGGGGCGCCTGCTAAGGAGAAGACCCCGTTGTACTTTTGCCAGGACCCTTGGAGTCCTTGAGCCTCACTTAGAACACACTAAAGCCATCACACAGTTTGGCTTCCCACAGATCGC…
>XR_310809.3
[truncated: 883 more rows]
