# Supplementary material for: Integrative Analysis of Methylome and Transcriptome Reveals the Regulatory Mechanisms of Hair Follicle Morphogenesis in Cashmere Goat
Source: Cells. 2020 Apr 14;9(4):969. doi: 10.3390/cells9040969 (PMC7226977; doi:10.3390/cells9040969)
Supplement: Supplementary file 1 [file cells-09-00969-s001.zip › cells-729398-supplementary/supplementary file/Appendix A/Additional file 3.xls]

## Sheet: Novel_lncRNA
Additional file 5: The sequences of novel lncRNAs in E65 and E120 skin of cashmere goat
>LNC_000001
CTAGCCCAATCCCCCCCCCCCATCTAAATTACCAAAACAGTCTAAAACAAAACATTTACCCCAATTAAAGTATAGGAGATAGAAATTTTAAATATGGCGCTATAGAGAAAGTACCGTAAGGGAATGATGAAAGAAAAAGAATTAAAGTACAAAAAAGCAAAGATTAACCCTTGTACCTTTTGCATAATGAATTAACGAGCAAAAAACTTAACAAAACGAATTTTAGCTAAGTAACCCGCCATAGCCTCACTATCAGCACCCAAAGCTGAAATTCTATTTAAACTATTCCCTGAACCACTATTAACCACATCTATTAATATACCCCCAAAAATATTAAGAGCCTCCCCAGTATTAAATTTACTAAAAATTTCAAATATACAACACAAACTTCCCACTCCA…
>LNC_000002
TTATGTCTTTATTACATTAATACTGATATACGTGCTTAATATGCATGTGGAAAATCGTTTAATGTACTATATACATATTATGTCCTTGTTACATTAATATTATGTACGTACACGTGAAGTAGATCATAAAATGTAATGTACATACATTACGTTTATGCTGGATTAGTACTGCACATGTGTAGGGTAGATATATAGTAAACTATATGAAGGCTGTATGTCCGCGTTATATGGATGTTAGTAAATGTATTTGTGTGTAGGCGAGCGGTGTAATGTACTTGCATACGCGTAACATTGTGTGGTGTTGGCGTTTGTGTGGGTATCTAAGTTGGGTTAGGATTGGGATGTTTTTATACGTGTGGGTTGTTGGCATGTCTGTAAGCTTGTGGAGTGGGAAGTTTG…
>LNC_000003
GTTTAATGTACGATATACATATTATGTCTTTATTACATTAATACTGATATACGTGCTTAATATGCATGTGGAAAATCGTTTAATGTACTATATACATATTATGTCCTTGTTACATTAATATTATGTACGTACACGTGAAGTAGATCATAAAATGTAATGTACATACATTACGTTTATGCTGGATTAGTACTGCACATGTGTAGGGTAGATATATAGTAAACTATATGAAGGCTGTATGTCCGCGTTATATGGATGTTAGTAAATGTATTTGTGTGTAGGCGAGCGGTGTAATGTACTTGCATACGCGTAACATTGTGTGGTGTTGGCGTTTGTGTGGGTATCTAAGTTGGGTTAGGATTGGGATGTTTTTATACGTGTGGGTTGTTGGCATGTCTGTAA…
>LNC_000004
GTTTAATGTACGATATACATATTATGTCTTTATTACATTAATACTGATATACGTGCTTAATATGCATGTGGAAAATCGTTTAATGTACTATATACATATTATGTCCTTGTTACATTAATATTATGTACGTACACGTGAAGTAGATCATAAAATGTAATGTACATACATTACGTTTATGCTGGATTAGTACTGCACATGTGTAGGGTAGATATATAGTAAACTATATGAAGGCTGTATGTCCGCGTTATATGGATGTTAGTAAATGTATTTGTGTGTAGGCGAGCGGTGTAATGTACTTGCATACGCGTAACATTGTGTGGTGTTGGCGTTTGTGTGGGTATCTAAGTTGGGTTAGGATTGGGATGTTTTTATACGTGTGGGTTGTTGGCATGTCTGTAA…
>LNC_000005
CCTGTGCCAAGGTGGGGGGAAGTCAATTTGAGTCACTAGGAAAGCCACAAAAGGACCCACTACCCTGtgtatttttgtgattttttgcTTCTATCTCTGCAAGTAATAACTCAACATTGTCATCACATGCAACTAAGGTAAAATGAGGTAAACTGCTCTGCAGTGAGTTCTTCTACTCAGAAGGCAGTAGGTGATCATGCTGGAAGTCACATGATCAAGGCTGCATCTCCCATCATCCCTCGGGGCAGTGATATGGGATAGTGGGTCTCTTTGaggactttcaagcctgaggggGGGGTGGACAACATATGATTCATTGCTGGCTGGGGTCCGTGTCCGGAGTCAGCTTCACGTAGTTGGACGGGAAGAGCCCCACCTGCCCGTGGACTTCGCCCTTCC…
>LNC_000006
CGGAGATGAGCCCGTGGCCGTGGCTGGAGTGAAGGCCGATCTCTGCCTCAGCTGCCCGGCACTTGGCACGGTGAGGGAGGGCTGGGCTGCCCACGCATCCCAGCTGTCGGTTTCTGGCTTCTCATTCGTGCTGGTGGGCCACGTGGAGCTGAAGTCGGCCCAGTTGTTGGGGGTCTCAGAGGGCTCTGCAGGGGTTGCAGTTGAAGGGGCGGGGGTCTCACGCACAGCCACTTTGGGTGTAGGGGTGGAGGCCACCTCAGTCACTGGTTTGACTGGGGCAGGAACCTCGTTTTCTGGGATTTTCTCTGCGTAGTTTGCAGGGAACCATCCCGTCTTTCCTTTTAATTCTCCTCCAAGCCATCCCGGCTCTCCAGTTTGGCTTTCGTCCACCATGACTAT…
>LNC_000007
CCTGAAGCAAGTGGCATTAGCCATGAGGTCCTTTGGTACAAGGCCCATTGCTTGAAGAACCACAGTAGCTGCTGTGGCTTTAGCATGCTTCTTATTAGGGCTGGCAAAGCTGGGCTGGTAAGCGCTTCCATTTATCAATACCCTAAAGAGAAAATGTTTGCGATGATCAGGGCCACTATCATGGACCAAGAGAAATTCAGGTGGTTGCCACCTTCTCTTATTACAGATTTCCATCAAGgcagatacaggatgcttgcctgcagagagaaaaataattaattatctCCATGCCTGTGGCAACAAATTATGAATtcaaggggagggtgggacaagaAGAAATTCAAAATCGTACTCACCTGAtagatctttcattgcagcagaGAAGTTTCCGGACCTCTT…
>LNC_000008
tactttggccacctcatgcgaagagttgactcattggaaaagactctgatgctgggagggattgggggcaggaggagaaggggatgacagaggatgagatggctggatggcatcaccgactcaatggacgtgagtctgagtgaactccgggagttggtgatggacagggaggcctggcgtgctgcgattcatggcgttgcaaagagtcggacacagctgagcggatgaactgaactgaacacagctgCACTAGCCAAGTTGGTTGAGACTGGGATGTGGAACCAGGATATGGAGGGCCAGCTATAAAGGTATGCTTGGATTTTTGACTGCACAGTGAGTCAGCACTCCAACCCCCGAGTTATtgaagggtcaactgtatatgaTTTAAAGACACACACT…
>LNC_000009
GAAACCTTCACACAGACTCTCAAgtgtctattcatttatttacagtttttggcctcactgtgcaacAATGTAGGATcgtagttccccgaccaggggtcaaacccgccaTCTCCAGCaccagaagcatggagtcttagccactgggtcaccaggctGATAAAAAGTTAGTGAAACAGTCTTTTACTTCtagtttggaaaaaaagaaagtcccTTAAATTACTAGAAAACTATTTGCAGGATTAATCACATTTTAAGCCAGGAGACTGGGTGTCAAGGACCACTCAGTGTCCTTTGATGGGAGAGGCTGGGACAGGTTCCGTGACCTGTGCAAAGGGCCCGAGGTCCTTGCCAGAACCAAGGAGAAGACCCCGTCTCCTGACCACCCAGCCCAGGCAACAA…
>LNC_000010
GGCTGGGGAAGAATCTCGAACATCACTTTCCGTTGTTTCATTTTTGGAAGGAtcgatgctgaaactccaatcctttggccacctgactcctTGGAAACGACcgtgaggctgggaaagattgagggctggagaaggggacgacagaggatgagatggttggaccgcatcaccgactcgatggataagagcttgaGCGCTGCGACCGCGGACAACCAGAGGTCTCCCACCGAGGGCGTCTGTCCCTCCACCCCCGTCCCCGGGGCCGACGTTTCCCGCGCCGCCACCGCAGTCCAGCTGACGAGGCAGCGCCGGGacccctctctctctcacctgAGGCGGCGGGCAGCACCCACCTCCCGGcgaccagcatcagggtcgtcgCGCGAAAGAGGGCGAGCA…
>LNC_000011
ggaccatcagggaaatcacagtggccaacatttttttttcaaatcattaAGGCCTTTAAAAAGTGGCAAGTTCCCAAGGTTTTGCCACATGAGCATTTGGAGTTCAGCTCCTTGGTGGTGTGGATGCTGTCCCGGCGTCTGCGTGAGCTCTCCATCTGGGGTTTACTCAGGCGCTCTCGGCCCGCCCTGGCTGGCTTCTCTGACTGCCCTTGTGGGAAGATAGGACAAGGAGGGGGTCACTGCGCCCGGCTGAGTGTGCTCCCTCCTTGGACATCAGCTGGAAGGACCCCTGCCCATGTCAGGTCCTGAGACCGCAGCCGGCCCCAGGGTTCGGCTTGCAGCTTTCAGACACTTCTGTGATGACGCTCAGTTTGTCAAAGACTTCATTCTCATCAGAGA…
>LNC_000012
CCACGGTTCAGGTTCATTCTCGATTCTTGGGGCAAAGAAACGCATATGTAAAGAATTAGCAAGTGCTTCTACTTGCATTCTGGGAGGTCCGATAGTGGTGTCATCCACAGGACAGAAGGTGATGTTTATCCAGTCTGAACTCTCATCAGCAAATTCAGCCCTGACTCTCAAGGTGTGGTCACCATACTTGGAAAGACTTGAGAAATCGCATTCCGTCGACAAAATACTTGTGCATCTATCTTGGAATTTCTTGTAACTTTGGTACTGAGCTGTGAACGTCAGATTCCCCTTGGGAAAAGCAGGTGACTCCCATCGTAGAATATTCTTGAAATTAACTGAATTCATTCTGACATTTTCAGGAGGTGGAATCATTCCTAATGCTGACATCAGGAGGCAGCC…
>LNC_000013
CTTTGGTTCTAAGTACAAGTGTGTCAAAAATAACTCTGGGGTGTTTGGGCATTCAGTGTAATTTAAAATGGAGGAGTCTTTTGTCTTGGATTTTTTAAAGCTCGGAATAAAACACTGAGACTGACAGGGGCTgagtgaggagagagagaaaagctctATCACAAGGAAGGTCACCTCTTCCCCACTCCCCACATAACAGAAACACGATGTAattagcaagagaaaaacagagtgtCAAACCCACCTCATGATTGTGTACCATAATGTATAGTGAGTTGGTACAATTGAACGGTTTTTTAACTCCCATGATAAGATTGACTGGAAATTTCGGAATCTCATCTTTAAAGTGCAAGATTCATCTGAAAGATCAGGCACAACATACGAAATACCAAATACGAG…
>LNC_000014
GTGTGGTTTTGCAGGAGTTTGGTTAGGTAACCGGAGAAGTCGGTGAGCGCCGCTATCTCTTTGGAGCAAACCAGGACGGTGCAGTAGAAGAGACGCAGGAGCTGCCCCGGAGGCTCTACCTGCCTGCGGAGGCCGGGATGCTGCGCGGGTTGCGGGGCGGACGGTGGGCGCGCGTGGCCGGGCAGCAGCATGATGTGCCGCGCGACGGAGCGCGGGCGCGGGCCCGGGGCGCACGGGGGATCGCGGG
>LNC_000015
GACACATTCAGGGAGAGTGAGTGGGTGGGGTCTTGTCTACCTAATAACCCCAAGGAGAGGGTGGAGAACCTTTGTTCTGCGTCTGCGGCAAGTCAGAACACAGAGGCGTGATGCGGTTCCTTGGCAAGCTTCCACTGACTGTGGCAAGGGGACTGGGAGTTAACAGATAAGCCGTTTACGTTCCTGAGGGGCTGAGTGGATTCCTCACCTACACCACCCCTCCACCCACACTCCGCAGGAGTCTGATGAGCCTGGATACACAGAGAGCCTGCAGAATAATTTTAGGGTCAACCTCAGATCAAAATGGATCTTGGCTTCTGAAAGGCAAAAGATGAAAGAGGCAGGCAAAAGGGCGCTGGCTCCAGACCCTACGATCATCACTTGCAGtgggtcttcatt…
>LNC_000016
TGTGGTTTTAGTTTTCCTATTTATTGAGAATTACACCTTCCACTGAGAGGCATTGTTCCAGAGATTAAAGTTCATAACGTATTTTTAAAACTCGTACACTGGCaatcaaaattattttaccaTCTCCATTAAAGAACActgttttgtgtttccatagaAATCGGAAGCTTCTGAGGATTTCAGTGTCATCAACTGGCTGGCGAGAGCAATCTCTCATGCAATGAGATGGCTTATtgtttatttcaaataataagtGGGAACAACAAGCGTGTTCTCAACAGAGCTGGCATTTGAACATATAAGTTCCCATCTTCCTGCTTTTTATTCAGGTCGAGAATCTGAAAGAAGTTACAGTGACTTCTCTCAAGTCATTTTATCATCAATCTGGAACCAGAGATA…
>LNC_000017
TAATAAAAGAACTTATTATTTTGGACTGAAGATTTGTATGGGGGAAACCCATGATCCCATGAGGTGACCTGAAAACTTCCTTAACTGCGATGAcaaagtcttttctaaagagGACATCACAAAATAATGAGAGGTTGCTATACAAATGGATGCATTGAGTGAGAATGTAGAGTCTGTATGAGACATGGTCCACAAATTCCTGGCAGAGGATGTACCTATAGGTCTTAGAGCTCTGAATGACATCAAGCTTTCTTTACAACCAACTGAAACTTTATCTTCTGACATTGTATATTCTAGACATGACAAGAACTCATGGGTGTGGGGGGCTCTGCATGTGGCTTTGGCAGTGGCTGTAATATGAATTCAGAAGTGATCCAGGACCACGCTGTGGTTAATGCT…
>LNC_000018
GGGAATGAATGGTATGCTCTGCCAATTACTGACAGTATATAAAGGTCCAAGGGAAGGAGAAGACACACACACTTCAGAAACATCCTCTTGCAGTCCACCTGAATCCTCTTCCCTTGACAACATGTGTTGTAACTACTACGGCAACTCCTGTGGCTATGGCTGTGGAAACAGCTATAGCTGTGGGTTCAGCCCCTATTATAGCTGTGGTTATGGAACCAGATATGGCTGTGGATATGGTTCAGGATATGGCTGTGGATATGGGACAGGATATGGCTGTGGATTTGGCCCTATGGCTGTGGCTATGGCTCTGGCTATGGCAGCTACTGGCCAGTTTGCTACAGGAGATGTTATTCTTCTTGCTGCTAGAACATCACCATCTAAGCCCTTTCTGCTTCTGAG…
>LNC_000019
TAAAGGTCCAAGGGAAGGAGAAGACACACACACTTCAGAAACATCCTCTTGCAGTCCACCTGAATCCTCTTCCCTTGACAACATGTGTTGTAACTACTACGGCAACTCCTGTGGCTATGGCTGTGGAAACAGCTATAGCTGTGGGTTCAGCCCCTATTATAGCTGTGGTTATGGAACCAGATATGGCTGTGGATATGGTTCAGGATATGGCTGTGGATATGGGACAGGATATGGCTGTGGATTTGGCCCTATGGCTGTGGATATGGCTCTGGCTATGGCAGCTACTGGCCAGTTTGCTACAGGAGATGTTATTCTTCTTGCTGCTAGAACATCACCATCTAAGCCCTTTCTGCTTCTGAGATGAAGTCTCTAAAGATAATGCCGATTCAAGGATTTATA…
>LNC_000020
GGAGAAGACACACACACTTCAGAAACATCCTCTTGCAGTCCACCTGAATCCTCTTCCCTTGACAACATGTGTTGTAACTACTACGGCAACTCCTGTGGCTATGGCTGTGGAAACAGCTATAGCTGTGGGTTCAGCCCCTATTATAGCTGTGGTTATGGAACCAGATATGGCTGTGGATATGGTTCAGGATATGGCTGTGGATATGGGACAGGATATGGCTGTGGATTTGGCCCCTATATGGCTCTGGCTATGGCAGCTACTGGCCAGTTTGCTACAGGAGATGTTATTCTTCTTGCTGCTAGAACATCACCATCTAAGCCCTTTCTGCTTCTGAGATGAAGTCTCTAAAGATAATGCCGATTCAAGGATTTATAACCCACGATTTCCACTTGCAAGAAA…
>LNC_000021
cccatttattCACAATTTATtaggaaaatagaaacaaatttaggataaaattatgaaaatgaatCTATACCAAAATCATCTCAATGTGAAGAGGAAAATGAGTTCATAAGGTGAATTTCATATTCTTCCAGATATCAAGCAACATTCACGCCTTTAGCAAATCATATCAGAAGTCTGTAGTGTTGTGCATCATCTGAGGGTGAGGCAGAGAATTTTGGGGTCCAGAACTGGAAAATTGGAGGGTGAGAGTCTTCCATGGCATCCTCAATAGTAGTAGCCAAAGCCAGAGCCATAGCCAGAGCCACAGCCAGAGCCACAGCCATAGAGAGAGCGGGAGCCATAGCCGTAGCCACAGCCATAGCCACAGCCTAGCCTGCGGAAGCCAGAGCCGTAGCAGGA…
>LNC_000022
GCAAAATATCCGTGGAGGGGACCACACCCACAATGAAGGAGTATAAAAGTCTGATGCAGCTGGTAATATCCATTCTAGGCAGAGTCACTTTTGACATCCAACCAAGTCCTCAAGCCCTGACACAATGAGCTACTACTACGGCAACTACTATGATGGCCTTGGCTATGGCCTCGGTGGATTTGGTGGCCTGGGCTATGGCTACGGCTCCACCTGTGGTCTTGGAGGCTATGGTGGTTATGGCTGTGGCTACTTCCATCCTTCTTTCTATGGGAGATAGTCATCATTTAGATTCTTTTGTGAACACAGTCCACAGCTTTAATATTATTGTCATCAAGTGATTCTGTTCCTTCTTTCACTATCATTAGTGACATCTTCAAGAGCTTTTCCTGAGTGCCTGCT…
>LNC_000023
gaaCAACATTTCCCTATTTGCTCCAGCTCCCAGTCCCTAgaggagaaggcatggcaacccactccagtactcttgcctggagaatctcagggacagcggagcctggtgggctgccgtctatggggttgcacagagttggacacgactgatgcagcttagcagcagcagcagcagcagcatccagtcCCTGGAAACCATCACTCTACTCTCTCTTTACGACTTCTGCtcttttagattctgcatgagttggtgatggacagggaggcctgacgtgctgcaattcatggggtctcaaaaagttggacaagactgagcgactgaaatgaactgaagtgaattgacCTTTTATTTTGCCTTCCTATACTCCCTCATGTGGCTCAATCTGTTGCTCCACCCTAC…
>LNC_000024
GGAAAATAATGTTTTGAAACGAATTATGATCTCTAAAAACATCTGGTAAAGGTTTGCttgcattatcttatttaaaagaaaatagcccTTCTGTCCAGCTAGACTGACAAGCATGCAATTCATTAGTGTAGACTTTGGCCGTGTGTGTAATAAGGAGAAGCAACAGATTTTACTCGCTacccctttaaaataaaaaatcttttggcCAGCGCACAGCAGTCACCAGCCTCTTACGCTCACATTGAATCATGTCAAGTTAGGACGAGCCCTGTCTCTTCTGATACTGGATTCTCAGTTTCTCCAGTTGTTCTACGCACTGGGACTGGGCCAGCTTCAGTGTCCGATTCTCCTCCGTCAGTGCCTCGAATTCCCGGGCCAGCTGAGCGGCATCCAGCTTCT…
>LNC_000025
gagggtgggatgatttgggagaatggcattctaacatgtatactatcatgtaagaattgaatcaccagtctatgtctgacgcagggtgcagcatgcttggggctggtgcatggggatgacccagagagatgttgtggggagggaggtgggaggggggttcatgtttgggaacgcatgtaagaattaaagattttaaaatttaaaaaataaaaaacaaaaacaaaacaaaaaataaataaataaagtgctgtatataaaataacagACATGTCTACCAGTGTCATTCAGACTTCAAACTCAATAGTCTAAAAGTTAAAATTAGACAAGTACAGTTTTCCTCCTAATTACCCACCTTGGCTTGCTTCTTGGCttgcttctttgcttttttctgtaAGTGCT…
>LNC_000026
CAACTAtctgtgaataaaataaaaaataaaataaatcaaattgcCACAAATATCACAAAATCTAgactatatatatctttatactgggaaatgcatttttatttaaattttattagaacTCACCATCTGGGTGTGTTTATAAGAGGGGAAATTTGTGACTATAATTTCAATTTCCCACTTTCCATTGAATAGATTGagttttctc
>LNC_000027
GCAGGGACGCAGCAGCCAGGGCTACTGCTGTGACCGGCTGGGCGATTCCGTGCAGCTGCATCTTCGCGAGCTTCTTCTGTTCACACTCTGTGACCAAACGGTTCAATTCTGCTGCACTGTATCCAATAAGAGTCTTCAAGTCACAGACAAACTTGTAGACAAACCTCTTGCCTTGAACTTTACAAATCATGTCCCCATCGTAATAAtacCTTAATGCACGACTAAGTTTCTCATAGTTCATTGTAGGTTTGTTTTTACGTTGTCCCCATTTCTGTGCAACCAGTTCAGGCTGATTTAGCTTAAATTCTCCTTCATCACCAACCCAAGAAATGCAGTCTCGAGCATCCTTGTCAGTAAGAAGTTCTAGCAAAAACTGCCACAGTTGGATCTGGCCATTAT…
>LNC_000028
CTCCTTGGTCAAATAAACTTCGTTCTGGATCCAGctgGATATCTTGCAGGCAAATTTCGTGAGCATCCAAAGAACACTGTAGTCTTGGTTCTAGTAGTTTCTTTAAATTGCCTATTGGCTCATTGATGTCTATGGCCTGACTTACACATTCAGCTGGAGTGTAGGTCTGTTCTACAATACTTTCTTCTGTGCACTCTGCTTTCTCTGTTCCATCAATCTCGATTTCTATCAGCTCCTCTGCTTCTCTTTTCGTCATGGCTGAAGTATTTCAAAAGTTCAGCCCCGCTCCGGATTCGGCCCCGTCGCCCCCGCCCGCGCTCCAGAGCCGGCTGAGAAGCGCAGCGGCGCGGGCTCCACGTGCAGCGTCTCTCCCAGTAAGACCCGCAGCTCCCACGACTC…
>LNC_000029
gggtggccatttccttctctcgGGGATGCTACCCACTCTATtccattgttgcctggagaataccatggacagaggagcctggtgggctacagtcacagtGATACTTATAAACATTTACACATATAATCTATATACAGAGTATACTACACAAGAATATAGGAGAGTTTGCCATAGATGCTTTTACTGCTACAGACAACTTTGGTATGCAATATGTTCTCC
>LNC_000030
GCCACTTTCTTTCCTGGTGCTTTTTGAAATCCACAGTGTGGACTGGTTTGGGCTAGTTTTTGTTCTTCCTTTACTTTTATGCAGCATCTGGAAACAGCAGGTTCCAAAAGCAACCAGGATCAGTAAGAGCAAAGGGATTGTTGGTATAACAACATAGATTAGATTGGGAATTATTCCTGCCTCAGTAACAACTACATTTTGATGCGTGTCTCCAGGTTGGTTGGTAAAATACGTCTTTTCTACAGGAGCTGTTGGATTAATCTCTGGTTCATACTTGCAGATGTAATTGTGCTTCATGTTGCACCTGTCGTCATTCCACTGGTAAAGGTAGGGGCCCCCGAGGCCAGGGTTGGCCGTTGGCTGATGATACATCACAACACACTTCTCACTTCCACAGGA…
>LNC_000031
actttctgccataagggtggtgtcatctgcatatctgagAGCAATAATACTTTCAGAGCATGTTTAAATGCAAATGTTTGACAGGGAATTTACTGGCATATATGAGCAGCAGCCTCCCTGACTTCTATCCACTAGATGCTAATAGCActctcaccccaccccctgcccccacccccagttgaGACAAACAAAACTATCTGCAGAcactgccaaatgtcccctgggggtCAAAATTGCCTGCACTTGAGAGCCACTGCTCTGAACTATAATATATAAACTTTCTAGTTAATGGAGTGACATTTCAGAAACAGCACTGAAAAC
>LNC_000032
GGGTCATAGCTAGTTTACTCTCACCAACTttccttctttttaaTTTGCTTCGAAAAccaaatgaccatagaatggtcgacactgagttcttcagcaactttttaggtagttgtaagaggatcccTCTCAATTCATAGTTGTCAAATTCCTGTGGCCAGCCATTGcattcctcatcttcaaggctctgaTCTCCTTTGCAAACTTCTTGAACCCC
>LNC_000033
GCTATCAGAGAGAATATAGCCACATTTTTGCATAGCGGTTTAAATTATGCCAGCAGAATAATTAATGGAAGGACCTAATACAGGGAAGGGGGGGTTACAGGAAAGAGGGGAGGCTATGTTAAACAAAGTTCATTACTGCATGATGTAAATGAGTTTCTCACCAGTGATGTCACTGATTGGCTGAGCTGCAGAGCTGGCTTCGAGCATGGCCGGATTGGCTGCTAGCTCTTCTGGTGCCTGCCTGCTTGGGCAGCGGTTGAACCAgatactttctgtctctcttgttGTCGTTTGAAGCAAATCTTGTTCAGCCCAGCTGTGTCTCCATAGTAGTGGCACCCTAAGAGAGTCTCCCTCCTGCTTCCCACAGCCCGTCTGTGAGGCGGTCGCTGCTGTGAA…
>LNC_000034
GCTAAAGTCTGTAGAGTCAATTTGTCTTTTGCggttattaaaataaaagttaaaaattatagcAGCAACAAGCAAACCCTGTGACAGGAAGGCAAGGGCTAAGAACTAAAAAAACATTTATACAGTGTGTTCAGGGAGAGTATGTGCAGTTTATCTTCCATCAGCAGGAGTTCGACTGAGGGACAGCATGATTCGGGTAAATCGCTCACAGAGTTCATGTGTGGAGTACGGAGGTAACTTAGGCGGCTCATGGAAACCTTTAACCTCCGTAGAACAATCGAGCAGCTTTGGCAGAAAATCTGTCAGCTTCTCTTGGAGGTTTGATTCCATTTCTTGTCCAAGATAGGAACACCATCGATTTCTCATATCTTCCACAGCAAGTAtgtctttctcttccat…
>LNC_000035
GGACTATGAACTTCTAAGCGCTTTTCAGAAGCCACACCCTACCAACCCTTCAGGTATGATTGGATAGCCAGGATAGACGGGAACTGTGTATTTCCATTTCCAGGTGGCTCACatgataaggaatccacctggcaatgcagaggagacataggttctctccctgggtcaagaacctctggaagaggaaacagcaacccactccagtattcttgactgaaaaatcccatagacagaggagactgcaggctactgtccacggtgccgcaaagagttgggctgagcagctgagcatgcacgtACACTACCCCTGGGTCAGTTTGggcctgaggaaaccaaagcagataCGACTTTCCAGAACCATCTTGTATTCCTACTCACTGAAGTTTTATTAGATGTATG…
>LNC_000036
GGGAACTGTGTATTTCCATTTCCAGGTGGCTCACatgataaggaatccacctggcaatgcagaggagacataggttctctccctgggtcaagaacctctggaagaggaaacagcaacccactccagtattcttgactgaaaaatcccatagacagaggagactgcaggctactgtccacggtgccgcaaagagttgggctgagcagctgagcatgcacgtACACTACCCCTGGGTCAGTTTGggcctgaggaaaccaaagcagctATCAATATGCTTTCATCATATATTTTGAGTCTGCTGTTTGAGTGAAGCAATGAAAGATACCTACAGCACCCAAAGAGAGCTCAACTAATTTTTGAAACATTACAAAGTTGTTTTTAAATGGAAGCATATACTGA…
>LNC_000037
gaggagggacgGCTGCTCCGGAGTGGGGGGTGGAAGAAAACCGGGAGCAGCCTGAGCAGCAGGTCCGGGGGTAGACGCTCAGCTCCACTGCCCTCCTCACTCAGGCAGACGCTGCTGAGCTCCCCCGGGTTGTTTCCCAGTCCCGCTGGGCGGAGGCTGCCGTCTAGACCTGACTCCAGAATTTAAAATGCAATGGCCAGAAGACAGGAAAGTGTCACTAGAAGAATGTGGACATGGACTCCAGGACTGCTGCTAATGACTGTGATCTTGTGGAGTCAGCAGGGGAATGGACAAGGC
>LNC_000038
gtaaaaaTGAAGTTATGTTTTAGTTTGCATTAGCAGTTGGTTATAGAAAGATTATATCTTTAGAGCCCTTGACTTGAAGTTGATTAGTCAACTTTGTATCTTTGATCAGTAAATTGGCTTGGTATATAAGCAGTGCAATGCCATATCTCAGGGGCAAAATGCTAAAGAACTGTTTTGTTCTCTCCTGTTGGCTGATGACTGAAGCAAAAAGTCAAACACTTCCCTTTCCGGAAGCAAGATGAAATGATTTGTTCCAACAGTGAGGGGAATAGGGAGGTTCTTCCTAGGGATAGGGATCAAATAACAATGATAAAACcccagtaaaatttaaaaaatggtattcCAATAAGAGGAATGAAAACGACAATTTGTACACTCTGATTGCACTGAACATTTTAT…
>LNC_000039
AAAGAATGAACATTTTCATTGTGGTTCATCTTTTCCTGACAAGGTAACTTGttcaaaaagaagggaaaaaaaaaaaaaagtcaaaccaaAAATTAAACCATGTATTGATAAAagcaagacaaaaagaaaaagagagagagttgcACAGTTGGCAAAGGCTCAGATGagggaaagaaataaacaaaaatgcttTTCTTCAATGTCTAGGACTCATTCTGCTTTCCCAAGAAAAGGCTCCAAACCAAAGTCAGCTGGAGagcactttctcttttccttccacaTCTAACATGTCCCACTGCAGAATGACAGTCCCTGGCAGCATCTTTTCCCAGTGGGACCATGGATTCATGCTCCAATTTAACTTGATAATACTGTGTGTTTCAGTACCACGGTGACTCC…
>LNC_000040
gcccattccagtattctggcctggaaaatttcatggactgtatagtccatggagtcacaaagagttggacacgactgggtgactttcagtcactcactcatcattttaaagaatttcttcGAATGATTTTGAgactgataatttttaaatttttctaacaGTTCATAAAAAGTGGTACAGATAAGATGTGGGTTAATAGCACACTGACACCAGAAAAGAGAGGTGGGGGGAGAGAAACACTGTCAGGTGGTGTGATGAGTGAGTGATTTATAGTCGTGATGAATTGAATCTCTTCCAGAAGATGTATATACTAGAAGAGTGGTTTAAATGTCACCTGTCTTgctaaataataaatacttaagaaattaaaatgggaaagaaacacTGTTGTAAATCTTT…
>LNC_000041
GTCTGATCCCAGGAACATTTTGCAATATGAGATACCATGTTATAGGTGCATAATACAACTCAATTTACACAGAAAAACAGGGAACTATTATGAAACTCAAAAGCACATACATTCAATTGGTTTACATTTAATAAAGGTTATGATGAGATTCTTTAGGAAAAATGAAGATGTGTCTCTGATGGTTTGGAGATACTAAACTGGAAACAAGAGTATTAACAAATTTCTTAAGGCCCTACCTTTTTgacttcaggaaaaaaacaagTCAATTACTTTATAAATTCACTGAAaagttgaagtcgctcagttgtgtctgactctttgcaaccccatggactatagcctgttaggctcctccgtccataggattttccaggcaagaataatactagagtgaattgt…
>LNC_000042
GGAAGGTTAAAGTACCACAAAATAATCGAGATATGCACATTGTAGGTAAAACACTTTAGCTATGATTGAAACATAAGTATAATTACACACAGGAAAAAGATATTATCAGCAGAGAAAAAAATGCCTTAAGTATGCTCTATATTCTGCCAAACTGATGGACACGAGTGGGCTCTAATATCATTATGTTTAGAAATGGCTTCATCCAAATCCAACTGTACACCATTAATGTTCACTTCCATACAGCCTTGATAAAAGGCATTCACTGGTGTGGCACTGAATGGAACATCTGGAAGGCCGCCCAGGTAAGTGGCCACTGTTCCTTTCATTGCTTCATCCAAGATGGCAAATTGTCTTTGAAAGTCTTCAGAGTGGAAGCTATCCTTTCTAAGTTGAGTCAAT…
>LNC_000043
CTCCAGTCGTCATTTTGACAGTCTTTTCATTCTTAAACTGAATTTCAATCTTTCCCTCACGAAGCGCAATCAGGAACCAAGATGAGTGATCAGAAGATTCTGCATACAGGATAACACCTTCTGAATCATATGTCCGGAAATCAAATTCAGCTGAAAATCTGGTGGTTTCTGGCAAAcgaaattttaaatacaaaacgACCCCTACAAACTGCTCTGCCAAGTAAAgcaattcataatttttttcaaggTTCAAAGGAAGGCACACTGGAACAGCCTCACAACTCttctgatcttgggcaagtttgAATCCCTTCTTTCCGTCACAGTAGCAAGAGTAACCTCCAGGGTAATTGACACAAAGTTGAGCACACAAGTTCTCAGAGCATTCATCCACATCGT…
>LNC_000044
CTGGTTCTTCTACAAGCATATAAAAATTCACATCATTTTCAGTTAGGCTAGAGGCTGCGCGTTTGTCTTCTGACATATCGTTCCATGATTAAGACTTTCTTCTCAGCTGGAGTCCACTCGAGCTGACACTTACACCACAAAATCTTTCACTCCCCTTTAGCTCTCCTTCTTCTCCGCCTGCTTCCTCTTCTCAGCTTCCACCTTTTGCTGCTTTGCTTCCAATCGTTTTCTCTGGTAGACTTTGACTCCGGCAAACGCCAGGCAGAGGATGAGTGTTTTCG
>LNC_000045
cttaaaattttattttgcatggGTATATACAGTGTGAATAACGACCATGCAATCCAAAGTAGTTTTTATAAGCTTTGCTCTTCAAACTGGGGTTAGTGTTGCTGTTGGGCAGGAAGTCCTCACTGACAAATTATACTCATGAAGTGCAAGCGAGGAGGACGTGCTGGTGCCAAAGATTACCAAGCGGCCCTAAGGAAGTCGGCCCCCAGTTCTCACAGCAAAGAGGACCAAGAGCTAAAAGTACCTCGGGAAAATCCAACAGCGCCAATAGCATCCTCAGATATAAAGATCAAGCCTGTAAATTATCTATCTGTGGCGCTCAAAAGTGAGAGAATTAAACAGAAGGCTAAAGTGTGGTGTGCCTTCTCACTTCCTCTTCTTGGTGGAATACAGCTTTTC…
>LNC_000046
ctgaattaGAAGACATTAAATAATGCTGACACACACCAGGAGGGGACTAGGCAAGGAAAGGCACATCATTCCACCACAAGAGATAAAGACCATAGTCGGAAGTTAATGACCAGCCAAAGCCTTAGGTCTTGTGGTAGTTCTAGCTCTGGAGGGTCATTACGGTGGAACCTTCTTTATGGTACTTAGCTGAAATAAACAGCAGTTGGAAAATTTTACTCGGTGACCTCAatgtattatttaaaagaaagcagTCTTGTAATAACTCTGGTGTGTGAGGAGAGAAGGAACAAAAATCCAGAAAGGTTTGCTGATACTGGAAATCCTACTGAcatattaaagattaaaaaaaaaaaaaaaaaaagtaaaataaggttAATCGTCCTGACTGGCTGAACTGGA…
>LNC_000047
GGGTAAGGTCACATCCACCACCAAACCACCACAGGGTGTTACCGTCAGCTTCTTCCACCTCGAAGTATCTGTAGTTGAAATGGATAGTAGGAGTATGAGGATTCTTGGGGTGAATGACAGAGCTCACGCCCATGGCAGAAAATGGCAATTTACCATCTTTTGTCTTCAGTAGTTTTCCTCTGCTTCTCATTTGTTTTGCTGCTTCCTCAGAAAGATTTCCATGAACGACAGAAATGCTAACCCCAGCCTTTTCAAAAACATGCCCATCTTGAAGTACACAGCTGATGCCGCCACCTCcttccttcctctcccaccGGTCCACAGAGAAGCGGGCGCCCCCGTCCACCTGTGCCAGCGCCTGGCACACCTGGGCCTGGGTCTCCAGTATCAGCAGCTCCA…
>LNC_000048
CCTTCCTGTACTGTGActaaattttgcttttgtttgtggtAAGCTGACCTATTGTGAAGCTGAAATTATAAACACACATGGAAAAGCAGCTTAAATGTGCTACTTACTAATAAGCATAAAATGATGTAGAAGcatgacacattttaaaaactaccTTCTGGAGTTGGGGTGATGACAATAAAAGTCACTATTTCCCGAGGGCATGTGATGTTATACTTCTAAATGCTTCACATTGGTGCACTTGATTACCTTAATCATCCTAAATGGTTCTTAAGTGTTAATGCAAGGAACACTCTTTGCAGGAAGTACTGATATTAGTCCCAACtgcagtgaggaaactgagaggcTAAGTAATCAGCAAGTCAGTCTGgcaagaatgctggagtgggttgccatttt…
>LNC_000049
ttccaatgagtcaactcttcgcatgaggtggccaaattgcTGTGTCCTATGGTATGTGTGCAAACAGGTTTCATGTATACTGCCAAACAATTTTCTCAAGTTCCTGGGCCAATTTTCTCTCTCACAAGGAGCATGAGAGTTCctgtttttctgtctctgtaCCTGGTATtgacagtcttttcttttttgatgtagactttctttttgggataggttatctcactgtggtttgatTTAGATGCCCCTGATAACTAATGAGGTTGAAAAGCTTTTTCATGAATTTGCTACTTACTTGGATATCCTCTTTTGTGAAGGCCTTGTTTAAAAGCTTTATggagcatttttaaaattgggttgtctgttttactgttaatttttttattttgttttagtaaTTCT…
>LNC_000050
GTGAATTTGGGGGCACgacCTTTGGCTATTTTTGGAGGAGTTGTAGTGTTTCTGAGGTCATTGCTGCTCCGAGGAGGTGGAGGTTGAGTAAGTTTTGGAGGACGACCTTTAGGAATAAATTGACATCCGAGCAGTTCCATTTTCATGGCAATTTTCTGCTGCCATTGGGTAGGATTCACTCTAATAAAACGTGCAATAATTGGTGGCAAAAAGTTATTACGCACATCCTGGTGATAATCTTTGTTTCcttgaaatatCTTATCCTGGTCCACACCAGGCTCTCTG
>LNC_000051
CTTATTCAGATCTACTTGCAACCACTGGTATTCATCGGTGGCAAAAGCAGCCCAAGGAGGTCCAGGTTTTTTCAGCCTGGCCTTTTCAGGTTTCCAGCTGTTCTCTTGTCCTGTGTGGTCCGTCCACTCCAGCACAGATGATGCTGTTATTTGAGCATCAGCGATCACGCCAGATTCCATGCCCAGTGTTCCATAACAACCACTTGTCTTAAATGTAAAAAGACTTGTAGATAAGTGTCCCACCACGGACGTCACGTTGTTAGCCAG
>LNC_000052
CTCCTGATATCTCAGCAAAGGGGAGCAGACAACCAGCTGGGCAGTACTTGCTGAACTCAGGTTCCAAAAAACTTGATGCAGTGTCTAAACAAGTAATTAGatCTTGCTTTTCTAGAACTGAGTATGAAGCCAAAAAACCTCGTCCAGAAACGTGAATTCCACTCATGAACAGCACTGTGATTTCATTGCTTTTTGATTCAATTGAATGGTTCATTTGCAACCCCAGAC
>LNC_000053
TgtcattcttaaaattttaaaattcataatgaaTAAATTCTGGAAATGAAATCCATTCAACTCTTTTAGGTTTAGGAGAGATTATTCAACtctcatatatatgtacatagatTATAATAAGAATATTAATAACAACTAAAATATATCTGGTGCTTATTCTGTGTAAAATACTGTTCTAAACATGTTACATTTATGTAGATTAATTCATTGAATCTTTATAGCAACCGATAAGGTGAGTACTAGTATTATCCTCATTGAATAGGTAAAGAAACAGAGTCTGAGAGATTAAAATAACCAAAATTCAGCTCAGAAAGTTTGGCTGCGGAATCTGTGCACTTAACTCTGTTGTAAATAAGTGATAGTTTCATTACAGTTATTTAGTGcaaccttttttttctt…
>LNC_000054
agcagcagcagcagtagttttTTCAGTGGGTTTCTTAGGATCTAATTGTTACCACTGTTATTATCATTGTTATCAGTTTAACAAAAGTGTTTCAAGATTGttcatttttcctaaaaaaaCATTGATATTATTTGATCTGTGCCTAGATCTAAATTTTTATATGACCTTGTGAGCTacatttggcttcccaggtgacattagtagtaaagaacccgcctggcaatgcaggagttgtaagagacgtgagttcaatccctgggtcaggaatatactccggaggagggcatggcaacccactccagtgttcttgcctggagaagcccatgcacaggggagcttggtgggccacagtccataaggtcgcaaagagtcagacagaactcaagcaacttagctgct…
>LNC_000055
TGCAAAACCGTGATTACTTTGCACCAATCTAGTAACATCCATGGGGAATAGTAGCATTCGAGTGGAGAGGCCTGATAGTCAcaccttaaccaagtgatcaaaATTAAACTCACAAGTAGTCAAACAGACTGACATCATGTGCCTCTTGATGTTATGCATTGAGAAAGACATCTGTGATATCCTTGTCTCCAAAAATGCATAATTAATATTAAGGAAATATCAGACAAACGCAAAGTGAAAGATACTCTACAAAAGTGTCAGTGTCCTGATACACAAAGAAAAGCTGAGGAGCTATTTCAGGttaaagaaaaccaaagagaaaggaatattTACACGTATGTTTGATGCCAGTTTGGATCCTGGACTAGGAAAAAAGTTGCATTATCGAGATAGTTGGTA…
>LNC_000056
CTAGCTTCTCGTGGGCTTTTGCACGTCTAAAGAGAGCTTTCACATATTTGGGATTAAGTTCAACAGCCTTTGTACAATCTTGTGCCACCTCTTTCCATTTTTGCAATTGCTCAAAGGCAGCAGCTCTGTTTTGATAAAATGTGGAAAGGTCAACATTCTTCTCTGTAGGACACAAACTGATAGCCTCGGTATAGCACTGAATAGCTTGTTCATATTTTCCcgctttaaaatatttgttgccTTTGTTCTTGGCTGCTTGGGCTCTATCAAGTGAGTTCATTTCCAGGTGAGTACCGGGGCCATCGGGGTGTCCGCTGCCCGGGGCCGGACTGGCCCTGCCCTCCGGGGTCTTCCGTTCACTGTTGCGCTTCAGGCCGCCGGAGTCGCCTCGGGCCCCGG…
>LNC_000057
ctccagattcctctgtccatgggattatccaggcaagaatactggagtgggttgccatgtccttctccatgaTAGTAGTAaagctttctttaatttttttgggaAGGAATTAAAACCTGCCTGTGTGCTGAGTATGACAAATTATAAAGGTAGTACATGAGTGATTTAAGTTTGGGAAATGCTTAAAGTTTCTTTCAATAGCTGCTTTTGCAGATTCAGGTTTTCTTAAAGTAGAATGTATGTGTCAGCAACAGAGTCTTGAGGAATGGGGTGAAAGTTGAGAAACTTCTATTAAAGTCTTCATGTTAAGGTCTTATGTAGACAGTCTTATCTTCCTTGGCAGGTAGAGTAGGAAGACTacagattgattttttaaatgattgcttTGTTcagcctgag…
>LNC_000058
GGCTGTTGTCAGGCTTTTGGATATACCGCACGTGAGGACCTTTGAATCTGGGCTTCCCAAGAGGATCAGTTTCTCTTGTTGGACTTGAGCTAAAGTCAGTCATGTTATCAAGATCTTCTCCCGAGGCAGGAGCTGTTGGTTGCTTTTTATCTGTCTCCATTCTCTCCAAGGGGGCTTCTGTAGGTCTGAGTGTTGCCCTCAAGGGTGGG
>LNC_000059
GGGATCTCATTACCTGTTATGGGCAGTGCTGGAATCTTTTCTACCTCGGGTGTTTTAGACTCAGCAGGCAATGCCAAGGTTTCATTCTTAGCTAACTGTGTCTTGATTGCCTCTGAAATCTCGAACATTATGGAAGTGGGAAGTTTTACGGTGGTTTCATTAAGGCCTGGGATAACAAGGTGGACCACTATTGTTCCTCCATAGGGGGTCTTATCTGGAGATTTAGTTGAGGCCCTGTGTGTAACATTCTGAATCACTTGCTTGATGATTGTTACTGGGATTAGCTTTCTTGGGACATATGCTGgCACAGAGTGGACTTGGTCATAGGTACTTTGGATTTTCCCATTTACTTTGCTTTTAcTTCCAACAATAGTCTTGTGATTAAAAATCTTACTCCAA…
>LNC_000060
AAAAATCTGAAAGACACAAGAGCAGGCTTTAGTTCACACATTGCAACATAGAGGGAGTCAACAGGAGCTAAACTCTAAATAAGCACTTACTCTGGGCCAGGCCTGTCCTACGTAGCTGTGAACTCATCTCATCCTCACCCAGACCCTACCATGCAGCAGAACAGGGGCATAGAGAGGTTCAATAATTTGCCTCAACCCTCTGCTGTTTGTATGTGGTGGGGTGGATAAGACCCAAGGAGCCTCTCCCAACCAGGCTATGTTACTTCCCAAGCAGGGTTATCTGTTTTCAGGGGACTGCTGGGCATCATACGTCTTCTAACCTACCTTCCTGAGGCATCCCCAAGACACGTGGTCTCCATGGGTAGAAAAAAGATGCAAAGGCATGGTTTAAAGTTAGCA…
>LNC_000061
CTTTTCCCCAAACACTTCCATTTTGACTGATAACCAAGATATTTACACTGGAATCCCcattacaacattaaaaaaaaaaaaaaaaaaattcaggaccTGCTACAATCAGACCCCTTCCATCTCCACAATCAGACCTCTTCCATCTCTCCAACCTGATCCCTTTTGCTCTCTGTAGTGGGTTGATTGTGTCCATGCAAAAGATACGTCTaagtcctaacccctggtacCCAGGGGTTATGTGACCTCATTTGGAAATGGAGCTTttacagatgtaattaagttaacGATCTTTGGAGATGATTACTTTGGATTCAGGGtgagccctaaatccaatgactggtgttcttataagaaaaagagaaaatttaagatacagagacacagaggagaagGAATTTT…
>LNC_000062
CTTACATTTGATGTTCTCTGACAAAAGCTGCAAACTCAGGATCCCTGGCATAGAGTTCCAAAATTCTCAttctttcttggatttcCTCTCTGGAAAGGTCACTGTTCTCATACATTTGTCTGATCTCTTCCCTGCTCAGACCCGCAATCATCTCTCTGTCTGTGGAGCTGTAGAAGGGCCGCTGAGGGTAGGGGCCCTCATACTGCTCGAGGTCGGCCTCGTAACTTTCAAATACGGGGTTGTGCTTCACGGCTCTTTCTACGGACGAG
>LNC_000063
ggctcagtggtaaagaatctgggtttgatccctgggttgggaagatcccctggaacagagaaagactacccactccagtattctggcctggagaatttcatgaacggtatagtctatgggttgcaaagagttggacacaactgagcaacttttcactttcactttcaaggaaaagAGATGgggtattttgttatttttgctgaTAAATTTAAGAATCA
>LNC_000064
TTCAAGTTATGTTAAACTAGTGGTTTTATTTTGAGACCAATATGATAATTTGGAATcaaattctattttctctttctcagctATGGAGGCAAATCCGAAAAATTTCTCTGCTGCTGGGACTCaacttccttatCTGCATAATTAAGCTTCTGTGTTCCACAGACTGACTAAAATGTGTGCCCATTTCAAATATAGTCGTGATTCCATCCTCACACAAATTCATCCAAT
>LNC_000065
GCATAATCCAAGCATatttaatcagaaaatatttatgaaatattttgaatcaaatatttatgaaacttTAACTTCTATCTAATACATTAATCTATATCACCCTCATTTCCACTCCATCTATGAGATCCCAACAATTCTAataatatatcttatatattttaaataatgtacaATGACTTATAAAACTACTGCaagttattttcttctctgtgagcTGGCCAACACAAATGCTGGTAAGCGGCTTTCCAGTAATCGTATAGAGCATCTGTGTCATGTTTGTACAGATTAACTAGCTGCTGCTGCCCTTCTGTTGCTGTAAATGAAGCTTCAAAATGAGCTCTCGAATATCTTCCCGTTTGGTCTTTATTACATGACGAGGGAACCATTTCTCCAGATGAA…
>LNC_000066
CATCTGTATTTGAGGgCTGAGACACCGATTTCATCTTCATTTCTTCAGTAGTAGCAGCAGGGAAAGAACAAGTTGAAGCACAGTAATAATGAATAAAAGAACTTTCTTTGGAAGACAGGTTCTGAAATAAAGGAAGTGCCTGAACCCAAgacaatggataagaaagctctaATTCTCCATTGGTTGTACTTATTTCTGTCATAATGTCTTTCAATTTCAATTCTTCTCTCTGTGAAATAGAACTGTGTAGCTCAAGGAAAATGAATTCAGTCGATTTtgctatgaaagaaaaaaagaaatcggTTTTTATCAGCAGTATTATTTTGCaaggcaattaaaattaaaataatttgattattAGTAACAGTAAGGATGGTATACAGCTCAACAAACTATTTT…
>LNC_000067
TGCTGGCTTAATATAGAATTTTCTAGCTGGGTCTGAATCTCTTGAAGATAATTTGAGGAGACCCAAAGAAAGAGGATAGCATGACTTCTTTTACTGTGATCatcatctttatttttccataaCCCAAACCTCTTTAAATGTGCGGTATCCACTAGCAATGAAATCTCATGCACAGACACTTGAAATGGGATCTTAATATACTTTGTTGTgaatgTAACACAACCTTTAGAAGCTCCTTTTATTTTACCAATATAAACAGAAGTAAATACAAAATCCAGTTGTAGATCCATCTCATTCTTAGGTATAAGACAGGACATGTTTTCCATGACAGGACTATATGAACATAATTCAGATGAAgtTTTAGAGCTATACTCTTCTAAGACGTATGTCAAAAACACC…
>LNC_000068
GTAAAATAGAACCCCAAGGCTGAAATAGTCTGGTAAAAATATCAAATTCAAAAACTGAAATGTAATCATTACAAGTCAAGTCAATTGTTGATTTTAGAGCCATTGCTTCCAGGCCAGAGCTAATCTGATGCACCTCATGAAGGCACTGTCTGAATACTTTCCATGGTACAATAGTTTTGTCTCCAAAAAACTTTCTCCAGAATTCAGCAGCATCTGCTTTCGTGATACGAAAGTTATCTCCCTGGAACTGTCCGTTGGGAAAGATTGCTTTGATTTCTGCCAACATGTGACTGAAGATAAGGGATAGTTTTGTGAGATTTCGTCTGTCCTGCGACTGCTCTTCATACATCCTCTCCTTGCCTTCTTTAAAGAGCCTTATTGCCCTTTTTGACTTTTTCA…
>LNC_000069
GGACTACTCAACACAGCCATTTTCAAGAGAAAGTGGCCATTTTTCTAGTTTGAAAACTGACTCCAGACACAGGAGGCACAGAGACTGAAGACAGATACAGGCCACTCCAGATGGACAGGAGACAGGTTTAATAAGCCACGGTGAGGTGTGGTGAGGAAAATCCCATGAGTTGAGGTGAGTCAcgtgaggtgaggtgaggaaaGTCACGTGAGGTGAGGTGAGGCGGTGGCCGTAGGTCTCCA
>LNC_000070
CAGCGAGATAGGCACAGACCGCAAAGGAGAGCCAGAAGGGGCAGAAGGGTGGGAGGATAATGTTTTGAAGGAGAGAGAATTTGATTTGTTGCCAAAATGACAAATGTTGTCACTCTGAGGACATACAGTAAATTAAACTGAAGTCGATGGCAAAAATTGGGATCACTGATTAAAAAAGCATATTATGGGGGTAACAGATAATACTGATACTCAAAACAGCTGAGAACTTTAATTCGGTGTGACAGAAAACTTATTGTCATTAAAGTCTAATTTAAAGAGAATGAACTGGCCCAACGATGCCCAAGTAAGAGGGCGCCTGCTGCTGTGGTCCCTCTTCCAGAGAAGTTGACAAGTAACAGCAAGGGTAACAGTAACATTGGCCTTTCTCCTGCCACCTCT…
>LNC_000071
GGAGGACATCCCCATAGCTATCATAAATACACAGTAATGaagtaatattaatattactGTAGGAAGTACAATTAAACCAAGTCCTGAAGCATTCTTTGCTGAATATTCACCTGGGATGAAAAGAAAGGCTCCAACAATGACAAGGACAGTGAGCAGTAGTCCAGCAACTAATAGAAAAATGGCTTTCTCCTTCGTATAATTGGACTTATATTTAAGCgTCACAATACCAAACTGTCCCCAGAACAGAAGTATAGCCAAAACTGGGAAAATAACAATGAGGATATTTTCATTTGGGGAAAACCATGAAaCAACACGATATTTTAGTTCTATGATggtttctccttctctgctcaATTCCGTTACTTCGCAAGTGTAGTTTCCTACGACGGCATCACTCTT…
>LNC_000072
AGAGCCTATTGCAGATTCTGGAATGACTGTGGCATGCATGTCTCTTGTCATGTTGGACTTTTCCTTCAGTTTCGACTGGAGTAATGTGTGTTCCACAACACCGATTCTAATGTCCATCTGAATGGTTTCTTGCTTCAGCTTCGTTAAGCTCTGTTTAATCTTCACCAGAGGAGCACCGTCAGTCATACTGCTgcctttttcttccatttcttgttTCACCTTCTCTAGCTCTTCTGTAACCTCAGACAGGATTCTGGTCCTTTCAGTTACTCCACCGTTTCCCTGCTGGTAACGCTCCCTTGCCTCACTCAGCTGGGCTTGAGCCGCGCGATATTCCTGAACCAAGTGCTCGAGCTGATTGTTGATGTACTTTTCTCGGCTGCCAATCTTTTCCAGAGT…
>LNC_000073
CATCTTGTGTGGTCAGGTAGGAGACGGCAAGATTGAACATCTACATCTCAGGAATCAGtgaCTTTTCCAAGTAAAACCAATATATTTTAATGCTTCTTCAGCTAAACAGTCAAGAACATAGCATACATGCTCTCCATAACCCGACTTTAATTTTGAAGGAGGAAAATCTGCAGTTCTTCCAAATGATCGAAGCTCAGATAATATGCTAGATATTATTGCATTAGGGTCATCATATTCTTGAGGCTGCTCAAAGGGGCGTCCTGCTTTGTTAATCAACCAAGCAGCGAGGGTACAAAACATGTAGAACTGTTCCCCGGGATTGGTAGGCAGTGCAAAATAGTGTCTGGACGGGGGCTTCAGGTTGTTCTTCCGGAGGAGATCCTCCTCATAGCGGagcaa…
>LNC_000074
agaaagaaaagttcACTGATGCCTGATTTTAAAAACCTAATCACAAATGAGAGTAAACAAGCAGAAGACAGTGGAAAGCAACtaatgaagagggaaaaaaaaaccttagaaaaaataatgaaggtTAAGAAGAATAttctgaagaactaaagaaagttTTAAGCAGTAAAATAcagaaagaggaagtaaaaaattTAAGACCAAATAAAAACACGTGTCAGATCAGGTTCTTTACTAAATTAATAATTAGATAATAATTTGCTCTTGTTTTGGAGTCACAGATTAGCTTTCCTCCCCCACCCTGCCAGTAGATAAAACACATAGTGTCTATATACTGAGATTCACAGTTTCTGGATTTATTTTCCCACCACTTAGACTATGGATCATTGCTATCATATG…
>LNC_000075
GAAGGTATGTAGGGAgttggaaagaaagagaggaagaatttTTTCATAGcttatgattataaagtttaAAACTAACCTGGTTGATACTGCTtacacacacacacacacacacacacacacattttaaaaccaAAAGAGTAATAGAACTCAGGGTTCAGTTTTCAGTCCCCAGCAGTATTCTATAGGTTTGCAAACACAAGTCTGATCTTGCTCTCACTAACTTTCAAGGTTGAtcagacagaatgaaaaaggGAGGGAAAACTTCTCAAGCAGAGAGGATAATAGCATGCCCTTCTATATTACTTGCATTTTATTTCCAGCCCTGCCTCTGACTTACTATGTGACCTTGAGTGAC
>LNC_000076
gggaaaacaaaagaacaaagagcaagagaaaagaagggagagggagtCTATGCAGTATTTTCTAGTCCCAgctctcacacacatatacacatttaaatACCTTCCTCATAAACGTGAACCAAAAATACTCTTATCATTCTGTATATTTCTACACttaaaaagaattattattaAGAAAAATGCTATTACCACCTTTTtgataagaagcaagaaaaacaatctctttacACTCACTTTTATTAAACAAATAAGGCTGGTAGTGGAACTTTTTTTATTTAATGCATAAACATAAGTCTCTTTATTAGAGAAATTGTACATATTGGTGAACATGGTCAATGGTCACATCTATGGGTTAATTCCTTAAAAATCAGAACCAATAATTAGGATAGATTCTATGCT…
>LNC_000077
TGTTTCATCTGCTCAGATGTTTATTTGAAAACATCTGTGCTGTGATCTTTAACAATCCTAGTTTTCACTTACcaattaatacttttaaaaaagtaaaacagaggTATAAATACTTATTCTCCAGTTAGAGAAGCAATTCTTTTGAACATCTTTATGATTTAAGGTTTCTTGACAACTCATGAGTAGGCAAAATGTTGCTATTTATTTAATCTTGGAAGAACACTGAAAGAAAAAGGCAGGGAGTGCAGGCAGTGTGGAAGAACTCTCTTTTATGTAGCTGGCCACATGTGACTTTAACAGTTGCAGGGGAAACTGGCTGGGGCTAAGGTTACATATTTCCGTTCAGTAAGGATATCCATGGTGGTAACTCTCATGATGACGGTAGTCATCCTGGTAACC…
>LNC_000078
TGTTTCATCTGCTCAGATGTTTATTTGAAAACATCTGTGCTGTGATCTTTAACAATCCTAGTTTTCACTTACcaattaatacttttaaaaaagtaaaacagaggTATAAATACTTATTCTCCAGTTAGAGAAGCAATTCTTTTGAACATCTTTATGATTTAAGGTTTCTTGACAACTCATGAGTAGGCAAAATGTTGCTATTTATTTAATCTTGGAAGAACACTGAAAGAAAAAGGCAGGGAGTGCAGGCAGTGTGGAAGAACTCTCTTTTATGTAGCTGGCCACATGTGACTTTAACAGTTGCAGGGGAAACTGGCTGGGGCTAAGGTTACATATTTCCGTTCAGTAAGGATATCCATGGTGGTAACTCTCATGATGACGGTAGTCATCCTGGTAACC…
>LNC_000079
TGGGGCTTCTGCTCCTGGAATAGATACCTCTATTGTCCTCTTTCCGCCctCAGCCCATGCTCTGAGAGGTGACTGCACAGGTGATACTGGTGGAGAGGAAGGATTCAAGCCAATCAGCTTCTGCTGCTCTATTAACTGCAAGAGTTTTCCACGAGCCTCCATACTCTGTCGATTCAATTCTGCAATCCGTTCCTCCATGCTACTTGGTGTCAGAGGTTGCACTGCTGgaaaagtAGCCATCGTGTCACTGGCATGACTTGTCTCCTGTCTGTTAAACTCCCGAAGTCCGTC
>LNC_000080
CTGTGAGTCTTCTCCCATGTGAGAGGCCCTCCACCTCTGAGTGAAGAGGTGACTCTCATCATTCGAGTTCTGAATGTCTGCGCCAACAGGTAAGgtcttcttttcccaattttgttccttttcaattATTTCCACAGTTGGAGGAATTCGTGGAGCAGGACGAGTTTGAACAGTCCTCCTCAATACGTCCTGCAAAGGAGAGAATTCTGAGTTGCTCTTCTGC
>LNC_000081
CTGCCTTGTCTCTACTTCTTTACGCAGTTGGAGCTCactCTCTTTAAGGTACCGAACTAGGCGACAGAGTGAGCTCACGAGGGACAGGGTGAAGCCAGTGAGACCCTGACTGTTTTGGAGTCCCTGGACCTCGCGGCCTGTCCACCGTTCATATTCTTCTATTTCATGTTCCACTTCATGTATCATGTGTTTAAGGACATCCAGGCTGGGGTTACTGCTACTTGGTAAGTCTGTGGAGGCTGTGCTGGCTGATAACACGCTACTCTTCTGTTTGGAAGGAGCACGTGAATCtggttttcttttcaCTTTATTTAGCAGCTGTTTTTGCTTCCTTGAGTTTAGCACCTGTCCCAC
>LNC_000082
GGGGTCGTCATATAAACATATGTCATTTGCTTTTAGTAATTCAATATATCGgccattttctttttgaatttcttcCAGTTGTTTACGtagctttttaatttcttcagCTTGTTCATTGTTTCCTCCGTTAAGCAGGAgttcatcattttgccttttcaattcTGTTATGTACTTAAAGGCTTGGTCCAGGATCATATTCTTGCTCTGTTTCAGTGCAGGAGAGCATGGGATCAGCTCTCCTATTCTATTTATCCCAGcattgattttct
>LNC_000083
GGGAAACCAAAGAGAGAACGGGCCTCGGGCGGCCCAATGAGGAGGGCCGGGGGTGGGTGCGGAGGTGTGCAAGTTGAGTTGAAGGAACAGGAAATATTCTTAAAGGTAGAGTGATGGGCAGGACCAAAAGCCAGTAGATGAATGGGAAAGAGGTGGGCCTGGTTCCTTAAAGGGGACGCCTTGAGAACCTAGCAAAAGAGGTGTTTGAAGAAACTTCTTTGTATCCTGTTCTGTGTTCTGCTTATACACGTCTTTTGTAGGAGTTTGAAAAACTAGAAAGGAAGAGGACACGGAAGGCTTTCAAGAACGATTAGAGAGATCCTCTTATCCTAGAGGGCAGGAAGGCGGGATGAAGCTCTGCaatagaaagtgaggaagaataaaaaagaatgcagatGT…
>LNC_000084
TTGAGAACCTAGCAAAAGAGGTGTTTGAAGAAACTTCTTTGTATCCTGTTCTGTGTTCTGCTTATACACGTCTTTTGTAGGAGTTTGAAAAACTAGAAAGGAAGAGGACACGGAAGGCTTTCAAGAACGATTAGAGAGATCCTCTTATCCTAGAGGGCAGGAAGGCGGGATGAAGCTCTGCaatagaaagtgaggaagaataaaaaagaatgcagatGTCTCCGGCTGCCATTTCACTGGAAGACCATTGCCAAGCTGACTGCTCGAATTTGTTGGCTGCGATCATCTATCATTTTTCATTTGCCCCAAAGGCGGATTCCTGCGAACTGGAGATCGACCGTGTTAAGAAGGGTCCTGGGAGGCTCCTAATTAGAGGAAGCGAGTGTCCTCCGCCTAGTG…
>LNC_000085
GGTGGAGTGAAGGCAATGTATAGGGATTAGTATCccacaaaatctttaaaaacccAAAGTACCACAAACACACTAAACTTGTCTAAGAGTTAGAGAACAAGAtattgctgctgcttctttttgtcctttgaaatatacaatattttgtaGGCTCTGCCCTTCAATGTGAAAGCaggacatttgaaaaaaaaatggaaatttgacACTCAAATTTTTGGGACCCTATATATCTTAACTGTGAAACTAAACTGATCTATACCTTCTCCTTCCTACCATCAAACCACctcacaaaaataagaaaactaaaacaaTCCAAACATGATTAATAAGTCcttaaaagtttaaaacttttagaggaaaggGAAGCAAGTtttgaaaggaggaaaagaaagaacaagg…
>LNC_000086
gttttaaaagaaaggagGGGCGGGGAATCAATGGGCCTCTCTTTTATTTGGCGACAAGCAAGTGCAAGAAAAGTTCATCTGTAGTTTGTTCAGTTGTCTGTCTTTTGCACGTCTGCGTTCTGCCCAGTAGGGACTTTGAGGTTTTTCTGCAGCACATGAGCATCTGCGGGCTCTATCCTCTTATAGTAGTTCTTCTTTGTCTCAATAATCTCAAAGCCAAACTTTCTGTAGAAGTCAATTGCAGACTCATTGCTGATCTGGACATGCAGATAGATGTTGTCAAAAGTGCCATCCTTTTCACAGATGTTTAAGACATGATTTAACATTTTAGTTCCAATTCCTAGCCTTCGGTATGGCGCCAAACAGCCTAGTGTCATGATGTAAAGCCGCTTCTGATTC…
>LNC_000087
GCTTGATGACACGTTTGCGCTGAGTTTCCCTAGTGATGCTGCCTCCAGCAGctcattcattttcttcctgGTTTCCTCCTTTGTTACGGCCAGTTCTCTCTTTAGGATCTCTGCACGATGCCAACGCTGCCATTCTGTAAAATGGTGTTGGAGAACTTGTTTCCGGTTATACTCAGTGGCCAGCTGTTGTTTTCTGTTTTCTTCTCTAAGGTAATTTTCTATAGCTTGAGTCTCCC
>LNC_000088
CCCCAGCTTAATCCTATGATCAAGAATCAGCTTGTGCCAGGCAGAGAAATACCGTTTTTGACACTGGTGATTTTCCTTGAAAGTTTGAATTAATAACTCTTTTagcttcttctttctttcttttgccatTTTTTCTTCATCCGGAAGAATAAGAACACTTTGAAACGTGCCTTTCTCTGGAATTTTTGGagaattttcttgcttcttcttcTCTATTTTCCATGCTTCTTCCACTGTGCGTCGCCTCTCAATTATCTCCCTCCGCAGCTTTACCATCTCCCTTTgaatctcctcctcctctctcttggCCTCTAgagccttccttttcttctcttcttgcaCCAGATACTGAGCCTCTAAGAAGGCCGAttttttcagggtcttttcaattctctggag…
>LNC_000089
AGAAGCGCCTGTGGGCGCcgggaccccagggacccagaCTGAGAGGAGCGAACAGGAACGCCGGGGAGACGCATGGCTGCGGTGGGACCCAGCGGACTCgcccagctctgcctcttttccttcccttatCAGAGGCAGGATGACTCACTCTTTTGTTTCTGGAAAAGAGCCAGATTTGAACTCCAGTGAATCCAAGCATGCCTTCAGGGGACAAGTGAATGACTGAGCATGGTGCCCGG
>LNC_000090
CTCGTATTTGCCTGACTGCTCCCTGGTGATGCCAAGGATCTCCAGATATTCTTCTTCTCCTTCAAATTCTCTTCCAGTTGGTGTAAGGTGTCTCCAGGTGATCACAGGTTCAGGACGGCCATTGGCCATGCAGACCAGGGTGACATTGCTGCCCTCATTCACAGTGACATCTGAAGAGATGTTGGAGATCTTTGGTGGAACTTGCACAATCAAGTAAACTTGGGAGGTCTTCGGCTCATGCTGTGTCTGCACCGAGCAAGTGTAGGAACCCTCATCGTAGACATCCACCTTCTGGATTCGCAGGCTGTACTCCAGAGAATGGCGTTTCTCC
>LNC_000091
cacctttctctccttttcttcagcCTTCCTCTCATGTGGGACCCGCCTCTTCACAGACAACCACGCAGGATAAATGAGTAACAGAAACTTATCTTCAACCCTTTCCCCCTGGGACAAGAAGAATTCTGATTCTCTGGGACATTCAACATCTTATTTCCCATGGCCTTTTTCATTCCAGAAAATATGTATCACTTCAAACAGAAATAAATCTTCTCCAATCAGAGTTCTCAAGTAGCCTTCATGGTATCTTTTGAGCGGTCCTTTCATACTTAGTCCCAAGTTATCTCCAGTACCATAGTTAACCTTCATGATCAAAACAACTAAGAAAGCTGTCTTCTACAATTGTTTTACATTCCACATCACCAGGAACTCTGCTAAGAAAATACCAAAGAGGGAAAA…
>LNC_000092
GCCGTAGTCCAGCTGCTGCCTCTGCAGGAAGGGGTGAAGGTGCTCCAGCAGGTACAGCAGGTGCTTCTCCCTGTGCCGGTGAGGGATGAGGATGGCAACCCGCTGCAAAGCCCTGCACTCCTCAGGGCGATACCGGCCTCTGTGCACCTTGGGGTTCTTTGCCTGGACCTCCTCCAGAGTGAGATCTGGCTTGAACATGAGCTTGGTCTGGCCTTTGAGGTGTGGAGACACAGAAGGGCAATTGTcaagtcttgctttttccacaaaTGCTTCATCTGTCACAGTTCCTTTCTTCCCTAAAACGACACCCTTGCTCAAACTAGCAACGAGATCCTTTGCTTTAGGAATCTCTTGAATAGCACCCACAAAGTAGTTACTGGTGGCCCACCCAACCACTGT…
>LNC_000093
TTaaccagggatttttttttaataaattataaataattttttattttggaactCCCAAAGTTACTGAATCTTCTTCATTCTTCAGGAACTATTCACTCCCAGAGCAGACCacCATTTCATATCTTAAATCCCAGGGCTCTCATGCACTCCTTGTGGGCTTCAATTAGGTGTCCACATTGCTCTTCTCCTTTCTCAATTATGCACGCATCGCGCGCCTTCTTGGTCTCCGGGCAGGCGCAGCAGGGCTTCAGCGGCTTCTTCTCCTGCGACTCAGATGGGGCAGGGCTTGCGGCCGCCAGACCTGGCATTTTTCGTTCCCAAAAACAGCAACTAGCACAGACAGCCTAAACTCTCCAGACTTGGCAAAGCCGATTTGCGCGCATTCACTTCC
>LNC_000094
GAGCTTATCTGAAAAACGGTAATCTAGACATATGGGCAATACAAGAAAGGAGGGTTAATCCTGTTATGGTATAGGTTCAACCTAAACTCAAGGACAACATTACAGTTGCGATAATTTCTATCTTCATGTCAACTGTCACAAGCCAAAGCACTGGTGGTTCATTATAGTACTGCTCTGCAGAATGATTCTGTGTGTGATCCATTCTGCTGTGCGATTCATGCAAAGCTTGAAAACTGCAAACAATCAGCTATATTTGAAACTGCCATTCACAGCGAATTATATTCCAAGAATCCAAACATGGAACTGGGCTTCTTCCTGAATGGCAAGAAACACAAAATCTCAACTGTGTCATGGACATTTAAGATCCAGTTTTAACCTCAAAGTCCATTCTCTTTTCTA…
>LNC_000095
CCATTTGTTACCAAGACTCCAGTTGGCACCAAATCCCTATTTAGAGCTTCCAATGACCAACGGTACAAGTTTTGGGATGACTTCTTATTTGTTAAGTCATGCACTAAAATAATACTCTGACATCTACTGAGCAGCCCACAGTCCACGATGGATTTCCCAGCACTTGATTCTGGCACAGGAGATGAACTAAGGAAGATTTCCCAACACCTGAGTCTCCCAAAAC
>LNC_000096
CAGTGGTACAGGACGAAAGTCAGTGTGGTAGAGTTCAGCATTCAACCAGGAAGCCACAAGCTCCAAATTTGGAAGAGTAGCACTCATGCCAACAATCTGTATGGCATTAGACAAAGGAATGGCTAAATCTGCCTGGCAAGAAGCTGATTTCTGAGTAATATAGCAAATCTTGGTCAGCAAAAGCTCCAGCAGATACCCTCGGTGAGAG
>LNC_000097
CTTTTGGTGAATTTCTTTTAAGCTGTCATTGAGCTGAGTCCTAAGATGCTCTGTCTCATAAACTAGGCTTTGTGATCCATTGAGGGAAACTGATGTCTCTGGGGATGCCTGTCTTTGGTACTGCGCTCTGTGGGTCTCAGTCTGTGAGGAAGATCTCAGTTCCCTCACAAGGCTCTGCAGATGGCTGAGCTGCTGATCTTTATCTGCGATAGCTATAAGGTACTGCTCCTTCATTCTCCTCTCTTGCATTTCCCAGGAATTCTTCTCCATCCTGAGCTGATGCAGCTCATGCTGCCAGGAGAGGTTTTCCTGCTTTAGCTCTTCTTGCATAATCTGAAATGTTTTTGTCTTATCTTGATATTCCTGAAGTTGAGCCTTTAGCGGACGTAACTCAGTGAT…
>LNC_000098
CACTCTCTTCTGCAAAAACGCAATACTCTCTTCAGTGACTGCCTGTGTGCCCTCATGAGAAACATCTGGCAAACAAGTCTGAGATGCTGTTTCATGTTTTAGCAATGGTGGCTTATTTAGAAATTGGTTAATTTCTTCAGATTTTTGCTGGAGTTGATCTTCCAGCTGCTGAATGACCTGGGCTGAATGAGCTGCCTGTTCATTTTTATCTTGGAgaagttttgaattttgatcCTTGAGGGCATCACAGGCAGAGTGCAGCTCTTGCTCAGATTTTTGAAGGCTCAAAATGTGAGAGGtcttctcttccatttctgcATTGTGCTTCTGTTCCAAAGCACTGTGCCGGGACTGCAGTTCAGCCTGGGCTTGGCCTGCTTGTTCAAGCTGTTCCAGAAG…
>LNC_000099
gaaaagggaagggaaCAAGAAAGGAAGGAGTTgatagagacagaaaaatattatatgacTATTGTTgttacttagtataataatccATTGGGCTTTAGTGATTTGTTAACTTAATGATTATGAGGTAACTTACACCCCTACCTGTGCAGCTTGGTTTGCCTGTGCCTGGGTAAGTTGGGCTTGCAAACTGGTAATTAGTTCCTctttctcctggagtttatgttttatcttttctACTTCTATCTCTTCCTCTGTAGAACTCTTGTCATGCTTGGAGAGTTGCTCCTCTGACTGAGGTTCAGTGGACAGAACAGTCCCTCCTTGTGCCTTCATCTCTTCTATGTGTTTATTCAAAGAAGTTAATTTGGCCTTAGCATGAAGttttagcttttttatttt…
>LNC_000100
TCCACTTGTTGTTTCAGTTCAATTCTGCGTGCATCAGTGAGTTCTCTGAGTCCAGGCCAAGGAgcaaattgtttctttttcttacggCATTTTGCTAAGAATTTAAgagtTGCTCTCTGAAGTATGACAGCCGCTTTATATTCTGTAAGAGATGGCCTCTGTTGGCGAAAATTTTTCCTTTCCCTGTACCCTTTCCAATGTTTCTGGATAATCAATGCTGATTTCTCTTCTATTTCCCGATTATGTTTTTCCACCTGACCTGGATGAACTATTTCAAGCATATTCAGCCGTATTTCTCGGGAAAGTCTCATGGCTCTCTGCCTTTGAATTTGCAGCTGTAATCTCtggtcctcttcttccttctgtctACTTAGCTTCATTAACATCTTTGTTCGTTTA…
>LNC_000101
CTGCATCTTCTCCTGGTTccaagcccacacagcaatggCTTAATATCTGTGTTAGCTGGGAAACTGTAGTCCAACCACCCTGGATACGAGAACAATCTTGAGTGAGGACCAAGAGGCAATACTGAATGAGATCATAACAATATATATCTTGTTTGATTTTCTTCAACTCTGAGCTTCCTAAAGGTGTGTTGTTTATTATTTCTTTTAACTTCAACAGTATAACAGGGACATTCTGCTCAGGACTTTTTGCAACTTCAGCAGCCAGAGATAAGATTCTCGGGTCTGTACCTGTTGGCTTCATTTCTCATACCACCCTGTTGCCAGAGCAAAAGCTCTCTGGCCTTGATCTTCTGGGAATCTCTTTTTCC
>LNC_000102
AGAATTTCAGGGTTGGAATGGAAAACCGGTTTTATGTTTCTAGGAGAAATTCTGCCTATATTCACTATGAAACTTCCTATTTAGATTACATTTAGATTTCTGGAACACTCCATGTGAGAACCATGGACTGTCATATCCAAGTGGTAACACTAAGACTCTTGAATATAAGACTCAGGAAAAACTGTGTTCTTTAACCTGCTTCTCTTTACTTGTTTCATCTTTTACCTGTTCCTGGACATCTTCAAACTCTGAGCTGAGCAACTCTATGAAGATAGGCACAGCTCCTGCCTGAATCACAATCCGGGTCTGAAGAGAATTTCCTGAAGCAATATTTGTCAGTACCCAAGCTGATTCAAaCTGCAGTGTACAATTCTCTTTTCGTTTGAGGAACTCCACAAA…
>LNC_000103
AAGTAACTATGCAACTCCAAGAAAAACTCGGCAACATGATGAAACGAAAAAATCCAAGAAATGGTACCATCAGAAGTAATACCCCAAATAACTATAATCTTTACTCCTCTTTGTTGTTCTAAACTACTATATTCTTAGTGTTCTAAGAATGGCATCATGCGAGGAAACAACCTGTCATGCAGCTGTGATTGGTTACAAATTGTAATTCCACTTATTTTTCACTGTCCAGAAATTTCTAAATAAGCCTACAACTGAAATCTGAAGGGCACACTGAAGATTTGGTAtgttctctctttcccttctcaaTCTCTACCTTTTGGTGCCCAGTTCcttaaataaggaaaataagaatCCAAAACTGAAGTACTTCTGACCTCCTATCAAGTTTCCCACTCCAGG…
>LNC_000104
CGTGACCATATGTCTTCGAGCTTTCTGGAACTGAGGAAAACGTTTTAAATCAGGATTGACAACATTGATTTTACTGAACACACTGGATTCTTCATAAGGGATTCTAGTTGGATAAAGGAAAGGAGTATCTTCAGGAGGAAAGAGATGCCATCTTttcCTTCCTTGCACCTGGAATACTAAGTTGCAACCATAGGTGTCCAGATGACAGGGTGTATGGGCCCCCAGGGAGCCGATCCACAATGTACTTTcccgtcc
>LNC_000105
GTTTTATGTAAcagctttcatttttctgttttgttttttagaaaatcCCAGGCCCAGGTGACACTggattttggtttatttatttatttatttattttagtatttaaaaatagttcttaCTTATTTTCTATGAAACGTATTAGGAACTGAAAAAGTCTGCAGCATTTTTTGTCATTGGAAAGTTTGTTTCTGGGGATGTGCAGGAAGAAGGAACTATTCAAATTTCTTGTGTTCTTCAGTATGAGAAAGGATCTTTCTTCTCTGGTGTATCATGTGGAAGTATAACTGGGGAAAAATTGGAATGTAAGAGATCATTATCAGAATTAGGAATGCATAATAATCAAAGGAGAAATTGTATTTGTTAGGTAAACTGATGGAGTACAGGCCAGCCTGTCTGAC…
>LNC_000106
CAAAGAGAAGCAGAGCAGCAGAGATGAGAGACGGAAGGAGAGTCTGCAGCATCACATCCTTGGGTTCTCATTCCTCATTCCTGAGCCGGTTCCTTTGATTTTGTTAGCTAACCCTACATCTTTACCAACCATGGAAGCCGATAAATTTCCTTTtgcttaaaataatttgaattggGCTTCTGTCACTTGCCACGCAAAAATCCTAACATACTTAACCCACAAGACAGGAATGGATATATACATTATCCTTAATACAGGGAAATTAAtaaactattctttaaaaaaaaatgtggaggcTTCTAGACAGTCTCTACTGTTTCTTATATCTGTCCCTCCTGACATCCTACACTTACCAACTTCACTGTGCCCATTATATGCCAGGCCCCAAGAGTATCCAAG…
>LNC_000107
GCGCTGCAGGACACCTGCCCCGCGGTGTTCTCGGCCAGACAGGTGTAGGTGCCATCGTCCTCTGGGAGGGTGTCCTGGATGTGGAGCTCAGCCACGCCAGCCTCGCAGGTGGAGCGGGCATACTGGATGGGCTGTCCATTGAGCAGCCAAGTGATTCGAGGCAATGGGGTCCCCTTCACTGAGCATTGCAGCACAAAGTCCTGACCTTCAACAACAGTGCAGTCCTTCAGGGCACTGGAGAATGATGGGGCCACCTCCACCACGGCTGGCTGTTTCACCAGGAGGCTCCAGTGACAGGACGCCTGGCCTCGGACATTGGCGGCTGTGCAGCTGTAGCTCCCGCTGTCCTGGGCCTGGGCTCTCCACAGGCAGAGGTAATGCGTCCCCCCAGCTTCGTAA…
>LNC_000108
CCCATCTGTCCTTCTCTGACCACTGCTCGGCCCAGCTTGGTAGCAAATTTTGGTGGACATTCTCCCCAGATGCTAGGACGGGTCTCCACGGCAGGGGCTGCAAATCTGTCCCCCAAGGCTTTGGAAACAACAGGCTGGCCAGGCTTCTTCACAAAGCTCCCTTCTACTGTCAACTCCACTGTCACCTGGCGGGCACCACTACCATTAGTGGCTTCACAGGTATACCTTCCCTTGTCCTCTTCACGCACAGCATGAATCGAAAGGCTGAAAGTCCCCCGGGTACCAC
>LNC_000109
ctgagtgtAGTTCCCAGGGTTGGAGCTTGTTTCCACTTTCACTGCTCAGGATATGTGTTGACTCTTGAACAGTTCACCGCGCAGCGAAGGCAGCCCGGGAGCCGAGGCACAGCGCTCGGCAGGGTCGTCCCGCAGGCGCGCAGCGCGGGCTCAGTGCTCAAAGCGCTGCTGGCTGCCAACCCGGCGGCACTGGGAGCAGAAGAGGCGCGTCCGGGTCGGGGCAGGGGAGAGCGGTCCAGCGAAAGCGCGAGCAAGTGGCAGAGCCCCTCAGAGCCCAGTGCTCTGAGTCCCGGTCCAAACTGCGGAC
>LNC_000110
GTAATGTTATTCccaatatctgattttccttttcAGCAGCTTCTAACTTAAACTGGGAGCTTTTCACATTGACTAAGGCTTCCTCCAAttCAATTTTCATTCTTGTTGTCTCAATGTCAAATTGCTGTTTATTTTCAAGTAAAGTTTGATCTTTCTCTTTAAATATACcagcaatttttttgttttcatctttctgaTTTTCTATCACTTTTAACAGCTCTTCATTTTTAC
>LNC_000111
GTTTGTTTGGAAAACGTTGCACAAGATGACTTAGGAGCGTGTGAAAACGCTGCATGTTAACCCGCAGCAACTCCAAACACTAGTGGCATGTCCTTCAGCGTCTACTGTTCAGCACGCAGCTGCTGGGCAGGGGGACAACGAAAGAGCATTCCACTGTAAATGAGTCACCGAATGGAGTCCTACGGAAGTGTCTGAGGGGAAGAGGCCTTCTTTCTAGAGCAGTCTTGGAAAGAATCCGAAAggaggcctccctccctccttctgcaTTTACTAAAGTGCAAACTGAGGAAAATCTGGGTTCCCGCACGGATGCCTAGTGATCAGGCCTAACTAACAGCCACTCCAGAGCTGTGGCCATGCTGCGGTCACGCGGGGACTTGACTGGATTGGCCCGTGTTC…
>LNC_000112
GCgaaagtctcttttttttttttccttttaaacttgGTGTAGGTGGAATAGCAAGTTTCTGATCTAAAACAAGTAATGCATTGCTTCTGTAAAGGTGACAACATGTAAGGCAGTTCAAAGAATGCTGACTAACCAAACAAAACGCAGTTATTGGATTATCTTGCTATTCTTATCAGCTTAACTTGTTATAACGCATTGCTCTTAAATCTGTACAGCACTCCATTTTACACAGAGTAACCCCACTCTTGATTAATCTGTTCTAAAGTGCCAGTattatttacacatttttttttttagccaaaagTCTGGCCAGTTGTAGCATCAGGTGAAGATGTCATCCCAGCTCTATTATCATTTACATTCACCAAgggaaattctggaaattcagcaCTTGTCCCT…
>LNC_000113
GTGCATTCTACTGCTTCTTCATCAGTATGAATCTTCTCATGTCTCTGTAGCAGGTACTTCTGTATGAAACGCATGTCACATTGACTACATTGAAATGGTTTTTCACCTGTATGAATGAAGACATGTCTCTGTAAGTGATAGTTCGTTCTAAAGGCAGCATTGCAGTGCTCACAAACGTGAGATTTAGGGGTTTTCAAACCAAGTGATCCATCCTCATTTATTGTAAGgatTTTTGCAGGAGAACGTTGTTTccgtttcttctttttctgtaagTCTACTGGCTCTCTGATTTGTTTTTTGTCTCTCATCAGTTGCTCAGATACATCAGTGAAAGTAATTTCCTGCTTTACActtatAGGGACATTAAGTGCATACTGCAGTCCTTGAGGAAGTCTTTCA…
>LNC_000114
GGGCATTAATGAACATAGAAGAAATTCTTAGATTTCACACTAAATTTCAGCTGAGCTTTGTCAAACCAAACAGCTCAACTGTAAGGCAAGAAAAACTAACCCTCTGTGATAGATTAGTGGGCCTTACCAAATAAAGATAAGAATTCAGTCTTAGGGAAAGACTCCCTACGTAAGCAGATATGAAACAGTGGGCACTGAAATGAACTTCTAGAAATGACCTACTTGATATTCAGACACTGGTTCAGAAGCGACAATCTGTTGGTATTTTATCTAATTAAATTTTACAATCAGCACCAGTCCCCAAAACCtcaaattataatatttaatctTCATTAAAATACATCCTTTTGTACTATATTAATATAACTATTAATATAATCAAATTAAAGAAAGTCCAAC…
>LNC_000115
aaaagaattattttcactGCAAAATTACACATACAATCCAGATTTCAAAAGATTATCAGAGACAACCCCAAAATTTTATAGATCCAggattcaaaaaactaaagacTAACTTTGATACCATTTAAGTGATACCAAAAAGTACCATCTTTAGTATCTTTAAGTATAGAAATGTTAGCCAAAAGAATGATATAATACTTTggaaattcaaaacaaaacaaaccgtgaaaatacatataaattaacAAAGGGCGGCTCCAAGAGAATCCTTAAGAAAAAGCAGtccacaatttaaaatttttaaaatcccaagtcaaatgaaattttttaaaagactaaataaaagaaaaatacctgTGTTAAAAACAAATAGAAGATTTTGTCTCTACAAAGGATGGGATG…
>LNC_000116
CGTGCTTCTTCAACACTTTGGTCGTGCTGCAGTTCTATGGTGCCCTAGTCAGTACATTCGTGTGTAATCAGTTTCAGTCTGTGCAATCAGGAAGCAGGTCACTCAGTGCAATGACTCCATACTGGGAGGGTTTAGGGTAAACAGAGTAGTTCATTTAGTTGAGTCTTAGACAGTATATGTCACTCTGATGGTTGTGTTGTTGGAATTATTTTCCAAAGGGGTTTATGATAAACCCAGCCATCTCCctctttaataaaatatttggttTTCCAAGGTGTGCCTGTTTCAGTTCGATGCCTTTCTTCAGTTCTCTGGCGTTCTTCCAGGGTACGTTTATGCTCTGTGGCTTTATCGATTTCAGAGTCCCTCAGAGAGTCTGTCACATTTTTCCACAATCGC…
>LNC_000117
GTGAAATGAGGTAAGGTAGTACTCAACAAAACGAATCATCCTGTCCTCAGCTGTAGCTCCATTAGTGATGGCTATAAATAGGTCTGGATGAGACATAAAGTCTGCATACATTTCCAACAAGGATCGCTTCTCTAGGATAAATGTAGGAAGCACCAcCCTTGTTAAGTCCATGCCCAGCTTGAGCTGTGATAAGAGATGTAGGATAACACTGCGCTGCTCTTCCACAGCTCCCAGGTCATCCTCCTTGTTGTCACAAGTATCC
>LNC_000118
CTTCATTAGGTAGCCATACACATTTTCCATGTGGTCACTGTACTGCCAGCCTTTGGCACTGCCACCtcggctgctactgctgctgctgattcCACCCCCACAGCCACTGTTGCCGCTGTTCTTGTTCGGGGTCACCGCGGTGGCCAGGCCCTCCAGCCTTCCTTCGCTCTCTGAGACTTTCATTGCTGACACTGGTTCACCTCCCTGCATCTTAACTCCAAAGTCC
>LNC_000119
ACTGTGGACAGCATCCCAACAAACTCCTGAGGCTGGGTAGAGATCATATTTGGACACAGGTTAGCATATCCTGCTATTGGCCTGTCCATTTTTGCTTCCTGCTGACAATAGGCTGCATAAGAGATGATGTTTTCAAGGCTGCACCTCTCAGTGGCCAGAGCACCAACATAAAGAACAAAGTCTGCATCCCGGACTCCCTCTTGGTCTGGCACACCCACTGCTCCACAGGGCCACTTACCGCCACAACAGACTCTGCATTGCTATGCCCACAGGGGACAACAGAAAAT
>LNC_000120
CCATTTAAGGTCTTGTATTAAGATACAAGATACATCCATCCTCATCAAAACCCTCCCGTAGTCCTATATTCTCTAGGCTCCTGTGTATATGCCTGATAGCCACCACCATTTTAGGACTTAGCAACTGTATTCAggacaattaattttttaagccaTTTAACAAAAGCACAACAGGACAAAtccacacttttatttattttcaagaagTTTAAATTCTCGAAGGGTACAGCATCACACGAATTCTGTGTCCAATGGCCTTAGCAGGAAGGTTGCTTCGGAATTTAGCACGAACcatgccactgtttccatgagCTCGAGTGATCTTTCCCCAGATTACTCTGGTTTTGTTAGGTTTTCCACCAGGAGTTACTGTGTTGTTCTTTGCTTTGTACACATAAG…
>LNC_000121
CCATTTAAGGTCTTGTATTAAGATACAAGATACATCCATCCTCATCAAAACCCTCCCGTAGTCCTATATTCTCTAGGCTCCTGTGTATATGCCTGATAGCCACCACCATTTTAGGACTTAGCAACTGTATTCAggacaattaattttttaagccaTTTAACAAAAGCACAACAGGACAAAtccacacttttatttattttcaagaagTTTAAATTCTCGAAGGGTACAGCATCACACGAATTCTGTGTCCAATGGCCTTAGCAGGAAGGTTGCTTCGGAATTTAGCACGAACcatgccactgtttccatgagCTCGAGTGATCTTTCCCCAGATTACTCTGGTTTTGTTAGGTTTTCCACCAGGAGTTACTGTGTTGTTCTTTGCTTTGTACACATAAG…
>LNC_000122
CCATTTAAGGTCTTGTATTAAGATACAAGATACATCCATCCTCATCAAAACCCTCCCGTAGTCCTATATTCTCTAGGCTCCTGTGTATATGCCTGATAGCCACCACCATTTTAGGACTTAGCAACTGTATTCAggacaattaattttttaagccaTTTAACAAAAGCACAACAGGACAAAtccacacttttatttattttcaagaagTTTAAATTCTCGAAGGGTACAGCATCACACGAATTCTGTGTCCAATGGCCTTAGCAGGAAGGTTGCTTCGGAATTTAGCACGAACcatgccactgtttccatgagCTCGAGTGATCTTTCCCCAGATTACTCTGGTTTTGTTAGGTTTTCCACCAGGAGTTACTGTGTTGTTCTTTGCTTTGTACACATAAG…
>LNC_000123
CTGGTTTTTCTGGATAGCAGCAGGAAAAGAATACGCAGAGGAATGATGAGCTGTTTCTGTTGTAGGTGAATTTGATACAGCATTAGATCTGTCATCATTCACTAACAAGGCACTATCATCAGTGTGCTGAGACCTTCTGGATGGGAAGGGACACTCACCAACTAAGGGGGTGTGTTGTTTTTGTGGACTTTGCGATGCTTTTTGatccatcgagtcagtgatgccattcagccatctcatcctctgtcatcctcttctcctcctgccccgaatccctcccagcatcagtcttttccaatcaatcaactcttcgcatgaggtggccaaagtactggagtttcagctttagcatcattccttc
>LNC_000124
ATTTGGAaggattttttaagatttaaaaagaagGCATTAATAATGGCTCTGTacaataatatttaaaagaacaagaaaatgaaaacatctttATACCATATTTTCACAAACTGCTCTAAAGACAGCAAACTCGTGCTcagttgcttttcctttgttttaaaataagttatcAATAATTCTAAACCAGTCTAAAATGTATTGTTCATGAATCAAATCTAAGTATTCATACTTGCAAAAATGTTTTGCAATGAGTCCTTGGCCTACAGAGAGACTGGAGTTTACTTTCAAATTGTATGACTGGCTTCCAATAATCCCTTATCCGTAGACTTACAAGCAAAATACCAGATATTAAGGATCAGATTTAATTCTTTGGTATAAGCATGAAACTGTTATTGATAG…
>LNC_000125
agctatgaccaacctagacaacatattgaaaagcagagacattactttaccaacaaagGAAAATGCTGATCTTACAGAATGAGTTAGGAAGACTTCCTCTGCTTCAATCTTCTGAAAGAGATTATAGAGTTGGTAGAATTTCTTCCTGAAAAGTTAGATAGATTTCACCAGTGAACTCATTTGAGCTATGTGCttaattcttgttttcttttgttgactGCACCATGCAAc
>LNC_000126
CCCGCCGGCAAGGCCTGGCCAGACCCTTTAGCCACAGGCTCCACCAGGGACTAAAGcccagaggcaggtcagctgcAGGGCCTGCTGAGGCCGACCCCAGCCTGCCTTCAAGAGGCTCCCTCCTGCACCTTGGCTGGGGCACCACGGGCTCTAGAGCTGCAGGGTCAGCACTGGGGGAGCGAGGGACAGGCAGGGCCGGGGTCCCAGCTTCCTGCTGCCGTGGCCTCGCTCTGCCACTGGGGGCCGTGGGCGCAGCAGGTCCTCCAGGCCTGGCAGGGAGTCTCCCCGCCCCCCTCAGATGGACAAGCTTAAGTGATTCCTTCAGGGCAGATCCTCTGGCTCTTCAGGCATCTCAGCGCTTGTGGTGGGCAGGGCCACAGGAGCCCAGCAGGTGGCAGC…
>LNC_000127
CCCAAGTGCTAGGACAATCTCCTTGCATATttTGAAATAGCCTTTCTGCACCGGCTCTGGAAATTGTTTGGACAGGTATGTTTGGCAATCCTGATGACTGAGATGGTGGAAATTGAGTGTGATTAAAAGAAGGGAATCCAGGTGTGTAAGGGTCACCTGTTCCCAGATGAGCATGTCCAAACACTGGAAGATTTGCGTTAACAATGGGAAATTTACTATGGTCCATGTATATCAAGACACCAATTGCATTTAAACGTTCAGCATTTGCCAcCTTTTCAGCAAAAGTGATTTTTCCAGCTCTTACAATCACTAAAGATCCATTCACAGGCATATTTAAATCCTCAAAGTCCTGTTTAGTGCCAAAATTAGCATGGACCAGTTTGCCAGTAACTGTCGCAG…
>LNC_000128
GGGGAACAAATGAAATATAATGGATGTAAAAGCGCCTCTAAACCATCAAATCCAATAAAAATGTTAAGGATGACTATTATTAGAAGTAATAACATCATCATCTCTTCTATATTAAATTTACAGAGAAGGAAGtaaaataaagctagtggaaaaCTAGCCCAAGTACCAGAAGCCTTCAAAGTTGAGGGAAGTACAAAACAGGGAATGGGAACATGTACTCAGTTTCTTACCCGGTGTTCTGCCAGGAACTCTGGTGTCAGGGTCCAGGGGGCATTCCTCACCACCTCATCCACATAGCGGCAGTGCTGCACTGCATCATAGCGCTCATTTTCATTCATCACGGTGAAGCCTTTGAAGTTGTGTGTTAGCTCATCACTGCAAACTCCCACAATGAGGTAT…
>LNC_000129
TTGCCAAACTGTCCACTTTATTTTGTCAAGATATTTATTTAACAATGTAAAAAAGTTCATATTTCTTCATAGTCATATCTTTTTCCAGCTTTCAAGATTCAATAGTAGAAACAGCCAAATGCCGCTACAACACAGAATAAACTgtcATTCATGAAAACATCATGAGTACAGTTGTCAGTGTCAGCATCCCAGAAACAGCGAGCAGCCATGAATACACCTTCTCCTCTTTGTTCTCCAATCACTACTTGTACCACCATTTTATATCGGTCAAATCCCatttcttttaatttatctttaatattttctgatAAGTGTTTTGTGAGCTGAGGCATTTCTTCCGGAGAGTATTCAGCACTGGCCAGTTCCTCCTTGAGTACAGCATGGATACAGTCTTTAACC…
>LNC_000130
GGGGTAAAGTGAGCATAACTTTGGCGAAGACTCGGCTCTTTTTGTCCGATTTACAAAACACTTACAGAAGCGTCTCAATCTTAGGAAGTGACACAGAGCCTGAGGCCCGTAGAGGCCCAGGGATACACAGATGGTTACCTTCTGgctgtgtcctcacgtggcctTTTCCTCTGTGCTCCCATGGAGAGACAGATCTGGTTTAtcatctactttctttttttcccacatcTTTTTTTAGCATATACTaaatactcaaaaatatttatttctatctcTGGACTCCATTTAGTGTACACACTGTTGTAATTATTGTAGTTTTACATTAGCTTTTAATATCTAGTATAGTCCCAcctcattgccttctccttgagaAGTTTCCTGGCTATCCTAGATTGTTCA…
>LNC_000131
CTCGGCTCTCCCGGTTGGCTGCTGTGTTGCTGCCTGCCGCCGCATCCTTTGCGACCTCTGGTGCCTTCTTTGAGCTCCAAGACTAATCTCATAGATGCGATATCGCTTCATAAGTTTCCGAAAGTCTTGaataATCAACCTGGGAAGTCAAAAAAGTGCAAAGGGGAAGAATAAGAAGTACCAAGGGGTCCCAGAAGTAGCAGATCCCAGAAAAGCATCAGCAAGTGTTCATCTGTGGAAAGTGAGGGCCCATTCTGAGTTGGAAGCCCTATGAGTGGATCCCAGGACAAGTAGAGAAGGGCAAAGGAAGAAGAGTCAGCAGGGAGGTACACACATGagagaaaggccatgtgaggacacagtgagaaggcagccatctgcaagcaaAG
>LNC_000132
GGTGAATCATTCCCAAAAGAATGAATGTCCAATAGCCTATCTGACTATGGgcttattttcattatttggaAAGGACCAAATAATGCAAGGACCAGTTGAGGAAACAGAGGTTAAGAAGACTGCACAGATTGAAGCAAAATTCAAATCCACATCTATCTGATTCTAGAATagtctccattttttcccctcctgctCACTTCAGAACAGACTCTAATATGATTTCTGCTCACAATGCACCAGTCCACTTTTACTGAGGTCCCCCAATACCTCAAAGCTAATTCCTATAGACATTTATCAGTCTTTATCTAAACTAACTTTTCAATAGAATTTGGCATTTCCTTATTAAACCTTCTTACAACAGTCTCACTCTTGATTTCCTGGGACCACAACTGCTGATTT…
>LNC_000133
CAAATCTATCAGTTTTTGGGTCAAGctgatttctgtttcctcttggtctgaggaggctttggggaacgttttctttctttttgcagaAAAGCATGGCTCTCTGATTGCTTCAGACAAAGGTGCTAGGTTTCTTCTTTTGGAGGTACCTTTACTGATCAGTAGGTGggactcttcattttctgtcccaACCGTGTTGTTTCTAAGGAACTGTGTCGTATCTGTTACAGTACACTCACTCTCTGTTTCACCACGTGCCTCAGTGGCAGCATCTCCAGAGTAGGGAACTCTGGCTTTAGGTTCCTCGAGACTTATGACACATAACCCTTTTTCACGATTGCTTGGTCCTGTTTCAACTTTTCCTTCAAGGCACCATTCTCCACCACTGGTACATAACTGAGG…
>LNC_000134
CGAAAAGCTACAGAGGAACAGATATTGGAATGTCTCTTCAGTGATCtgctaattttcttattttccaggtCTAGGATTTTGATTGTTCCAGAGTCATCAGCAGAAGCCAGCAGGTTTTCAGTTTCATTCAATGAAAGACAGTTGATTTCTTCTTCATTCACATGAAAATCGTCCAAGCGTTCTTTCAAAGACCTGACATCCAGTATGCTAATGGTTTCTCCATGTGAGGCATAGAGTTTGGTGGGGTAGGATGGAGAAAATAAGACGCTGGTAACATCCTCTGCCCCTTGGAAGCACGTGTGTCCTAAAAGAGTCCCATCTTCACCCCAAACCACGAGATCTCCACTTTCTGCTCCAGAAGCCACTAGCCCTTCTTGACTTGCATTCAGGCAGAGAATA…
>LNC_000135
AAAGAAGTGTGTTTTTGGCTGACAGATCAACATTATACATGAAGTCTGTTGCTAAGGAACACAATTTTTGACCTAGTAACAGAAATCATTTTGGTAATCTGACACAAAACCAAGATTCTAAGATTTAATTCTACAGAATTAAAGGCATTCTTTTGGATTCtgttctttaataatttttaagaggaaaaccATGACAAGGCTTCCAGCTCAGTAGAAACATTGATTAaagcttggtttaaaaaaaaaaaaaaacaaaaggcaggTTTGCAGACCTTGGGTAACACCCGTCAAATTCAACAGGCCAAAGGAGTGGGCTTTCATGATGGGGCTCTCAACCACTCACTGGTTTTGGGCCAGTTTTCCATAGCCACCTCTTCCAGCATCATAGTCCTGACGATA…
>LNC_000136
CAGGGACACTGGGCCAGAGTCTAGAATGACTTCAGCTGCTACAGATGCTATTCTGGTTCCACAGCTCTACATCAGGCTTGTCTTGGGTGACTGCACGATAACAGACCTCCACACACCGCCTGCCAGGATCCTAAAGTTTATACAGAGGACTGAACTGGGCTCTGTTATGTACACTGTCCAGGTGGTCTCAGCACCACAGGACTGTCTCACAGTTCTGTCCTTGGGCAGCTTCTGGCATGAGGAAGGCAAGCAGAACACACATTCCAAGGATGGTTAGGGGCCTCCAGTGGCCAGAGTCCAGCTCATGGGTCATATGCTCTCCACGGTCTCC
>LNC_000137
gtctGTATGAAATATTTGCTTTGATAACAGAGTCAATTGAGAAAAGGACTTGAGAGTTAACATATTGGCCAAACCATGCTATTAAAGTTAAGCGTGCATTGTTGCTCAAAATTCACTAAATCATTGATTAAAAccacttttctttcatttatattgaAATTTGGAAAGAATGTATATAAAGCTTTTCTGAAAATCTCTTAAAGTTACTTTCCCTTAAACATTAAGGAATTTTACCACAATTACCCCGTCTCCTAAAATCCTATTAATAGCTGGTCAGGCCATTCCATCTTCAGCTGTGAAAAATGGCCACAAACCAATAGTGACATGAAATAATACCGACAGAAGAACTTGAGGGAGACACTAAGACATCAAAAATAAGTGCAACTGCAGACCATGATG…
>LNC_000138
GCTTTGAATGATCTATACATTTTGGATTATCCAGTAAGGTCACTTCATAAAATTCTTGAATATCTATTAAAGCCTGAAAGAGGTTGCTCTGGAATATGTTAATAACCCGTTCTATGGAACTTCTGAGCTGTCTGTCTTCTGTTTGGCTTAGTTTCGAACGATAATCTTCCAAAAGGTGCAGTGCTCTCTGggtatCTTGCTTCCGGACCGGCATTTTTCTCCAGAATCAGGAAGAGAGCACACACCTACACCAGATCCAGGACACACATTCCGAG
>LNC_000139
AGGACTGATCCATAGTAAGGATCTTGGTCCTCATCACAGCCCATTAAAGCAAGCAAAGAAGAACCAATAGTCCCTCTTTTTAGATAAAGGAGGTTGAGTCTTTAATGGGATCCCTACCTTTCAGATGGCGGAACCGTGTCCTCTGACTTCAAGAGACTCTGGCTTTAAGTCATTTCCTGTGTTGGCTTCTCTGATAACCAACATCCAAGCTGGTCCCTGATGAGTCCTGCCTCTTGTGTCAGCCCCTCCCACGCTGAAGAAGACTCACTTACGAGGATACTATGGGCATGATGACGATGACTTCTGAAGCTAAGTCATAAAAGACGTTGGAGTTTCTGCCTCGATCTCCCTGGATTACTCACTCGGGAGGAATCAGCTCCTGTGTTGCGTGGATGCCCC…
>LNC_000140
CATTTTCAAACATCTTTGGCAtcacataaaaaagaaatctcgTGTAAAAAACGAAATGTCATCTGAACTTTTATCATACAAAGGCGCAATCCAATatgaacatataaaatatatacaaatatagtgCATAGTCAGTCACTTAATACAGCTCTCTACAAAAAAGtaactttagaaattaaaaaaaaaaaaaagtaaccactTAATCTCAAaagtcctcccttctctctcatgGTCCAAGTTCCTGTTTATCGTCCCGAGGGAAGAGAGATGGTTTGGGGAATTTAGGGGGAGGGATGGCCTGAGCCCCTCAGTTCCGCCACGGTCTCCACATGGAGTCTGCCGTGAGAGAGGGGCCGCTGGAAGGTGACACTGCGTTGGGGCCCACCGAGGTCCCGCTGT…
>LNC_000141
AACAAACGCCAAAACTTGGACCCAGTTCTGCTGATGCCGAAGTGCCCATTCCAGTCTGTACTGCTCTGCTAACCTAGTTAGTTGTAGGTCTTAATCCCATGTGATCAGCAAGCTCTAGTTACCATCTTTATGTGTGATCAGAAAGCCTGTAGTGGATCCATGAGGCGGGGAACAAGGCATGGTGTTGGGACATCAGCCAAAGGATTGGACCTTGAGTCAGAGAGTCGGCAAAAGCGGTCCAAGGCGCCAGACTTGTCTCTGTTCTGACAACTGCCGCAGCGAAATGGTGGAAAAGGTCAGATGATGCACAGAAACGACTGAATGAAGACAAAGAAGTGAAAGCTGTGACAGGTAAGTGCAGCAGGAACTCAGAGGGGGTGCGGTCTTCTTCTGGGGGCG…
>LNC_000142
GGCAGaatagcagaagaaaaaaaaaggcaagacaaaagacttttgagttttctttcttcaggTGTATGCTGAGGTGATTATATGATGAGCAGGATTttattacaatttatttttcctgatgaAGAGCTTCAATAAATGCATCAAgtttttcttgaatttctctaACTTTTTTGAGGTCTTCGGCCAGTTGAACTCGTTTGCCAGTAAGCAATTTTACCTTCTTCTCACTGTCTTCAGCAAAATCTTCCAATACCTCTTTAACATTTTTCTCTAATCGCCTGACTTCAGTGTTTGTAAGTTGCTGTCTTAAAGTATTTGCGGTGATAGCAAGCATACGCTGTATTCGCCAAAACAGGACAACATCATTGCATTCCAACTCAGAATCAACAAAATGCCTCT…
>LNC_000143
ctgagccacagtcagctcctggtcttgtttttgttgactgtatagagcttctccatctttggctgcatagaatctaatcaatctgatttcggtgttgaccatctggtgatgtccatgtgtagagtcttctgttgtgtttttggaagagggtgtttgCTGCTCTGAAACTCCTTCTCCGTATCGAAGCAAAGTCACAAAATGCTCACAGTTGTTAACAAGTATGTCATATTCCACCTCTTGCCCAATAACAAACTCTGACCGTTGGATAACTTCTTCAACAGGGAGAGGGGGATATGTATCatcatatttattgtttattctgtatgtgtcttttccaacaacatCCTTCAAAAGCTGCATCTTCACCAGGGCCTTTCTGCTGAATACAGACTTGGCACT…
>LNC_000144
CTTGGGTTCCCTGGAGCACGTAGTTGGGGCTTAGGACAACCAGGAGGCGTCTGCTTTTCTGAATGAAGCTCAAGGTCTCATCTGTGACAATTCCCCCAGGCAGACTGTCTCGGTCAAAGATGCACAGCTTGTATCCAAATTCATTCTCCAAGACTCCACGGAGGGTCAGTAATACAAATTCTTCTTCTTCAGCATTCCTTGCATAGGATACATAAATATCATATTCCTTTCCATCTAAAATGGTTTCATCTGTTCCAAAATGAGCCCGGTAAAATAAGACCATCTCCAGCCAGTACACATGGTAAATAACAATGAGAATCACCACCAGGAGAACTGTGGCTCCAAAGCCACATGCCAGTTCCACTGTATACCGTGGAGCTTTCTGTTTCACATTGGCT
>LNC_000145
GGGCACTTGATACGAGCTGGTTCATCTTCATACACTTGGATCTGCCTCATAGTATCTAGTCCCCAGTCATCACAGCGTTCTGAGGCATCGCTTTGCAGGATCCCATAGAAGTACAGACTCATTACACACCACAGAAGTCCCATCCTTTCTTGGGAGGAAGAGCGGACGTGGTGAAGGCGGCGGGAATGAGTGCAGGATCGCCCAGCACCGAATCTTTCGATGCGCTTGGCCAAAGCCCAGCCCCGGGGACCCCGATCCGGCCAGTCTTCCC
>LNC_000146
GGAGGTGGGGGGGTGCAGTGGGAGGTGGATGGCATggagagtgggggagggagggcttgGGTAGGGCTGAGTCCATTCATGTCTCCAGCCATTGGCATGTGGGTGCCCATCATaggaaTGTTGGCTCCCATGCCATCAGGAATGGTGGTGGGAGTGAGGGCGTTGCGCTGCTGAGGGTTGATAAGCTGGCTCACGGAAGGCAGCTTGTTCATGCTGTTCATTTTGTTCAGAGGTGGGGAGCTGTTACCGTAGGAAGACTGAGACTGCATCGAGGTCTGTTTCTGAAGTAAATGCtggtgctgctgttgctgctgctgcctgtAGGTTTCAATCGTGTGCTGAGGAAGGTACTGCATGAGTTCCAGGGATTCTTTGATCTTCAGCAGCATCTCGTAAGTC…
>LNC_000147
GGCAAGTCCAGGTCATCCAGTGATTACCAATATTAAAATAAGCAGTTTAATTATTGTGAAAGCCTGAAATTTATTCAACATCATTCTCAGACAGTCTTGTTAGCCAAAAAGGTAGACTAAGCTGCCATCAGATTGCAGAGGTTGGAAACAGATAGGTGGATCCCAGACAAAACTTTCCACAGGAGCTCTATTTCAAGCTTAGTTGAACAGCTACAGATCCCCATTCTCCTTACCCTCGTTGAATTCACGACTCAGCTCATGGTTGGGGCACCTTTTTACCACTTCAGTGACATGCTCGGCCTTCTTGTAGACAGGCATGGCCCGGATGACAGCACCCTGAGGTGGTGGAGTCATAACCTTGATCTGGATGGGGCATGTCTTTGCAATTTGGCAGTACAG…
>LNC_000148
TTTTCCATGTCATACAGCATCTTCTTGGTCAGGTGCTCGAGCTCATCTTCAGGGCGGAATGAGGAGGGTGCAGCTGGAGGTCCCATGGACCCTGTTGGTCCACCCTTTGGTTGCAGTGGTGGTACACAGGGGGCTGGAACAGGATCTGTGATATAGGTCTTCTTGGGACCAGCAACTGGATACATCCCAGCAGGGTTCTGGTTCCCAGGGCCAGAAGGAATATACCCTTGTTCCCGCTTCCAGGTATTTGGATGGCCTTGTTGACCATAGGAAGGATCAGAGTCATTTTTGCCCCCATAGCCAGGCCCCACTGCACAATAGGGTTCATAATAGCGTCCTTGGTTGGGAGCATACCCATAGCCAGGCTCAGGCTGAAGTCCTGGTGGTGGAACATATGCA…
>LNC_000149
ATCCTTCAGTTCTGGGCTTCTAGATCCATCCACCTAGCTGCGCTCCAGCGTGCGTCCCACCTGCCTAGCTGCGCTCCAGCGTGTGTCACAGTGTACGGTCATTTATTGTCTGCGGGTCTGCTTCTTCTTCTGCTAGAATGTGTATTCCTCTGGGGCAGAAACCAGAGCTTAGGCATTGTCTCTGCTCTGTCTTTAATGCCAGCTGAAATGCGATCATTGTTTGTGTACTAAATTAATGTGAGAGCCACTTCATT
>LNC_000150
ACATAACAAGAAAAGTAAAAGTGGCTCCTGAACTTCAGGGACTCACATTTGGGAAGAGGGATGGTCCAGTTCCTAAATAATTGCAGGGACCACAGGCGCAAAGCTGAGTAGGACAGAGCTACACAGGAATGTGGCTTTAGCAGCTTGGTACCCACTCTAAGGCATGGACCCTCTCAATAGCAAACTGCCAGATATGTTCCTTTGGGATGACTGTCTTTTTCATAAGTAGGGAACCAGCAGAGACAGAGGTATGACACcagcagcaactcattTTCGGAAGTTTCTcatattgaaggaaaaaaaaaaagatatg
>LNC_000151
TCTATGGAGGTCCCACTTGGCGCCAGACTCTGTATGGGGAGAGAAGAAGTGTGGAAGGTAGTCCCTGTCCTCTGAAGGAAAGAAGTCAGGACTGGGATGACCACGCCCAAGATGACATACGCCCAAGAAGATCCTGGGACTCTGAGCAGATGAGCAGGCAAAGAGGAGTACCCTGGCAAATTTCTAGACTAGGAGCAATAGGTTATTCCCTTTGGGAACTGCTCTCTCAAGGTTGCTGTGTCTTCACTTGGGGCCTTCTCAtccagaagtgaaaggcaagaggCTGGACCACTGGATGGGAGGTGATCCTATCCTCCCCAATCTATTTATGAGGCTTTCCTACTCATTGTCTCAGGGGCTCCTGCTTTAACAgcatgttttcctttgttgtcgttgttc…
>LNC_000152
CAGCCCGGGAATATTGCAGAGGAATTTGCCAGTGGTGCCATCATAGTGGTTTTGCTGATTGTAGAAGATCTTGGTAAAGCGAATGGGAACATTGGGGACAGTGACCCGGCTCTCCAGTCCCACACTGAATGCTGAGCGGTATACATAGGCACTTTCTCCAGGTTCTCCCTTTCTGCCTGGgactcctggaaagcctcggggacCTTCAATCCCAGTGATTCCAGTTTCACCGGTGTCACCCTTAGGACCAACAAGACCTGGATCTCCTTTCTCACCCTTCTCACCAGGGGTGCCATC
>LNC_000153
GGAAAATCCAACTAGCACACAGGTCCCAGGGAGGGAAATGAGGCTGATTAAGGAAAAACGGCAAGGAAAACAGATGGAGATGGGAGAGACAACAGGGGAGCTAAACCAACAAGAAACAGgagtcaagaaaaaaattaacaaaagagtGTATTTAAAAACAGACTTCTCCAGTTGGCATTTCAAATGAAACAGCTAACCATTAACTCCAACCCTTTGTATAGTGTCTTTTTGCTTCTGGAGTCCTCTTGCAGCTTTAATTCTTGAAACTCGGGCGGCAGCACCAGACATAAATCCCAAAGGGAGAGGTATTGTTAAACCTTTTGCTGGTCATTCTTTTCTCAAcacaaatggacaaattcttaagcCCGCTTACTCATTTCATGACGatcattagaagaa…
>LNC_000154
ctAGGCACTAGATTTTGCAAAATATGTTCTGACCAACTCTAAATTTCCTGAAATTAAATATGCATAACCACTGTAAGGTTTTTAATGAACAAAACAGTTAAATACAAACtttcatatgcaaaatagattaCTGTAGAACTGGCAACCTCAGAACCAAGTACTAAATTTTCTTGCACAGATTTCAgtaggggtggaatggggagatGTAAATGCTAATGAGTATAAAACTTAATTTTGActtcatataaagaaaaaaaaacattgagaAAAAACAGCTTTAAATTGAATAGTATCCTTTGAAATCAACAGCTCAGGCCAGCccttacatatctgaggttaatacACAACCAGATTTGGGATCAAAACGAAGATTTAGGATCAAAATGAAGATTTAGGGTT…
>LNC_000155
ACAAAAGAACATCTTCCGTGTGTCAGACACTCCTGAGTGATTCACTGGCCAGGCAACACAATGGCACAGACGGCTGCAAACACAACACTGCACAATGCCTCAAGAGCCTGGTGTAATGGGCCAGGGACACAGTCTCACTATTGTTTCCCATGTAGAGGTAAAGACCTTCAAGCATCTTCagcctaaagagttggacaccaataAAGCAATCCTTATCCACAATGCTGAAAACTGCACATGCCGGTGGGAGGGTCAGAGGGTAAGgtggggaaaagaccctgagtaaaaaggaagaaacaaaagaaaagaggaaaaaatccaGCTTCTCACACTCGCCTTCTGAGGACTCATTTCTACTTTCAGTTATCCACAACATCCTGCTAGAAAGCCTTCAGGCCT…
>LNC_000156
CTCGTTCATACATAAATTCACAAATTTGGTAGaATTCTGCTTTCTCTGCCATACGGATGAGTCGACTCTCTTCAAACTGAACTATGCCTCCAGCCTGCAGCAATTCTAAAAGGacCTGCTGTCTTTCAGAGTGTCGGGAGTCATCATCGGGACTACAAAGGAATTCAAGGACCTGATCAAAAAGAGTTCTGTTTACAAATAAGGTGTTATCAGGCTTTGCAAGCTGCCGAGCAAGGAAGGTAAAGAGACACCCTACTTGTGAGGGCGTAAAATCTGAATTCTC
>LNC_000157
aaggaagggtaaggaggagaaaaaagaattagaaattatGGATGGCACAGCAAAATTAAACATTTGAGACCCTGACTTACTGCTAGAGCATAAAAATTGTATCTGTGTAAGGACTATTATTCATCTTTCTATTAATTAACACCCCAACTCCTTTTAAGAATACCTTAGAATCACAGTATTTCTTACCAGCGCCAATACATTTAGAAATTCTCGTGTGTCGAAATGCAGCAAAGTCCGAATATAGGGATAGATTTCTTCTTCAGGGGGAGCTTCTGTTGAATGCAGGCGAATTAGAAATTCAAAAACCTGGTTTTTAACCAAGGGAACAAGATCTTCAGGGATGTCACCCAGCGGATAGGCACGACCTGCTAGACAACAGCTAATATATACAAGCAGCTT…
>LNC_000158
TGAATCTGACAGGCAATGTATACTCACTTCCGCTGTAGCAAAAGGCAGTAATCAACTATGACGGGTACCATATCCTGAAAATGTTGCTCCATCACTTGGATTTTTCCCTGGTCTGGGCACTTTTTTAGAGCTCGGTCTGCATAATGAAATAGGATTTCTACCATCCGATCTGCAACAATAGCCTTTCGCTTACTGGCATCCCCTGATAATCCTACTACTGCTTTTGCTTTTCCTTCATGGAAAGACCATGCCAGAGCCAAAGCTTCTGTAAGACAGTCTTGTTTCAAGAGGTGATCCACTctCTCCCTCCAGCTCCTCAGCATCATCACATAAACAGATTTTGTTCCCAAATAAAAGATCTGACCACCATAGCTACTTATGGATTGATAGCAAGCCTTC…
>LNC_000159
CAGTGTCGGAGGAGTATCAACCTGAGGAATATCGAACTCCTTATCATCAAtCAGATCATTTCTGAACTCCAGTTCCTTGTCCAGATCTATGTAAGAGAATTTTGAAAGTGAAGCTTCTAGACTGAAAGACTTGTTCAGATCCTCATCAGTAGTCTTGGCACAGAGGCTTTGTTCCACATTTTCATGGTCTGATTCATTTTCCATGTTTACTTTTAATCACTGTATTCAGTCAATCCAagcaagtttttgttttttggcctcaGATCATGATGAACTGAATGATGATCtcCTGAGCTCTCTGCGGCGCCAGCCTAAGACCCTCCC
>LNC_000160
aTAAAACATCTTAAGCTCTCCCACTGGGTCTTTCACCGGCAAGTCAGTTTCCCACTGAGTCCAGATCTGCTAAAGATGCACTCAGGGTGGACAGAGAGTCAGCCCCTTTTGAACAGGTGAACAACAGCAACTGCTATTCGGGTTGAACTAACATCCAGgacctgagtgactaagcagcaagGCTAGCTTCCTGGGTGGTTCAGAAGGCCAGTTTCTTCATGAGCAGATACACTCTGGAGTCCACTTCAAATCCATGCAGGTTGTTGGCATCACCCTGCAGCCTCATGAGCAGGCCCCCATAGGACACGTAGGCAGAGAGGCGTGTTGCTGCTTCAGTAGAAGTTTCGTCTCCCTCAATCCTGTACACTTTCCCATACATGACATACTCAAattggtcag…
>LNC_000161
TGCGAGATTATGCTCAGACCCCGGTTCCAAGACTGGGGGTGGTGACGGGGTCGGAGAAGGTGACGAAGGCTGGGATTCTGAAGGGCTGTGCTCCGGGCCAGGCAGCCCTGGCCGCTCCCCACTGATTGCTCCCTGCGACCGGTCATCTGGCCGGACGACGACAGCAACCTGGGGTGTCTCCCCATTAGCCTGAGGCTCCAGACCGCCTCCCGTctggggaggggtgggtgtggAGGCAGTACGGGCCCCAGACATGATCTCCTCCGTGATATCCTTCCCTCCTTGGTTTGGGTCTCGAATTCGgatctggggaaaaaaagctaCGGGATAAGTGGGAAACAGGAGCAGCCCACCTCTCCACCCTGCCCCACTCCTGAGACTCCAagccaacccccccac…
>LNC_000162
ctTGGCTTTTTCCATTCACAGCAGCCTTCCTGCTAGCCCAGGCTCAGAGCTGCTACAAACAATACCTTCTCACATCCACTCTCCACCCCAGTGTGGCCTCCAGCCACAAAATCCCAGAAAATAGACACAGAGGGACCTCGGGGATAAAGGTCTTTATTCAACAAAGTTATCTCACTCAGTAACAAAAGAAGGTCTGGATTCCCCTAAAGGTCTGGAGCAGTGTCCACCCCTGGCAGCAGGAAGCATGACCTGCTGACATATCAGCTGCAGCTCAGAGCCTCTGGTGGCCACTTAGAGGTCATAGTTGGGGTTCTTCCGAAGGAtaacaaaaccttctagaatagGGGTGACGGGAAGAAACTCCTCAGTGGCCAATTCTGCCCGCTCCCCGTGAGCCAA…
>LNC_000163
AAAAATCATGATAATAAAATCCCAAGGTCCAACATAAATGACAAAAACATTATCCCTTCTGAAAACAATCTTCCTATCAACTCACTCTTACGTTGAGTGTTTTGATTATGATGAGTTCTGTTGAACTTGCTCAGGATCTCAGGTCTACTAGGCTTCCTGAGATTCACAATAAGCCCCATGGTCTAGATGAAGAGGAATTCCCAAACTAGGCCTCCACCAGCTTCTGGAACAGTTTTACCTTATTCTCCCCAGGGGCCATGTTCTCATAGATCTCCTTCAGTTTGCCATAGTGCGGACGCAGAAATTTGAGAGGTTTAGGTACTGAAGTCATGGAAGTTGTAGAAGAACGAATCTGCCTCCGCAGTTCCTCCAGGGCTGGTCGGTACAGGGAAGTGTCCT…
>LNC_000164
GAGGGCCACTTGTTACCAGAGACATCTGCCAGAGTTAAGTGTTAACAGAGTGAGGATTATAGGAAAGCAACAAAGAACTCAACAAGATAAGACAGAAGGGCATGTCTCACAGTCCAAGTTAAAGCAGACAATATTGGAACCTGACAAACTCCAGTTCTAGAGTCTAATAACAAATCCTTGCTCTATCACTTACTACTTATGGGACCTCTATGAACTTTAGACTCCTCTCATCGGAAAACGGGGATAAGACCTACTTCATACGGCTGATGTGAAGATTAACTAAAATAACACATATGAGGGGACAACCCATCTCAGATTCTTCCTCTGTTCTTAAGAATATCCATTGCTGGCCTGAGGTTGTATTTGCATCTGGGGGGAATTTCCTTTCACTGAGACACT…
>LNC_000165
tcactctcttcttccatGTTGATTCTGAGTCCTGAGAATCCAGAAGgggtgagaaaaaagaaaacggaAGAGCCCCTGACAGAGAGCAATATATCTGCTCTGTCTgcatgaataaattaatgaacaaGCAGTCTGATTctgatcccctgcagaagaaaatggcaactcactccagtatttttgcctgcagaatcctatggatagagaagcctggcaggctacagtccactgggccataacagtcagacataacttagggactaaaccattGCCAGTATGATTCTGAAGTGTTCAAACTCCCTCAAAATAACCTGATTTAGATAGTGGGTTGCAGGAATGAGGCCTAGCTTACCCCATAGATTCTGCCGtagttcctcctcttcctccatgtTCATGTCT…
>LNC_000166
TGATGGGCCTTGTCATTTCTTCCCTGTACCAGTTAGTGACGGTGCTGAATGAAAACTATTTCTtcagaattttggaaaatttagcttggagaaggaaaggcagacGGCAACTCAGTAAATGTTTTCAACTAAATGAGTATACATTGCAGAAGATGTTTGACCGTCCTACAAACccacaggaagaaagagaaaagagggGGGAAAAGTTGATGAGCTGTGACTGTGCTCCTCTCTGAAGTGAGTTTTCAGTAGCCCCACTGCATGGgtttgccctgcactgccctgGCCTGCTCCTTGCAGAAGAGTCTTCCCCCAGCTTTTCCC
>LNC_000167
taaagacagaaatgtactGAAATATTAATAGTGGCTATCTTTGAGAAGGGGAACTAtgggtaatttaaaattttttacatcTTACAATATTTGCTCAAGTTTCTATACAATAAGCATTTTTGTATTAAAACAGTTTAATGTGTTAGGTAATTTTAGCCAACAGAAAGAGTTCAAATTAATTATTCCATAACCAAAGTTAGCACTGCAGTAGCAGGCTTGATCAGCTGTGAGGAGGCCCAACCAGAGGGAAGGGCCCCAGTCACTGAGAGCAAGATTGGCGGTTCCAACTGAGAAAAACCCATTACAAACACTAATATTTTCATCCTTGTAATAACTCCAGGATTTTAGGTCAAACTCCAAAAAGCAGCATTTGAGAGAACTTTGGCTGTGCAGCCTGCC…
>LNC_000168
GGTACATGAGAGGCTTCACCAGGTTCTTGTTTGATGATTACTTTTGTGAAAGCTCCAAGTCCTCCAGTTATAGGTTTGGGGCTTTGAACTTTAGGGTGACTCCCAATTGGGCAAAGAGGTGGCATAGATGCAaacaaagaatcctcctgCTTGACAGCAGATGTTACAAAACTACTTCCATGAATTTTAGGAACTGGGGAACCTGTTCCTTGGGAGGCCTGAGAGGCAGTAGAGAGCTTGCTGGTAGGACTTCCTGACAAGAGAAGTCGATTTAAAAACAAAGTATGAACAAAGTAAAATTTACAAAATGGAATTCTGAAGCCATTTTCCACCACCCTGCTCTTCTCCC
>LNC_000169
GTTCCAATGAAGATGGCAAAGAATAAAATGTAGTGTGTCTCTCAGCTTCAGTGTTGGCTGGGAATCcttTCTCCACAGAGGTATCAGGTACTGGCTCATGTGACTGCTTTATCGGTGAGGACGCTTTCATGGGGGCTGGAATGGTCAAAGGCAAGGATGGTGGGGCATCTGAGATGTCTGACTCAGAGGACTGAGGATAAACGGAGTCTTCTCCCAGAGAATGTCGATGGAGCTCAACATCCACTACCGTCTCTGCTCCAAGAGTCTGCAAGCCAGTGTAAGTTCTGTCCAGCTTCAGATTATGTATGATATCTATCCGCTTGTTCTGGCTGTCCTTAAAGTGAACTTGCACTCTGACAGGAAACTCAC
>LNC_000170
CTGGTCAATGACCTCAATTTCATGTTCCTTATTCTTCATTTCAAGTGCAAATTGTTCCTTGATAATAGTCTCAATTTTCTGCACAGCAGCATCTCGAGCTGAATTCTCAATTGCTTTATGCCGCTTATTCGGAAGGGCCACAGATACATCCTCATAATCAGGGTCAGTTTCTTTGATTGTTCGCTTGATGCCAGACATGATGACATTCGTTCTTCACCTCTTTCTGGGTCTCCGGC
>LNC_000171
CTCACAATCCAGCTAGGCATTAAAGTTGATAGTGTACAGTGTATTTGAAATCTCTGTATCATTCTAAAATGGGAAAAGAGTAAGTTTATCAATGTTAGGTTTTTTGATTACTACTTTGGTTTTAACAAAAATCTGGTGACACTATAATTACATATTTGCATCATTTCTCCTATGGCAAGGAATATATAATTAAGATATGAGATGACAATAATGCCTGGGAAGTTGAAATAGAGCAGGCTACCTGGAACATCCCTAAAATACCGTAAATTGTGTTTGTCTACCCAGGAATAACAACAATCACTTATGCTGTAGTTCCTGCCATCCCATTtgccttagaaaaaaaaatttcacactCTTCTCTGAAAACTAGCAAGCTTTATAAACTGGAGTTGAAACATC…
>LNC_000172
GTTTTGAGGGAATGGGTATCAGCAAAGCGCTGGATTCCTAAGCAATTACAAGGATCAAGTTGCTCCTCCAAGAACTTGGCACATGCATCACGGAGAACACTAATCTGAAAAAGGCTTGACGTTTCAAAGAGATACTGTACATTCTCTGTAGTGATCTTCACTTTTCCAGTATAAACATACTGTAAAAAACATTCCATAGCTTCAGCTAAAATACCATTGATCTCAACCAACATTTCTCGGCTTTCCCTGTGGTCATTACAGAACATAGCTCTGAAGTAGCTACTGCAGGCTGAGAGAACAGCTCTATGGCAAGGAAATTCTTTTCCTTCCACACAAATGATAACATCTGTGAATAAACGACTATCTCGAAATTCATTAAATATCTGGAGGATGTTTTCA…
>LNC_000173
gGCCTTAGCAAAAGGCTGAAATGCCATTAGGAGTCCCATAAGCACATGGGGACAACCAAGATAGATGAAAAATGTCTCTTTATTCACAAATTTTAACATGTTTAAATTAAGAGGGTGGCTGACATGGGTGCACGGTAATGCTTTTTGTTTGTCTGCCATTATAACTATGAGTGGGCATGAACCAGAATCAGAGATTTCAGAAAGTAATTCCACAGAGGTAGTGTGGCCATTACCAGGATGCTCACACTCAATTTTAGGAAAGGAGTTGAAATGGCTCCCACAAAGTACTACTGCCCCTTTAACAAGTAGATGAGTCCATTGTGGAGAGGGTCAAGATGCTCCTGTCGTTGGTATAGAAAGGATCCGATGCACTCCATGATCTGCTGACATGGGATGGAC…
>LNC_000174
tgttttcatGCTTAATTGACGGTTTTTACTTATGTctCGATAGAGGGTGGGCTTGTTCTGTAATACATGAGGGTCTATATGTTGTTCCAACAGACTATATATCAGAATAGGCAGGGAtgtaaaacaaatattgtataaagtCAGGTACACGCTGTCATATAGTGTTTGTTGAGAAAACAAACAGTAGAACTGATATAAAAATTGGGGTGTGATAAAGCACACATTCttataaaaaaaatactgtacaAGAGTAGCTATTCTAATGTAATAAAAATGACCATGAACAAAAAGCAATTTGGAGAGAAATTTAAATCTAGCTATTGCATAGTCACTGTTCCTTGCAGCTTGTCTTCCTTCTTTACCCATGATTCctatGCCAACATGTGCTTCTTGTATCAT…
>LNC_000175
GCCAATACAGATAATCTAAATTTTTGTGATCTTTAACCATTCAAATTATGCCACAGGGAATGTAACTGCTTATGTCCTAAAATGTAAAAAGCATACCAGTACAAACATGTTGGCTACTCTTCACATGCAATATCCTTTTGATATCCTTCAACAATAATACTTTTAGGGGATGACAGTGATAACTCCTATAAGAAGTCACTACAAAGtgttaaaagatataaaatttccaaacaataaaattttctttataacaGAGTCAAGAACACCATAAAATACCTTACTACTATTTCTTTGATGTTCTGTTTTTTGGTTATACCAAGGTTCATCCCATTTTTCTTCAGCTTGCCATGTATATTTCAAGATAGTACTGATGATGGCTTCAGAAATAAGGATTATTAG…
>LNC_000176
AGGTGTATCAATCATAAgCTGAACcaaaaatataataagaaaataaaagtttgccACTCTTCTGAATTGTTCAAATAAATTTTTTGGAACAAAATTCCACACagtataCTTAGATGAAATGATCCGGTTATCTATAAATTTCTGAGGTGTATAATGGCCATACTGAGGAAACCTGTTGGCTATGTAAATAGTTCTTGTGTCACTTTGATGGGGTGGGTCAAAACCCAGCTGCTGCCGGACCCAGCGCCACATGCCCCTTCTGTCGCCGTTCCCGTCCCGCGAGCCGCGGGGGTCGAGGGGCTCCAGGTGGAGGCTGACGAGCCAGAGGGGAAAGCGGGAGAGCCCCTCCGGCTGAAGTTCCGCTCGCCGCGGCCGCCTCACTCCCCGCGCTGGGGCCCC…
>LNC_000177
ATTCCAGAAAGACTTATTCCTCTGTTAGGTTTATGCACTTCcccattcctttctctctcttttgaagGTTAGAGGAGGATTTCCTTGTCGTTTGTTCTAAAGGGCTGGTGTTTTCTTCCTTGAAATAGTAGCTGGAGCCCATATTCATCAGTCTTTATTCTTTCCAGGTGTTGTTTCAACTGGAAATGTGTGAATCCATGCTTGTTATCAGTCAGTTCATTTGTTATCCACAATCACA
>LNC_000178
GTCACTTTCCCGGAGAAACCTGTCAGGCTTGCTTCCAAATACTGAACAGAGCTGTCTTGGCAATGAGGCCTATCCCTGCTGATAAGTCCTGGGACTTGCCTCATCAGAGAATCAAAACAGGTGAAATGATAATAGGTGATCTACACCTGAGAAGAGGGCCAGCTGACTGTATGAAAGGAGAGAGCAAATGAGTAAACTGTCTTTCCCCAGC
>LNC_000179
TGTGACGATTTTTTCACACTTTGTGGAAGGGAAAATGAGAAACTATGCTGAGTTGCACAGCTACCGAAACTACAAGCCCAGAATATGTTCTCCAGTTTACTATGTTCACTTATAATTTGATTCTCTATGTATTAGTCATTAAAAGATACCTATTTACAGCCATAATATTTAGAACTAGCATACCCGAGGTTTAGTTTTCCTACTGAGCCCCTTTACTTTTGCCTTCATTGGGCCTCTAGGTTGTATTAAGATGAGTCCTAAATGCTTCATAAGCTTTATAAACCTGCTTTGCTGGTGATGAAGGTAGGCTATAACGGGTGGTCTTCAAGTTAAATCTATTCGAACCCATCAGAGTTTTAAacaaattctcttgctttcaagTGTTTTACAAATGATGGG…
>LNC_000180
CTGAAAGTGCGATGGAAAGACTGGCGATCCATATTCTATCTTTGGCAAGCTTGTACAAGCACTATTGTAAAATGTAATGTAAAGAACTGTAAACTAGGAACTTCTTCAGTTTATGAAACACCATTCAGGACTGCTGCATCttgagtattttcttcttttaaggtATTAATCTTTTCTTCTCCTGGAGTACGCTGTAGCTTAGAAATTTCATCGCCAGAAGCACTAGTTGGGCCATTTATTGCCTTTTCTGAAGGACCATGCTCTTCAATCACATCTTTTGCcatttctttcttgtttttagcCAAAGTTTCCCTTGGGAGGTTTCTTTGTCTGCTCTGAGACTCAGCTCTAGAAATATAATCTGCAACTGTGACTAGCCCATTTTCATTAACTGAAGCT…
>LNC_000181
CACACTTTCATCAGTGTCATTTATAATAATACATAGAGGCAAGATGAAAGCCCAATTTTGGCTTAGAAGATTGAGAGTATTAAGTGCCCTGCAGTTTGAATATCTGTATTGTTTTAATGGCATCAAAGGGCACTTTTAATAAACCCTCCCAGTTTCAAACAGTTTGGCTATACAAATCTGAAAACTAGACATTTAAGACAGACACAAAGCCATCTACCTACTTGAACACTAGGAAAAATTCAATTTGTGaattgcatatttttttaaaggcatcatATATTAACAATAGTATACAGTAATATAAATCTTTTCCCTAAATGCTTACATACCTAGCCCATTTTCATTAACTGAAGCTGTATCGGATTCAGTCATCCCATCCATCAGAACAGCATCTTCATC…
>LNC_000182
ACCGATAAGACTCCACTCCAGAAGGAGAAAGGATAACCTAGTTCATTCAAACTTTGGCATACTGCTGCCACCAGGCTTAGGATAATCAATTATGTTCTTCAGTTATGCAGCTTCTCACATCAGCACCACAGACCTCACCACATAACAGAACAAATACTGATTTACTATACCTTTGAAGGCCTCTCATTAAAGATGGTGGATTAGATTCATCTATTCCTAGTTTTCCTAAAAGGAATTCAACTACTCCTGGATTAACAAATCCCAAAGAACTCTGCATGATATTCTCATAGGATTCCAAAGAATTGCTATTTAGTTCAAcgcttttcCTGTAGTACAAAGGAAGTTCTTCAGAACTAATTACACCTAACTTAATACCAGATAGGTGTGGTGGAAGAGATG…
>LNC_000183
CCAAACCAGAAACCTGAATCTGCCTTTCAcaatatatatcaaatcatcataatGTACACTTTAAACATCTTACAACTTCATCAGTTACACCTCAGTAAAgctgaggaaaaaatgaaatcgCACACAAAACAGCCTTAATCTGAACCAATATTGAGAAACAGAGCAATGAAAATGATCTTTCATTTATCACacagaaaaaatacagaatatatttAGTAATTTATTTTCACCTAAAGACAATATACTTTGTACTTAGAGAAATGAAAGATTAGTTGTCAGGGGTTGCTTTTGGAGAATGATCAATAAGTGCCTTATCGATGGTTGGATACTGAAACCAGGGGCCATCGCCTCTTGCTCGCATTAATCTTCGTACTTCCAGCTCCTTTAATCGTAATTCAG…
>LNC_000184
GGAAGAGATTGGAGGTCCAATGACCTATCCTATAGTAAGTACTGTTTACGCTGGCCTACTGTTAAAAGGCCacagattttaattaaaaagcagaatttaAGTCATTCTTCCCTTAAAGCTCCCTTAGGATAAATATAAGCCAGTTTCCCCAAGATAGCTTATATCTTGCTGTAAAAATcatcaaaaataaaagattgaaaCTCACTAAATGCCAGTATAAATGTTCTATTTATCAACTTTCAGGcaaacaagttttattttcacCTTGCATGTTATAAAAAGTCTAGGTTTGTAAAAAGCTGAAGGTTATACAAAGTTTATAAATAATCCTGCAAACACACATAGTAGACAAGTAAATGTGCAGTAACTTTGCACATCAGCCATAAATCACAATTCTTT…
>LNC_000185
GTCTACTAAAACCAGGTCATCTCTCAAGAGGGCACATTTTGCCTTTGGCCAAAACACATGCACAAGACACCCAGCTTTCAAGTCTTTGTCCATATGAAGGGCGTGGGCGAGCTGATTAACTGTCTTCACACTCTTTTTTTCATCTGACCCTTCTGTCATGAGATAGGCTTTATCTCCATCGGTTCCTTCAACACTCAGGAAGCAATTGGTTGTATGGCCAATCCCACTAGGGAGGACTTTATCCCACAACATGGCATTGATAACAGAACTCTTCCCACTGCTTGTCCTGCCAAAAAATGCCACCTTCATGTGTCTCCGAGACAGCACCTCACCAATGATGGAAAGCTTGTTTCTATACCTCTGTATTTCTATCAGATCATCCTCCGTAGCTACTCGGTC…
>LNC_000186
ATTACCACTCATTATGATCAGAGTTAAACACTGCATCtaacatttactttttctttgtatataGTAAGAATGTGTTAACTTTCTCcataatttcataaaatttctatttatagttgtttttatttgtaaaaatataattAGCTGTAATTCTGTTAACAGTGAATTTGAAATTCaatgttttcttttcagttttataatgATATAGGTACAGATAGAAGTTTTCATTAGGGTGGCCATTTATGGtagataaataattttcttacctTTATCCAATTTATTATATAtgtgctttggcaattctggtgAAGATTCTACATTTGGAGGATAAACATACATTGCTCTACTATGAGGTGAATTAAGATCCCTAAGATCCACAGCTTCTTTACAAACATTGAGAAT…
>LNC_000187
CTGCGCTCAGCGCTCCTGCATGTGGCCCACCAGCTTGGGGCTGAGGTGTCCCGCACAGCCTCTCTGCACACTGCTTGCAGCTGTGGTCTTCATGGTGCTGTGTGCAGCACTTCTGCACATGGCTCCCCCAGCTGAGAAGTTGGGCTCAGAGCTCTCTGACGGGGAACTCTGGTCTGAAGCGCCCTGTGTGAGGTTTCTGCAGGCACTTCCCTCTGAGCAAGTGGAAATAGAGGAAGcacagaagaaagggaaaagGCCTTCCGCTGGATCAGACCCTGTTTCTACTCTCCCCTACCACCACCTGCAGCAAGGAGGTCCTGGTCTTTTCCATTTCTCGGTGAGCTGATAAAAGAAGTGGATATTCAAGGACAAATGCA
>LNC_000188
gggtgggatgatttgggagaatggcattgaaacaataACAGCAAATTCTTAATCTCCAAGTTGTGGTTCAGGGACACAGATGCCTTCTACTGACTATCTCATTCATTGCCTTGCAAAACTTTCAAGACTTCctttgcatcaaaaagaatatgaAGCATTCCATGGGGGCGGTTCTTACAAGCAAGTCTTTCTGGATACACCTTCCATTGTTCAGGACTCATTCAGATCAGCACATTCAACAGCAAGACAGGCTGGGAAACCTCACTCTACTAAAGAAGGCCTCCAGAATGATATAACCTCCAGGCCTCTCAGAACCTGGTTCTTCTCACACCAAGTGCTCCTGGATACCTCAGCAGACACCACCAGAAGCTTTGGAAGTTGAAAATCATGGAACTGATC…
>LNC_000189
CTGGTTTGTTATCTCTTCGAACATAGCCAGGGCCTGGCAGATGCTGGTGAAGTCTTCCGGTTGCCTGAAGATGTGCAGTTTTTGGCTTCATCGGTGACGAGGTAAATCTGAGACCCCTCTCCTTGTGTCTGGGATTACCTCAGCCAGTAGAGTGAGTGCAGCTGTGTGACACCATGTATCTCTTGAGGCTTGGGCACAAAAGGCTCTACAGTGACTGCTCGTTTCtgctgccatgctgtgaggacGCCCAGGCCACACTGGGAAGCCATGAGTAGGACACTGGGCCAAGAGTAAACATGAACTTCACATACGAGAGTGAGGAAGCCACCAGGATGACTCCCGCCCCACGTGAGCAACCCTGAGCAAGAGCTGCCTCGCTGAGCCGAGTCAACCCCTGGA…
>LNC_000190
AAGCTCCTCACGGAGACTGAGTTCTTCTTTCATGGTAAGCTATTTCACCTTTGATACTTGGTTTAGGATTTTAGTTGTACAAGAAATCAAGTTTccgcctgatgatctgagggaGAGTAGTGAGATAAGACCATCAAGAGAGACTGGGGCCTTGCTAGGGAGAATATTAAACTTGCAACTAGTTTACAGGGAATGAGGATTTGCACAAGAGGATTTACACAAGGAAGTGACAATAGAGGAGTGTAATTTAGAAACAACAGTGTGTCAGTGGTTCAGAGGCTGAAGTGGAGTCATGCCAGCTGGTCTGAATTAGGGcagaaaaagtgaagaaaataaaagaaattgggGAATGTCAAGAAATGTAATGGGCTTTATATATAGAATTGAAAGCTTTACATA…
>LNC_000191
GTCTCATTTGATGCAAGTGACTTGCAGTGCTCCCAAGCCTCCAGGAGTATTGAAAACTGGCTTGTCTTCCCATCAAGGTGGTACAGGatatttCTGTAAAACCCTGGTGGTGCATGCTGCACTAGGAAGCTCTTCTCCATGTCCTGGAGAATGTCATTCAGCATCCGCACACGAATGGGAGCTCTTTCCTTGGGGTCGTTAGCAGGACGCATCTCATCTG
>LNC_000192
GTGCTGGTTTGATCACCTTTAAGGTTGTTTTGAACTTCTAAAGCTATATCAAGAGCATTAAAGGGCAGAACTGGTTCACTGGCAATTTGCAAAATCACTTCTCCTGagagCTTGATAATGGTCTCATGAAGATTGAAAAACGGATCCATTTCTTCAACTTTTATTGCATGTTTAGGAAAAAGAGCCTCAGAGAGAAAACTTGGACCCTCTAATGCTCTGATGTCCTCATAAGTAAACCTCATGGTGGGAACTCCGAGATGGTTGATGAAGTAATCAGCATCATCCTGCATCTGCTCAGAACTGATATTGGTTTTGGGGCACTGATCTCTTCTGGGACAATTGaacttatttttCTCAGCTACCAGTTGCTGAAGAGATGGTGAAGCAACAGAGTGGAGA…
>LNC_000193
AAGCACAATATCTTAAAGACTCTAATATGAAATTAGCCATTTTGGAAAAGTTATCTTCCTGTGACACGTtatgcctctttctctctccacattctcactcacacacacatacatacatacagtctCTCTCTTCATGTTCCCAGATACACATGTAACCCCAACTAAACAAAATATTCACCCCACAACCAAATGATGGGCACTGGACTAACCTTATAAAGTAGCGGCAATTTTCCTAATTTCAAGAGTGCAATGCGATTtgtgacatttttcatttttttaatccgCTTTAAGTCATCTGCATTTCCATAACTCACATCAATGACTTCAGCCTCGAGAATTCCATTGGCAGAATAGGCTGCATATGAATATAGCAGGTCTTGGCTGCTCCATTTTCTGGCT…
>LNC_000194
TCTTTTTGGAGTTTTGGAGAAAGAGAATGCTCTTGTAACCTTTTTTGAAGTCTTTTTTATTGCTCTAGATGCTCTACTCAATGTACTGTCCATATCTTTTGTATTTACTTCAAAGGATTCTGGATCAGCAGTGTAAATAAGATTCTCAGCATCTGCTTTACAAATGGTGTTGGCTACATGTCGACATAGCATCTTTAGCCAGTTTTCTTTTGGAAGTTCCTCTGATGTCATCTGGAAACTGAGCAGCACATTTGCTTGCTCTGTTGGTG
>LNC_000195
GCAACGCTGGGTAACCTCTGTACTGGTCGGATGAGAAGTTCAACAAGGCTTTGCCGCCCACATTCTGGCTTAGCTTGGTTTATCTTCAGAAAAGCATGAAATCttggtttctgtttttcacaTTTAATAATAGTTTCCTTGCTCATTTCAAAGAAGTTCACAAAGGGAGGATAGATTTTTACCAAATCTTTGGAATATTTAAGAAAGATATCACCAATGCTTTCGCTCTCATCCCAATTAACAATAAGGTCTTCAAGATCATCCTTTATCTTAGTGTGCACATCAAGGATGTCTGGAATACTACCAAAAATAGTCTTAATTTCTTCTGG
>LNC_000196
gctcaatCTCCATACCTTTAAGGCTTTTATAAGTTCTTCTTGTTTTCCAGATTCTTGAACCAGTATGACTCTTGTTTCAATCTGAGGCATTTcttCTTCAACACATGAGGCAGATCTAATACATAAGTTTTCCTTAGAAGTTTCGGCAACTTTCGAATCAAAAATGGAAGAGTCTGCCAAGCCTGTACTGCCAGTAGTGGATGCTAATGCACTATTATCAGCCATTGTTTGTTCTCTTCTAggatggCACTCTCAAAGGACGCCCTGGAAGTTCCACCTTTTCAAGCACAGGTCCTTCTCACTGTTACC
>LNC_000197
TTCCGTTATGTGGTGGTTTTTGTGTGGTAATACTCTGACAATGCCGAAATCCTAGCCCTGTAAGTACACACGCTGTGATTCATGTTCACAGATACAGATGATCAAGACATAAGAAGTGAACGGTGAATATAAATTACTAAACTGTAAcacggaaaaaaaaaatcaaaggcttGCAAAAGACATCAGTGAAGACAGAATAAAGGCaaatctgaaaattttaaaagaaaacataagctAGCTTTTGGTATCTGGtttgctgcttcttttttttttttaaatccagtttaacctcttcctagttttgcatttcaAAAAGGTGCACCAAAACACTGATATTTTTTTCCTAGCTAAATCtgtaaaataagtatataaatcaAAGAACAAAAGGGCTTAAAAAAG…
>LNC_000198
CCCACGGTGATGCTAGTATCTCCAAGATCTATGTTGTAAGCAAGGATTTCAGATCCATTATTGCACGGCTCTTCCCAGTTCAGTACAAGGCACACAGAAGGCGAATCGGGATAGGCATTGAGggtctcctcctccaggacacACAGAGTGGAGACAGGGTCAGGGGCAGATGCTGGTGTCTGGCAAAGGACAAGCTCACTGGACGGTCCTGCTCCAGCTTGATTAACAGCCTGTAATCGACAGCAATACTGTGCAGCAGGTAGCAGGTCCCTCATTTCAAAGCCGGTGTCTGTCCCATGATAAACGAGTTCTAAGGATTCTTCATCTTCTCCCCACTCCAACCTGTACTCTGAGATGTCGGCACCAGAGCTTTCAGGACTCTCCCAGCTCACTAGGACA…
>LNC_000199
GCTTTGGTCTACCCAAAACCCTCGGTGGGCGACACTGACCTGGTGCAATGCTTAGTGTGCGAACAGGGAGACTTTCAGAACActgACTGTGTCCACCAGTACTTATGCAGCATGCTCGGAGTTTGTACAAAGTGCCTGGTTTCAAGTGGGTGAAAGTGTACTCTGTAGCCGACCCACTGTAGGCCACTTCCCACTGACTCGCTTCAGAATTTCCATCAGTAATCTCCAGCAAGTACTTGAGTATTTCTGAACCACCATTGTCCTTTGGAGGATCCCATTTGACACTAAAGCCGTGAGACATAACTGGTCCTTTAATGAGGGGTCTTGTAGGTGGTCCAGGCCTGTCAGGACTCGTTGTACAAACCAAAACTTCACTTGGGCAGCTTTTCCCTTCCATAT…
>LNC_000200
CACTGCAGTGTTCCATCCTCCGCTCTTATTGTGAAAGTCTCACCTGGATTAACTTGAACGAGAATAACCTGCTGAGCCGCATCTCCATTCACCAAGTGAGGCATCATGGCAACCTCTCCATTCAGCAATGGTGGCAGTTCCAGAGGGATCTGGTCGGTCATCATCATTGTGACATACATTCATGGAGAATTTCCCTCAACTGGCTTCCTTCCCTGGGGCTGAAACGCGGGGCTCCGGGCGCGCCACACACCGGGTCTCCCACGCCTCCCCAGCCGACAGCCCCGAGAATCCCTGCCGCCCCTTCGCtgctcccgccgccgccgccgtctcCACCGCCG
>LNC_000201
TATAATTCTTTACTTGCTTTTAGATCCATTTTCTCTTGTTCCTCCAGTGAGACATCTGGATAAGACACTATTTTTTGATGTTTCCCACTACTGTGAGGCTTCTCTGACTGTCTTGGTATAGATTTGCTTGCCTCTGTCTTTGTGACCTCTTTAGACTGAGGTACAGCTGAAGTAAGTGACACATTTGGTGCAACCACTTTATCACACATGTATAAGTAGTagCTGGGATGTAAAAATGAATGTGTCTGAGAGACATGGTCACCTTCCTGTTTTATAACTGGATACCATGactgcaattccattcctggcgGTGTATCTATcttgGATTGAGTCCTCTTCCCATTCCTCATGCTaaatttctccttcatttcttctaaaattatcttcagtttcttttct…
>LNC_000202
GTTTTTTCTGTaggtgaaaaatataaaatggttcATTGCATCCAGACTGGTAACAAGTTTATCCATGCATTAAACGGCAACACAAGCAAAACGCACAGTTGAGCAGGGAGGATCAGACGCATTCTTCTGCAGACATCAAGAGAGGATTAATGTACTCAAAACCTTCAAATTCAGACTGATCGATCTTCCTCACAATGTCaTCATCATCAGGAGTGAGCTGGACAGGTTCATTAGTAAACTGAGAATCAAAGTTGTCCAAACCAAATTCCCCAGAAATATTTGGTTTAAACGGAGGTACCACCTGCTTTTGCTCCATCATATCCCAATCAACATTTCGGAAGAATGGGTGTCCCTGAATATCAGCAAATCCTGTTTGTGGATGACAACCCAATCGTTCCT…
>LNC_000203
GGAAAACTGGATAATGCAAAAAACCGtaagtaaaagaaataatttgaataaataGGCAGATGTGGTATTTAGTAAATCTAATGCCCAAAAGCACAAAATCCCTGAAATAAGATATAAGGGAAATATTCACCAAAAGAAGAAGGTCAGTAAATGCTAGTGAAATGcaaaaatattccaaaaaatTTTGATGGGTGTGCTTCCTTTTCATTCCTAATGTGAGGATATTTAACAGTATTTTCCCAAGTATAATCAAGAATAACAGACAGTTACCATCTAGAAGCTGATGTGTTTGATGCAGCTGGTACTGAAAAGAGCAGTTCTCTGAATTAAGGGCACTCATTTTTTGAGTTAAATTTCAAAGGCCTGCTGCTACAGTCAAACAGTGCTTCAGTTGATTTT…
>LNC_000204
GGAAATGGGAAGAACCATCACCTTCCAGCCAATTCTGCTTGCTTCCTCTGTGGGAGATGACCATCTTCCTCTGAATCAGGCATACAAATCAGTTTGGATTTCCTAAGTTGGAAAAGGAGAATTTGTAGCTAAACTAAAAGTGTTGCTGCATTATTACTAGTTGGCTTGTTTCCACAAAATGTTTTTGAACCCTGCTAAGTTAGAATCTTAGAAGTTTTCTGGTATAATTTAATAATCAACAAAAGCTAAACTAATAAGTTTAAGCATTTCATCTCAAAGAAACTGTGAAATGGCTACAAAACTATGCTTAATCTGAAATACTGGTGTTTATTTTTATCCCTTTTAGTTATTCTGATCAGTCTAACAGTAAAAAGCCATACAACTATCAAAAATGCCATT…
>LNC_000205
gcttctttaaatttttaatatctgTGTAAGAATTTCCACATAATTCGCAGATAAATGGTCTTTCTCCTGTATGTTTCCGAGAATGAGTGATAAGAGAACTAGAGACAGCAAATGCCTTCCCACAGGTATCACACACATAAGGCTTTTCTCCTGTATGCCTTCGAACATGGTAGGTCAATGTGCTGGCTTGGGCAAATCGCTGTCCACACCTATCACAGACATATGGCTTCTCTCCACTATGCTTCcttGCATGAATCTTGAGATTGCTAGAAGTTGCAAATTGTAAATTGCATACATCACATTTATAGGGTTTTTCCTCACCATGATGCATGCGACTATGGAAGACTAGCTGGCATTTCTGAGCAAATCCTTTATCACATAATTCACATTTATATGGCT…
>LNC_000206
GGTCACAGGTGCCTCCATTCTGACAATCACAGATGTCATCATACTCTCTCACACTGGTCTCTGGGGAACGAGctttctccagaggatcttcccaactcagggatcaaatctgtgtctcctgcagtggcaggcagattcttcaccactaagccactttcattaaaaagaaagccTCTCCAGCCATTGGGACAGGAACACTCACTCTTTCCTTCCTGGCATCAGCCTCCATTCATG
>LNC_000207
aaaaagaatgtaaaagcATGTTTAGTGCTTGAAGGTTCAGGTAACCTCCAAGGAATCACAACTCGCAAGCTTTTAAAGCCAGAGCTATACAATATATGAAAATACTAATGTCTCATAAAAAAGGCAAGCCAATAAACTTCTATTTGTTAATGGCCTAAATTTCAGTAATAATTCCATTCTCCATAATTTTTTATCTAAAACTTCAAAGCCATcaactttttagttcttcaagtgagcaactgaaataGTTGCATTTACTCAGGTTTAAAACTAAATTTCTCTTCTGTCAATGTGAAGGCATAGACAGAACGGACAGTGAAAGTATTCTGTCCAACATCCTGACCCTACAGATGTGGAAACCACATACAACGTGATCTCAGGTCATCATCGATTCACCCT…
>LNC_000208
tgaaaatattaacattttcttcAAGCAGTTTCTGCTGTTTTTTGTCAGGGACTGTAGCAAGTACATTAGCTTCAAGTTCCTTAACTTGGACATTCAAATATTCTTCTTGCTCTGATAAACGCtatagaatgttttaaaattcaaggTCAATCTTTTAACATACAGACAATAGTATttgctttaaacattttaaattaaaaaggaacttaaaatctttaagaaaaacacaaaaaactaatAGGAAAGGGCAGAAAACATGaacaataaatacaaaaattgaaAATGGCCAACAAAACACATGAAATGTATAAACTCATTATAAAGACAAGTTAAATGCTATTTTTTAGTACATCCGTATAGCAAACTTACAAAATATTGAAGAGTACTTAGTGTTCActt…
>LNC_000209
CTCATGTTCAGTTTGAGGGAGTTTTGCCTCTATATCTCCAATTGCAGCTTTCCTTTCTTTGAGAGTCTCAGAAGCTGCCATTAGAGCTTCTTTGGCTTTACTTAACTGAGACACTGCAGTATTATGTCGACTGAGATAGATATCAAGTTCTGATTGAGCTACATCCATCTTTGAACGTGCTTCATTTACTGATTTGCTGAAGTCCATAAGTTCTTTCTCTCGACTttctttttctttttgaaggccTTGTGTTTCCTGCTTAAGGCTATCCATAActtcctttaatttttcttcttctttttctttttctttctcaagggcaTTGTTTTTAGTTGTTGTCTCCCTTATGATATTCTCACTCTTGGCAGGTATACTTTTAAATTCTTCAACcttttcttt…
>LNC_000210
atcttcccagtccagggattgaaccctcatcttctccatcttctgcattagcagGTGAAGAGAGGTTGAAACATCCGAATCACAGAGGAAGTTGTTGGCAGTGCTGAAAGTGGGATCCAAGCCTTGTGAATCCAAGTCTGGTTAAAAAGAATGGGGAAGTCTCGGACCACCTCACTGACTTGCACCAGGCCAAAGGAACCCCTGGGGGAAATACTTGTGTTCCCTCCACCAACATCCGATACATTAAGAGCC
>LNC_000211
GTCCTTACTCAAAATCACCTGCATGTACCAGGTGCAATTTTGTAAACTTCACCACTGATAAATCTATTCCAAAGCAGAATTTTTCAGCAATACAGAAGACACAGTCCTCACAGTTATGCTTTTGAATaggtatattaaaaatataaatataaaatctctccaaattattatttttcctgactaaactctaaattaaaaaaaaaaaatggaggtttTCAAACCAATGATGTGTGCAGCCCATTCTCATGACACAGTCATTTAaacttctcatTCTTCATGAGAAAGTTTcacttcttccctttttttcGCAGAATAATTCAGGTTCCCACcttgggcacgATTCACCATGTAGAGTAAGACGACAGATAAAAGTGACAAGGAAACACAGGCAATGAAGAA…
>LNC_000212
GGGCTTCTAAAGTTACTTGTTTTCAGCCTGAGTTTATTCCACTGGAATCCACTAAAGTATCCAAACTTGCAGATACAGTTAAAGTTCGTCAACAAAGTGAGAAAAATTAGTTcttggcttttcctttttttacagGAAGTTGACCTGTAGCTTCCAAATACTTATTAATGAGTTCTTCTTGTGTAGCTGGTGAACATGGCTGATATCTGcagtactccattgtatattctcccTTCCCCTCTGTGCATGACCTAAGTTCAGTAGAATAACCAAACATATTATTCAGAGGGACATCTGCATACAGTGTAAAATAGTCCTCAATTCCATCTTGTCCTGTGATTACCCCGTGGCGTCGGTTAATTCCTGCAATCACTGGTCCCTGAAATTCATTTGGAGCTA…
>LNC_000213
CCAGATACAATTGTCTCTTTGCTCTCAGTGTCAAAGTGGACTTTAAATGTGGGATCTTCTCTTGTAAACCTGCCAATACCTTTTGAAAATTTTTCCagatcattCTTGTTAGATGGCTTCATTGCTATTGAAATGACAGGATCGGGAACATGAATTGactcCATCGAAAGGCCGCTATTATCTTTGTTTGTGAATGTGTCTCCACTGGCACAGTCAATGCCAAACAATGCACAGATGTCTCCAGCAAACACTTCCTCAACatcCTCCATCATGTCGGCATGCATGCGGACCAGTCGCTGCACACGCACTTTCTTTCTCGTCCTTGTATTGTAGATGTTATCACCTTTCTTCAACTCTCCTTGATAATTGCGAACGTAAGTTAACTGGCCAAATCGACCC…
>LNC_000214
CTGGGACTATTTTTgagcagtttatttattttaactaattTTATATGATGGAACAGTTGTACGTTCAATCTTGAATATACAGGGGAAAACATaaccaatataaaaataattatgaaagcaAAATCAGCATGTGTTATGTTTTAAAGAGTGTTAAGAGAATGTTTAACAGCTTGCACTGTTGAAGATTCAAGTTTTATTCCTAAAGTAGGGACAATACAAAGTGAGCATTTTCAAGAATATTCAGAAGAAAGTTGCTAAGAACAGTACTGATTTAATAACAAAAGATTGGTCTTATGTGTATTACCCAGCACCATTACTTTCTCTGTTAAAACAATCAAAACTAAAGAAATCAAATGCaatgctatttattttttgttgattttCACAGGCGATCCTTTG…
>LNC_000215
GACAGGAGCTCAGGAGCCCTTGAGAGACTTGGGAAGCCAGCTGGGGCCCTCtgatgagaaaaatcaaagatttGCAGCATCAAACAGGTTGTTGATACCATGCACTCCTCTCTGACACCACGAGAGAAACCCTGACATCCTGGCAAGAGATGCAGTTGGACTTGGCAAGGCCCCATTGCATCAGCAGCAATGTGGGAACAAGGGCAAGAACGACACGGGCTACAGCTTCTGCTTTGATACACAGGTGCTGACGGACAATTTCCAAGGACAAATCTGCAAAACAGGTGCCAGGCACGTGAGTGAAGAGCCACCTTCTGGCCCGCCCCTTGTCACCCGAGTCACTCTGAGCCAACAGGGTCCAGACACTACGGAGCAGAGACAGGCTATCCACACTGTGTC…
>LNC_000216
TGTCCATCTCAGTCACTGCCTTCTGAAGTTTTAGCCCAAGTGCTTCTACTTGACACTGTAAATCTAGTACTTCCTTTTGcaagtcatggcatctggtttgcAAGTTTACTTCCTGTTGTTTGGATGTCTGAATCTGCTGAGATCTCAATATGGCTGCATCTGACAACAACTTCagatttttcatttcctcttcaagGCATCCATTGTTTCTCTGGGACACTGTCAAACTTTTATTTAGCATCTTTATTTCTGAAGATTTgtgattgtttttgtttaatttttaactcCTGTTGCAACTGACTCAATTCTTTC
>LNC_000217
CTGACTTCTTCATATTGGATAACAAAATAAGGGTAACTCTGGTCGTcattaaaaatgacaaaaatctgAGGCTCAAAGAAATTATCGACACAAGAGTCATACAGGTCACTGGTGACGCTGCCAGGGTTGACGGGAGGGGGCCTTCTCATGCCGTGACTGCCCATCGTGTATCTGCCAGTTAGCACTTTAGCCAGAAACATGAAATGGACTCCTTTGGAGGACTTCTTAGAAAAGTTATGAGAGTAGCTTGCCTTCTTTGCAAAGTAACTGCCCTGTCCAAACATTGTAGCATGCTTTCCACAGACTCGCGGATCAAAGTTGTGCTTGCAGATCCCATCTACCACATCCTGGGATGTTCCATGAAATAAATGTCTCTCATTTATTATTCTGTCACGGCCA…
>LNC_000218
GCTTTTCCTGATCCTCTTCTGTCGTGCAGGCTTTAACTCTTTGTAATAGCGTATGTGGCTTTTTAACACTTGCAGAAAAATCAGctactattttcaaaatattgttaGTTTCAGGAAAATCCTTACAAATATAAGGTTCTTCAGCACATATCACTCTGATTGCCAGTCCAGGACCTGGAAATGGATGCCTGGAAACTAACTCTTCTGGAAGTCCAAGTTCTCTGCCTAAGATTCTTACTTCATCCTTATGAAAATCTTTCAAAGGTTCTATTACTTTTCCCTACATGAGAGAAAAAGGCCAATTAATACAAATTATAATAGTAACCAAAATGACACgaaaaacaaagaacaacaaaTTACTCACTTTTCCTG
>LNC_000219
TCGTGAATATTGCTGGATCAAACCAGGGAGCATCTTCTGCATACACAGAATTAGGCCCTCCAGAGATGATAATAGCACGGAATCCTTGCTCTTTTATGGCAAATGCTGGTGTTTCCAAGGGGAAGATCTCAGACTGCACGAACAGTTCCCTCACTCTTCGGTCTATGACTTTTCCGTACTGAGCACCTGCATCCAGAATGACAACGGCTCCTTCACTGTGCTGGTGGCCATCCTTAAGGTCTCCTCCGGCATTTTCCAGCTTGGAGTCTCCGTTGCACAGAGCCATCGGGGCTGGGGCCGCGGCGGCGGCGACCAGAGATGAGACGGGGCGGGAGAGGGCCGCGAGGGTCTACGCCACGGACCACGACTAAGAAGAAGGCCTGGTCGAGGAGCGGACGG…
>LNC_000220
GGGAGCAGTTTTTCCAGCTACTCCATGGCATCCATCAATGCAAGgagacccgggttcgatccctgggtcgggaagatcccatggagaaggaaatggcaatccattccagtactactgtggaaaatccaatggacagaggagcctggtaggctacagtccatggggtcgcaaagagtcggacacaactgagcaaaggcAATCAATCAATCACTAGGTCAGTTGGCAAACCTTGAATACTCCAAGTGAATGGTTTATGGGAGCTCTTTGTACTGTTATTGCAACTTTGCTataagtttaaaataataaatgaaaaaaaatactttataaaatttattgtttaaaaCTCTTACAATTAATCCTTTCATGAAGCAACAGATGACAGTGTAATGAAATAACCAC…
>LNC_000221
GTCTTCTATGAAGATATTATTCTGATGCCTTGCTTCCAACTCtgtaaagaatTTTTTGCTTGCCTCACAGACATCTGTAATATTGGAGAAAAGATGGTGACTCTCGGTTTTGGTCATCGTATCACTCAGTGctttagaatttttaaacattCGTATCAAGATCTCCAAACTGAGTAAATATGAATGTTCAGAGGATATGAC
>LNC_000222
GCTTTCTTTCCTCCTGGCTAACTGTCTGAGATAATCCATTTCTTTTCACTGCAGTGAGCTGGCTCCACGTGGACCTCAGAGGCTTGTGGTGAATCACAATTTTTTCATCAGATTTCTGTTCTTTTGGCTCTGACTCCTCATCAGAGTCGATGTCAAGGGCCTTTTCTTTGTAGTTCTGATACAGGACAGcattttCTTCCCCATCAAATGTTCCTTGTCCTTTCAGcatttttttCTTTATCCTTCCCAGGCTGGAAAACTTCTCCTTGTCTTCCATCACTGCTTTCAGAACCGGCTGGGACATCCTGTTCTTCTTCTTCGAGGTGCCAGGACTGTCAAAATCAACGCCACTGACCACCGCCCTGCGATAGGAGGTGGACCGCAAGCCTCTCCGCAGAG…
>LNC_000223
GGCAAAGGGGTCTTACAGCAGGAAAGGCTCATAAAATAGCTTGACAGACATGTAACAGTgttgaggaaagaggaaaaaaaaaagagaactctatttcatttcaaattacacaaatacaaataaatatacaaaatatcacTGACTTCTCATCCATTTTTCATTAAGCTAAAACTCTTAGCTTTTAAGGAAAATCATAGGAGAGACCTGAGACAACTTTTCATCTTACCTTCCACCTGCTCTATGGTTAAAAATGACTAGGGGCATGGCTTATCTGCTCTACCAATAGAAATCTACATGCATTATCAGATTTATTTATTAGCAAACTCAAACGCCTTACCTGGTGGGAGAAATGCTGTATGCTGTTGTAACTGCATGTTGGCTAGAGCCTGTTGGTATTGG…
>LNC_000224
GCTGTTGTAACTGCATGTTGGCTAGAGCCTGTTGGTATTGGAAAATACCAGTGTTAAAGACTGCTGTGGCACCGTTGGTTTTTTCAAGAGCAGGCCTCTTTGGTAATGGGGGAAGTACAGCTTGAGGAATTCCCATGGCAGCTGCAGTGGCTGCAGCCTGTGCTGCGGCAGCCTGGTTGACCTGGTATTGGGCAGCCTTGATCTTGGCTTGCAGATGTGCGGGAGGATGGAAGTATTTGCACTTTTCCCGAGAGCATCTCCCTTTGATGTAATCCATACACACGGTGACTGTGTTGTCATTGGTGTCAATCATTGTGCTGTCAGCAGGATGGGCAAACCGACAATCATTTTCTCCTCTGTTGCAATTGCCTCGCTGGTACTCTCGACATacCTCAAGTC…
>LNC_000225
TCCCCATCTAGCCACTGCTATAGCCCCATATACAGTCTATGCATATGCtgacacatacatgtatctatatTTACTATTTCTCTAGACTGACTTAGCCAGTACTAAGTAAAAAAAGTAGGCTCACACTTTCtgctctaggaaaaaaaaatcacagcattaAAGATAAAGTTATCATAACAAAGTTTGGCCAGACTTGGCTCTATTGCTTCTCAATAAAGTCTCCCACCCCAACATCATCAAGAAGAAGACACCGTATAATTATTAACAAAGCAATCCATAATTCCAAACTCAGTGGACTGCATGTCCATATTCCCTTTATTCAATTATTGCGTAtccttaaaataatataatatttactCACTTTCAATGAATCAAAGCAGGCGATTACTCGTCCATTTT…
>LNC_000226
ATTTGGGGATTAGATtatcaaacaaataaacaaatacaattaCACTTATACAGCATAAAATTTACTCAGTTTAATAAGACACAGAACTAACAATAGCATGCAAAGAGTAGCATCACAGGGACTTCAGAAAAAGAGACACTGTTTATGAAGTGTCCTAATGGGAATGAAGTTTAGTCATGAGGTTCATCTAGACTAACATGAGTGTGGAACTTATCATCACAGGAGAGCCCATAGGTCCAGATATCATCAGTTAAATATTTTTGTAGTTATATAGCTTTCTGTGAAGATAAATGTATCACTCCAGAAGTTCAAAATAAGAGAATACTCAATACTTACTGCAATGTACAACTGTGAGGGAACATCTTGGATAATCAGTACATAGAAATCAGTGGAGTAATT…
>LNC_000227
ctggggaagaaaaaaagctaTACAGTATTATTGCACTCCACGAATGTGCAGAATTCCAAAATGTGCCAGCACTGAAAAACTGCCTTGCATTGAGGTTTTCCAAGAGGTACAACGAGCCTGCCAAGAAAGCATCTGGTCTGTACTAACAGCTTGCTGTCTTCAGTACAGGCCTTCATAATGTCAGTCACGCTGCTCTTGCAAAAATCCCTTAATGTAAAAGAGTTTTCAGTGCTGATAGTTGGGGCTATGATCGATGGTGTGGGATTGAATCCATATGCACGTTGAGCTTCATTTCATTGTCAAGAATTTGAACAAGCTGTTGCATGGATGGAAGGTGACCAGATTCCAACTTAGACCACACAGGTACATCATTCAAAGTTATCTCAAATGCACCTGTTG…
>LNC_000228
GACCATATAATCTTTTAGGATCAAGATAGTTATGTtatatattcaaaggaaaaatTTCCCAAACTTgtctttgtaaataaataaagaacttgTTAACTGAAGAACTTAAAACAGAGTCGAcaatgattaaaattaaaatctttttattcaTTGATATGGTAAATACTGTCTCCTACTAAAAAACAATGACATTAGTCTTTCAATCTGTCAAGCTTAGCTAAACAGAAAATCATATGTCTTCTTTCTGTATCGTATGTTGACATGATACAGGATGCAGgatgtaaaaattaatttaacagACATATTAAGTAATTGTATAGATATGTAGAATCTTAGATAAATGGTCAAAATTATAAGTGAACGTTAAATGTGGGCACATGGATATTTCTATGTACACTG…
>LNC_000229
GACCATATAATCTTTTAGGATCAAGATAGTTATGTtatatattcaaaggaaaaatTTCCCAAACTTgtctttgtaaataaataaagaacttgTTAACTGAAGAACTTAAAACAGAGTCGAcaatgattaaaattaaaatctttttattcaTTGATATGGTAAATACTGTCTCCTACTAAAAAACAATGACATTAGTCTTTCAATCTGTCAAGCTTAGCTAAACAGAAAATCATATGTCTTCTTTCTGTATCGTATGTTGACATGATACAGGATGCAGgatgtaaaaattaatttaacagACATATTAAGTAATTGTATAGATATGTAGAATCTTAGATAAATGGTCAAAATTATAAGTGAACGTTAAATGTGGGCACATGGATATTTCTATGTACACTG…
>LNC_000230
ggaaaggccatgggGGCCAAGACAGCTGTctacaagccaagaagagagttCTCACCAGAAACCACCCTGCTGGACCTTGATCTGGGACTTAGagcttccagaattgtgagaaaGTATATGCAGCTTGAGCAAGTCCTTTGTCATATTTATGGTCTCTGCGGTGCCCTGCACAAGGTTTTACTCCTGgtagatgttcaataaacatCTTGAGGTCAGCTTGGAAAGACTCAAGATCAGGCAGCAATTTGCATGAAGAAGGTCACAGAGAATGGGCTTAGGTCAAGGTACTAAGAAGAATCCTGGGGCAAATTCAAGACTGGAGTTTAGGTGAAACTAAAGGTTTCAGTATGATATTTggagataagaaagaaaagatagtaTTTCCCAAAGATCAGTGAA…
>LNC_000231
AGGAGATGTATTGAATTTtagtaaatatgttttaaatactATTGAGGTAAGTGATTATCATGAACAGTCAAGTGGAAGGTCCAAGCTCAAAACTTGGTGGGTCTAAGCAAAACTGGGGGACTGGTTATAACTCAGATTATGGGCTCTGGAATGCTACCCTGGAGATGAAGTTTCCAGAAGTCATTTTAGAAATAATCATTACGTCAGTCTGATCCATTTTAAGTGGACTATATGCTACCCTTTGATAAAGAGTGGGTTAAGGAATAGAAGTTAATCTCTTAAGATACACTGTGCATAACTAAAATTTTTTTGACAGTGTTGTTAGTTATGAATTTGGCCATACAGGAATGTAAAGGTATGGAAGATGTGGGATTTGGGGCTGCTATGATAGGCACACCt…
>LNC_000232
GTCTGAGATGCGTTTTCAAAATTataTGCTAAAATGTCTGCTTCTACAGGCAGGAGGTTTAAgaatgcaaagagctggacagtcAAGATGGTATAGACTTGTGTGGCCGACAGCATGAGCATCCCTATGGAGAGCAGCATCTCGCTGTAGAATCACCTGGAAGCTGACCTTGCAACACAAACAGGCAGCCAACCGCGTCGCTGCAGAAGTCTCTACCCCGACTTCATGACTGAATCTCCGCACCGACCCCCACAGCCCAGATCGGAGCGCGTACGACAACACCGAAGGCGAGGCGGAAGTCCCGCCCCTTGCCCCTCATTGGCCCGCACCAGAAGGTAGAGGAAAGCCATTGGGCCATAGAACTGCTCGCTAAGGCTCCTTCCCACTCTCTCGCCGAGT…
>LNC_000233
GAAACAACCAAGATATGGCAATAAGTCTTTATTTTTCATACAGGGTGCCATTGCAGGGAACCATCACACTGCTGTTTTCAGATATACAGAACGGAACAAAGCATTTTAGCATGCCGCcttactgtacacagaaaactggTGAACGTCTTCAGACACTAAGACTAGGAAATGGGTTCACACCATTTGTCGATATGCTTATGAATCACTCAGCAGTGCTATCACAGGCTGGCTTTATCTGAAAGCAGAATTACAATCACTCTGGCAGCCTCTGGGTGACTCTAGAATGCAGGTCTAGTGAGGGGCTCAGCAAGCAAGCAAGAGACATGAACCGTGTGTGTCCCATTCTGAAAGGAGACTGATTTGAAGCCCGGCTTGGCACATTTTAAGAGTTGATACAGC…
>LNC_000234
AAAGTCAGTTGTCTATGGTCGTATCATGCAAGTGGAGAAAGTAGGGTTTGAACCATGGCAGTTTTGTTACTGAACTGACCTTGCAAGCAAGACCGTGACACCTCTGGTACACTGGTGCCCAAAAGgAAAATGACTTTCTTTGGCTCATGCAGAATGTATATGACCAGTGACATAACAGAGatgtggagaagagaagaaattgTTCAGGGTCACGTTAATAGAGAGtagcaaacctgggtctccttaaGCTGTGCTGCTTCACTGCCATGTAAGTGGGAAGCAAAGCATTCCTCAGAATTTAGGACCTCAGAGATACGCATTTCCAATGGAGACAAACAATACGTCAATAGCACCCCaccatctgctgctgcttttgATGTAAAGGAAGTGGAGGAATGA…
>LNC_000235
aaaaaaaaaattaaaaaaataaattcatattattaataatatgtgtgttctttatatattggaAGGAATGGGCTCAGCATGTCATTCTTTTCTACAGCTTCTATTTCTGTCACCTGACAATAGTGTGTGTGGCTTTTTGTGCTACCTTCACGGTTGACACATTAGAGAAAATTACTAACAGATACAATGTTATAGGTGTAAGCCAGTTACCTGGATGCAGACCTTCTGGAATGGCTTCAATGACTTAGTCAGATAAAACCTGTCATTTTAGATCAGCTTATCATACATCAATCCGCGCTCACTCGGGACGCTGCGCCGGCGTTGGGCCGAGCTGGAGGCGCCGGTTCACGGTGCGCCCTCACTCCCGGGGCTCGCTTGGGTTCCTCCTCATGGATTGCC…
>LNC_000236
TGACCGTCAAGCAGGCACTTATAACAAATGAATCCAAGTGGATTACAAATGAATGACATAACCATGCTGAAGACCAGTGAGGAAGGAAGGAACTGAGCtaagcaactttggaaaacagtgtcTTAACTGGATACTACAAGGCTAAAGACATAAAGAAGTTTCTCTAGTTGATAAAACAGACCAGTGGGAGATGTTCATTTGGAGCACAGGATGAATGTGAGGAAACAACAAACCCTCTTGACTAATTTAGGAGGAAGCAGAATTCTGGAGAGCTGAAAAGCAGCCCAAGTTG
>LNC_000237
CTCCTCAAATCATGAGTACAGGTTTTTAATTCTGTGACTAGGCAAGACCAAATACAACAACTtgaaaagatacttttaaaaaacaagctaACTCAGAACAATCTGCTATTAGAACCGTTACTCtattaagaagggaaaaaaacatcAAGTCACTGTAAAAAGTGtctaaatgaaaaactaaaagcaaggTTCACAAACAGTAGCATCAGTTCAAGTCTACATAACCCTTTATTACATTGTAGCGATATTACGTTCAGTTTTCTTATGTCTTCCTCACACTGCAATTTATTCCCACTATACAACAGATTTCAACCCTGAGAATGGTTTAAATCAACTTTTGCATCTTTAATTTACAAACCATTGGGTGTTATGTTTCATAAAAAtttctatcattttaaa…
>LNC_000238
TTTGCTTTTAATAgagtaaactttttaaaaaccacataTGCTCTCAAATATTCTAATACCTCAGATCTTGAGAAGTTATTAGCTAGTTGCCATCCAAACAATTTAACTATTTAACTCCTAGAGTCTTTCTAATCGAAAAGGCACTTAACCAATACAAAGTATCACTTTCTCAAAATAAATTTAGATACTACACTTAAGCAAACCTGGATACAACAgaggacaaagaaaacaaaacaaaacaaaaaaaacttaatAAGAGGTCAAAAAAGGAATGGTGGccacaaataaaaatatgatctATTATCCCAGTACAGGGTTTCCATGGGCTAAGGCAGGGAACACATCtaagttatttctttttctttaacagtTGCCAAACAGAattacacacacattttt…
>LNC_000239
GTTCTAGGCCACATAATTTTCACACTGGCTAATGGTCCAAATCTTCCAAATTCTTGGCACAACATTTCTTCATTCATCTGTGGATTAATGTTTCCAAGGTATAAATTAGTAGTGCTTGGATCGCCTACATCATGTGAGCCAGGTGCATAATCATCAAGAACAGATGATCGATTTCTTCTGGAAGGCGCGTccaTAGAACGACGCTGACCATCAGAATCTGACTGTGGAGGTTCAAACCGACTTAACCTGCCTTTTGTTTTATGTCTCTCATCACGCTCTTCTTGAATTTGTTTCAATTCTTCTTTGAAGAGTTccaaattgctttttttcttttctttctcccctttcttcAGTGGAGGTTTTTTGGTTTCTATCACAAGAAGAGATGGTGGTCTTTCG…
>LNC_000240
GTCTATTCTTTCAAGGGCTGGCCCCATTGTGTTTTTCTTATCCTCATTGTAGACAAGAGAGTATAGGTTTAGTAACAGTAGGAATGTGAAATATGATGCTCCATGAATAATAAATTTCATGAAAGGTGTGTGAATAATTCTGCCAAACTGAGATTTTGGAGCTATCAAATAACAAAGTGACAAAACTGGCCAAAAGATGCCAACTGTCAAAACAGTCATTATCTTCTTACAGGTAGGCTTACGACGGTAACCTGACATCTGTCCAAACCAAACAGTGTTCAGGAACTGCTGACAGTTGGACTGGGAAACAAACTTCCTTCTTCAAGTTCCTGAATCATATGCATGTGAGTGTATGGGGAGTAGAAATAGGTATTTCCCTTAATAGGAAGGGATGATGCC…
>LNC_000241
GTGAAATATGATGCTCCATGAATAATAAATTTCATGAAAGGTGTGTGAATAATTCTGCCAAACTGAGATTTTGGAGCTATCAAATAACAAAGTGACAAAACTGGCCAAAAGATGCCAACTGTCAAAACAGTCATTATCTTCTTACAGGTAGGCTTACGACGGTAACCTGACATCTGTCCAAACCAAACAGTGTTCAGGAACTGCTGACAGTTGGACTGGGAAACAAACTCCTTTTGGTTATATTTGATAGCAAGTTTTAGACGACTTAAGTTCATTCTTTCTTCTAGTAATCCCCGTTTGTCAAGAGGCTCGTCATTGGATGTATGGTTTAGGATAACTTCTAATTCACGTGAATTCCGGGCTTGGGCAAGCAAATCTTTAGCAAACATTTTACATTGT…
>LNC_000242
CGGTCTCATAATTCTGGAATGGCAGGTCCCGCTTATACAAAATGAAGACAGACAACACAACGTTTACTCTGTAGAGACATCCTAACTCCTACTATGCATGCATGGTGATCTTGAATGCAACGCGTCCTAAAAACTTGTCACGGTCATTCTGGGTTTTTAGGTTGGGTGATCCATCAATCTTGCACTCAACCATTACTTCTTTTACGTCACCATCACTACCAAAGCTGACCTGGACGGCAACTAGTGGCTGCAGGTAGCTCCCATGCAGTTTTTTCCCataatatggaaaatattttaaatctatcgTTCCATTGGAAGGATAAGTTGATAGAAATGCTGTGCTTTCACTCTTTGCAATACAGTCTATCCTGGGTTCTCCTTGaggctttaatccaatta…
>LNC_000243
TCTAAATCAGACAGGCTGAATGAAAAATCCAACGCAGACACTGgttttggaaaaaccataagtcCTGGACTAGGAATCTGGTCACGATATTTTGGAACCTCATCATTCAGAGTCTGAAGCATGGCCCACATTGTGAATGAAAAGAGTGCCGCCAGGAACCCATAAAAGACTAGGTAGAAGAGCAAGATCAAAcctgtaaaagaaaacaaaacttataGAACTTGAAGATATACacattgtgtgtgtttgtctgtgtgtaATGAGGCcaaggtgaaaaaacaaaccAATCATCGCAAGGCTAGGGTTCCAAGCTTTGCCATGCACACAGCCAAGTATCTTCATATTCCAAACATTATGAATTTGCCCAAGCAAGGGGTACTTCAGCAGGCAGCACCCACC…
>LNC_000244
CTAAGATATTTCCATTGAATGTGAATTGACTTGATAAAATTTAAGTATTTTCTTACACTTATGTTTGCAGGTAATAaagttattaataattttattataaccAAAGAAAGagcaaatgaatattttttcaaattaaccaAAAGCATTCACTTGGCAAATTAGTTTAAGTTGAAAGTTGAGCATAAACTTGCAATAATGACAATTCAAATGAGGTAAACAGAATAAACCATTTATTAAAACATCATGTGGTAAAGTTAACTTCTTGACCCAATGTGACAATGGTAAACATTTTCCCCTTGTTAACATTCCACCTAAAACACAGTTAAATTATAACACAATACAACCAGAAGCTGAAAAGACTTCTGTCCTTTACCACTCACTAGGTGAGTGCAGATCTAG…
>LNC_000245
AAGGGAATaaattctttctgtttctctgtcttcaTCAATATCTATTTGGATGTCTGCAGGGACACCTGCAGTACATGGCTTGCAGCCAAGAGCATTTTCACTGGTCTCCAGACAGCAGAGCCAGCTTCCGTTTAGATACGCGGAGGGGTGGTAAGAGCTGAGTCTGTTCTGATTGCATCGGCTCACCCTGCAGAGCACATCTATCCATTCATTAGCTTCTACACAATTATTTGCCTGGACATAGAGTGGTTTCTCCGTGTGTATCACTTGGAACATCTTCACAGACAATTAAGACAAAAAGTTAGTAACAGTCTAAAAATCAAACACAGTACAAAACACAAGAAGGCACATAACAGAAATACGGTTTGCACGGCTAGGTAACTGTCGCTCAGGTGTATC…
>LNC_000246
TTGGAGCTGAAGATTTCTCTCAAGAGCTGCCGGATGATTACGGCACAAAAAGATAACGACAAGGCTCTTACATCTGCTAACTAGACTCTCTACCCCATCTTAGACACATCAGTTTAAACGAAACTGTCTTCTTCAACAGGTGACTAAGATAAGAGATTTAAAAGACAACTATCgcatctctctctatatatatatacagttttttgcttttgcttcgtTTTTAATTTGGAAGGGAGTGAGCAGTGAGGGAGCAGGGATCATAGGGTTTAACAACGTTTAGAAGTATGAACACAAAACAATACAAAGTAACACTCACCTTGCTTTTGGACAGACTCCCCCAGCTTCCCAAAGTCTGAATAGTTTTTGAGATGAGAGTTAATGTTCTGATTGTCTGTGGAT…
>LNC_000247
GGCAGATATTGGCTGAACATCTGGTGATTTTAGCAGCAGTGTTTTTAAAGGACCATAGTACTCTGAAGGAAGCACATAGTCTTCTGTATAACATATATTTAATCGAAGGGACCCCAGGTCATCAGTTTTAGATGACTTGTTTCCATTGTCTCTTGGTTGTAGCAAGTacCAGGCTTGATGAGAGGCATCATTTCTTAATACGTTCACAGGAACCTTAATTTCACCGAGGAAAACATCTTGGACCAGGTTTCCATTGTTCCACAAGTCGatcCTAATTTCCAGCTTTTCAATGTCC
>LNC_000248
GGCTGTAGCGAAAACCAAGTTTCTTTGCCACTGTGGTTACACAAGTCTTCTTTTTTGATGGCTACTTTTCCTATACGAAGGTCTCTTTGTAAAACATTCTTATCATaaacatagaaagacaaatactggaaAGTTCTTGGaatctcaaaataaaattcttcaCTGAAAAATGGGCTTAAAGATTTTTCAACAACTTGGGTACGATAAACTTCTTCCTG
>LNC_000249
CACCTGTGAGCAGTAGAAAtcaacacattttaaaactaaaagtaaGCACAATATTTAGATATTACTTCATCTGTCAAAAACAGTGACTACCAATACCAAACAATTACCTTTAAAATACAGTGCCAAGTCCTCTCAAGGAAATGTAAATACTAGTATTGTTACTTTCCAATTTCATAGGAACTATACAGAAGCCGGATGTTAGAAATTTATGACTGTTACAACTTTCTTTGGATAGTTCTAGTATATATTATGGATGGCTTTGTCTAGAAGACTGGAAAAGTGCTCATGGAATAAACACTTACTCTGGTTGCCATAAATCAACAAAACGCCAACGGTATCCTGTAGACGTGACAGAGAAAATGGCAATTTTGAGGAAGGGGTGCTTCTAAAGGCTTTTTC…
>LNC_000250
CTTCCCTACTCCTCTCTGCCAGACTGCACAAGTTTCTTTTCTCAGTTCTGTGCCTGGAACTCCCCCTCATTAGTACCTATAGAAAAGCAACTATCAGAATCTGGAGGGACCCTGAAAtttttgtttaatcttttaaagaaagatattCTACCAATATTCCTGCATTCACATACCTCTTCCAATTGTGCCTGGGTCATTAGCTTGTAAGTTGGTGGCTTCGTTTCTTGTATTGCTGGCTTAAAAATCTTCAGTAAATCCAAGCCTGTCATCTTGATGAGTATGCTTTGgacttcctcatccataaaagtAGGTTTCTTGATCTTTGGGCTACCAGATTCGGACTCGGAACAGAGCCCACGGCATGGCGTTCCCGCCCCACAGACCCCGGGCAGAGGCTGG…
>LNC_000251
GATCTTTATGCATTTATaagttgtctttttaaaatttcattttccaacTGTTTCAGAAATAGAGAactataattgatttttaaatatttactttgtatTCAACAAAGCAGTATATCTTTAGATTATTTTGGATTTTCATACTTatgatcatatcatctgcatataacAACAGTTTTGGTCAGATAAACCTGTTTTTCCTTACCCAACTACATAGGCCACAATATAGGGCTGAGTAGAAGTGGTGATAGGAATCAACCCTTTCTTGTTGCAGatttcaaaaggaaatattttaatgctTCACTGTTAAGCGTAatgttgggcttccttggtagcccggctggtaaagaatccgcctgcaaagcaggaggccccggttcaattcctgggttaggaagatcc…
>LNC_000252
GGAAGACAGGATTAGGGGCGCTGAGAGAAGGCCAAGGGCCCAAGTTCTTCACTGCGTAAGAAGGGTGCAATCAGATGACAGGGTGAAAAATGGGGTGACGAGTGGGAACACTGCCCAGTGGTACAAGCCTCAAGGGATTAGTGTTGTTTCAGTTTTCAGGATGGAAGAGGATATCTGGAATTGGTTACAGAGGAGTCTATTCTTTAATTTCTGCACAATTTGTTTTGAGCTAGCAGCACTACCTGTCCTCGCCTTCTAATGTGCAGCTAGTGGAGTCATGCAAGGCACAAAGGCCTACCATATAATACTTGATTTTCTGCAGGATGTCATCATTGGTCATAATAAGTTCTTTTGCTGTTGTCCCATCTGCTATGTTGGCTAAGATGCACAGTGTCTGCT…
>LNC_000253
TATTTTCAGTCTCAATGATCTTCTTCCGGATGTCTTCATCGTTTGCTCCGAGAGAGGCATAGAGCTTGAATGCAGCCTGGCGAAGTTCATGAGCATGCTTTAAGTCATGATCAAGCCTTTTAATATCAGTGATGGCACTCACAGAGCTGGGATACTTGAAGTAATCAGCAAGCATGGCAATGAGGTGATCAGTAATGCTAGCAATTCTCTGCAGCTCAACATCTGGTTCAATCAGATAGGCGAGTGTCTCAGCTCCTTCAACTCTCTCCTCTAGTAACCTCTCCTTACTGCACATTCGAACCAAACAAGGCAATGTCTTTAATACAATACAGTTGTCATCTGTCCGAATTGCTCCAGCTCTACACATGTAAGTTAAACATTTTGCCGATGTCAGCTGCA…
>LNC_000254
GGGGGTGGAAACAAACCAGCTCAGAGGCTCCAGAGCTGGGAAGGGTGGGGTCTATGATGGGAGACCAGGCTTTGCCCAACAATTGCTTCAGCCTTCAAAAGACTCCCCCTCCATCCCTTCTCTGACCCTGACTCTTCCTCACCTGGTGGGCGAGAGGGTCAGGAAGAGGCTTCAGTCATGGGTCCAGGACGAACATGCTGGGAGAAGTAAGGACACCCTGAGGGGCTATCTTAAAAGAGTTCCCCAAGGGATTTTCCGTAGTGTGAGGTCCCAGGAATAGCCAAGAGCACCTTGCCTCAGTCAGAGCCCCCGTGCAGCCAGACACTGTCTCCCAGTCTACCCCCGCTCCATCCCCGACCTGGGCTTACCCCCAGCATCCTAACCAAAGGTGGCCTTCAT…
>LNC_000255
TCTTCAGGCACAATCACTGGGCTCCACGTCAAGACATGCTTCATGTTGGTTGATTGCATAGAGAGGTTCTGAGGGGCAGGTAGAACAGCCACTCCATCCACAAACAAACAAGGAATCAAGGCGTAGGAAACCCACATGATAAGACTTGTCTTGATTTCTTCTAGAATCATTTTGAGGGTCGGTGTTTGGCAGACTCAGCTTGACCTGGAATGTTGTTTCCTTCCAGGATGAAGTGTGCTTTCCATCTCAGCCATCCTTGCTTTGGGACACAGATGTTGGAGCCGAG
>LNC_000256
aAGGCACAAATGAAATCTTTCTAGAATTTAATAAACTTAGCCATTTCAAGTGATTAATGGTATTTAGATTCCCAGGTTTCATGACTGCAAAGGCAGGGGCGTATACAAATGGCCAGGCAGTAATTAGCTCCTGGTTTTTCTTTCCCTGATtcatttacaatggaatattcgcATGTTTCCTCCAAGGGCGCTGTACCTTCTTGCTGGCCAGGACATCCAGGTCACGGCAGATTCGGGCACGTGTGGAGGAAGGCTGGATGATGTCGTCCACAAACCCTCTCACGGCTGCAGGAAAAGGGTTGGCAAACTTCTCGATGTACTCTGCCTGAGCCGCCTCCACGTTCTCGTGTCCTTTGAAGATGATCTCCACAGCACCCTTTGCCCCCATGACGGCAATCT…
>LNC_000257
CTAACTGGCAGAGTGAGGGCATGTTCTCCAGTTTACTACTGAACCAGGAAGATCATGAAACAACTAAAATTCACAGTTATCTATTctcatatttcatataaatgcttGCTATTCTTCAGAGACAGCTCACATGTCACTTCACCTTTGTTTCTGGGGGTAAGAGCACTTCTCTTGATACACTGTGACTGTGGACTCAGTCTGAGGGCAGAGACTAAGTCTAACCCATCCTGGCACCCCTAGTTAACCTGGCATTCACTAGATATTCATCATACACTTTTcaaattttgttcatttgtttaacaTCTGGGCAAAGGAAACTTAGAAGTCATACCTGGTGGGGTTCCTTTtgtcttcctcagagatcaaaaaccaaacaaaatctgCATAGCTCATTCGTCC…
>LNC_000258
CTGGTTTCTAATTTGAATACAAATCAGGTCAAATACTGTTACCTGTGCTTAgataaacagggcttccctgataccttagttggtaaagaatccacctgtaatacaggaggctccggtttgattcctgggtcaggaagatctgctggagaagggataggctacccgctccagtattcttgggcttcccatgtggctcagctggtaaagaatccgcCTTGTTACTGCCCCAGAGAATATTCTTTCAATAATCCTGTTTGATGAagCCTGGTCATTGTATCGAGATAGATCGGCCTGGCTGATGTAGAGGTCATGATCACTATCTAGTTCCCAGAATTTACAATAAATAACATAGAAGTGTTCATAGGAGAAGTAATCTGTGATTTGgtttatatcttcttc…
>LNC_000259
CACGAGGACCAGATAATTCCTTGCCCAGCTCGAGTAGCTGCTCTCTTACTTACTTTCTCCACATGGTGATGAATGACTGTGCTGACACAAATCCTGTCCTCTCTCCCCCTGCAGCCCTGAACATGGGGGCTTTCCAATAAAGAGGACAGCCGCAGGCCTTTGCAATTTTTCCCATTTCATAAACGTCTGCTTTCTGATCTTCAATATCCATGAAAGCAGCTTCAATTCTGCTTAGAGTTTGTTCATGATTACTGCAGGCATCGGGGAGTCCTTCAGGAAAGTAGAACCGTGGAATGTTGATGGATAATGCTGCACTCACAACATTATTCACGTGAGGAACAGGGGAGGGAGGTCGGGGACTACTTGGAAagggggctggaggaggaagtggtgtTCCAG…
>LNC_000260
GCAGAGGTGAGGCTGCACAGGGCTTCCTCTGATGTGACAGACCAGGGCCTCTCCTAGAGCTTTTTATCATCTCTTAAGAACATGGTTGTCTAGGACTCACCCCTCCCTCGCCCTCACCATGGTGTAGGGGCTCTTGGTGCCAGAATGGAAGATAGGGATCTAGCTTGTCAACTGGGTCCCCAGGATCCTGACACCCCCTGGGTCTAGGATCCCCCAGATATATGTCATCCAGAGGCTGGGGCAGGCTTGGTGTGGGGAAGAAGCTGCGAATGGGGAGCACATTGTAGCTGTAATGATGAGGCCTGGCTTGAAAGTCTGTGTTACATGACATTCACCCTCGCATCACTCTCAGTCTCTTCACTTGATCATGAGGGAAATGAAGCCTGGGCTAGCCcttcc…
>LNC_000261
GGACAAGTCACTGAGCTGATGAAGAACAGACCACTGTCAGCACGGCCTTGCTGTTTTCAACCTGCCTTTACATGTCCGGAGACCATGTTGTAATTGTACCAACAAATCTGAAGATTCATGTACTGCCCATGAAGGGTAACTGGAAATCACCCAGATCCACACAAGACAGGTTTGTTTCCAGGGTAAGGGGCCAAagcacagaagcagaggataagaAAACACTTTAGATGACATCATATTCTCATGATAGTATCCTCTCTATGTGAGGTCCACTTGTTAGACCCCGACCTTACATCAAGCATATACTAAAGGGATCTTACATACACTTTAAAAAGGGAAGAcacaaatcaaataaaataactaGTTTGAAAGGAATATGGGAgaactgaactttaaaaa…
>LNC_000262
TGGAAAGTGCATGCTTCCAGGAGTTTTGAGGTTGAGCATTGTCTCAGGTTAGTCATAGCTCTGACGTAGTCATCCCCTAAGTAGGAGTCATATGTTTTTTTCGCAATTGAAGCCAAACATTTAGTGTCATCCCTGAACAGAAGGTCCTTGGAAGTTGATTGGAATAAACAAAAATTGCTTGTGCAGTCGGTTACAGCTTTTCCGAAATCATCCTGCTGTTTCTTTAATATTTGCTCCACACAAGTCGCCTTATCTTTCCGTGAGACCACAGCATGATTCGGGGCTCGGGCCAGGTAGCACCTCTCCGCCTCTTCCACAGCTTTCCTGGTGCCATCCTTGCATAGTAGTTCAAAATCTCCCTtcttcagatcttttgcccatgCTTCATCATTATTTCCA…
>LNC_000263
CAAGTATAGCTTGGCATCCATCTTAGGTGGGACTCTTAAAAACCCAGTGGCGGCATCCGTAAATAGCAGGTCTTTCCCATGAGGAGAGTAGAAGAGCTGGAATTCTGCTGACTTGTCTTTTCCAAAGTGCTCCTGAGCCTGATTGAGAAGCTCCCAGATCAAGTCTTCCTTGCCATCCACACTTCGGGCCACGATGGCATGGGAAGGGACCCGGGCCAGGTGGCATTCTTTGTACTCATCCACAGGCCGCCGGGTGTTTTCTCTGCAGAGCAGTTCATACTGGTCCCTGTCGGCCGGGTTAGCCAGGTTCTCAAATACCGTCAGATGCCTCACGAAGCTCACATCCCCCACACCGTCCTGCAGACACTTGAAAGCCCCTGAGTAGCCAAAGTACGGTTC…
>LNC_000264
acatttctcaaatGGGAAGGTCACTCAGGATGAGATTATCATCCTCCCAGAGCAAAGCAGGAATGTCATCAATCCTCCATTTCCAAAGATAGAGGATAAGTTACCAGTTGAGCAAAAACCAGACTCCAAAAtccatatatttacttttttattgaatttgttaatgaCACATAGTTTTTGCACTGCCAAACCATGCCTGAGaattcaaagaaagaaatggtacaaTGGACAGCCTCATCCACCCAtcatacagcatattaaaacttGATTCATGTGCACTTTGATAATTCCAcgtatcttttaaaaagttgtaacAAGGGTTGGGATTTTTAAGTCTCCTTGCAGGTCTTTAGATTTCTATGCTATTAAATAACTTTTCCCATATAGTCATCTCAGTTC…
>LNC_000265
CTAAATCCAACACACATAAAGAGCAGTTGTAACACTTAAACTTCCATAGTGCAACATGGTCAGTCATGTAGACCAAGTGGTCTGCATCGGCGGTAGATCCAGCAGAGATCAGATGAGGGATGGCTGTCCGTGGTGGTTAGCTGTGGCTTAGTTACCTTGGAAGGGTTAGCAAACACCATTCCTTAATTGTACTGTGTGTGGCTGCTTTTCTGATTCTCAAGCACAGCATACTGGTTGTCTAGCTGAAGTTTAAGGGCCTGGTTTTTTGAAAACTCATCCCTACCTCTAGTTTTGTGTCTTACTACTTCAAAGctcttctccatttctttatccTTCCGGCTTTCTACATGCTTGGCAGTCGACTGCAGGGATGGGAACTGCGTATCACTATAGATTTCT…
>LNC_000266
ATACATTCCATGGAGTTTCACATAATGAGCTCTTATCATTATTAGTAGTACTTGCCCCTTTTATCAAACAATGACACGCAACATATCAACAGAAAAGTTCAAACACAAAACTAATTGGTAACCCGAGCAATAAATAAACATCAGTTCAACTGGCAGTACTTTCACAACAAAAGAACATACCAGCTTGATGATGCACTATGAACCGGACAGTTTGGGGGCCAACACAGCTCAGAACTAGTCCAGATTGTCCTGTGTTGACTGATGTGActgcaggcttcagcaatgaCGTTCATAATAGACACAGTAACCCGAGGCCCTTTCCAGGGTGGGATTTATACCACCCTCCACTTTGATGGCTTTATTAGAATTTCTGCCTCTTGAGCTGGACCAAGGATGTGA…
>LNC_000267
CTTTACAATATCAAGCAGTTCATATGGATGAAGGTACGTGGCAGGAAAGGGATTTATTCTGCAATGTACATTAGTCAGGAAGAGGGAGTACAGATAAATTCTACAGTTTTAGGTTACCAAATGGATTCATCATCAATACCTCATTTTCAGACAGGGCATGAATAACTCGAATGGCGCTCTTAGGAATGGCATTGTTCCTATGATTCATTGCCTGGATAATTTTGGGAAGATGGCCCAATGGTGGAACCTGATCAGCCAGCTGAGGCTGTGCACTGAAGAGACATACTGTTGCCGTTGTCAAAGTTTCCAGAGTCTCTCCATGAGGACTGTTCTTCTCCAGAAGCTCAGTTAATTTTTCTAGCAGTGCAGTAAGAAATTCTCTAGGCTTTCTTAGAACCC…
>LNC_000268
CTTTTTAATCATGCTTTCCTGTTGAGATTCAAGAAATTCAAGTAGTTCTGCTCTTGTAGAATTGTTCCATATCAAATAGGGGCTCTCTGTGTTACTGTTAAGCATCTTCAAAATCTCAGTAGCACTAATAACAGCAAGTTTTCTAGCAACATAGGGGGTCAGCATGCCAGCTAAACTTTTCCTAATGGTTGGATTTTCTGGTGTTGCTTGTTCTTCAGGCAGGTAACCTCCAAGGCGACTTAGAGCTCGGACACTCAGTTTGGCAAGGCTGTTGGCTACTTCCTGCTGGTTTGTTTCTTCACTTTTCTGAATACCACTCTCTTCCAGGGTGTAGTCATAATTAAACAGATAACCAAGCAGATGCCACAAAATTCCAGCTTGTAATAGGTGTGTCTGTAG…
>LNC_000269
gaagagttgactcattggaaaagactctgatgctgggagggactggaggtgggaggagaaggggacgacagaggataagatggctggatggcatcactcactcgatggacgtgagtttgagtgaactccgggagttggtgatggacagggaggcctggtgtgctgcgattcatggggtcgcaaagagtcggatacgactgagagactgaactgaactgaactggaaaaaccatagcttcaactaccaggacctttgtcgGCAAACGGAGGACGTTTCGTTCCTCTAGGATCTGACAAAGAAGTGAAAAAAGCCCACATATGGTTTTACTACTTAGTGC
>LNC_000270
GTGGGTTATCTTGCATAATATGGTATAACAAAATAGCAACCTTCTCAACAAGGATAGGGTCAAAGGTCAACAGtagCTGAATAATATGGGGAAGGCAAGCATTGTCTGACAATAATCTTTTCACTCTGGGTAAAGGCCGAATGATGGCATTATCTTGATccCTGCTTGGAAAATATCCACACATTGTGATCAACATGTTCAGTATAAGGGTGGCAAGGTCAGTTTCATTTAGTACAGCCTGTCCACTGGCTAACAGACACCACTTAAGCTGGGGTATTGCCTGAAGTGGTCGCCATCCATCCATGCCTTGAGCCCAGCATCTGGTTTTTGCATTTAACATTCCTTTGGTCCACAATTCTTGCATCTCATGAAATCCATACG
>LNC_000271
CCTCCATAAAGTATACAAAACCCTCCTTGATAATCAGAGAGATCTACAAAGCCTTCAATATTTCTATAGTCATAGGAACAGAGGACTCTGTTTGTTGCAGGATTAATCTGGTCAAAGCCTCCTGGCGTTACTTCCAAAATGACAGGTTTTCTTGTATCACTCCAGTGATGCTTATAGCAGTTATATCTCCTTCCTGtgatttttccttctgaaaaatcAGTTCTAAATCTCAATGCTTCTGTAAGAAGTTCTGTTCTGTGCTCTGTAGAAAATTTTAACGTTTCTGACTTTTTTCCACTGCCTTTACGAAATGTGAGGTTAAACTCTGTTCCTTGTCCTTTTCCTACAGGGCTGATGCTGCAAATGTCTCCATAAGGCCACTGATTTGTTACTTCTAAG…
>LNC_000272
CAAATCTTTAATCTGTGTCTTTGTCATTCCTTGTAATTTTTTGCTCTTTGGAGGCAAAATGCTGATTGAGTTTCACTTCTTATTTTCCTCTGGACATTGGTGCCAGAGAACACAATTATCTGCTGCAGAATTTCCTTCTAGCTGAATGAGAAGCCTATACCAGGATGAGTACAACAATGAGAAGACCTAAGTAATCTGGGTGTTCATTCATCAATGCATCGGTGGCTGTCCCTGGGTTGCTGTGAATTCAGACCCTTCTCTAGGCAAATTCAAAGGGCAGCACAATGCCCACAAGGTGGAAGACTGTCCTTTGAATGCTGCATCACAGGGTTTGGCCTGGCATGTCTGCCCTTATTCAGCCATCTGTTCATAGGTTTCCATAAGAGTCTCTCTGCCAGC…
>LNC_000273
GCTTATGGCACACTCCATGGACCAGTCTTGGGAGATAACGGGGGCAACCAGCTCAACAAACTTCGTCAAAGGGCAGCTGGGGGTGCAGCCAGGTAGCGTGAGGGGATGTGGTTCATATCGCGTCTCATTCCGATAGTACATCTCTACGAAGTATTCTCCCTCCTGGAAGTACAATTCCATCATGTGGCAGGACGCATAGGGAGGAAGGATTCCGTTGTAAACATCTAGCGCCATCTGCAGGCCACTCACAGTAGTGTCATGTGCAGAATACATAATGAGTTTTCTGCGGTTTGATGGCTGAGTTGCACTCTTCATGTGATTGAGGATTTCATTGATCAGGACACCTTTATGAAGACAGATCAACAATAGAGCTGAACCAAATGTGGACTTATATTTCAG…
>LNC_000274
cagctgtacaagctgcagattaaacccacaagatcaactaggcagactctgtgtctatggaatatatgaaAGGACAATGAGGGtttccacaaaagaaaatgcaccagCTCTGGCAattgtggacattggaggcaagaacacagggaAGTAGGACAAGACTCTCACACAGCCCAGTATTGGAGGATACAGAGACCAGCCCAGTATTGGAGGATATCTGGGAGGTAagatcCCAAGGCAAGAAGAGTCCACACTCAGCTGTGATGAGCAGTAAAGATTTGTATCTTTTTCCTGAAAGTCCTGATGCAAGTCTCGTGGCCTCTGCCCCTCTTGTAACTATGTCATCTAGCAAAACGTGGTCCCTAGCATCACCACACTAGTTCATAGCTGCCTTAGCTCAG
>LNC_000275
cagctgtacaagctgcagattaaacccacaagatcaactaggcagactctgtgtctatggaatatatgaaAGGACAATGAGGGtttccacaaaagaaaatgcaccagCTCTGGCAattgtggacattggaggcaagaacacagggaAGTAGGACAAGACTCTCACACAGCCCAGTATTGGAGGATACAGAGACCAGCCCAGTATTGGAGGATATCTGGGAGatcCCAAGGCAAGAAGAGTCCACACTCAGCTGTGATGAGCAGTAAAGATTTGTATCTTTTTCCTGAAAGTCCTGATGCAAGTCTCGTGGCCTCTGCCCCTCTTGTAACTATGTCATCTAGCAAAACGTGGTCCCTAGCATCACCACACTAGTTCATAGCTGCCTTAGCTCAG
>LNC_000276
CAGGTTTTTGGTCAAAATGCTGTCTTTCCAGTTGCGTGGAGGTTTACGAATGACATCTTTATCCACTGGTTCTACTCCAAGGCTCTGAGCTGGAGGTCCATCCATAATAATATTGATCCACAAAATCTGCATGGCATTGAGAGGATTGGGAAAGTTCATTAATGTAGCCAGTGAGATTAAAGTTAATGCTGCTATACTCGTGCTCAGCTGGAATCtaacaaaatttttaatattattataaatcCCTTTACCCTCTTCAATTGCAGAcATGATGGTTTGAAAATCGTCATCCACCAGGATCATGTCAGCTGCCTCTTTGCAAACATCTGTGCCAGTCTGACCCATCGCAACTCCAATGTCTGCAGCCTTCAGAGCAACTGCGTCATTTACTCCATCTCC…
>LNC_000277
ttaaaataagtttattctGTTAACACCCTCGTAATACTCCCGCGGAAAAAAGTAACTACAAAACAGGGTACGCTGCCCTTAAAGGAATGGATGGGTGATACATTGTACAAAACGATCTTGGGAATCACGTGTAAATGTTACTCTGAATCTCATTTGTTGTCATCAATTTCTTCAGTATCTCTGTGCTCTGTGGAATATtCGAAGGATTCGATTTCAGGtgataaaacacacaaaaagccTCTGTGGGGGACAGGTGTGCAGTGTCCGTTGTCCTACACCATTCATTCCAGAGTTTAGCACAACCGACTTCTTCCCAGGTTCCTGAGTTCATGACAAATGATGACAAAAACGctaCTGCATTATTCCCTATGGCAATTATAAACTTGGAGCAAGGATGTT…
>LNC_000278
CGCGGAAAAAAGTAACTACAAAACAGGGTACGCTGCCCTTAAAGGAATGGATGGGTGATACATTGTACAAAACGATCTTGGGAATCACGTGTAAATGTTACTCTGAATCTCATTTGTTGTCATCAATTTCTTCAGTATCTCTGTGCTCTGTGGAATATtCTTAACCAAACACTTTAAGCTTCTGGAAGAAAGTACAGGCTTAAAAGCTTCGACTGTGATCAGGTCTAATTTCATCACATCAGTGTAACACAAGTACAGAATTGCAGGGATTCTCCATACTTGACAGTAACTCAGAACTGCTGCAGGAAGGTCGTGGACAATATTTGGTTGTTCTAGCAGTGAACAGAAAGGAGGCTCTTTGAAATTCTGAGTTTTTAGAGctttcaggaaaggagtatg…
>LNC_000279
GCCCTGTACACTCTATTAAAGAACACACTTTCTCTAAATCTAAGGCACACAAACTCTATTTCACAGAGTAAGACTATGGAAGACCAAGATTTTGGTTAAATTCCATAAATGGAAAACAGGAGATCTTGGAAAGacaaatcatataatattttgttagtgcacaatttaaaagaaaatgctagCTATGGTCTGGCCTTAGAggtttaaaatatacaaacattaaaaaaaaataatttaccagCGCTTTATGAATTcaagtttataaaataaagtagatattttccttaaaaataaagagaaaaagaagacccAACAGGACTtggaaagaaaaactggaaaccatttcaatgaaaatgataaaatctGGTAAAATGCCATCTACTCAAGTAgccagggaaa…
>LNC_000280
GTTTTGATGCTCCTTTTTTTCCAATCATGAACTCTCCTTCTTCCAGAAGATGTTTTAGGAAGATCACTATCATCCAAATCTTCGGCATTTTGTTCATCATTTTCAGAAGTGTTAGAAAGTTCTGAGATATTTATACAGTCTTGATTCttgataaattttaaaagctggtCTGTTATCTTCTTAGCTGATCTTGCAATTACACTCTCAGGTTCATTAAATGTTCTGGCATTGTGTTCTATATATCTGACTTCCCAAACTAATGCAGATAGCCTCCTGTAAAATCGATTCACAAGTCTCATTCGAATGGTGTACAGATCAGTTGGGTAAGCCACTACAGTACAGTACTTCGGGTATGTACACAGATCAACTGGACCTGCAAAAGCTGCTGCGATATCAAGA…
>LNC_000281
GTTCACCTTTCTCTATTCTGAAGTCTTCCAACTTCCTAAATATGCCTAGTGGTACCTCTGGGACAACCACTCTTCGCTTCCAAGCCTGCAGGTCACGCTCCGTAGCCATCTGACTGCGTGGAGCATTCTGGTGCATCTGACGGACACCTTCCACTTGTCCACTACGACGCAGACCAATATTTGGAGGAGACTGGATGTCTAAGCTTAGTCTTCTAAAACCTCTTCGGGGTGTTTCTTCCCCATTTGAAAGTCCACTTGGAACAGCCTCCTGACCTGCTCCCATTCTctgatcttgctgctgctgcaacTGTCTTATCATTCCATCCAGGACACTGCGCTCTGGGCTTCGTTCACCATTATCATTGGTTTGCAGGCTTATAATTTGTTCTATTACCTCTC…
>LNC_000282
CAATTCTTTAAAATctagggaactccctggtggtccaagggtcAGAACACTtcaggctttcactgctgagagGGAATGAAGGTCactgagccaaaaataaatatatatataaaatttaaaccaGAACTTAATACATCCATTTCAAGAAATTCTTTTATAACTGAGATTTTATTGGTTGTTTTGAGGATCACTACACAGACATTTCAGTTTGTACACAATTCTTCACATACGTACCAGAAATCTAAAATATCATGTAGTTGTGATTCTTAACAGTTATTCCAGTGACTTTCCAGCTTAAAATTTGGAGCAAACTTTCCTTAACAGGATATCAAGTACCAATATCTTCAAATATTGATATGTTGTTACATCTTAAGTCCCACTGATTCACAATTTAATATC…
>LNC_000283
tccctcctttttaaaaatgtttctagagCTACTAAAAAACTTGCATTTACAAAATAGTTGATAAAAATATTCCTCTGGATTGTACAAGAAGGGAAACAGGGACCACTGACAGGACTCGGTGTGTGGTTATTAATCAGActtggcttctttctcttctgcttcaTCAGAGGCTGGGCTcTCCTCGTTTTTAGTCTCTCCATTTTCTGCAGGTAAGTCTTCTTTAGTCTCCTGGTTAGCCACTTCCGCCTGTTTTCCCTTTGCTCCTCTCTTCCCTTTTGTTTGCACTTTTTTGTCTGAAGATTTATCCTTTCCCGCCGCCTTTTTTGGCTTCGTTTCCACTTTCGCAGGAGCCGGTTTAGCTGACAACCTCGCCGATCTCCTCTTGGGCTCCTCCTTCGC…
>LNC_000284
TGACACTGTAGCTGTCACTCTCCTTGTCCATTGAGCCTGCGGCCCTGGGTGTTGGCAGCCTCCAGTCAGTGGTGAGGGTGTGTGTTGAAACGGTGGGGTGGGGTCTGTTGAGGGTCCACTGGCTGGCGTACCGGTTCCTCGCAGTGGGCCCAGCCTTGGCATTCCTCCTGGTGGTGGGATTCGTTCCTGGCCGAGCATCTGAAACATCCACTAAGGG
>LNC_000285
GTCCAGGTGCAGGAGCGGCGGGGCCATGCAGTGCAGGAAGTTCATGCCCACAGCCGTCTCATGGATGATGCGGAAGCGCAGGTCCCAGGGCAGCGGCTCGGAGGCCAGCAGCTTCTCCAGGGAGCCGGTCTCCATGTACTCCATGACCAGGcccactggctcccggcagatgcCATACACGGGCAGGATGTAACGGAACTTGGCCATCTCCATCTTTTTGGCTTCTTCCAGAAGTTCCATGCGCTCCCTGTCGTCGACGTGCAGACTCGGCGAGCACTTTATGGCGAGCCACGTCTTCCAGTGGACGTGGCGCACCTTGTACACCTGCCCGAAGCCGCCCGAGCCGACCTTCTCCCAG
>LNC_000286
taagcTCTTCTGGGTGATACTTGTGATGATTAACTAAAGCATCATCTTTGCTAGGTTGGGACGCCCAGTCATGTGGTCAAACACCAGTCCAGATGCTGTCCTGAAGGTGTTTTCCAGATATTATTAACACTGAAGCCAGTAGGTGGTGAATAAAACAGCACCTTCTGAAATGGGGATGAGCCTGGACCAGTCAGGTAAAGGCCTTGAGAGCCGACAAAGTTCCCAGAAGATGAGGGAACTCTGCCTCCAGCATCAGCTCCTCCTAGGCGTCCAGCCTCCAGCCCTCCCGGCAGACTCTGGACCTGCCAGACCCACAGCTGAGATACAAGACCATCCAGGACAGGGCACCCTCTGAGAGGGTGGCCAGCAAGGCGGTCCTCTGTGACGTGGTGGCGAGAA…
>LNC_000287
AGTACACGTCGCTGCCGTGCTGGAAGGCCGTCAGGTTCTGGTGTCCCGGCTCCGCTGCCGGCCGCACCAGCATCATCCAGTTGCAGTCGTCCTCGTTGGAGGTGTCGAAGCACACGGGGTGCCCATCCTTCTGGAACACCTTCAGTGGAAACGCAGACTCCTTCTCCCATTTGGCGACGCGTCGTGACTCAAATGGGCCGAACTGCGTGCGCTTGAC
>LNC_000288
GGAACGTGGTTCCCCCCAGGGGAAAGGTGAATTGATGAGGAAGGTAGTTTGGAAGATCCATAGGGTACTAACATCGTGTGCCAAGCTCACTGTTTTTTTCCACTGGAAATTAAAACAAGGGCCTCCCAAGAGCGGCTGAGCACTGTTCACAGTAGCATTCTGAAGAGCTCCTAAAAGAAATCTGTTGTATGTTTGGCTCATTTGTTATTAAACTTCCATTCCTAAGACTCACACCTGAGACATAAAATGATTTCCTCCTTTGCCCTGATAGTACTTTGTTTCAGCTGTTGGCAATATTTGGCAAAACCTTGAACTAAAGAAAAACCACGTATGTATGGTGAACACAACCTTGTGTCTGTGGCTTATTGCTCCTGACTTCATCTGACGGGCTGGCTGCTC…
>LNC_000289
TATCACTACAAATTTTATTCAGAAAcccatctttgtttttttttgttgttttttaaaaaaaattcccattaTGAACTGGTTTGGTCAATCAACTACAACACTTTCTAGCAGACATACGGTAAAAATGGCATGGCTCAGAATCGCCCAGACCGTTCCCGGTCTCTCGACCGCCTCCTGTCGCGCTCCCGTCCTCCGCCACCGCCACCTCCGCCGCCGCGACCGCGGTCTCGAGACCGAGAGCGACGCTCCCGGGAGCGGGACCGCGATCTATGCTTCTTGCGCCGGCGCCCGTACAGCTCCCGTCGCAGCTCCCGGGAGATGGGCTTCAGGTGCATGAAGTTGCAGAAGCCACCCCGCGTGCACTCCCCCATCTCGTACTGGCGGCAGCAGGCTTCTCTG…
>LNC_000290
GGGGGATACCTTCCTGCAGGTGAAATGGCTGCATCAGATGGGAGGATGACTTCCTGCAGGTGCAATGGCTGCGTCAGACGGGAGGACTGTAGTTCTGTAAACTTGGAGCTCTTTCCATCTGGCAGCTGTTGtaagctggtttcagatgtgtCAAATCTTGAGTGATGGTGTGAAGGTTGtgggtgtatttatttatttctaatttctg
>LNC_000291
AGGCAACATCTGAAGTCTGGAGGGAGGGTGCTTCTGATTCCCGGTTTCCTGGTGTTTCTCAGGACCACACTCTGGACGGTGCCCCTCCCCCGGGCAGAGCAGGCTTTCCTGCCCAGTGTGGGGACCCTGGGGGCTCCTGGCTGGGGCTAACAGCCCCATGATGACAGTCAGGTTGATGGCGGGGCCTGGCTGGCTTCTCGCTCTGCTCTGTCACAGGGGCGGGGCTGGCAGAGCCTCCATGGCCGTTCCTGAGCTTTCTCTAGCCCCAGGACCCCTTGTCTCTGCAGTGTAGACGCACACAACCCACATCCCAGGAGACAGTGCTGGCGGCTGGCCGAGCCCACTCCTGCCCATTATGCAGACACAGTCCCTCACCCACGCCTGTCCTCGGCCTCCTGT…
>LNC_000292
CAGAAGCTTCATGATCTGAACCTCTCGATAGATTTTCTCCAAATTGCTTGAATCTAATCGTGCTTTGTCGATTATTTTTATTGCAACCTGCGTTTTGGTGACTCGATGCCGGGCCAGCTTCACCACCGCGAAATTGCCCTTGCCGAGGGTCCGCTCGATGTCGTAGAAGCCCACCCGGAGAGGCTTCTGCTGGCCCTGGCCCGAGCCCGCGGGGGCCGCGCTCAACTCGGCCATGATCACCATGGTTCCGGGCCGCACCTCCGCCGCCCTCGGAGCGCCGAGGCTGGGACGCCGCTCGCCCCGGGGCCCCCGCCGCCCGCTCGGCCGTTCGCTCTGCCCGGCCGCCAGCTGCTCCGCCGCCTGCCGCCCGGGCCGCGCCGCATGTCAGCTCTGAGCCTG…
>LNC_000293
CCTCGAAAGAAATTTAGTTAAAATCATGGATTGGGAGGAAAAAATGAACACAGTGAAAGCAGGGAAGAGAAACACCACCATCCCGAGGGGCACGACAGGTCTGCAGAGGAGAGATCCACATGGGCGACGGACTCTGCAAAATCGGGCCTAGAAGATGGTCAGCTCGTCGTGCCTGCCTTTGTTGGTCTGGTAGCTGGTCAAGGCCACGGGCTTGTTCTCATGTGGGAGGCTTTCAAACACTTGGATGTGCACGAAGTCATCCTCGTCCACTTGAACCTTGATCAAGTAGTTCATCCCGGCGACCACCTGGCTCCTGAATTCCACAGCCTTGAACACCGGGAACTTCTtgttctccttctcctccagctggGACTTCACCTGGTCCGCGATGGCCTGGAT…
>LNC_000294
CTCGTCCTGGGGGGTCCCTCATCACACgtgccCCGCGAGCGCCAGCTCCGGCCTTTCCACCTGGGCACCTGTGTAGCTTCTGGGCTGACACCTGCTCCTGCACAGCCAGCCTGTGGCGACAGCCAGGGACACGATCACGGCCAGCACGACAAGGACTCCAAGAATCGGCTGGTGTTCCCCGCTGGGGCTGCCATCGACGGGGTCCTCTGTGATGCTGTCCTTGGTTCCTGTGAACGTTTCTGTCTGGCCGCTCGTGAGGTTCTGGTGTAGCAGCACGTTCTCAATGCAGCAGCCCACGTTGACGTGGGGGGTTCGCCCGATCCTCAGGACACTGACCACATCATACAGGCCCCGCGCGTTCAGGGACACCGTGCTGTTCTGCAGGGCGCCATCCAGCAC…
>LNC_000295
cttgttgGTGTCATTTGCAGcataacatattttaattttgttaagttTCCAGTTTAATTATCTGTCACTTgcgttttttaaatttcatatgtaAGGCTTTGGCTGACTCTAGGTGACAAAGGCTTCCTTCCAGGTTTTCTCTCAAGAGTTTTGTAGATTTAGCTCTTCCATTTAGGTCTACGATCTATTCTGAGTTAATTTCTGAGTGTAAGGAAAGcatccaacttcattcttctgcACGTGGGTGTGCAGTTGTTACGCccccattcattggaaagactttatGTCCCCCCTGAATTGTCTCGCTGCCCTTGTCCTAGTTCCCTCAAATGCTTTCTCAGCAGTCACTATGAGCTCTCCTTTAACGTCTGGTAAATGCACTAGTGAAGCTCCCTGGgc…
>LNC_000296
GAAGTGGCTGACTTAAACAACGGAAAATACTGTCTCAACAGCTCTGGGTGTTAAAGACTCAACGGGGTTAGATCTTCCAGAACTTAGAGACAAATTATATCCTGTATCTCTGGAGGGATATTTTGACCTTGCCTCTACGTCTTGTCCAGAAAAAGGTTAAAATTCAAACACTGAATGTCCAAAGATTCACTTTTCCCGGAGAACTAtcaagatgattagatagcatcaccagctcaatggtcATGTGCGTGAGTAAACACGCGAAAACTCTGGGTGATaggcaaggacagggaagcctggtctgctgcagtcctctgcccctcctccccctcctcctcctgtaatcacacccagtgtgtctgGCTCCAAAGCCACTATGCCAAGGTCACAGCCAGGACA…
>LNC_000297
CTTTGGGATATTTGCACTGAGCTGTTCCTAGTGCCAGATCCAAGGATGAGTCATGGGAGGCAGGCAACCTTTCAGAATGATCATCCTACCCCTCTGCTGGGAGACCATGCACTACTTGATGTTCGTTTCCAATAGACAAATCCCTGTCAAAAACGAAAAGCATTCCACATGGACAGAAAAGCTTTCTGGTGGTTCCTCTTCATCTTCTCTCCAAAGGATACTTTTGTGTACACAGAATTCTAAGATGACCTACAGTGACCCACATCCTGGCATAATTCCGTCTTTTGAGTGTGAGCCCAGCCTGTGGATATGAACGCTATCATTCTGTGACTGTGTTAGCACTGATGGTAAAGGGGATTTTTGCAGATGAGTTCAGGTCCCTGAAGAACAGGGTTAATG…
>LNC_000298
TGTTCATCCAATATCGACTATTAGGCTTGTCATCACTCCTCTCACATAAATGACATCATCCAGCAGGAACTTTCTGTTTTCACATGAGTAGAACTTACAGATTGTTGGTAGGAACTCATTCAAATACTGCTACATCTTTTTAGGTGAAAGAACCATTTATATTGTCATTAAGAAATAAGCACGCCTGCTGCAACTGACTGCGTGGCAGAAGCACGCTGGCTGCGAGGGACCGCGCAGAAGCgttgctgagaggagctacccctcggCCAAGGTCAGGGGCCGTGGCCTGGAGGAGCTGCCCCGCGCCccggaggtcaggggcggcggccggaagtgccaggctgtgacggcgcagGAGCGGGGAGAGGAGCTAACGGTCGTTCGAGGTCACGGGCgtcg…
>LNC_000299
GGAACTCATTCAAATACTGCTACATCTTTTTAGGTGAAAGAACCATTTATATTGTCATTAAGAAATAAGCACGCCTGCTGCAACTGACTGCGTGGCAGAAGCACGCTGGCTGCGAGGGACCGCGCAGAAGCgttgctgagaggagctacccctcggCCAAGGTCAGGGGCCGTGGCCTGGAGGAGCTGCCCCGCGCCccggaggtcaggggcggcggccggaagtgccaggctgtgacggcgcagGAGCGGGGAGAGGAGCTAACGGTCGTTCGAGGTCACGGGCgtcggccgggaggagctacccaacGCCCGAGTTCAGTGGCGAGGCCTGGAGGAGCTACCCCCTTGTcccaggtcaggggcggcagcctggAAAGCGACCCCATGCCCCGGATGT…
>LNC_000300
CTTTTTAGGTGAAAGAACCATTTATATTGTCATTAAGAAATAAGCACGCCTGCTGCAACTGACTGCGTGGCAGAAGCACGCTGGCTGCGAGGGACCGCGCAGAAGCgttgctgagaggagctacccctcggCCAAGGTCAGGGGCCGTGGCCTGGAGGAGCTGCCCCGCGCCccggaggtcaggggcggcggccggaagtgccaggctgtgacggcgcagGAGCGGGGAGAGGAGCTAACGGTCGTTCGAGGTCACGGGCgtcggccgggaggagctacccaacGCCCGAGTTCAGTGGCGAGGCCTGGAGGAGCTACCCCCTTGTcccaggtcaggggcggcagcctggAAAGCGACCCCATGCCCCGGATGTCAGGGGCAGCGGCGgaaagtgccag…
>LNC_000301
TCAGGTCTCTGAGGAGCCTGGAGCTCTTGTGGGTCAGCACTCAGAGCCCAGGCTTCGTTTCTTTCCTGAGTTTTCACTTCTTCAGCTCCCAGGGTTCCCTTCCCATGCAGAGTGATGCCAACCTTTCCACTGAGGAGTCACCGTTGAGTTGCCCCACCCTGGTGTATGTGtagttgtctgtgtgtgtgtttgccctcAAGGGAAAATATTCTGACTGCCAAATATTAGCAGCATTTCAATAAAACAATATTTGAAGCAAAACAACTGGAGGAAAAATGCCACCTGCCATGTGAGTATTTGTTGAAGCCATCAAGCTGTCAGTCATTGAATCCACCCTGGACTTGTGCACCCCTGAGGGCACTTAGCATGGAAAAAAGCCAGATACCAGCCCTAGAAAAA…
>LNC_000302
GCCCCCTCAGCGCTCCCACTCCAGGCAGTGCGGGGTGCACAGGTGTGCCAGCGGGAGAGGCAGTGGTGACGGCGCGCCCGGCCCCCGAGTCCCTCATAGGGAGCCCCAGCTGCGCCTGGCTGCCATCCTACGGAAGCCCGCATTTCAGAGAGAAGCCTGCCTGGGGTGGAGAAGGTACAAAAAACACAGATGCTGTGGTTCTGCAAGCTCGCCTTTTTTGGTACCAGCACAGAGTGTCCCTGTCACTGAGTGTCCCAGAGGAAACCCCGCGAACCGCCTGGCAGTGCGTCTGCACGCGGCTGTGCACGGGCACGGGAGGCTCAGAGCCCCAGCGACTTCTGCACAATCTGCTTGGCGACCTTGTAGAACTGCTCCCGGTCGTCCCGCCACATCTTGGAG…
>LNC_000303
GGTTTCCTTGAGGTTACAATCTTTGGCTGCTCTTGGTGCTGCTTCAGAAGAACGTGAAACTGCAGAGCCGCTCCCAGGAGGGCTCTGTGCTGTGTGGGAGGTGGCACAGTGCACCAGCATCCCCGCTCTAACAACCCTTTTTATCTTCAACCCGGCTCTGCTTTCAGCTCAGCAGCCTCAAGTCAAGAAAGAGTGATTCTACATCCATACTACCATGTTAATACAAAGTTCATTAAAATCTACTACAAAGTTTATGAACAAACAGCATAAAGAAAATTTGCAGACTGTTATATTTAGGAATGTTTCGTAATACTTTCATTGCTATCAAATGCCCAAGAAATCAGAGAAATAAGACAAAAGACTCTGTTAAAGGTTGTTTCTGGTCTGTGAAACGTGAGG…
>LNC_000304
gaaagaataaatatcttGTCATTTCACCCTGCATGGCCGAGTGACACCTAGGACCCTGAAGGAGACGCAGGTCAGGGTTGTATCCCACCCCCAAACTCTGCATGGCTCCCCACACCTACATCAGCGGTCACCCCTGGTGCTGGCGAAGCTGGGCGCCCGGTCTGAGGCTGGActgaccctgctcctctcagctgctcccTTTGCCATCAAGGCAGGGGGACGGGGACACAGAGGCTTCAAGGACGAGCATCCAGTTGCCCAGCGTGTTGCTGTGGCCATTAGACCACTCCGCCTGGGTGGACCCTGCACACAACCCCTGAAGGGCTTCCCCCCACCGCTCACCGCAATATGAGCACAGAGAGCACCTGGCCCTCCTGAGGAACATTCTGGAGCTCTCAG…
>LNC_000305
GACAGAATCAGTGAATGTGGGAAAAAAGGTCAATGGAAATTATCCAAATtggacaaaagagagaaaaacgtTTCATAAAACATCTGTGAAGTGCAAGATCCATATCAAGTCGTCTGAGATATAAGCATTTTGGAATCCAAGtacaaaaggaaagagagatcatagaagaaaaatatttgaagaattctTGGCTAAAATAGTCCTATCTTatgaaaaaatctacaaattGCTGAAGGCcgaatataaagaaaaacatctaaaAATCTGGCAGAGAAAGAGTATGTATTACACAGAACAATGACTTTTTTAAATGGCTGGTTTCATTGGAAACATTTGGAGGCAGAAGGCAATGGGGCAACATGCTTACaatgctgagaaaagaaaaaaaaaacttcagct…
>LNC_000306
CTGAAGTGTGTCTCTTCCTCGAACTCCCAACGTTCAAGTCCTTCCAGACACCGCACTCCCAAGGGACAGGATGGCCTCAGCCATGGAATTCACCTCTCTAGTTGACTCTGGGCTGAAAACAACGTACTTGGTTGATGAAATCTCACTCTGTCCCCGGACCAGGGCCAGAGTGCTTTAGGGACACTTGTTGGTGTTTGCACGACGATATTTGTGGATAGAGATAGATGGTGGAGAGATGATGAAGAGGTGATAGAGATAGAGGGTAGATAGATAAGTGATAGAAAAACATGATGGGTAGGTAGGTTGATTGATTGATGGGTATATTAATGATTTTAACAGAGTGATAGACGATAGATACAGATAGGAGAAATGAGACAGAGGCGGGTTTTTTCTGGCAGC…
>LNC_000307
TGGTAGGTGTGCCCCATGCAGGCGAAGGCTTCCAGCCCAAACCAGGCGCCGTACGTGAAGCACACACCCCAGGAGCCTTCCCAGGAGCCATCAGGCCTCTGTTTCTGCCGACAGAACTGCAAGCCCCGCTCGAGGGTCTCCCTGATCTCCCTGGCCCTGTGGTCTGGGAACTGCTTGTGGAAAGTCTTCAGTGCCTGCATCACTGCTGAGGTGCACTCCACATACGTGTAGTCAATCATGATGTCCCCGAAGACCTCGGAGGGGTTCAGAAGCTCCAGAAGGTGTCCCCC
>LNC_000308
CCAGGGTCAGGCAGACTCACAGGCCCCAGCCGCCGTCGGGGAGCTGCACAGACCGCAGGTACCGTATAATTTCTTCTTGGTATCCAGCCGGCAGAGGGATGTGCGCCACATGGCACGTGATCAGGAGGCTGTATCCAGTCCCAAGAGGTGAGCTTCCAGGCCAGACTGCTCTCGGCCAGGATCTTCTTCTTCTTGAAAGTAGGTCCATGTCTGCCTCCCAACCTTATTGCTGAGCCGCCAGCGACTGAGGTCTGTGGCAGGCTCTGTCTTATAGGGTCCCCC
>LNC_000309
GGCGAGTCCAAGAGGGACGCGACTGCCTGTCACGCCTGcagccacattctgtcagcctcGGAGCTATCTGTGGAGCAAAGCGCCTGGACGAAGCCACCAAGGGGCGCCTAAGACTGACCCTTGAGAAGGGTCCCACCCAAGACCAGAAGACAAAGGGCTTGGAGAGCGGCGAGTGCCTTTGAGGAAGTGCCCGAGGTCGGAGGCTGTAGCAGCAGGTTGCTAGACAGACACTGGGCCAGGAGCTCCTGGGCCGAGGCTCCATGCATCAGATCCTCCGAGCTGGGAATCCGCCCCTCTTGGCTGCGCTCCACACCTCTCTTCCCTTTGCGGCGCACGTGAAGTAATGGAGTAGGAAGTTTGTTTCCAGGAGGATGAAAAGATCTTATCCCCAAACTagct…
>LNC_000310
CAAAGGGCTTGGAGAGCGGCGAGTGCCTTTGAGGAAGTGCCCGAGGTCGGAGGCTGTAGCAGGTTGCTAGACAGACACTGGGCCAGGAGCTCCTGGGCCGAGGCTCCATGCATCAGATCCTCCGAGCTGGGAATCCGCCCCTCTTGGCTGCGCTCCACACCTCTCTTCCCTTTGCGGCGCACGTGAAGTAATGGAGTAGGAAGTTTGTTTCCAGGAGGATGAAAAGATCTTATCCCCAAACTagcttagttccctgaccagggatcaaacccgcgccccctgcagtggaaggac
>LNC_000311
GGTGCAGGAGATGCCCACTCTCCCTGCATGGCCCAGGTCCAGGAGGCCCTTCGCCAGGTTCTTCTCTGCAATGGGGCACTCCGCGCTAGGCACCAGCGCCCTCAGTCGGTCGTTCACATCCACACAGCAGGGTGCCGCAGGGAAGGCCCGCATCTGGCGCCTTAGCTTCTTGCGAGCTGCGACAGCTTCTCTCCACCGTTGGAGATACTTGCAGAAGCACTGGAGCTCCTGCAGGGTCTCTTTTGCGGTCTGGAAAATTTCCTCCCCGAGAAACAAGTCCACCAGATGGGCAAAGACGTCCTCAGAGCAGCGGGCCACACGAACCCTCTGGTCTGTCTCCATTGCACTCTTCAACTCCTGGGAGCAGGTTTCTCTCACACATTCTGTCACCACAACTTC…
>LNC_000312
CAGGAGTGACCAGAGCCCTCTAACTGGAGCGAACTTGGCCTGAACACCCTGAGACGCTGGTTGTTTTCTTTGCCAGCTGTGTCAACGCAAGGGTCACTTTAGTGTTCCCATTTTGGAGAGACAGATGGCATAAACGGAAGTAAATGATCATTTTGGGAGACTCCACACAACAGGAAATGAGGGGCAGTCTCCAAGAGCTGAAGGCAGTCTCTAGCCTGCAATGGCTTCCAACTGAGATCCTCAATGAAATAAGCTCTTGAGTCCTACAATTACAAGGAACTGAATTACATCAAGAATGGTGTGAGCATGGAATTGAATCTTTCCCCAGTCAAACCTCAGATGAGACTGAAGCCCCAGCCAACACTTTCATGGAAGCTTTGCAACCTTGAAGCAAACAAC…
>LNC_000313
CCGTTTTCAACCCTCCGACAGCTGTCACCTCAGTTATACACTGCAGTGTGCCTGACCAGCACTTTCCACTTGACATAAATCAATCATCATGGTCACAGAGGCTTTAATGCCTGAAACTACTGTCGGGGAAATTCACTCTGGACTCTTCCTTATTCCTCTGTCCTCTCTGGGAACTCTGTACCTCTGCAGACGTCGCTGTTCGTGAAAATAATTCCTAGGTTCCTCGGCACAGACTCCTGGGGGATGGCAACGTGCCGTCTCACTCTTTTCAAGCCTCTTTGTCTTACACCAGCTTCCCTATTTAGAGTCCACTTGGCATCCGTCTTGCACGCTCTCTGCCTGTGCTCCGGGCTTGCCTCCCAGACCTGCCTGTCTCATGTTCCCTTTTCAGCCACCAGG…
>LNC_000314
AGCGTGCCCACCAGGCCCAGGAAGCAAAGCAGGAAACCCAGGAGCTGCACGGCGGTGCTAGCCATGGCCTCGCCGGCTGCTGCCCGCTCGCTCGGGCGCCCGCTGGAGTCATGCAGCGCCCTTGAGGTCCCAGCCACCTCGCCGGATTCCCAGCAGCTGTGGGAACTGGCCGGGCGCCAGGCGGCCTGACCCACGGACTCCACTGGACCCTGCCACCCTCCCGACCTCCC
>LNC_000315
CTGTTATAAAGCGTTGCTACTGAAAATTTCATGAGTTTGAAAGGGAAGTTCCATGGAAAGAGTGGATGGGGAAGCCAGGAGCTGTCATACAGCCCCTCACATCCCCAGCCTGGACTTTGCTTCCCGGTTTTCACTGAATTTGGTTCCCATAGAGATACCACTGTCCAGGCTCCTCAGAGGCAAGGCTGCAGTGTCCTCTTGTTAATCTCCCTTGCTTTGCAATCAACCTTGGATTTTTAAAAGGCCTCTATGCAAACCCTGCTTCTCCCCAGAGCTAAAAGTCTTTAAGAAAATAAGAGTAAATctggtggggggaaaaaagagaaattcagaGTGTAGAAAAGCAAGAAGCATCTCAGGAACCACAGGGCCCCGAAGGGAGAAAAGAGCCATCTCCCG…
>LNC_000316
GATCAAACAGCAAAGTCAAAGatttccaCTAATGTTCACAGCTATCTTGGAGAGTCATGAGGTTCTTGAACACAAAGCATCACATTGTGGTTCTTAGCCAGAAGAATCCTCCGGAGGCACAAATCCCTTATTGTCCAAAGTCTAGATTTAGGTCATGGTGGTTTGGATTAGACCCATGAGTCCTAGGACAAGGGTAGGGAAGTTGCTAACTGAAAAAGTCTGCTGGAAAACTCCC
>LNC_000317
GATATTATGAATGGAGTCAAGTGGAGACGTACTCATCATGTTTATTCCAAATAAGAGGACATAACCGATGACTACGGTAATGAGGAGATACACAGGCAGAGCAACGGCCCAATACTTTTGAGGCCAATAAGTTAAGCCTAAGGAGTTTAGCCAAGATTCAGGAATAAAAGCCCACACAAGATACAGTATGAAGCCAAATTGGGAGcttaagaaaagaacaaagcCATAAATCGCTCTTTCTGGCAACGGCGACGGtgaattttccaccattttcc
>LNC_000318
ctgtTCTAATGGAAAAGCCTGATCACGGGACACCCCCACTCCAGCCAGGTCAGTAGTGGGACCACTGTCCAAGACACCCAAACATCCGAGTTTTCCTTAACAATGGATGGTGAGGTGTCCCTCGAGGTTGAACAAAATGCTAAAGGAGGCCAGGCTGCTGGCAGCTCTTCAGGTGATTATTCCCTGAGGGAGAATAATCGTAACATCACTTTTACGTCTGTAACATCGGTTTACTTAAGACATTACATAGGAATACAGGTCCCCAACCTTTGCTCCAAATTCTCATTTAGCTTCTTCCCCCGTCAGACACAATCTCTACATGTGCTACTTCCCAGAAGCGCGGACTCCTTGTTTTCTGCTGGTCTGGCTTAAACGCAGCGTCAGATCGCTGCTGAGGTC…
>LNC_000319
CACTGTGAGAGCCACAGAGCTCTCTTCTCCCCACCTTGGACTggaaaggcagcccagccccctggcGGCCCTGGTCATAGCATGAGCGGCGTGTCGGGGTGTCACCAAGGGGCCTGACCTCATGGTAAGAGGGGCAGAGATGAGGATGTGGTGCCAGCCTTGGAGCTGAGTGGACGCTGCCTGTCTCCACCAGCCCTTCTCACATGGTGCCTGTTGGCCCCTGGAGGAGTTATCAATGCCGGCCTGAAAACTGCCCTGGctggattctctaccactgagctgccgctgctgctgctgctaagtcacttcagtcgtgt
>LNC_000320
AATTGAGAGGGAAGTTCAGAGGTTTCTCATTCACCGCCTGCTCCCACACAAGCACAGATTTCCATATAATTAACATTGTTCACCAGAtggtagatcttttttttttgtttaaatcaagGATGAACATACACTGATCCATCCTAACTATCCCCAATCCATAGATGGTCATAGGGCTCACCCTTGGTGTTGAACATTCTGCGGGTCAGGACACATGTGTGATGGTGTGTAGCCATCATTATAATATCTTGTAGAGTGTtttccagagaagggaaaggctaaccactccagtatgcttgtctgggaaatcccatggacagaggagcctgtggggggtgggggtggggggctacagtccatggggttgcaaagagtcagacgtgacttagtgactaaactacc…
>LNC_000321
CACCCACGTGCCCTCTCTGCACACACCTGCTCAGTCCCACCCTGTGACACAGAGTTCCCATCTTAGCGTCAAGGAGTTGGAAGCCTCGGGTTGTTCTTCACATCCAATGGCAAGAATCTGGTTTCACCCAAGACAGATGCCGATGAGTTCCGTTAACGGTGTCTATCGATGGGCCACCACggtctccctctcctctcttttctGCGTTTGatatgtttctctttttaaatacaggtagttttccttccaatgacGTTAGAAATGGCATGTTAGGTCCAGACTGTGTGGTATCTATTGCTTGAGTTTAATCCCCGCTTAATGCACTAGCAGGATTCCCAAAGACTACTCTAAAGGTTTATACACGTCTTCAGAACGTTTTCTTTGGCACTTTGTCCTTAT…
>LNC_000322
AGCTGCTGTAGTTCATCCCGACGGTGTCCGGGCTGCCCACCATCTTCCCGCCTTTGGCCATGCTGCACTCGTCAGGGGAGTTCCTTGAGCCGTTCACCTGGTTAGGGTTACATTCCATCTTGATGGTGACCCTGGCTGGGGGTTGAGACAGCCAGTCCTGCTGAGGGACGCGCGGGCTCATCTTGGATGTCTGTCCATAGTCGCCGGAGGAGGACGCGGTCATGTCCGTCTT
>LNC_000323
ATTTTTACAAAGGCGACACTTCCGTTTCATTGATCCACTCAGCATCCTCCTGCTAACTGTGTCCACATCATCCTCCAAATTTGGAGCCCACCATTTGCAAGGCGGCACACTGAGCAAGACTGAAGTCGGAGGTTATTCGCCTTCCAACCCAAAGAGGGAGGCTAAGGGAAGACGatagaatgaaacaaaataacatcGATTTTAAACTTTTTGAGGAAAAATTCATTTGACTATTTAATGAATGTTTAAGTCTTTCTTAAATGATTGAGCCACAACCATAACTGTCTGCACCGT
>LNC_000324
GGCCCACTGACACCTCCTCTCAGGACACTGAATCTCCCTTGGAGCATGTTACAGCCTGCAGGCTCACTGGAAGACACCAGTAACCACGAAcagtcctGCCTGAGGATGGTTTGACCTTCTGGTAAACTCTGAACATGGGGGTCTCTTGGAATTCCTAGCTTGGAGATCATCACTCCAGCATCTCCGTGTAGCATCTGGACGCGTGTGCCTCACAGAGCCTGCACTTCATCCCTTCTCTACCCTTGTGGCTCCAAAATGCCTCCACCAATCTCAGGAGAGACCCTCCAGGAACGTAAATTCCATGTCATTGATGGGAAAATAGAGACACCAAGAGGCTAAGTGATTTGGGCTAAGAAGTCAGGccatcttccctggtggatccaatggtaaagaacctcc…
>LNC_000325
GGCGGCTTCTCCCGGGAGCTGGGACTGCAAGGCGTCAGCCGGCCGTCGCGGGAGGAGCGGGGTTTCCTCGGGCCCCGGAAGCCGGCCAGTCCTCCAGGCTCCGTCTCCCGCTGGTGCTGAGGCCCTGGGGGAGTCGGAGGACCCTGACGGTTCAGGCCCGCCTGAGAGGACGGCGAGGCCCGGGAACGCGTGGCCTCTGAGGCGACGGGGCTGGCGGGCCAGCTCCTCGGCCGCTGGGCTCTCGTCAACCGCGGCCCCGAGAGCGGGCTGGGGTCCCGGATGCCTTCCGCGGCACCTCCGTCCTCCCTCTGAGGGGGCTTCTCCCGTTTGCTGGCTCCCTTCGCCGCCCAGACCCCGAAGGGACCCGCCGTGAGCTCCTTGTGAGGCAGCGAGCCGTCG…
>LNC_000326
GTGGGCACGGGGTTCAGTGCTCTTGGTGTTTACATGTGAGCAGTGAAGCGGTCGGGCAGCCCCGTCAGGCCAGGACTGGGCCAGGCGCCAGCGAATCTCCAAAACATGCAGCTTCACGTGGGCGCTGTCACGTTGCAGAGCCTGTTTCCCCTCAGCTCTGCTGAGACCACATGGGCAGAGTTTCCAGCTACTAAGTCAGGTTTAGAGTCTGAAGAGGTTGGGGGAAGGTTTTGAGACATCAGCTTAGGCTAAAAAGGGGCCTCAAGCCTGGAGCCGTCAGCTAAGCCACAGAGGGACAGACTTGGAGGTCCCGAGGGGAGAGATGGGGCCACCGCCCGTTTCTCCCGGTCTTCCCCCTACTCACTCTTCCCACTTAAAGAACACTCCACCCTCCACCGC…
>LNC_000327
GGACATTACTCCACATCCCTCTGCTGTTCATGACGCTGACACCTAGAAAGAATACAGgaagaaaaagaaatctgtgaGGAGACTCTTATTCACAGCAATTAACATGACAGCAATCTGCTTTGCGTGCAAAGGGTCACATCACTGTACTCCACATCCATGAAAGAAAGACACATGTGGCCACGTGAGATGAAGCCAATTTCTCACTGGACTCTCTAAAACTAGGCTGAGAAAATTCACAACTGCC
>LNC_000328
GCTCACATGTAGAGAATGAAGCCAATCCCTTGGCCCCTTTCACACCCTTGCGTCCAGGAGGTCCCAGCTCCCCAGGGGATCCTGGTTCTCCGGGAAGCCCAGCAGATACCGTCTTGCCTCTAGCGCCCTTGGGTCCAGTTTGTCCTGGGCCACCAGGGTCTCCGACCTCACCCTTAGGTCcgatttctccagggaatccttctTGCCCCTTTGCTCCTTTACTTCCAACACTCCCGTAACCTGGGTTGCCATCATCACCCAGCAAGCCCCGAGGACCCCGAAGGCCAACGGCTCCCTTTATCCCCAGATCGCCAGGTTCTCCTTTATTTCCTTGGCTTCCCAAACGGCCTTGACTCCCTGCCTCTCCTGCTGGTCCTGGAAGCCCCTGGGGACCTTTAC…
>LNC_000329
CAGAAACACCACATCAGCATACTCAGGGCCAGAATGTTGGTTGACAGAAACATGGGAACAAATTATTATAAGGAACAAAATAAGcagcattttcatattttaacctGAAGAATCGCCAACTGGAaatcttggacgaggggtgtctcttcacggccgcccctcctgaccttgaatgtggattAGCCCCTCTTACAGAAGCATAAAAAAGTTTCTTCTGGCCCCCAGACCCTAGGGGAAACGTCCTCGCGGTCCCCGGCCCTTCCCGAGTCTGGGCAGATCGCCTCGCAGCGCGCGGAGCAGAGCGCAAGGCACCCGCGGGAGCGCAGTGCCCAGTGCCCCCCGCCCGGTAGACCCGCGGTGACCCGGGAGACCCTGGCAGGGAGGCGGCGGCGCGGGCAG…
>LNC_000330
tggaaggactgatgctgaagctgaaactccaatactttggccacctcatgtgaagagctgactcattggaaaagactctgatgctgggagggattaggggcaggaggagaaggggacgacagaggatgagatggctggatggcatcactgactcgatggacatgagtttggatggactccaggagttggtgatggacagggaggcctggcggtgctgcagttcatggggtccaaagagtcggacacgactgagtgactaaactgaactgaactgatgtgtacaACATAGAAGTATCTCAATACATGAGGCAAATGCTAATAACTGTTATTTTTCCATGTTGGTCACAGCCAGGAAAATTGtgtttggttttatatatatgttgCCC
>LNC_000331
GGAGCTATGTTCTTTTCTGGTATGATCATCTTGTGTCTTCACCATCTTTTTCATCTTGTCTGTCATTTGCTGGAGATGTAATTTCTTCTGAATGTGCCTCTTTCTTGTCTTCCCTCATCAGTTCCCCAGATGAAAAGAGCATGTATAACCTCTGGATCAAATCAGTGGTGATCCCAGAACTGTGACTATGACTGTTCCCTAAGTcaaagaaatgctgctgctggGAATCGGGTTCACCCGAGAGCTCACTGCTCTCCATCTCAATTTCATATACCTCAGGAAGAAGGAATACAGTGTTTCCTATGCCATTATTCTCTGGAGTGGGAGAGGTGATGTTAACACATTTGGGTTTCATGTCTGCAGGGGGATATTTGTTGATGGCACGTCTGATTGAATGAA…
>LNC_000332
GTCCGATTGATCTTCAAGCATCATTTTGCTTTCACCCCCAAGACCATCTGAAAAGATGAGCAACACCTGTCCTTGGGATGTGGACACATTCTCAAACGTGTCCCACATGGACTGCAGGAACTGCGCATTCAGGTGAGTCGGCCCGTTGACGGTGACTTGCAGGAGGCTGTCAAATATTGTTTGCTGGTAGATTTGGAACTTGGCAGGGGCATTCTGGCCACTGTTCACCTTAAAGGCCATGCTCACCTGCACCTCTGCACCTGCCCCGCAGCTGACACCCCTGATGGAGGTGATGTCCTCTAAGATGCCCGGGAGGTATGATTCCAGCCGGGGGTGGCCGTGGAACAGTGGCTGGCCCGGCAAGTGAGTGGAAATGTCGAAGCCAACCACAATGTCCAG…
>LNC_000333
CCCCTGCCATGGTCTCCAGTTCCACTTGGTCAGCCGCACCTACGCCCACTGCGTAAATGATGACgcctttgtttcttaattttgagGCCGCCTCACCGAGCTTGTTTCTGTCGTGAGACACCCCATCCGTGATAACGATCAGCATCTGCCTCACGTTTTGCTTGATACGGCTGCCGTGCTCCTCTGTGAACAGGTCGTTCGCACGCTCCAGAGCCTTGGCGGTGTAGGTCCTTCCCGCCGTATCCCTGCGCCTCCTCAGATGCTCGACGATGGCTGGTCCACTCGAGTACTTGTTGAGGTAGAAAAGAACCTCGgggtcatctgagtatctgagcgCTCCGAACCGAACGCGGTCCAGGCCCACGTCTGATTTCTTCACCAAATGGATGGTGAGGTTGA…
>LNC_000334
CCAGAAGAGAGGAACAAATATAATTAGCAGGATCTTCATTTTGTTAGCGAAGTATTCTTGCTtttattCGAGCTTTCCCAGGGCCCGGGGCCCCTCGGAACGGCGGGCACGACCCCTGCTTCCCAAGGGCGGCACTAGCGCCTGGGCGCGGGAACGGCGCGCGGTGGGGAAGTGCGGGGCTAGGTCCCCGCTCTACCGCGGGTGGTACGG
>LNC_000335
TCACAATGCTGGAGCCTAACGTATCAATTAACATCTCAGCAGCACCTTCGTTGTCATTTATTACAGCACAATGCAACggactgaaagcatttccttccGTTTTCTGGAAAACGTCTTGTTCTAAAAGGAGTTCTACACATGTCTCATGACCATTGTAGCAGGCCCAGTGGAGTGCTGTGTATCCGTGACTGTCCACCAGGGCTGGGTTTGCATCCGCAGACGCTGCTGACTGCAGAAGGGCTCCAAGAACACCGATGTGTCCACAGGCAGCTGACAAGTGTATTGGTGTCCGGCCCCTGCTATCTCGAAATAAGCAGTTAGCACCATGTTGAAGTAATGCATCCACACACTCTTCATGGCCTGTGACTGcctgaaaagaaaatttttgcATGCCACTGA…
>LNC_000336
AGGGACTACTTTAGAAATATTCCACATGCCATTCCCCAactaagagaaaagaagaaatcactagaaaaataaaacctttcccAGAGTTGAAGGGAAAATCAAATCTTATAGGGCCCAACATCTTCTAAGAGGGGTTAATAAATGATCCATATTTGGacatatttgtatataattttgcaaaagcaggagagaagggagtttgggggaagcATAAAAGAGGATAATTTGTCTGTGAAGGTTCCACTCACCAGAAGAAAGAAGTTTCCTACAGCAATCTGAAAAACCACTTAAGGCTGCCAAATGGAGGGGGAACATTCCATGTATGCCACGTTTGGCGGTGTCGGCCCCACTTGTAATGAGGGTGTTGATGAGCAGCTCGTGGCCATACCTCGCTGCTAT…
>LNC_000337
ATTAAATATAGCTTGCACCAGTGAGGGCTGGTCGCGGAGTTTGAGGAACGCCATGGCGGTCGCCGCCGCCCGGCCGGCGCTGCCGCCTCAGGAGCCTCTCCAGCGCCCGGAGCCGGCAGGTCGGCGGCCGTGCGCTGAGGAGTCCGCGGGCAGGGGGGCGGCGCCGCCTCCCCGCctccagccgccgccgccgccgccgccgagagGTGAGGAACCGGAGGGTCCCGCCTCCTCGGCGAGGACTCCCCGCcctcttgcttcctttctttctctaccCCGTCCGCCGCCTCCTCAGCCGCCGCCGCCTCACGCCCCCTTTCCCCGACACAGCCGAGCGGCCCCCGCGGCCCCGCCGCTCCAGCCCGCGGCCGCCGCG
>LNC_000338
aggaatgatgctgaagctgaaactccaatactttggccacctgatacgaagagctgactcatttgaaaagatcctgaggctgggaaacattgagggcaggaggagaaggggatgacagaggatgagatggttggatggcatcatcgacttgatggacaagagtttgggtaaactctgggagttggtgaaggaaaggggggcctggcatgttgcagttcatggggtcacaaagagttggacacgactgagcgactgaactgaaccaattttctaaatgtttaccCAATCATACTTGTAATATGTCTG
>LNC_000339
GTGCAAGGAATCGTGGACCAAGCCAAGCCAGGAGACCGCGTTCACCAGGACGCCGCCCTTCCGGAAGTGGTCGCTCATGTGCTCCAGCCAGTTGGCGTCCAGACCGCTGACCGTCGGGCCGTTCTTGGAGACCCGGAGAGGAACGGTGACAGGGTAATACTGCCGGCGCTTCTGAGGGCTCTTCGGTTTGTTGAAAAGGGCGAAGATCTCCATTTTGGACGCGAGCGGCTCTCCAGGCCCTTCGGACAGCGGGTCAGCATCTGGTCCCTCCGGA
>LNC_000340
TCTGTGGCGAGGTGGCTGAAAGCAGAAGGCTCGCGAGCCCCTGGCCGGGCTCCGGCCTAGAGGCGGAGGTCTGGAGGAGAGCCTGAGACGCTGCGCGTGTAACACGCCCCCCAGATGATGCTGCTCCTTGTGGCCGGAGGTGCACGCCATGAGGGGCAGAACCCTGGGAGAGGACTCTGAAGAAGCTCGGCAGGTGCAGACTTGGGACAGGGTGTTCCTGAGAGACAGGACGTTCCAGGTGGGCCGCTGGGGAAGTGGGGGGGTTGAATTGTCAAAGAGGCTGAGGCTAAATTGGAGGGCCTTGAAATGGCCCTGGGCTTACCTTTTAATTCTATTCAGTTTTAATTCATTCTGTAAGACTTGGTGTCAAAGCCAATATTCTGAGAAATGCGTTGCTAA…
>LNC_000341
GGACTTACCGGCTTTTATTTACGAGGTCTGCTCCTCGGGCTTTGTAATAATCCAGATTTGGATGGAACTGGTAGGTCACTGGTCTTGGATTTCTCTTCGGGTCACGAAGGAACAGAGCCTTAAGAATCAGTGAGTGAACGTCCCCGATGAGTGGGTAATGCATCAGAAGGCCAAGACAGGTCTGGTAGTTACTGGAGATCAAAGCATCTCGGATGTAGAGCAACATGGCCACGAAGACGTAGTCAACCAAAGTCAGGGTGAGGCCGTCTGCGAACAGGGCGTCCCAGACCACCAGGAGGTCCTGCAGCGGGAACTCTCGGCCGAACAGCAGCCGCACCCACCGTAACCCATATATCTGTGGCGCAATTTCTAGTCTGTTCAGGTGCATGTAAAGCTCAA…
>LNC_000342
tgggattctccaggcaagaatactggtgtgggaaatggcaacccactccagtactcttgcctggagaatcccacggacggaggagcctggtaggctacatcccatggggtcgcaaagagtcggacacggctgagtgacttcactttcactcttccagTCACAAAGAGGTTATCATGAGGGAAGTGTGTGAACCGGTTTCCTCTAAGGGAGGCTCTTCATTCACATATTTCCAGTCTGGTCTGCAGCTATTAACTTCTGCCACGAGCTCACCACACAGCAGGTTTGGGGTGACTGCTGCCTCCGCCCTCTCATTGTTCAAGGCTTCCTACGGTCCTCTCTCTAAGACATTCCTGATCACTCTGGGCTTCGCTGTCCCAGAGTCTCCACAACATGTGGCAT…
>LNC_000343
TAATACCCCGTGTTTCAGATGTTCAGGCCAAGTAGGAAGAAGGAAGCAGTGAGGATGGCAGTGTGCAGTCTTAAAGCTAAGCCAGAACTTCTCAAACTCTATATAATTCCTTGGGATGTTACTAAAACGCAGATTCTGAGACGCCACCTGatgttctgcatttctaacaaattcccagTCCAGTGATTCTCAGAGTCTGGTCCCCAG
>LNC_000344
CAACTATTAACTGGCTGAGGGATTTACTGAGAAATCTGTGATTTGGACGACGGCTGCTGGAGGAAACACAATCGAGGATCTGTTACCTGACTCTGAACCCTGTCTCACCCAGAGCTGTCAACATGCCGGGAGACCGTGACCTCTCGGGGACACAGTTCCAGCTGCAGACAGACACTCCTGTGGATGCACTTTCACAGGCACCGCAGATCAACAGTCTGCACGCAGAACAAAGGCGCTTACCTGGCTTTTGGTAGCTGCCACCTTTGCAAACAGAGCTTGGGAAACTTTAGCACGCTTCATTTCCTGCTGAATCTCGTCGTAAATGGAAGCATTAATGTTCATGGTATTGTTCTCTGGTTTCCCATTCCTCTCAGTGGCAATAGTAGCTGTTTTCACCTG…
>LNC_000345
TGTTCATAGACCTGCTGACGGGGGGAGggtggttcaagtactgttggtTTAAGGACTGCTGGGCTAGAAGTCTATTCACGGCGTACTGCTGGTTCAGCAGCTGGGCCATCACCAGCTGCTGGTTGACCAGCTGAGGGCTGATGGGCGTCGACACCAGCCCAGGGTGCAGGTTGGGCAGCGGCGTCCGCACAGAGGGCTGGCTGCCGTGGGACAGCTGGGCCGGCGAGGGGGGCTGCTCCGCCGTGCTCCCCGGGGCGGGCTGCTGGCCGAAGCTGACGTGGTTGGCACCCTGCTGGGACAGCTCCGACAGACTATCCATTTCCACCATCATATCTTTTGTCTTCTTGAAATGTTTGTACCACCTTCCAAATTCTTGGCATTTCGCTGCTGAGACATTTG…
>LNC_000346
CAGCTTTAAGATGACATCGTGGGCTTCTTTCAATTTGGACTTTTCATTTTCCAAAGCTAAGGCTAACATTCTGTTGTTGTCTTCATAGCTTAGCACTTTGGAAGTGTtggTGATTGCTGGGCACGGCGCAATGATCAAAGACTTCCGTTTAATCTCTGTCAAATTTTtactccttttctcttttatttgtttctttatgtcTTCAAGACTATCTTGAAAAGACTTTTTGAGGCATCTCTCCTTGGCCATCTTCTGCTCTAGgaCTGGGCCACGGCTTCCGCCGCAGCTGTCGCTCTGCTCACA
>LNC_000347
GTCCACAGCTACATCTTCGAaggtcactgattcCTGAGATTCCATTGTAACTAGTTCAGCTGCCAACTGTCTTCTGGGTTTTCACTTACACACAGTCCAAGCAACAGGAAGCAGagTGAGGACACTGCCACAACATTCCAGAGTTCAGAGCATCTTTCTCTTTCCATAAAATGCATCATTTTGATGACTTCTCTTTTAATGCTGTTGATAATCTTATCAGTGTTTTAATCCAAAGGACAGTATCTGATTAAGTGGGCCCCAATCAAGATAAAATCAGGAAATTAGGCAGACCCCAAAGAGGAGAAACACTCGGCATCTGCagacaagcaaattctttacaaaTCCATGAGCACCAACATCTCCCCGGGACAGGTGTGCTGTGAACAATATTAAAATCCT…
>LNC_000348
GGACACTCCAGGGGCTGTGGCGCCCAGCGAGCTGAGAAACCTGCTGCCTGCTGAGTGCACGGCTCTCATCTGGACCTCTGCTCCAGTGATAGCAGTCACTGCTTTTAATGATTCTGATTCCAGAAGAGATGTGTTTTTGGCCAGAATCTCTCTGGAAGCTTTTATAGACATTACCGCCACTAAACTTAGAATTACATGGAGAGTGGAGAGCAGGATGGATCACTTTCGGCTCAAGTCAGAACGCACAGGCTGGACATACGGACCTGTTATAATACTCGGTGAGCACAAACCGGCCCTGTTTGGAGGGCTAAGCAGCCTGGGCAGGTGGCGGGCACATGGCCTTGGGGGCAcggcccacatgctgcagaggcTATGAGCAGCACGAAGTGGCAGAGCAGG…
>LNC_000349
tgtgtgtgagagagatttCTAGCTGCTACTCAcgtacgtgtgtgtatgtgtgatttcTAGCTGCTACtcacctgtgtgtgtgtgtgtgtgagagagatttCTAGCTGCTactcacctgtgtgtgtgtgtgtgtatgtgtgtgagatttCTAGCTGCTACTcatctgtgtgtgtttatgtgtgattTCTAGCTGCTAttcaccagtgtgtgtgtgtgtttgtgtgagattTCTAGCTGCCACTCaccagtgtgtgagtgtgtgtggtgtgtgtgagatTTCTAGCTGCTACTCACCAGTCGTTTTCAAGAGGATGTTAGAAAATCATCGAAGACTGGAACGTAAGAATTCTGGTGTGTGAATATCACCATAATAAAAATCCCTGAATTTTGCTGAGAAat…
>LNC_000350
GCCCTACTTCAGGCCGAATCGACCCCCGGACTGTTACGAGAGCCCCCTCGGCTCCCAGGCGCGAGGACACTCACCGGGCTCGGCGCCTCCTGCTGGCCGCGGGGCGGGCCCTCGGGAGGCTCGGAGGCGGCCTGTGGCCGGTTGTCCAGGCGGGCGAAGGGGTTCCTTCGGGCCCCTGCCGGGCCGCCGCCGCCTCTACCCGCCGCCGGGAACGGACGGAGGGGCAGCCCGGCCGCTCGGGCGGCGCGGCGGGTCGCCGGCTCGGGCCGCTCCGCGGGCGACGAGGCGGCGCCGAGGCTCCGACCCCTTTTCCGTCGCAGCCGCAGTGTCTCGGGAGGCCTTTTGAAACTGGGCGAATAGCCGGGCACAGACACGGCCATGACGCGCGGCGGAGGCCGA…
>LNC_000351
TGGGGCCCTGATCACCCTCCAGCAATCGCTTATGGTCCTGTGCTGGGGGCATGGGCGCCACAGTCCGTCCATCAGTGAAGCACAGACaAGACACCTCTTCTCCTTCAAGAAGTTCTTCAATGACAACTGTTTCTCCTGCTTCTCCGAATGCTTTACCCTGCATAATCTCTCTGACAGCGTCACAGGCCTCCTCTTTGCTCTTGGCAATAATTACCCCTTTCCCAGCTGCAAGACCACTGGCCTTCACAACCAAAGCGGGGAAGTCTGCACTCATAATGAAGTCACAGGCTTTTTCAGGTTTAGTGAAAGCTTTCCATCTTGCTGTTGAGATTCCATGTCGGTCCATAAACTCTTTGGCAAATCTCTTGCTGGACTCTAACTGAGCTGCTTCTGCTGTAG…
>LNC_000352
AAGCATGTTAGGGAGAGACGTGGAAacggtgaaaaaaataaaagcccaaaTCAAGTtaacagagatgaaaaatacaatgTCTGAGATGAAAAACACACTGGATGGGAGTAACAGCAGATTAGACGTGATAGAAGCAGCCATCAGTGAATTTAAAGATATAACAGTGGAAACTAACCCAAatgaaacacagagagaaaacaagaaaagaggaGACTTGGTGGGCAGAAGAGCAGGGGCGAAGAGGCAGGAAAAAAGCACGCAAAGAACGAGGCACCAGTGAGCTGTGGAATGACATCTAGCAGCCTAGTACGTGTATAGCTGGAACCCAGGAGGGAAGGGTGGACAGAAAAAAAGATCTGAGGAAACACTGTCTGAAAAGATTCCAAGTATGGTGGAAAC…
>LNC_000353
GGGAGTGGAAACATGTAATTAAGTCTTACAATTTATTGGAAGCAAGATGgtatttttgaaggaaaaaacaacaaagagaaaGTGATTAAACAAGATGATATCAGACAAAGGCACAGCATTCCACAACTGCTTCATACTCTGTGCGCGGTAAAACCTCAGAGAGGAGAGACATTAAGCAAAACACGGCTTATGTTAGAAGCTGCGTATAATATCACTAATATTATTCTGTCTTACAACAAAAGGCTCTAGAAAAGTCCTTCTGGAGGAAAAAAGTGCACCAACAAAAAACCAAAGGGAAGctaaagatgaaataaagacCCAGCTCTCCCTTTGAAATCTCTCAGGGGAATACACACAGTGCAAATACAGTATTTCATCCTCAGCAAAAGCAGCTTTCGA…
>LNC_000354
CGAATGGTGTTTTCCTTGGTGAAAATGAGCGTGCCGTTCCTCTGAGCCCTGGTGAAGCAGTTGAGTGCAAAGACGCCCAGCGCACCGATCAGAAAGAAGCTGTGCCCAGAAGGAGCTGCCATTCTCGTCTCAGCGCaggccagccaggttcctcttcATGAGCCGATTCACTGAAAATCACATCTCAGAGTTCCACTAAGAGGTTGTCTC
>LNC_000355
GTTTCGTTGGTGAAACTGAACTCCAGTTCTCATCACAAAAGCTTCAGATTGTGCCTGGTCAGCCTGTAGACACCAGTGCCAGCGCCAAGAGACGGATTTGCAGTAACATGATTAGGACAAAGgttcagttcagtcattcagtcgtatccgactctttgcgatcccatggactgcagtacgccaggcctccctatccatcaccaattcccggagtttactcaaactcaggtgcCCGGTGCTAAAAACCGACTCTCATATAAGGGTCGaaaatgatttttgttgttgttcagtccctaagctgtgtccaactctttgcaacctcatggactgcagcactccagGATGAGTGTTGCcgtttctttcttcttcacattccaCCATGGCATACACCCTGTCCGT…
>LNC_000356
GGTTTCTGAAATGGATAAAGCACAGGCTTATTCAGATGAAAACTATTACTAGCAGTGGCAATAAACTTTAtctagaataaaaaagaaaaactaataaaattttgCAACTTTATGCTATATGTATTTGGAATTACTTATAGAAACAGTTTAAAGGTAAGTTTAGATCTGAAccataagaaagaaaatttcatCATGAGTCTCATATTCTAATAACCGAGGACAGGATCTGCCAAAGTCTTTAAATGTGCTTTGaattatctgttttgttttcaacaAAGGCACTAAACTGCCCCTAAGACAGAATGCTGCTAATGAAGTAGAGAAAATGAAGCATGACTTTTCATCACTTCTAAAGCTGAAGTCAGTGGATATTCTctgagaaatataaaaatctagACC…
>LNC_000357
GGTTTCTGAAATGGATAAAGCACAGGCTTATTCAGATGAAAACTATTACTAGCAGTGGCAATAAACTTTAtctagaataaaaaagaaaaactaataaaattttgCAACTTTATGCTATATGTATTTGGAATTACTTATAGAAACAGTTTAAAGGTAAGTTTAGATCTGAAccataagaaagaaaatttcatCATGAGTCTCATATTCTAATAACCGAGGACAGGATCTGCCAAAGTCTTTAAATGTGCTTTGaattatctgttttgttttcaacaAAGGCACTAAACTGCCCCTAAGACAGAATGCTGCTAATGAAGTAGAGAAAATGAAGCATGACTTTTCATCACTTCTAAAGCTGAAGTCAGTGGATATTCTctgagaaatataaaaatctagACC…
>LNC_000358
CGGAGTCCAAGTGAGAAGCTGCAGCCTTATAAGGGGGTTGAGCAGCTTTGGCAAACAAAGGCCGATGTAGGCATGCTTATAGGATGTGTAGTATTTTGAACGCCAGGCTTCAAACTGGGATTTAATACAATCGATTGAATAGAAACTTTCAAGGACATCTTCAAAAACTTTGCTGGACTCTTTTGAAATGCGATCTTTTTCCAGATTGAAATTTGTGATATCTGTAGAAGTTTCTTCATCATCACTGGAAAGGCCTTCAAGGTGATCTGCCATCTTACCAGTCTGCTCTCTGGCTTGTCTACGACGAGTCCTCCTGGCCTCCCG
>LNC_000359
GGGTTATCAGAATCttcttttgaagaaaagaaaaaaaaaaggttgaatcTGAATTACTGCAAGCAAACAGATCCTGATGAGCTGGGTTGCGAGAGAAGACTTACAGAGCACCGCTACAGCTCCAGACTCGAACATGAGACATTCTTCCTTATGCCTGGTTTCCACTATGAGGCTGAAAGGTGGGGGATCCAATTTGTGATAGATTCGAAATCCTTTGCTGAACGCCATTCTCCTTTCTTCGGAGGCAGCCCCGGGCTGCCGGCGGTGGCCGCTCACCGCTGCCGCCGGGCTGCGGAGGAGGAGACTGCTCCAGGAAGCGCCGGCCCGCGAGCCTCGCCGCCGGTGGGTCTGGCCGCGGCCGCTCCCCGCCCCCCGACAGGCCGGCTGTCTCA
>LNC_000360
CAAGCAGATTTACTATTATTTGTTTACCATACAAATTCTTAAGTGTCCTAAAATGCCTGTCAAAAGCGGGTGCATTGGCTTCAAATCCCCTTGACATACGAACACGATGGGATCCCACCTGCAATCCTGGTTGCTCCCAGAACAATGGGACAGATCCCCGGATTTGTATGAAGGAAGAAACAGTGTCATCTAAGTACACAACCTGTTCTGTTTCTACAAAATTGGCGACGTGACCATCATCATTTGTTCCCCGGACGTTAAACCTGGTCCCAGCTCGTTCACAGCTTAGTCTGGAAATGAGGCAAGCCTTTGCCTGTTTATGAGCAGCATAAATTGTTCTGATTTCTA
>LNC_000361
ACTCGAATTTTCTTGGGCTTTGAATACTTGTAGAAATTCTCACACATGCTCTTTAGTACTTTAGAAGATGCACGCAAACTTCCAGTAGTTAAAAGGGCTCGAGCTTTGTCAGCTAAATCACTATTTAGAGTATTTCCCAGGAGCAAAACATCAATTGCTTCTTGCTTGGAGCTGTCAAAGAAGTTATTCTGAATTGTTCTACTAACTGAACGAGCACCATCTTTTAACTTTCCAGCCTTAGCCTTTCCTTCAAGGGCTCCAGTTCCTGCGTAAATCTTACTGATTG
>LNC_000362
CCATTCATCCTTTAATTTCAATTCTTCAATCTGTTCATCAGTCAGTCCTTGCATATTAGGAGgcagaaatacaccatgttctgctaattcttccatttCTGAGCAGAGGCGCTGAACCTTGAGCCGCGCGTTGTAGACCCGGGCCACCTGCGCCGTGAGCTCCTCCAGCTCCGAGCTCCCCGGCGCCTGCAGCAGGAACTGGCTCTCGTCGCCCCGCTTCACGTGCAGCAGAACCATGGTGGCCGCGGGAGCCTCGCCGGAAGGCCCGGGACAAGCAGCCTGCGGTCACCCGCCTCCGCGGGCGGACAGCGAAGATTACCGACTAACGGTTGCCGGGAGGCCGGAACCCTGGGTTCGAGCACTCACGGTGCTGGGACGGGGCTGGGGAACAGGGGGGGA…
>LNC_000363
GTTTATTATGTTCCAAAACCTTGAATAACtcacttttactttaaaaattcaaactgaaaGGAAAACTAGAGATTTCAACAGCGTTCACAGAGGGTGGCAGCTGTCTTGTTTTAAGctatggttattattattttacctaAAGAAAGGTGAGCTAATATTTTGGAAAGCTTTGTCAACAGGCAAACTTCATCTGGGTCTCCACTTTATGTCTTTTACGCCATGAAAATGTCTTTTCAAAGCAGTGTTATCCGCCCACGGAGAATTTAAACAGGAGTCATCATCgttttcttccagcttCTTGAGCTCCTCCTGTCTTCTGTGATAGTACAGCATCAGCTGTTTCTGCTCCTCGCTGCTAATGATGGGCTCTCGAGCTGGAGCTCCCTGGCCCCTCTGCTG…
>LNC_000364
CCTGAGTTCTAGACATACcattagaaacagaaaaaaggtatttaaacacacacacacacacacacacacacacacaaatacttccACAGGAGAAGAAGAACATTCCTgagaaagataatattttaaactcATGCCACAAGCCCAAGACACTTTGTAAACAGAGAATAGAAGAGCTCTCAGAAAATGTTTTTGTGGAAACACacataacacaaaattta
>LNC_000365
GAAAAAGATATCTGCTTTTAAGGCTGAGGTAGGAAATATCCAAGATGAACCTGGAGCATCTTGTGGTGCTAGAACATAAAGACGTGCTTACCAAACATTCGTGTTCCAACTGCCACCCCATCAATGATGGAGGtttgtgaaaaacaaaaacaaaaacaaaaacaaaaaacaaaaaactgctgcAAGAGCTCCCAATAGCCAAAGCCGGACAACCTGAGCACAAGATAATGAAAGTACTTTGGATTATAgccc
>LNC_000366
GGGGGGAAAGCAGCTTTTTGTTCAGATGGTTGTGTAGGAGCTGTCTTTAACTGAGCTGTGATAGCCTGAACCTGAGCCATCACGGCATTGTCAATGGCGGGAGACTGTGGTTTTGGAGGCTGTTGAAAAGTCTGAAGGATCTGCTGAAGCTGTTGACCTTGAGTTGTCTGAAACAGTTGGGCCACAGCAGCAAAAGCATCAGAGCTGGGCAACTGTGGT
>LNC_000367
CGGAAATTTGGTGTCCATGGGGGACCCTAAAACCAATACCCCACAGACACCAAGAGACAAGTGTACTCTCACTTGTAGCTTGCTGGAATATCTATCTGGCACAACAATGACTCTTAGATTTCCATCCAAAAGCCCCCGACCATGGTCAGCCACACAAATGTGAACTGACAATTAACATGCCCACCTGCTGCCCGGGCCTCCTAGGCCTTACCTTTCACCAGGACCTTGGGGACCTTCGTGTGGCTGGCGCAGAAGGCACTGTAGAGCTTGAAGCGGTCAGCGTAATACAGAAAGGATCCCCCCAGAGAGAACAGCACTTTCTTAAATTGATCAACTTTCTCAAGCTTTTCCAGATCAGGTACCAATCTCActccatcttccagagttttaaGGAATTCT…
>LNC_000368
GTCTGGAAATATAAATTCATAACTgatctttataaaatataattcctAAAGCTATATAAAATTCAGGTCTTTAAAGTACCTACTGATGTGTCAAACACCAAATAGATATTTTCCCCAAAAAGAAagttttcatattatttaaaCCTTTTTTAGGAAGTGGACAttgtgaaatgggaaaaaaaaaaaaaaagctataaacctttaaaaaaaaatttgaaagtgcTTTAAATTGTTTTTGTTCATCCTGTTTGGAAATCTGTTTAGAACattagttgttttcttttttttttagcatgtttACCCTGTTTGTTGGCATGAAGAAAGTGTTAAATACAAGACATGTTTTTGAAAAGGTTGTTTTGTTAAGAGGTTTGGTTATGGACTATCAGGGAAGGGGTA…
>LNC_000369
ACAACATCTCTGGAATCTGCATATTCCCTCAGGCCATGCTCTTTTCCtatatcatcattatcatcttttctgtactttattgtttGGCTGCACCATATGATGAATGACTGTGGATCTATGGAATTTATGGTATCAGAGCGACATTcatgagaaattttctttttttagcaagTTGGATTTATGTACTCGgaattgttgctattgttgtctgcgggcttccctggtggctcagatggtaaagcgtctgtctacaatgcaggagacccgggttcgatccctgggttaggaagaccccctggagaaggaaatggcaatccactccaggactattgcctggaaaatcccatagacagaggagcctggtcggctacagtccatggggtcacaaagagtcggaca…
>LNC_000370
AAGACAAAGACAGCATGGAAGGCATCAAGTCAGTTACTATGGCATCATCATCTTGAGGAAAGCAGAACTCTGAGGTCAAGGTGCACTTCACTTTATGTCACTCAATGATGTAAATTCAGAGAATGTAGGTTAAAAGGTAGGCTAGGAATAGTCCATACTAAACGTCCATGCTGTGGGATAAGCATCACCCAGGGAAAAAGGCACAGAACATGAGGGCTTCTGAGCTGGTGAATCCTGGTGTCCAGGTGTAGAGAATGAGAGTCTTCTGTGGCGTCCTCAATAGTAGTAGCCAAAGCCAGAGCCATAGCCAGAGCCACATCCATAGCCACAGCCATAGAGAGGGCGGGAGCCACAGCCATAGCCACTTCCACAGAGAGAGCGGGAGCCATAGCCATAGCC…
>LNC_000371
TTCAGCATGAAAATATAAAGACAGAATCTGTGACCACTATTATAGTAAGGGATTATATGGGAATTCTCAGGATGAATTTCAATTCCTCTTCTTAAGAGTTAAATACAGAAAGGGAAGCATGGGTGTATCAGATGTAGAGGGCATTAAAAGGCACGTCTTCAGCAAGGTTCAGCATACGTGGTGTTCAGAACTGGTGAATCCTGGTGTCCAGGTATAGAGGATGAGAGTCTTCCGTGGCGTCCTCAATAGTAGTAGCCAAAGCCAGAGCCATAGCCAGAGCCGCATCCATAGCCACAGCCATAGAGAGGGCGGGAGCCACAGCCATAGCCACTTCCGCAGAGAGAGCGGGAGCCATAGCCGTAGCCACAGCCATAGCCACAGCCCAGCCTGCGGAAGCCA…
>LNC_000372
TTAAACAAGTTTAttaggaaaagagagaaatggcTTCAGCATGAAAATATAAAGACAGAATCTGTGACCACTATTATAGTAAGGGATTATATGGGAATTCTCAGGATGAATTTCAATTCCTCTTCTTAAGAGTTAAATACAGAAAGGGAAGCATGGGTGTATCAGATGTAGAGGGCATTAAAAGGCACGTCTTCAGCAAGGTTCAGCATACGTGGTGTTCAGAACTGGTGAATCCTGGTGTCCAGGTATAGAGGATGAGAGTCTTCCGTGGCGTCCTCAATAGTAGTAGCCAAAGCCAGAGCCATAGCCAGAGCCGCATCCATAGCCACAGCCATAGAGAGGGCGGGAGCCACAGCCATAGCCACTTCCGCAGAGAGAGCGGGAGCCATAGCCGTAGCC…
>LNC_000373
TTAAACAAGTTTAttaggaaaagagagaaatggcTTCAGCATGAAAATATAAAGACAGAATCTGTGACCACTATTATAGTAAGGGATTATATGGGAATTCTCAGGATGAATTTCAATTCCTCTTCTTAAGAGTTAAATACAGAAAGGGAAGCATGGGTGTATCAGATGTAGAGGGCATTAAAAGGCACGTCTTCAGCAAGGTTCAGCATACGTGGTGTTCAGAACTGGTGAATCCTGGTGTCCAGGTGTAGAGAATGAGAGTCTTCTGTGGCGTCCTCAATAGTAGTAGCCAAAGCCAGAGCCATAGCCAGAGCCACATCCATAGCCACAGCCATAGAGAGGGCGGGAGCCACAGCCATAGCCACTTCCACAGAGAGAGCGGGAGCCATAGCCATAGCC…
>LNC_000374
TGGGTCACACCCACACTGAGGGCATATAAAAGGCCCTCTGCAGGGAGAAATGTCCACACTCAAGTGACACTTCTACTCTCATTCTCTACCCGAGAACAACCTCAACAACCAACACTATGTGTGGCTACTATGGAAACTACTATGGCGGCCTCGGCTGTGGAAGCTACGGCTATGGAGGCCAGGGCTGTGGCTATCGCTCCTGCTACGGCTCTGGCTTCCGCAGGCTGGGCTGTGGCTATGGCTGTGGCTATGGCTATGGCTCCCGCTCTCTCTGTGGAAGTGGCTATGGATGTGGCTCTGGCTATGGCTCTGGCTTTGGCTACTACTATTGAGGATGCCACGGAAGACTCTCATTCTCTACACCTGGACACCAGGATTCACCAGTTCTGAATGAACCCC…
>LNC_000375
AAAAGATATGGGATTAAACATTAAATCAATTTTCTCAGAACAAACTTGAGAAGTGCTTTTGTTCTCAGATTAGTTTTGACCTCTAAAGTTGGCCAGGGTCTGTAACATACCTGACAGTAATTTCAGGCAGAACTGCAGGGTATTTAAAAGGAAGAATACAGGCCAGAGAAAACATCAcctgattaaaaaaagagagagagaaaaattgcCCTAGGTGCTGTTTTAAGTTGAGACATATTTCAATGCTTCCAAAAGTAACACTGAATTACCATTGCTTCCTCAGATACGTCCAGGTTCATACTGATTGTAAAGTAAACTTTTGAAGATCGTCCTTCCATGGTCCTCTTTTCAATGCACTCTTTCAGTTCTGCTAAAGCCAGCTGGTCATTCATGATGAGC…
>LNC_000376
cagAGAAATGTCTTAAAACCAAAAGTTTAAGATACCTGAGGTATACTGTGTTTTCCATACTTCCAAAACTTATTCTGTGATAAAAGAGACTTAAATTTCTCCTCCAGAGAGTCAAGCTCATTTTCAGGTAACAGGCAAAGCAATTTCTTTAATGCCAATAAGGAACAAGTTACGACTCGGTAGAATTTAgcatctctctcttcctctggaaCAGTTTGTGGGTCACTGAGGGTATCAGGTGTTTCTTTGATAAGATGATCCTGTAGCACACTTGTGATTTCATCCTTACAAAATGCTATGGCTTCAGGTTGCTTGCTCGGAGGGAAAGCTGCTTCAAAggcatcttttgctgcagaggcAGCTGGTGTGTAAGTATCACACTGAGCCATCAGCCAATAA…
>LNC_000377
CTCCTCTGTAAAGAAAGTTCGAGGGTCCTTATTGGAGAGCTCAACAGTTGTCTCTGCAAAGGCTGGATTTTCTGGCATAAGCCTGAACAGGTGATAAAGCAATTTATTCAAACTTTTTGTTTTTCGAAGGTACATTGAATACAGAGCTCGAAGCTGAGATGAAGCAGCTTTGAAGAAAGTAAGTATTAATTTCCAAGTGAGGAGGTACCCCAGAACATAACAGAAGTCTTC
>LNC_000378
GGGAACCCCAAGAAGTGGGACGGCACACACACTCCATTCGGTAACAGCACCCTAAAGGAGGAAGCGCATCTCTTCCTTCCTTAAAGGTGGGCTGCATGCGCAGATTTCCTCTGAAGAATGCACTGTGGAAATGTTGCCTTGTctggtagttcttATCataaaaagaggaggaggaacaagagactgaagaaaagaaaaattctgctTACATTTCTACCACACTAGAGTcccatttctattgttttattcaGCTGTAAACATGTTTTGCCTAGGATCTTGCTATTTGTGTTCTATCCTAATAGTTCTAATGAAGCGCACATCTTGGTATagtacagattttactttctttcccctgtccttttatatatatatatatttctcttccAAGAATCCTACTTT…
>LNC_000379
ATTACAAACTATAGTCCTTCTTAGAAGGAACACACAAACCAGTACTTATAAAGTACATAGAATTTATAGTAATGTATTTTACTATatacatatggaaaaaaaaagttattttctttcatagtaGAAGAGCTGAACAGACATTCACCAGGATATGACTGTTGGACCAGCTGCTGGGGGTGGACCAGCCGCTACCCCTCAGTAGCCTCCCCACCACGAGACATGTGATCTCAAGGTCCCCAGCACTGGGGACCCTGTTGTACACACCCCATTCTCCTTCTGgcattacattctttttttttttttttttggtgatcttACCGACTCTCTTCAgacataaactttttttttcccccacatccaCATTCCTTAAGTCAGCTTACATTAGGAGGAAAGAAATAT…
>LNC_000380
TATTTccagggcgggggaggggacgGGGAGGGCGACTCTGATCACGCAAGTCCAGCTCTTGGGTCTGTTGGCATTCATTCCCTCTTGATGACCGGCTACAGGAGTAGCAGAGCCCTAGAGAGAAAGCAACAATAACAGGAATTCTTCCCCACCCCAGTTTCATTGAgatagcgccgaagaattgatgcttttgaactgtggtgctggagaagactcttgagtcccttggactgcaaggaaattcaaccagtccattctgaaggagatcaac
>LNC_000381
gagcgacttcactttcacttttcactttcatgcactggagaagaaaatggcaacccactccagtgttcttgcctggagaatcccagggacgggggagcctggtgggctgccgtctctggggtcgcacagagtcggacacgactgaagcgacttagtagcagcagcagcagtgtgtatttgaaagttgctatcAGAGTAGATCTgaaaaaattctcatcacaagagaaaaaaaaaaaaaatgtgtagcaGTGATGGTAAAGGATATTGACTAAACTTGCAGTGAtgaccgggcttccctggtgggtcagtgggtaaagaatctgcctgtaatgaaggagacgcaggttcagtccctgagttgggaagatcccactccagtattcttgcctggagaatccc…
>LNC_000382
catgactgtgcaactaacacactttcacCAGGTTTAGATTCAGCTAACATGGTATGCCATAGTAAAAATCTATTCCTTTCAAAGTGAGATAACCTAGTAAGAAAGACTGTTTTTCTCGACttcactttttcaaaaaaatctcCAAAGTTTTACTTTGGACACGTATTTATTGACACGAGAGAGTGTCAGCTTTAAAAaggcctcttaaaaaaaaaaaagaactgtctaCTTACTGAAATTTTGACGCACCTGCTCTGCCACTTACCTGGCACATCTGCTCAATATTCCATCCACTGGGCAAACACCACCATACAGCTTaatctattttcaaaaaattccttTGTAGAACCCTCCTCTCCTCCGCCCCCAGCTTTCCCTGATCTATCCGCATAGCCTTGT…
>LNC_000383
GAAAAAGACAGTTCATTTTATAAGCACGCACAAACACACatagaaaacttttattttaatttacgtATTTAAATTTGAGGAAGTTACTAGGTAGATGCACTCTTCTCTGTAGGCTTAGTTTGATCTTCAGTTACCATTTTCTGAGACCTTTCCAATAATTTATTCCATATGGTAAAATGTGCTCTTAAGTGTGCAGGTAGAGAGAGACCCTGGAATCTTCGTACAAGACTCGACTGGGTGGCTTGAATATTGTGAACCGCTGACACTTCATACTGGAAACAAATACTTGTTCTTGGAATAAGAGGGCCCTCGCTTACATCAATGAAGTCACCAAATcTGTGTAGCTTGACTATTCTCTCAGGGTTCTGGGATGCCTTCTCTTCTATGAAATCTACTTTG…
>LNC_000384
AGAAAATTGAGAGGCTGCCTCATTCGCTGACACTGTTCacctcttcaggttgaatccctggctgctggagttggACTCCAGCAAGTGGTGCCCAGAACAGGGGACACTGAAGAGCCATAAGAGAAGTATCAACACTATGATGAAAACTCAGAAAAAGGAAACCCAGACAGACTCTTTGCCAGGCTCTCCTTGCTTGAAAAactagaagggaaagaaaaaaaaaaaagaagg
>LNC_000385
gagaaatatcatatgacctcTCTTTTGTGTGGAATCTTTAAACCAAACAAGCTAATCAGTACTATGGATGAAAAACATCACCTGCCCTAACAGTAAACAAAGTATATCACAGCCATCAAGCCATCACTCAACTGCTGCTGCCTGGACCTGCACACTgagggaattcaggatggagaaaacaGGACAGAAAATCTGGGCCTGGATGCAAATACCACTTGTATCAAGGATTTTGCATTTGAAGGCTGAAAAGGGTGTCAAGTACTTTGATTCAATACTCC
>LNC_000386
ccggTGCCATCCTTCCGAGGCTCTGAGGGGAGAACGGTGGGGCGGCGCGGAGGGCGAAGCCGCGCGCTCGCTCGGCGGCCGCCAACCCCCGCAGCTCCCGGGCTGCATCGACGCCGCGGCCTCGGCTCGGATTTCCTCCTGATCCCGCGTCTCCTGGCCCGGATGTCTCACCGTTCGGTGTCTCACACGCCCCTCCTCGAGGAGGTGAGTCAGCAATATTGGCCTGGTATCTTGTTagaagaaggggactacagaggatgagatggttggatgacatcaccgactggatggacatgagtttgagcaagctcggagagttggtgatggacaggacttccctggtggcttggtcagtaaagaatcggcctgcaatgtggaccttggttcaatccttggctt…
tGTGGCTGTGGTGGAAATGTGGTTGTTTagtaaatggatgaatgagtgaatacatgaatgggtgaatgaatgaaaaatagcaTACTGAATGTGGCATTCAGGATATAATATCAGTGTAAAAGCTTGTTGAGAGTTCTAGTTACTATCCCAGGGAGTCAAGGACTGTACATCCCAAACCACTATGGTGGGAATCTATTTAGTTTTGAGATTTCTTATGTAATTTGTTTCAGATTTTCCTGCAGAGGTAACCTGATCAATAACATACTGGCTTCCTTCCCTAGCTTATATTCTCACTTCTGTTAAGTGTGTGTCTTGGGATCACCtcttaaataaactatttttactCAATTCCTTGTTTCAGTGTCTGCTCTGGGGGAACACAAACTAAGAGATCATTTA…
>LNC_000387
GTGGGATGTCCAAGTGGAAATGagaaggtgatggcacaccactccagtactcttgcctggaaagtcccatggatggaggagcctggtgggcagcagtccatggggttgtgaagggtcggacatgactgaaacgacttagcagcagcagcagcagcagcggccactcccctttctcctttggcaaaaatattgaactTCAGTCAAGGtttaagcatcagtcctccaTTCATGCATATGTTGAAACGGGCCTAAAATGTTCTTAAGGGAAACCTTGACCCTTTTATCAACTCACAGAAGTAGCTAGATCTTCTACTTTTAAAGGGTATGGAAACACTCTTCAGCTTATGTTAAAAGATGTTAATTCAGTGCTTACATTGTCAATGATTAAAACCCATCATT…
>LNC_000388
GCTCAAAGGTGCTAGAACAGATCATCCACTCCTACAGTATCCTCATAAGCAACAGAGCTGATGCACAATATATAAATACTCGTTTAATATTAAAAACTCAGGCACTTGACTAACTTTTATAAAGTTTCTCAAACTATATCAATATATCtaaagtgcatatatatttttaagaaaagattatTCTTAATAACTTCTCTATAAAAATAAGTTTGATGGTTTAGCCCATCTAACTTTACTACTTTAAGTATGAACTTTTAATGCGTAGTCAGGCTTATTCTACCTTCTCTCAACATGACACCAACAGACAAAAGCAGCTAGTGAGGTGCTAACATGTGAGGATTAATCCAGTGATTGCGGTCACAATGCATTCCAGAAGGAGGTACCCATGTTACTGGAATT…
>LNC_000389
AAAGCTTTAATgtagtttataattttataatatgaaCTGACAGTTTTCTAGTGCTAGGCATTTTCCAAAATGCTTTCATAAGCTTAATATCTTTCAATTTCTACAAAAATGTCTGCAGTAGGAAATAGTATCCCTCTTTTAGACATGAGAAAAAATTAAGTTTCAGAGAGATGAAAGCACTTAATTTTAGATGACTGAATCAGAACTCAATTCTCTCTGTCAAGAGAGAGAGTCAGTCAAGTTTAAGAGTCTGGACACTGCAATCAGAAGCTCTGAGTTCAGATTCAAAATTTCCCTTTTACTAGTTATGGGCTCTTGGGGAATTACAAAATCTCtttctgtctcagtttccttaattATTTAAAAGTGCTTAATATAAGTATTTTCTTTGCAGGATTG…
>LNC_000390
ataaaatgttactagATTTCTATCTGGATATTTATTTACCAATATACTTTGTATATAAATCAATAATAGATCATCCAAATTTAGATAATAGATTCCAAATAAATTATATGTaggtcagttcggttcagtttagtcactcagtcttatccaactctttgtgatcccatgaactgcagggaggcctgacatgttgcaattaatggggtcacaaagagttggacatgactgagcgactgacctgaactgaactgaatctgatcCCAAATTGTGTATACCTAATTTCCACAGCCTGACAGTTCAACCTTACAGTAAAATTTGTCTCTTTATATTAAGTGGCAATAACAAATACTCTGCTTAAAAAATGTGCAGATTACTTGGTTGAAAATGAAGGATAATTTG…
>LNC_000391
GATCTACATGCCCCAGCCCTCACTGTGGCTCCCCATCACATATCCACTTCTGAGATTTAGAAGGTGGAGGTGGACATCCTGCAGCAATACCACACTCCTGTTACTTCAGCTGTTGCCACTGgagaggaaggggacaacagaggatgagatggttggatggcatcaccagctcaaaggACATGCATCTGAcaaggcatgtgggatcctggctccctgaacagggattgaacccacacctcttgcattGGAAAACAATGTCTTAACCaccggatcaccagggaagtccatagaaaTGTCTACTTTGAGTTGATATTCTACAACTTTTAAGTTCTCTACATTTTCCTGTTTTTCGTCTTCTGTCGGCATAAATTTGTTCGGGGAATAATTAgttaaactttt…
>LNC_000392
CTGGATGTGTTTCTCCTCAATGTTAAAGTAATGGGTCCTGAGAACAGAGTTCTTAAATCGCTCACAATCCAAGCACTCtCCGAGGCCGCCGCGGCTCCGAGCGCCGGGGCTCCGGCCAGCTCACTCCGCGAAGGCGCCCCGCCGCCCCGTCCTCCCTCGGCGCCCCGGCGAGCTCTTCCCTGCGATCGGCAGCGCTGCCGGGCGCAGCGGCCGCCGCGAGGCCACGGGCGGGCGCGCGGGCGAGCGCGGGGCCGGGTCGTCCCTCCgcctcggccgccgccgccgcgccgcctcctccgccgccgccgccgccgcctcccgagTTCGGGG
>LNC_000393
GAGGAATGGTTTTTTGTGGGGAAGTGAGATGTAACTTCAATAAGCGAGTGTTGGTGTATCACCTTCCACAGTAATTAGACAGAGGTATGTGGTTCCATTCTGACCAGGATTATTGCTGGCTGGCAATGATGAGACAAAAGGTAGGCAGACTATGACGTAATCTGACCTCAGAGCTGGGAACTCTCAAACAAGAAACAGCAGCAGAATTCCTCTACACACAGAGCTGCGGTGGCAAGCAGACAAAATCCTCAGTGAATATACTGCTTTTCCTTCTTCATCTTCCGTTCCCCAGTAAACGCAAATATCAgtgttCGTCCATCTCCAAGGCTAGAGTCTCTGCTTTCTGAGAAAGGAAATTGAGAAGGCTGCTGAAAAGTAAGTCTGATGTCATTTGGAGTC…
>LNC_000394
GGGGAAGTGAGATGTAACTTCAATAAGCGAGTGTTGGTGTATCACCTTCCACAGTAATTAGACAGAGGTATGTGGTTCCATTCTGACCAGGATTATTGCTGGCTGGCAATGATGAGACAAAAGGTAGGCAGACTATGACGTAATCTGACCTCAGAGCTGGGAACTCTCAAACAAGAAACAGCAGCAGAATTCCTCTACACACAGAGCTGCGGTGGCAAGCAGACAAAATCCTCAGTGAATATACTGCTTTTCCTTCTTCATCTTCCGTTCCCCAGTAAACGCAAATATCAgtgttCTTTCTTTCACAGCAGTGGTGCCAAGCACAGGTACACCGGAGCAATCAATTTGTTCTGCAGACAGTAAGGCTTTCATAGAATACTAATGtaaaatctcttttct…
>LNC_000395
ctgtgattaaaataatgaagaggaatgaaacagattttcactcATTTTTTCAAATTGCATTTTTTAGGAACATGGTAAAGTAAAATCACAGAACACATATGTTATATACTTGGAAGCAGTTACTAGTTTAAGCTGGGCACTTAACCAATAATGTGTAACTATATGTTTCTATTCCAACTGTAttaattaatatgtatataaatatattaaaatactgaGTCCAATTTGTACCACC
>LNC_000396
CTTTTCACATGTGCCTGAAGTTGGCAATACAAATCAGAAGCCTTAAAAACATACAACCATTTGGCCtatcaaatttagaaaattatcaAACAAGTGTAATACACATGTACAAACAATGACATTCACTGAAGCTCCAATGATAGTGGAAaactagggaaaaaataaaacatacagagACTGGACAATTAAATGGTAGAACAGTTGTTCCACACAACCATGAAAGATAATGATGTAaaactatacatatatttatgagtTTCAAATAAGTCAAAACACAGCATGCCTAgtatgatctctttttctatgtacAAATacgtacacacacaaacacaaagagagtatctatttatccatccatctatctataggTACACGGGAACTCATTAGCCAGCTGCTACA…
>LNC_000397
TAATCACCAACCAAAGTTATTAAGCAGGGTTATTAACTATCTAAATTAGTTTTGGCTCCATTAGTCAAAAGCCATGAACTGGTATTCAGAATTCTAGGTATATGTCATTTCTTTAAATTAGAAGAGACATTTCCTGTATCATGAATAGGATACCCAGAATTCTAAATATAAATTCACAGCTTCTGACTATAACGGAGCCAAAACTAatctagaaaaacaaacactatattgcttatacatggaatctataaaaatgatacagatgaacttattttcaaagaaaaaccaGAGACACAGGCCTAGAGAACAAATGAtaggcagggaggagggaagaattgggagattgggactgacatatatacactattgatactatacataaaatggataactaatgag…
>LNC_000398
GTAAGATCCCCAGTTGGTGACACAGAACACCTGCTGTTGGGCTGTTGGGGTTGGTTTGGGAAGAGCAGATTCTGGCTGCCTTCTTTTTGCCAAAAAACTGCTGGCTGTGGGTTTCCTTTAGTTTCACAGGGAAATGTCACTGTTCGACCTTGAGCAACAATCTGATCTCTTGGCCTAACCACAAACTGTGGAGGAGCCACAGGGCGAGCTCGGACTGTGAGAGTAGCAGAAGCTTCTACTTTTCCAACCCGATTTTCAGCAATACACATATATGTGCCTTCATCTGTACTCATTGCCTTTTTAATTCTCAGTGTGTAATCATCTTTGATGTCATACCTTCCTCTCGGCAAGTCCGCATCATCCTTTCTCCAGCGTACAGTTGGCTGAGGATCTCCCTGG…
>LNC_000399
GCACCTTGTTACCAGTTGACTGATTCTAAAGCGCAGATTATATCGATTGGTACTCACCAATTATTATTGGCTGTGGCTCACTTTTTACTCCAACTCCAGCACTGGTACTGGCTGCAACCTCTACCCGGTACTGAATACCTGGGAATAATCCCCCAATGATTACAGATCGAATGGCTGCATCCACAGTTTTGTTGATGTGGAATCGTGTTTCATTCCCCAGACACCAGATCTTGTATTCCTGGATAATTCCATTCTGATGATCTGGAGGAGGAGGATCCCAGGAAACACTAATACTTGTGCTATTGTGGCTTCCAACAGTCAGCACAGTGACAGATTGTGGAGGCGCACTTGGGGCTTCTTCAGTAGTACGAACTGTTTTAGATTCACTGTCCATTCCTT…
>LNC_000400
CTGATCCTTCTGCCTCCTTCTTATAAGAGACCCTTGTGATTACAGTGGACCTACCCAGATCATCCAGGAAACACTGCCCATCTCCAAATCCTTAACTTAACTGAATCTATCAAGTCCCTTTCGTCTGcttattataagattggtgactcagatggtaaagcgtctgactgcaatgtgggagacccgggttcaatccctgggtcaggaagatcccctggagaagaa
>LNC_000401
GGCAGATGGTAAGCTTCGGGCAGCTGATGGAGCTTTGGCCATCTTTCCAGAGATTTCAATTCCAATTTCATCAAGAACTTGATTCACAATGTCTTGGCTTTCTTCTTCATCATCAGAGGCATCAAAGATGTCATCAAGTGTGTCATTGATCATTTCTTCAGTCATTTCCATTTTCATGTTTTCCTTCTGGAAATTCTGCATTGTTTGTAATGTCTTTTGTGGATCCATCTTCTTGTTTACTGCCTGCATTgtTTTTGCTGTAGTAGACATGGCTCCTGCCATCTTCATCTGAGAATTCATCACTTTTGTTTGTGTGGACATGGAAGTGACTTTTGAACTTACAGCAAAAgttcttgttttctgtttccttaGATGTACAAGTTGCTTGGCTAAAACTCT…
>LNC_000402
TATGAATGTCCAGCagtactggctgctgctgctgctaagttgcttcagtcgtgtctgactctgtgcgaccccatagatggctcctctgtccctgggattctccaggcaagaatactggagtgagttgccattagaATGGTCCAAAAATTATGTCACAAGCATATCATGACACTATTCAAGTGATCAAACCTGCAGACAGGGAACTGCAGATCCCAGCCTCCCTTCCCAGATGATGGAGTTCTGGAGTGAAGTCAAATTTTAATCTCCATCATGCAATCTTccattctcttcctcctctgatgACTCAACTCCAG
>LNC_000403
ATTCGTTTCTTTTTAGGTGACCTAGTTTTTTCTCTCTAGAAGGTATTCAAATCTGTTTTTTCATTCTTGGTATTTTCAAGTTGCAAAATGATGTATTTATCTGAGTATTTTTTTCTAGTCAATGTGCTAAGCACTTCTTGGGCTCTTTCAGTCTGGAAGTTTAAACTTGTTTCtgggaaattattttattgtatctCTGAAAATTTCCTCCAACATATATTCTGTAAATTCTCTTTCTGGAACTCCAACTAGTTAAATAATGAACCTCCTACATGAGGTCACTGCATCAGTTTTTTTCTGACATATTCcttcattttggttttgttttacattCTGGATTATTCAACTTTCCAACTCCCTAGAGAATTCTAAATTTTAACcatcatattttcttaattt…
>LNC_000404
CATAGTCCAATATGATCCCATTAGGGTGTTCAGGTTCTTGCCAGGATAAAGAAATGCTGTTTCTGGATGTCCGATCTTTCTTAATCGTCATGACAGGTGATGGAGCAGCCTGGTTAGTTGTGATGCTGACTGCAGCAAACTGTCTTGGTGGTGAGCTCAGCTCTGACACCCCGTTAATGGCATCGATCTCAAAGGTGTAGTTAGTGTGTGCCAGGAGGTCTGTCACTGTCACCGTGGTATTGGTGAGTCCAAACTGTCGAGGGAGGAAGCGGACATTTGGACTGCACGGCTCACACTGTTTTACATTCCACCCACATTTTTTACATATGATGTTGAAGGTAACATCCTTCCGGCCTCCTGTGTCCAGGGGCCAACTCCAGTCCAGGATAACCGAGGTCT…
>LNC_000405
TAAAgagtttttaaattccattttaagGCATTTTACTCGTATCTGAGTGTCTTATTGGGCTTGGAAAGTCCACCAGTATTTCCAGTGTTGTCATCAGTCTGCAGAGCGATGCCAcacctttcactttcttccagaaATAGCGCTTTACACTGGGACTGGACTATTCTTGGATTGTGTTTCTAGAACTTTAATACTACTGATGACCTTCTTCTGTGGCCCAACCACAGTGACACCGACCTTTTTCATGtcgTCTGCAGAAATCTTGGCTATGGTGTCACAAGAACTGTACTCTACGCCTGTGAAGATTTCCTTGCACTGTGCTGTTCGGACACCGTTAAGCCAGTCACCTGTTGTGCGGAAGGTAGTAATGTCGATGTTACTTTGGTCCAGGAGAAGGTT…
>LNC_000406
CTGGATGATTCAGAAGAGTACGAAGTTCTTCTTTGGCCACGACCATTCTTAATTTATCACTACTATCAATGACAAAAATAATGGCTTGTCCTTCTTTATAATAGTGTTCCCAGAGATTTCTGTATCTTCCTTGACCTGACATGTCAAACACTGTAAAAGACaaactAGACGATTTGAATTTCTGTATGCTGAATCCTATTGTTGGTACTATATCTTGAGACTGAGCATTTGTAGGTTTAAGTTTATTAATGATTGTTGTTTTGCCA
>LNC_000407
CTTTGTGTAATGACTCGATTCTATCTTCTGGAGCTTTGACATGACTTGAAGTAGTGGGTTCCTCAACTgatgtgttttctgtttcttgcttGATTTCTGCAGGAGCCAAAATTTTCTGTGTGTCTTGGGCAGATGATCTGTTTCCAGCATTTACAAGTTCTGTGTCTGTTACAGCTTGTTTCTGGAAAGCCATGGGGCTGGTGTGATTGGCAGCCTGCTTTGATGAGTTCTCTACCGCTTGCTTGTCAGAACACTTACTCTCTGGCAACTGCAGAGCTTCACGCCTAATTGATTTATTTGGACTTGGCAAATCTGCACTTCCAAGTGTGGTAGGGTCACTCCCATCAGATTTACTACAAGAGAAGTCAGAAATAGCAGGGTTCTCGGCCTGCACTGGTG…
>LNC_000408
GAAAAAAAGACagaatctgttttaaaatatttgaaaaagtctTTCTTAGGTATCCAGAAGTACACACAGCAAAATTAACACTTCAGAAATGTGTAGGTCACCAATTGAAATCTGACACAAAGTTAACGTTGGTAGCCATCAATCACTGTAGTGAAGAGAAGCAGATACATACACGCCTGACTTCACAGTGAAGGACACAGATTTGGGGATATTCAGCTCTTCCAAATTGGGGACCGCTCGCTGGATGTAGATAGGGCAACATGCCGGGTCCGACTGTGGGCAAAGTTCTATCTCTGGAATACTGCAatcCTTTAAGACACGTTTGATAGAGCCCAACACAAAGTTTCTTTGTGGATGCTTTCTGTTCTGAAGAAGCCAGTCACGATTTAAcaccttttc…
>LNC_000409
CAGAAAGCACCTGTGCAGAGCTGACCTGCCACAGTGACTGAAGCAGGCCAGGCCCTAGCCCCATACTTACAGTCCACTTTTCACCCACACGGACTGGGTGTAGAAGTGCAGGTCCTTGTTCAGAACAGAGTTCACAGCCTCTTCTAGATGTAACTCTCTCCCCTCACAGTGTTCCAGAGCAAAAAGGCTAAGGGAGGGTTCTTCAAAAACGTAGTCAATGGGCTTCAGGGATTTGACTCTAGATGTTGGGCAGCCACAGGAAGTAAGGTCAGCATAGAGGCCTTCTTCTAACACACACTGATTAGTGGAAACACCCTCTTGGTAATACAGGAGCCAGCAACCCCGAAGAACTTTAAAAGAACATGGCATGAATGATGAAGTCAAGTCCAAAACTTCTTT…
>LNC_000410
CTCACATCTATGGGCAAGGGTGTTTTACAGGTGTTGTTTGAAAGATTACGAAAGAGCTTGagattgaagaaagaaaaatccccAAAAATATTTACATGGAAAGACCAAGTCTCTATAAAAAATAGTCAAAATAGTGGGTCTTGGAGTTTAAACAGTTCACTGTTACTTTACATTCTAAAGTGCATATagattgatattttttaaaatatcactggaAAATTTAATCTTTCTATAGAAAAATAGAGCAGatatttttcagctttactgGCAAAAGTTGGGGATGAAGAGAACAGTTATCTTAGTGTAAGTTTAAAAGCAACTTAGGAGGGAAAAATGCTTGAGAATTCtttagtgatggtggtgatgcttAGTTGAGACTAAGTCCAAGACAATATCCTA…
>LNC_000411
CTcctcttctcccctttcccctcGCTTGCTCCATCGCGCGCGGCCCGCGCTAATTACACCGAACCACCCACGAGTGTCCGTGTCCCCCGGGTCTCCCACCCCCGGGCCCGcgggggtgcgtgtgtgtgtgtgtgtgtgtgtgtcgggggcgCCTCTCGCCCCGATGAGGGCCCTGCGCCCGTGAGCGAGTGACCCCGCGGCGGGCTGCGGAGTAAGCAGGCGGCGAGCGGCCCCCGGAGGCCTAGGCCGCGCGGCCTACGCGGAGGTCGGCGCAGAGGAACTATGGAGGCCGCGCCCGGgacccccc
>LNC_000412
cttagttcccctgctagggatcaaaccccttcCCCGTGGACTGGCTGCTcaaagtctttaccactggacaccagggaagtcccaacatggCTAGTTTTCGTAAAGTCATTTAATGGCTGGTGGATGTTTATGTTCTATATTAAATAATTAAGTCAGCTTCTGACTTAAAGCCAATATAACTCTTCAGTCAATTATTGCCTGTGGAATGGCTGGTTACTCAGTTTTCTGCCTCTTCCTAACTCTTGAAGTTTCACTGCCTTTCAGCACGTTTTGTGAAAGGTACAAAAGCTAGGTGAACAAGCACAACACTCTTTGGGGAAtgggatttttaaattaatgaccaACATGACATTTTTGGATTTGGAAGTTAGTTATTTTAAACAATATCTTTGCTTCTTG…
>LNC_000413
GCATGAgaccagaaataaaaaaatatatgccACTGATACCAATCATAATAAAGCAGGATACTTGGAGAGAAGGTACAGAATAACTGGGTTCTGCAGCACTGACACATTTACAGACATACACATATTAGTAAGTTCTTTGTTCATCTTAGTATTATTCATTGTCAAGGCCCAAATCAATAATGACACCAATGGCTTTTTCCCCAGAATCTGAACAACTGAAGTTAAgccttattaaaaaattaattaaattttagacACATAAAAGTTAGTAATATCTTTTGCCATAATCATTTctatgcaaacaaaacaaaacaaaaaattatgctGAGCAACAAATTATGCTTCTctctagtgtgtgtgtgctcagtcatggccaactctttgcaaccccatgggctg…
>LNC_000414
AGAGGATACAGATTTAGGGTGGAAATGTGGAAGGCTCTTGGTGGTATAGTCCTAATGCTCACGGTTGTGTCTCTACTGTCCTCTGAAGGAAGGTTGAGAAGGGCTATCCAGAAGTAACACTATAAAGTTGGGAGGCAGATGGTGAAGATTATTTAAATCAATAGAGAGTAAAGAGGAACAGCACTGAGAAGTGAGAACACAAGAGCAACAGGAATAAAGGCCATGGCTGAGCAAAAGGAAAATAGTGAGATGAATGTAAATTGTACACCATGGACTCAATACATTAAGAATGGTATTGCCACATGTATCAAAGTAATTTAACgggaagaattttaaaaggtcATATTTTTTAGCCATATAGGACACAAAGTTTTTCCTGTAAGCCATTAACCCCCCAAA…
>LNC_000415
GGCTTCgaaggtggctcagtagtaaagaatctgtctgcaaatgcgagagacaggagacatgggtttaatccctgggtcgggaagatcccctggaagaggaaatggcaatcgtactccagtattcttgcctgggaaatcccagggacagaagagccttgcaggttccagtccatggggtcacaaagagtcggacacaactgagcagctgagcactcaGTTCTAAAGGTCTGGAAAATCAGTCACGACCCTCAAAGAACAAAGTCCTACATCCACAGAACACGTATGATGCTGGACGAAGCATGTGCCACGTacctgactgagcaacaaatGCAACAGCCTGCACAGATAAAAATGAgttctaactttccttctctgattaaaaaaattatatagtgtCCC…
>LNC_000416
AGTCAACTTAATAAACAATAGCTGGTATTTACCAAGTGCTTGCAATGGGCCAGAGCCATACAAATCCCACCAGGAAAACAGGACTTTGCATTAGGatccggatttagaaaaggcccAGCTTCAAAGATTCTGTCTTGCACAGACTTAGGACTCCCATTTCCAGAAGTTCAAAAACTTCCTTTCTTATCTCGGGAATGTCCATCATCCTTCTCAACTTCTGATCTCTCCAGTTCCAGTCAAAAATCAGAAACTTTAAGGGGTTCAAATGAAGGCCACCTTGTTTAATGAGCTCTTTAATCCTCCCTGGAGTTCCTACACCCAGGTGTACTACCCGCTTCTCCAGCAATTTTACCTGCTCCTGGACCTTTATGTGTTTTGCGAATAATTTTATAACTTTGC…
>LNC_000417
AGAAATGGCAAGCTAATTATTGATCTATATAATACTTTTTAGTTTCTGATATTGCTCAGTGGGTAAAACTAAATGTAGCAATTAAAGGGGTCTCTTCAGTGAattctatctctaattttcagtgAAGACATTGCAAATACACATGTGTATGGCTGTTCTTAAATCTGAAACTGATGCATGTTCTCTTAAAACAGCTCTTCAAAACAGAACTGTATTTTGCACCCTTAGTTTATAAGGGCACAGGGTCAGCTACTTTAAAGTCATTTGATAACTGACCTTTATAAGAAATCATTTTACAAAaccaaaaatgcaaaagaaaattaaaaaaaatttaactgtcCAGAGATTGATTATAATAATTTACACTTTCTTAGACTTGCTATTTAAGCACCCCCATAA…
>LNC_000418
ggctgaaaattttttttttttaatttccattaaagAATTCATAAGATTGTCGATTATCCTGTAGAAACATATCTTCCTGTTTTATGACATGTCGGAAACATCAGGATTTTTTGGCCTCCACTGCATAGAGGTCTGATCGCTTCTGGCTAAAAATGGGGATTTGCTGGCGAATTTCAGCCAACTTCTTCAGGTCTATATCTGCATACACGATCGTCTCTTCAGTGCCAGCTTTGGCAAGGACCTCCCCCCAAGGACTCACGACGGTGCTGTGTCCCCAGGCAACATAGGAGGCTTTCTCATCCCGGGCGGGAGATGCTGTGGCCACGTACACCTGATTATCAACAGCCCGGCCTCGCTGAAGCAACTCCCAGTGGGCTGGCCCGGTGGTTAGATTAAAAG…
>LNC_000419
CTGAGTCACTCAGCATCTGCAGACCCTCTTACAGGTACCATTCCTGGGTCTGGTAAATTGGGGCTCAAAAAACACAGCAGCATCGGTAGTCGTGGTGTGGAAGCAAAGGGTTATTTGAGCGCTTTTTCAGACAGGGTGGGCAGGTACGCTCCTCCGTGCTCTTCCTCCCTAGAGCTCCTTTTTTCCTCCACTTTCTTGCGAGACCTCACTTCCAGAAACCGGCGTTCTCtctcatttctctcctttctgcTCTCAGGTCCCAAAGAGACGGAACGTTTGGTTCTAAAGCACAGTTGCTGTTCAAAGGAGTCTGAAAATGACTGAATTTTGGAATGGGATCTTCCTTTTGATTCCAGTGGCTCCTTGAATGACC
>LNC_000420
CAGGAACTTTGAGCATATATATCTATTaggcaaacaaaacaaatatttttcagaatgtGAGCATCATGCTTTAACTAACCTAGGGAGAGCCACCTCAAGCCCCCAATATCATGACACCAAGAATCATTCTCAATCAGTTGTTCTCCAAATAAAAGATAAACAGGCAAAACTGTaactaaatagaaaaagaaaaacttcatctAGAAAGACTGGATGCCCATCAAAGTCACATTTCTTCTTCTGAATCTTGTTCTCGTTCAGCATTTTTCAGCAGTTCAACTTCTGAAGGGCAGAACCTCGTAAATCGAGATTTAACCAACCAGGTGACAAAGGCATAAATTGCTCCAGTGATGACAATGGCTGTTGCATAATGCCAGCAAAAGCACATGGTGAGAAACA…
>LNC_000421
TGCAAACAAACTGAgggcagagaaggaggaggagaagcggTCCCAGAGGTGGAAACGCTGGGCTGTCAGTTCTCCTTCCTGCTGGCTTAAAGCTTTTTAAAGGCAACAATGATTCACCTGATATTCCTGAAAGTCTACCTAAGTCCAAGGTCTATGGTAGTTCTGTTCaatcaagatgaaaagacagacgATTATGTGTAATGAGCTCCATCTAAAAAACAAGTAAAACATCtccagatgagatggttgaatggcatctgctgcagtccatggggcagcaaagagttggataaaacttagcaactgaacaacaataaaacatgACCTGTCTGCATAGGCAACACATCCATACACAAGACTCATGTTGATATTCTGGCCACTCCTGGGAAATTGTACCAA…
>LNC_000422
GGCCCATCAAAGTCACATCTCTTCTTCTGATTCTTGTTCTCGTTCAGCATTTTTCAGGAGTCCAACTTCTGAGGGGCAGAACCTCGTCAATCGAGATTTAACCAACCAGGTGACAAAGGCATAAATTGCTCCAACGATGATAATGGCTGTTGCATAATGCCAGCAAAAGCATATGGAGAGAAACATAACGTTGTCATGATCCACTAAATCCCATGCAGGACCTCCACTGGGAGGATAAAGGACAAACCCGATCTGCCAGAACCAGCTTCCGTGAAGCAGGAAAAGGCTTGTCCGCAGAAGTTCCACAGTTATATTGGCCTGTATGAAGAGCTCCAAGAAGGCAACCAGGCCTGTTGAAAATATGACCAAGACCAGAAGCTTGTGCACGAAGATGTCTAG…
>LNC_000423
CTGGTGGGTGAgctgtggaggaggaggaagcaatGCTGTCGGGAGTTCCTGACCGGTCTTCTGCAGGAGCACTGGGAGGCCCTGAAACCTGATCATCTGTTAAGCCAAACGCTGACATGacatttttattgatttcatcttgGTTTTTTAAAGGATCAAAAGCTGACATACTTGCTGCCATAACCTGAGTAGACTGTTTACCAGAAGaatcagcagcagcaggcttttcTTCCCTACCATCCACAGTATCGTTTTCAGGAATGCTGGAAGATGGGCCTGGTTCTCCAGGTGGTTCCAAGCTATCCAGTAAGCGATTCACTTTATTTCGGAGTTCTATCAGTTCTCGACGAAGATATTTCACCTGACTTGATTCAAGGGGTCTTGGTTGGCCATTAACAA…
>LNC_000424
GGGAGAATCTGCAGTTAAATATATAATACTATCTTTTGGAAATAAATCTACATGAGACTTTTCTGTTGCTGTTAAAAGCAATTTGTCCCATTTTTCTCCATAACGTTTAACTAGCTCTTTATAGTAGGCACCACCTGTTTTAAGATTGCAGAAATAAATATGGAAAGGATCAACATTTCTTCTGTTACATCCTTCACTTTCCAGAAGTTGGGAAACAGCATTCTGCAATTCTTTTGGTTTCATATGGTCATCATAAGCCATGTCAAAAACCAAAGGCTGTCCAAACTGCATGGCCTGGGCACCTTTCCAGCCCATTGCAATGTCCATATTCCTGTCCCAAAGTCGTAGAAATAGAAAGTTTTGCTGTTTATCTTCCTTAATGGTTTCTGGTAGCTGATC…
>LNC_000425
CCTCATCTTTGCTTCTGGAGGCATTTCCTCTGGTTCactATCTTCATCTTCATTAAAAGCTGCTGCTACTGAAAGGGTTTTTGGAGCAAGAGTTGGAACCGGTTCTTTAGGCTTACTTGAGCCAAGTTTGATGGATATGGCTGAGGCTTTCTTTGTCGTCTGACTACCTATGGCAAATCCAAACTTGGAGATCTTTGTAGGCTTTGTTGGGAGGTCTGCAGTTTCATCTTCAGCTGATCGCTTCTCAGCGCTGCGACTGGAATTTTCCCCTCCATTACTCCGGCGGCTCCAGCTCGCTGCGGCTTCTCAGGCTTCTCCTCTCCCGCCTTCCCGTCCGCCATTTTCCCCGCCGCGGCCTCCCCTGCAG
>LNC_000426
ATCTGAGCAAGGTCTGCAGAATAATAGTGAAAGGTGACAgtattttaataatgttaattcCCTGATTTTGACGATCATCCTGTGGTTATATGTTATCACTAGAAGAACAAGGGAAATACTTCATATATTTTTGCAATGTTTTCTAAGtttgaaattttttcaaaatgaagttgaaaaaaattaaaaagtatcttCATCTCAGCAAGAAAGTGACTTGAAAAATCGCTCCAGTGTATCAAACTAACCTTGataattataaaaaacaaatttatagccATTTGTAATTAAACTAGAAATGAATCTTAATTCTAAAATGTAGTTCAATCTTTTCATTTACTAAGACTTGAGCTATTGGACAGGAGCATTataaacattaagaaaatattcAGAGATAATCAA…
>LNC_000427
GATGTCTTCCAGGTGCAGGTCATTTCGAGAATATCTTGCAGTGTGTACAGAAGTTGGAAAGTTATTCTTAACAGCATGTGATTGGTCATCATGACTGCTtatcccaacccaagaattgactTGGATGACGGGTTCGCTTTCTGGGACTACCTGGCCATCTTGAATGGGGCTGGAATGCTCTGGCACAAATGATGCCCTTGATTCAACAGGAGACGACTCTTCATTGTGGCTCTGGTTCATTAACTGCCTCTGGTGAAATCTCTGCTTGCTCAGAATCTTCTCTAGCTTGGCATCCTCTGCAGTTTGAAGGCCCAGCGTAGAAGTGAGAGGACAGACTGTAGCCAGATACTGGACAAGCTGGATGTGCTGGCCAGGCCGATACGCTCTCCCCTTGCCTTG…
>LNC_000428
GGTGAATAAAGGAGGTTTAGATGGCACCAGAGTACTTGATATAGGGGGAACATCAATATGGCAGGAACTTAGATGCTGGTCCACAGTCTGTTGCCAAGCTTGTAGAGACCTTACCTGGTTCCAAAGGAATCTGACAGCCTCTTCTTGAACAAATTTTTGAATCCGttcttcatctctttcttttcttaatCTCCTTATTTCACCAGTTAGGCAGACAATGTGTTCTTGCATCCTGCGAAGACGGATTTCATAGCGCACATCTCTAGCTTGTGGGTTATAGTTCCTGGCATAAAAGCCCCGCCAACAGGCCTGAAGCTTGGTGGCTGCTTCATTCAGTTTCTGGAGGGCAACTTTATCTTGTCCCAAAGGAACAGATTTCTGAGTTAACAGCCTGCAGGG…
>LNC_000429
CGGTATTTGAGAAGGATGTTGTGCTTCTGGTCCACTGCCAGGAATGGACCCACATTCTTGGGGCTACCCAAGTTAAACTCCACTAAATCTGGAACAAATGTAGTGAGGTATTCAAACCACTGCCTGATTGTTGAGTCACCAAAGAAATACACCACTTTTCTCTGTAAGCATTCTGTAATGTTGTCAGGGTCATTAAACTGGCG
>LNC_000430
GACAGAGTCAACATCCCAAAGTTAATATTAACCAAACTCTTTTGGTCTGGAACTCTGAAATAATTTACACTCGAATATGAGACCAGCTATCGTCTTGACCACACCTTTGCCATTTCCCTATGTCAAGATCCTCACCTGGGGTAGGGGGGGAAGGCTCAAGAAGTACCGAAGCCTCCTGTAAAGACTTCAGTACATTGAAAgccattttcctccaattaaaaaattaatgaaaataaaaaatcctcACCTGTCCATTGTGCTCTTTAATATCTAGCATGTGAAGCGCATTCATCTTTCTTGCAAGGACGTAGGAAAGTGCCCTTCTCCCTTGGGCAACAGCAATGTGCAGGAACGTGTCACCATCTGCATCCTTTGAAAGAAACTGGTCTTGGGAGATAT…
>LNC_000431
GGCAGTTCCAAAAAGAGGCGAATGAGTTCCAGGTTTGCTTCTTCTGCTGCCAGATGCAGGGCTGTGCGGCCACTTTTACGATCCTTAGCTTCCACTGTTGCTCCCATTTGAATCAGACACTTAATTGTATCAACTAGACTTTTATTCTTCAGTAAAAGCTCCTGAACTTCAGGTGAATGGGGCTGTTGATTTCTCTGGAGTTCGTGTACCACAGCATTGTGGGCCAAAACTGCACAGTGTAGAGGGGTCAGGCCATCATAGTTAGTTGCCTCCAGGTCCACAAACTGGTTGCTCCCTGCTGCTCCCTTCTGAATTGCCTGAAGCACCTGGGAGTGGCCCTTCTCTGCACACACATGCAGGGGCGTTCTTCCCCAGCAGTCAGTGGTGTTCACCTGGGCC…
>LNC_000432
CAGAAATGAAATACTCACTAGCAGAGACATTCAAGGAGTTTACTGTTCTCTCCAGCTGGTTTTCTGCTGTGCAAGTTAATGTAACATTCTCTTCAGGGGAAATGATAATTTTACTATAATACCTGCCATTGATATATGGAGATTCCTCtgtTGGTTTATGACACTTCCACTGCCAGTAATTGTCCACTGTATAGCTGGCTTCGGAAAACCTTCCACATGGCAGATTATTGTTTTAGACAGTCCACTAGGATCAgttttctttgtcattttgatttgagGTTTCCCTTCTACAATCAGAGTCAATGACTCTCTTTTCTTTAATCCTTCAACCTCTTGCAGAGCTGTTTCACAGACATAGTTTCCAGCATCCTGATAATGAAGACTAGAAAATGATGGGCT…
>LNC_000433
ggagtcacagaattggacatgacttagtgactgaaatgaactgaactttctcTGACACACATAGCTAGCTTTACCTTGTTTTGAGGGGGAGGCATTTCTAGGTTCATTTCTAGGTAATGTCAAATAGTATGCTGTATGGAGTGTTAgagaggaagtgaagaaacaggCAAGGATCCTCTTAATTCAGTTCCGAGGACAGACATGGGACACCCACAGTAAGCATGATCCCATGGTTGAAAATGGAGACACACGTTATAGAAATCACCACTTGTGAAATGGAGGACTAGCTGAAGTGGCTCACCTAACATAATAGGAAGGCAGAGACAATTTTATTTTGCTGCGTTACCTCTCCAGGGAGATGGGGACTCACAATGAGTTTTCAACTCTATAATAAAGACA…
>LNC_000434
gtcaTATGCATACGTCAATACTACTCTCTTAATTTGTCCAGATACTGACCACAACAAAATAAGTCTTTCATGCTCCATGATCCTAggattttaaatttctctttgagCTATGGTCTTCCTTTGGGAAAATTAAGAAGTTAGCAAAAGCTTTCTCTGAGGACATACTGTGAATTTCATGTTGATAATAAGTTAGCTTACAGCTTAGGTGCCTAAATAAAACCCTACACTGGACCAAGTACAACACACAACAAGAAGACAAATACTTGCTTGGTTTATGACACTTCCACTGCCAGTAATTGTCCACTGTATAGCTGGCTTCGGAAAACCTTCCACATGGCAGATTATTGTTTTAGACAGTCCACTAGGATCAgttttctttgtcattttgatttgagGTTT…
>LNC_000435
CACAGATTATGATAATTTCGAtgattttccatctttttcctttttgaaagttCATCATTGATCCTGATGCCTGAAtgcCTGGGTAAGCTCTTCCTGACGAGAAGCCGGGTGTGGAATGAGCCTACCAGGGCACtttcggtccctggtcaggagAGGTAGTACTGCCCAGGCTCGTCAGACACAAGAAGTCAGAATCCACTAAGGAGAGTGTAAAAGCCCACCTCCGAAGAATCCAGCCTGGGGATGGCCAGGCACGAGGGACCAAACACAACTGGCTCTTCCTGGCGAAGGATAAACG
>LNC_000436
CCAAATGGACCTTTTGCTCATACATGATGAGTATGTTATACACTGGTCATTTTGGAGACTGTTGGTTCACTGAATTATGCAGATCTTCCACCTGTTGACTCATTTCATCACACAATGTCAAAAATATCATCTTCCTTAATTTTATCACTTTTTCATCAGGAAACATTTTGCATGTCAGGATACTATTAGTAGTAGTAGTCACTTAGGAGTGcccaactcgttgcaaccccatgaactgtatcccaccaggctcctttgtccatgtaattctccaggtaagaatactggagttggaaatggcaacccactccagtactcttgcctggagaatcccatggaaggaggagcctggtaggctacagtccatggggtcgcaaagagttggacacgactgagtga…
>LNC_000437
TGACATTCCAGCTACAACATGAGTAGGAATTAGCCGAGTGAATGACAGGTATGAGAGTATTGTGGACAGACATGGGGAGGCTTTAAGGAGGATATGGTGTTGGGAACACAGTGATCAAGAGGGGAGGGACTGTGAGAAGAGGCTGGAGCACTCACATAAGGTCTTCTGCTCCAGAGTGAGGATTTTGAACATCATCGTAAGTGCAATGGGAAGACCCCTTGAAgagtttggtgatggataggagaATTGAGGGAGGGAGGTCATAGATCTTTCCCAGTTTCTGGCGTGAGGCAGATTGAATGAGGCATCATTTATAAATCCAGTGGACATGCAAAGAGGAGCAAACCAGGGCAACAATTGGTTTGGGCCTTTCTTATTTGAAGAACAAAGGCTGCTGAC…
>LNC_000438
CAGGGATTGACTTCACATTTATATTGTACTCCATAAGAGGTggacttagttcttcttcattttgtaaCTCTTCTACTTCAATACGTTGACTGCCGGTTATTGACTGTAGAGCAATTCCTTTTGTACCAAATTTTAAACTGATCTTCGGTCTTATATCAGTAtcagttattttcaaagacatcaACTTTTTATAGCTTGCTCCTAAATTTTCAATGGTTATATATTCATCCTTTCTCACAACTTCAAACAAAATTTTGACAATTCCAGGTACCTCACA
>LNC_000439
GATTTTAGGTTGCTTGCTGCCATACGAGTCGCCCTGGCAAGCTGACTGAGGCATTCCTTTTCAGTCTGCTCTAGATGAAGCAAACCAAAATCTCTACGACACTGTAAGAAATATACctcagctGTTAAAGCCCTGCTAGTTTCTGCATTCAGTTTGTTTAAGTATGTTTTAATCGTGCTTTCCAGATTATGCTTCTCCATTTCCCACTGAGATCTTTTCATAGAAAGTTGCTCTTTAAGGTTCTTAATCTCATTATCTTTAGCATGGCTCTGACGCTGTAATTTGGACATCTTACTGATTCCAAAAGCCACTTGTTGGTTAAGAGATGCGatgattttatctttctttttaatctgcATTTGGTTTTCTTGCCA
>LNC_000440
gtcacTATGTACTCTGTTGTTTGTCATGGAGCTGACCCtagaggagaaagggagaaaagaagaaaaatatgtctATTAGCATAAGCTTCCTAAGAGGAGGTTCTCTAACAAAGGAGTCAATGAGAAGAAAAGTAAGAAAGTAAGGAATTAAGGATGTGTGTACTAAAGAAGTAAGGAAGTAAGTAATGCTCGGAGAAAAAGATTGGGGTAGTCAAGGTGCATTTAATGCTCTGGGGGACTGACTGAGACTGAGTGTACATAAATGAATGTACCTAGATGAAACGGTAGCTTTCCTCTACACACAGGCTAAGGAAAACGCTCTACAGGAAATAGTCTGATGAGTGAGACTTATGCGAGGCTATACAAAGCTTGATAAATGATCAAAGTCTATGAAGTCCC…
>LNC_000441
GAAAATTCCAACTTGAATATGTCCTGTCTTTGTGGAGATTCTGAGTGTTCAACTGGTAAATACAGAGGAGCATTCTCTGGATACTTTAGCAGCCAGATAGTATATTAACCTGAAGTGTTAATGAGTTTTTTAGGAGTTCTCCTGAGCATAGCTTCAGTGCTAGAGTGTCAGAAGCATTCATCTCAGCCTATTCCTTCCTGGAGCCTGGCGATAGGAATCAGGAAGGTTTTCATCTGATCAGTGAAGAGAGAAGAGCCCAACGGTTTCTGGACTTGATTTTACTGACTTCTTAAGGCTACTTACGTCTTCGAATGTGGAAAAGGGATTTA
>LNC_000442
TAAATTTTGAGAGGTATATGTTCAATAAACATTATACTTGAGATTATATAGTCTTAGGTAAACATTTAATACACAATGCCAaggtagtttccttttttttttgtttcttttaatttttgtaccAAAAAGTCATACATTTATGTTGACATTTCTTCTTACCTGTGTGCCTCAGACCAATAAAGTACTCTgcattaaaatttaaatcttgAGACAGTAGTATAgcattgaaaaaaaattgtaaagcagCTCAGATACATTGAACCCAGATTTTACATTTCCATTTGTCAAATCAGAATATAAAAAGTAAGCTTGAAAATCAAGTTGAAAAAGCTTATTCTTCCCCCAAGAAAAAGtatgaacaatctgaaaatgaTCAACTAGTATGAATGAAACATTGTA…
>LNC_000443
GACAAACAGAACTCCAGAACAGCGACCCTTGAGTGGCTGCTCTCTAGCTAACAGAGTGTTTCATCTTTGGCGGGGGAAGAATCTGGGGACAGTAACAGGAGCATGGCAGGATCCAGAGAACAGAAACTTACCAAAAACCTTGACCGTGGTGGAGCTCCTCAAGACTCTGCCAGGCCTGACTACAATGTGGCAAGTGAACTTCCGGCCATCATCGTGGATTTGGACTGGAGAGAGGTAGAGCCCGTAGTCTGTACCTATCCGGACTCTGTCTTTAAATAACGTGGAATTGCTGATGGGGTGACCTCGAGTGtattccGGAGTTTTTCTGACAACCACTTGGACAGCATTTCATTTTCAAGAAGCATAGTTTTCCAGTTACTCCAGAGACCCTCTTAGGAA…
>LNC_000444
CGAAAACTCAGGCTATGTCTGCCAACTCTCAAAGAACAAAGTTTCAGTGTTTCTGCAGATTCAACCTTCAAGTTCAAGCCCAAATCATTCTCCTAAATCAGAGTGCCGAGAGGGCTGCCTTCAAGAGCCTCTGCCCCTGCTCAGAGCCTCTGAGACAAGGTCCTTTCCATGATATCCAGCCTTGAGAACAAGAGAGTGAGTCCAACCATACAAGCACCTTTCAAGTCTTAGGTTAGTCGGTCCATGATATTCCATTGTCCAAAGCAAGTCATATGGCCAAGCCCAAGGTCAAGATGTGCTCCTGATGCAGGTGAGCAAAGAAATGAATGTTTCTGAACAACAGTGTTATCTAACACACCATGCTTTGGGAATGAGTGATTAAAAGGCTAATGTATGGCT…
>LNC_000445
GGAAGCTTTCAGAAAGGCAGAGGAGGGCGGCGGGGGAGTCCTGAGGTCCCCCAGCAGTTCATCATTCCTGGCGCCCCGTGGGGGGAGGGAGCTGGCACTGCTCTGACTGAGGCTCCCAAAGCCTGCCAGGTCCGCGTCGTGGAGAGCGCTTTTCTGGTGGCATCTGTACCTGGTGTCCGGGCTCACCAGGGCTTCTTCAAACACAGACTCCTCATCGGAGAGCTGCAGTTTCTCCAgctctttattgattttctgcaCATCTGCCACGGTGGTGCTGGGGGGCACGCGGCTGTCAGGCTTTGTGTACTCAGCACAGAGACTGAGGATGGTCTCCAGTCGCTGTCTCTCCAGTCGCTCCATCTCCTGCTCCCTGAGTCTCTCCTCCCTCTGCCGCCGGTG…
>LNC_000446
TTTCTAGTAACAATGTTCCGTTGATACTCAGCCACTTCACGCAGGAGCTGCTGGGTCAGGTTCTCCTTTTCCTCATCTAGACGGCTCTCACGCTCAAGCTGCTGGAATTCCAGGTCTTCAAAGTGTTTGCTCTCAACATCCAGTAGGTCGGCAtcCTTGGTCTTTTCACCAACAAtgttcttttccagttctgtgattTTCCGGTTTAGATGATCCAAAATCTCCTTCTCTTTCATAAGTTCAGTTGTTTCCGATTTTTGTTCTCCATCCAAGAGAGCACATTCCATATCCAGCTCTCTGGAAGATTCCTCCATCTGGTCATTTATATCTTTGATTTTCTGTTCAAGTTCCTCAAGGTTGTTGAGAATTGCTATCCGGGTCTCTTCCATCGCAGTCAAC…
>LNC_000447
CACGTATCGATATTGTGGCCAGCAGTCTCTACATGGCTCCGCAAATCAAAGTCTTCCTTCCGCACAGGCAGATAGCGGGTCAGAGGTCGAGCCTGGGCCCTTTGTTTCTCCCttatttttacttccttttcaaTTAACTTCTGCCTCTGGCTAGTTTCTTCCTGCAACCGTTTTTCCAGGAGTTCTCGACGTCGTTTTTCTTCTTCCAGAGCGCGTTTCTTGGCTTCCATTTCTCGTTCCCTGGATTCAAGCAGCCTTGTCTTCTCTGCATGAGCCTGCTTCAACAgtctctccatttcttctattcGGGCAATATTTGAAGTGCTGGcaCTAGAGATATTGTCAGGTGAGCAGGCAGAGATGCTGGTCTCCATGCTGTCAGAGCTGTCTAGGCTCAGA…
>LNC_000448
ctggagaagggaccagctacccactccaatattttggcctggagaattccatggactgtatagtccatggggttgcaaagagttggacacaactgagtgactctcactcactcaaatagttaaaaaaaaagcaaagaaatggtaTACAAAAAGTCAGTTAAGACAAAAGGTGGAGCCAGCATCATAAGTCAAAGGACGGATGACACATGCACAGAATTCAGAGAAAGAGGGAGCAGAACAACAGGAGGGATACACTGAGGTCGCCTGCGACTTACCTCAATAGGAAGCTGATTAAATTGTGTCACCAGGCCGTCTACAGCAGTCGCTACGCCAACGAGAGCAACAACCTTTTGTGGCCTTGCGATTGCAGCATGAAACATAAGCCATCCACCGAGGCTA…
>LNC_000449
ATATTTTTCAAACAGCAGCTGGCACTTTCTTCACAATTTGTATCACTTGTGAAAATACTTCATTAGATAAATACTCACATGATATTTACAAAgtagagagaagaggaaaaaccTTCTAAGTATCAAGGTCTTTCATCTGTTACTCTCTTCCATCTTCTGGATCCATTACTTTGCATACCAACTAAAGCTGTGATTCTAGTGAACTATGGTTGAAAGCTTATCAATTAAGTCATCAATAGTGTAAACCAGAAGCTGAATGTCTGCTTTTTCCTTCATTCGGTGATCACTATTCTTTCGGAGGATGACATCTACATCTGTGCTAACTACTCGGTCAGCCACCTGCACAGACGTATGCCACGGTACAATATCATCCTTCATGCCGTGGAGCAATCTTATGGG…
>LNC_000450
CTCTGCACGGCCGCCATGTCCTTTCCTTCCCACAGATCCACGGTCTGAAAAATGTCGGTGGTCCTGACACCATAGATCTCCGCAGCTTTTAGGAACTGGGAGATCTGCTCCATCTGCTTAAAAGCCATCTTGGACTCTGAGATCTTGGGAATGGGCTCTTGTCCTGGTGGGTATAAACTGTTTATCAGCTTGCACAACACCGTTCCGTCCATCAACCATTTCTGAAAATGGGCTCTGCCCGGGGGCGGGTGCTCTATGTCCTCGGCGCACTGCAGGATGATCCAGTCCACCAGCTTGTTCTCCAGGTCCGCGTCGTACTTCTGCTCGATCTTCTCCTGCACCTCTCGGCTTAAGCCGTAGCTCGGGCCCCTGTTAGCCATCTAGTCAAGCCTGAAGCCC…
>LNC_000451
tgaagggacttagcatacaCGTACCCATGCCTCTCCTCTGGTGCTAAGGTGCACTTTTCTGGGTACTCTCATGTTAAGTGCCATCAGCCACATTTCCCAGAAAGTTAAACAAAGTAGAGAGAGGCTGTTTGGGCCTGGCTGGAAGAAGTCCACTGCGTTGACACCCAGCATGGAACCATCTCTGAACGACAGCAGAGTAAGAACTCCAAAGGCAGCGGACTCTGAAGAATCAtgccaagaaaactgaaaatggacTCCCTTCAGGGAATGTTCGAGAGCTACATGCAGAAGATGATAAGGCC
>LNC_000452
GGGGATGAAGGCAACGATGATGAGGACGACAGAGCCCAGGACGACCCCAACGATCAGGTAGGGCAGGTCGCTGGAGCGGGCCACCATGGCCCCCGTGCCCACCGGCCGCTCTATGGCTTCAGGGGGTGGTGGCTGAGGTGGGGCCAGAGTTGGGGGTGGAAGTCGACCGGGCTGACCAGAAGACTTCCGAGCTTTGGTCTCACAGATCATCACGTTGCTGAACTCGCTCTCCCCTCCTTCGTTGAAGCACTGCATCTTAATGTCATAGGAGGTCTCTGGCTGGAGGTGGCTGATGGAATGCCAGTATcgatcccCTTCCACCATATCCTTCTTGTAGTCACTGTCGTTGTCACTGTCTGTGGGTCGGTAATAGATATAGAAGCCGTGGATTGGGGTGTT…
>LNC_000453
AAATAAATGCTATTACATTTCAGTATTTGAGACTGTTGGACATGTtcacataccctttcctcttcccaaAGAGGAAGCAATGGCGCCAGCATGATTGGTCAGAAAGACTTCATGGGAAACTGATGTTTTCAGAGCTGTTCTGCAGTGTGCCTTATCATACAAGTGCAGAAACTATACTTAAAAGATATATACTTAAAAGATAGGAAGAAATAATCCTTTTTTTCACATAACCCAAATTCTGTTATCTTGCATCTGCTGATTTTAGAATTAACTTCATTCCTATGAAAGAGAATTGGAACTGTTATGCTGCTACAGCTACAGATATTCTAGGAACTCTTTCGAGCCAGTGAGTCATAAATCACATGAAAGAACAGTGTTTTCTACAATCAGGAAACTGGT…
>LNC_000454
AGTTCCTCCCTGTACACATGGAAAAAGGGCATCAAGGACTCTCTGGCCAGTCAACAGAGGATGGTTAGCTGGCAACTTCTCAGTGACAGGCCGAACCTGACGTACAGGCCATACTTGGACCATGCTGAACTTCTCCTTTATACCTTCAAATTCAAGCTCCAACACAACATCAGAGGTATCGTAATTTCCAGGTGGAGCAATGTAGGTGACAGTTCCTCGGTTTCGTGGAGGCAACATGATTTTGTGTTTGATGAGAGAGTTCTCATTGACAATTCCGTAAATATCTCCACCAGTAATGTGACTACCAACCAGGTCCTGAGACCCCATGCACATAACCAAATGTGCTTTCTTTATCTTCATCACGTATTTTGGGGAGCTTGGAGAAATCCATCATGTTAA…
>LNC_000455
TTCAGCACTGATATGAAACACACGGTTGATATAAAGTCTTCCATGAAGGTCTTTCTCAAGAATGTTTTCTTCATCGACAGAATCTGAAGTGCTGCTTTTGTCCAGAGAaagatattcatttttattcaagTCCAGTGATTTTGATGACAGTCTACTTAACCTCCTTTCTGAAGTTAGTGAAGGACTTTTGATCTGTTTCTCATTTTGGGGTTCCTCTTTCCCTA
>LNC_000456
GTTTTCCAGGGTCTTCCATGGGCTGATTTACCACAGATTCTTCCATTAACAAATCtgattCAAGCTGTTTGAAATAATCTGCCAGCGAACTCCAGGAATTCTTCTCAATTAAAGATTTGATAATAGCCCATGgttgttttttatatttcaaatCTGTTGAAACTCTCAGTCGGCATTTCTGCTTTGAAGATCGGATGATACAGTATCTGTTGAGAGTATAGAAGTAATCATGGTAGGGGACATCATGTGTCAGCACTTCTGCATCTACCAAATAAAACTGTGCTTCCCG
>LNC_000457
TGGATTAGGAAGATGTAGGCCATGCTCCCCGTGATGATGACAGAGTACCACACACAGGTGAAGCACAGAGCCGAGCTGTAATTTGCATAAACTCCAGGGCAATAGAAGAGAGCTGTGAAGACACTTCTGTCTGTACAGATGGTGTCCAAGGTCAGCGTTATCCCATATACCGAGGTGAGCAGGAAGACCAAAAGGGCAAGTATAAATGCTTGATGGTTTGATTCTCCGACACAGCTATTTATCCAGACACAGTGGTGATCC
>LNC_000458
GCtggttttacttttctttgtttgatccacatattttatttcttcctgtgtTCCATTTTGTTGTAATAATGTCTCTTCAGGATTCGGCTGGTAATCAAAGCTGAAAGTCAGGGCACATCCCCGCTCTGTCACTTGATAAGGGAAAAAACTCTCAAATAAGTCCACTCCTCTTTCAATACACTCGAGCACCTCATCTGGCCGGCTAACACCACAGATGAGCCTCGGTTTGTCCTCAGGCAGCTCCGCAGTGACTGATGACAGCAAGTGCAGTCTAGTCTCC
>LNC_000459
ggttttttgaatttttttttttcctttttgttcattCCATCACAttgaaaaggaggaaaagaaaagtggTCTTGAATTCACTCGATATTTTGGACTCCTCAGATGAACGGAACATTGCACACACACTTGGAACGGAGAGAAATAGAGAGGAAAGTGGACTCCCACAGGGCCACACGCACCAGATCAAAAACTTGGATACAGTGCAAGAATTTCCCAAATGACTGGATCATCATTACCAAAAACTTGCCATAACAACaccaagaaacaaaaatgtttaagcCACACTGTTTGACTTGGGATCGttcccgctttttttttttttttttaaatgtttgccacacagagagaaagagggcCAGTGGGTGGGAGAGGACAGACTCACGGACGTGAGCAGGACAG…
>LNC_000460
TCAAGATGGCAAAATAAGAGGATGTGGAACTTACCTTCCtccacaaacacatcaaaaatacatctatctGTAGAAAAATTCTCATGCAAAACTGGAAACTGGCAAAAAGAAAGACTTACATGTAACCaagtacaatggagaaaaggcaaaggGTCAAAATTTCTGCTCCAAGGAGCAATCTGAAGTGAAGAAAGCTGGGGAGCAAGCAGGTCAAGCCACAAACTGACCATCCTAGTCCTGGAGTCTTATATGAAGGAGACAGGCCCCCTTAGATTCTGGAAGAACCACTGGAACAGACAAAAGGGCTGGAGAGGCCTAGGCTCCATTCCCCAAAATTAGAGGGTGCTGGCTTGCTAACAAACAGGGTGGAGAGAGTTCTGCACTGGTGGCTGTGCCCTT…
>LNC_000461
TAGCGCTGTTTAGCATGAATAAATGCTGGTATTCCCCCATATGCCCAGCCGATGATGCCTGCTGAAGCTGCTGCCTTGTAAATATCCTGAAGCTCTTTTGAAGTTCTCTGCTGTTCACGTAGGCACTTTTACTCTTTGACAAACAGCTCCCGGAGGCGGTCCCATCCGGATTCCGGGTATTGGGGTTCTGAGACGAAGGAAGACAGTTCCTGGTCCTCTACAAGAGCCTTGGGATCGGCGGCCACAGCTTCGGCAGCAAACACCCGAGGGAAAGGACTCAGCGTCCTGCAGAGGAAGCTCCGTGGGGCCGGCGGCCGCGCTTCCATGACTCTCTCCGAACCTGTCGACAGACACTCGCTTGGGCGCTTAGGAGGCCAAGGCCTTTCGGAGGTGCGGTGG…
>LNC_000462
CTGCAATTTCCTAAAAGCTCTAAGTGTGTCTTCTGCATCTTCGTATCCTCTGGAGTAGCCATCAGAGAGCTTTGCACAAATTATGAACCCAATAAATGTTTGATGGATGGATTTCTGGGCAGATAAATGGATGAAACCAAGGAAAGCAAGGAAACAAAGGAAGGCAAAAAACCTGTAATGGATCTTGTGATGCAGCAGAAAGGGAGGCAGGGCCATCTGGCTTCACTGCTTTTCAATGAGAAAAGGTTTACCATTCTCCTCATTAGATGATTCCAGCACCTGGTCTTCAAGCCAATCCAGatgtctactcagaagtagaattgctggatcataagg
>LNC_000463
GGCCCCTGAGGCACCCGACGTCCCGCGCAGACGGCAGAGCCGGGCGCCGCCGTCCCGCCGCCTCCGCGCCCGCCTCCCGGCTCCCAGCGCGGTGATGGGCGCGGCGCCCTGCGGTACTGCTCCCGCCCCTCCCCGTCCCTTCCGGCCCCGCGAACCGGCGAGAGACCGGGGCACCGCCGGCGTTCTGCCGCCAGCCGCGGGCCTGGCGCTCCTCGGCGGTCCAGGACCTGGTGAGTTTTCCTccatagtaaaagaaaaatgtgCTAAGCTGTCCCAGAAACACA
>LNC_000464
tttatttaaacAATAGTACATATAGACATCATTGTCAGACTTAATACGAGATGTTAAATGTTCGATCCAATTTTCCTTCCTGGATAAGTTTTTCTTTCCTATCTCTGTCAGTTTTGAAAACATAATACCAGAAGACGAGGGGCCCAATTCCGAGCAGAGCTCCTAAGAGGGAGGTCTTGGTATTGGGTCTGAAATTGGGATAGACATTTGCTGATCTTGCATAGGTCCAACGAATCAAGGCAGGATCTTcGATAACCCCTCGGCGACTAGGGTCGTTGTACTGAAGCTGGTATTCCCGTTTAAGCCGGGATCTTATGGCCAACCGCTCGGCTTGTGCTTTCCGGGTTTCAGAAGATATGTCGTATTCAGCTGGGTCGAGGGTAGTAGGTAGGCTGGCCA…
>LNC_000465
TGCTCTCTCTTAACCAAATAGGTCTCTCTTTGGCAGATTTCCCCTCTAGTGAGGCTCGATGAAGATCTTCTTGGTCATCCATGTTAATGACAACATTCTGAGTGTATAAGTCCTCATAGGAGGGACCCTTGGTGGTCCACGCTTCCCGGTGGTGCCCACCTGCCAGGCCAGCAGCTCCAGCAGCAGATGCTGCACGGTCCTTGCTCTGTTTCAGAGCTGGAATTTCTGTAGGTTCTGG
>LNC_000466
ACAAAATTCCTTAGGAGAGGAAGGCAGATGGTCAGAGTCAGAGGAGAAAATGTGACAATGGAAACAGAGTGAGATTGATCATTGAAAATACTTCATTGCTGACTTTAAAGATGGAAGAAGGAGCtgtgagccaaggaatgcagacaGCCTCTAAAAagtggaaaaggcaatggaaTGTACAGCCTCCAGAAAGGACAGAGCCCTGCAAGCACCTTGATTTTAGCACAGTAAGATCATAttggacttccaacctccagaactgtaaggtagtaatttgtgtttttgtttgttttatagttttattgagatatcattgacatatagcactgtataagtttgtGTACAGTATAATGACTTGATACATATTGTGAATGATTTCTACAATAAGTTTAGTTAGCA…
>LNC_000467
tggcaatggAGAGAAGGAAATTTTCTAAGAACACATGATTAAGAAAATTTGCTGAAAAAGAGCTGCGGACACCGAATAGACTAATAACAACCACCCCAAAACATAGaTTTATGCCTATATCCTGAAATTCTTCTGAAAACTCATTTCTGTACTTATCAAATGGATCTTGGAGCTGTTGATTGTGGCTCTTCCCAATTATCTGTGCACAAAGATTCAGAAGGAAGATAGCAGgaAATGGATTCATCCTGAGATGAACTGTTATGAGCAGGAACTATGTTTGTTAAGG
>LNC_000468
CTAGGGCAGAGCATAGATatcagaagagaggaaaaaaacaaacaaaaaacgcaTCCCCTGCCTTTTCCAATTCACTGTATCTTCCCTTAGACACACATACTCTTGAGTGACTAAATCTAAACTTTTGATTTCATCACACATTGAATTTCAGTGAAATATAATTTCAACATATGTAACTACATTTTAGAAAACTtttgccagtttttaaaaatgattatattcttttcagcttaAAGGTTAAATAGAGGCATTGAGTGATGTTTGATCAACCCCACTTTCCAAAAGTCACAGAAGCAGTGCAGAGATTGAGAAAAGTGTATACCCATGTTTGAAGGCCTGTAGGCTCGGAACAGCATTTCTTTTCTCGTGATTGCAAAAGGCAGACAAACAATTCATGAA…
>LNC_000469
GGAGGCTTCCTGGCAAGCAGGGGACATTGGATGGTCTGCCTTACCCATCTGTGTATTATACCTGATAAACAGAACAGTCTGGGGAAGCAAGCTTACCTATATTGTAAGGTGGGGATAAAATTATCTCCGTTGGCTCAAGTTGCAGGACACAGAAGATTGTCACATTTGTTTCAGGTGGGATGGGAAAAGACACGCTGATAGAAACGTTGTACAGTTCTGTGATATTATTTTGAGATTTCTTCATGACAGCATCATAGTTGCTAGTTGAATTTTTAGTGTTTAGCCTCACATACATCTTCTGAGGTTCTGGGTAACCTTGTGTAGATGAGCAGGTCAAATTGATGATGTTAGACTTTTCGGTTTGGTTAGCAATTAGTCTTATTTCTGGTTGACTGAAGT…
>LNC_000470
aaggggacgacagaggatgagatggttagatggcatcactgactcaatggacatgagtttgggtaaactccgggagttggtgatggacagggaggcctggcatggtgcggttcatggggttgcaaagagttggacatgactgagagactgaactgaactgaaagttgtaAAATATAGACAAGTCATTtgtttaagaaaatttatttttagctctAGAGTGGAAATAGGGCAGCTCATATACCACATTCTTTTTAGTAAGGCCTATTGCTGCAGCATTATTTCTAGATCTTCAAAATCCAACCAACACCGACATATCTGCTACTCTGTTTTGGCCTTCATAGCAGCTTCTTCTCTCAGACGAGCTTTCTTTTCTAGGTTCAAGCTTGTTAAAGTCTCATT…
>LNC_000471
taaaactggaagaaaactaATAAACTACCAAAAAAGGATAGCTGTTTCTCATGTAACATCAATATTAGAAATAtgtatttcataaaaatgaataacTCACATGCAATTTTAGACATCATACACTGTTGGAAAGAAGCCTGAGGTCCTCTTTTTTTCATGTTGGCATAAAATACATCCAGTAGTTGAGGCTGAAAGATAACAACTTTAACTTTTTTCATAGATTGGACTAATCTTTTCTGAATAAATTCTTCAATGGCATCAATTATGGCTACTGCAACCTTATCTGGGTCTTGTTTGGCACTACCTGTCCCAATGGCCGGGAGGCAAACAGACGAGTAATGGCGTTTTTCACACTCTTGCAAAACACAGGTGACTGATCTCTTGACATCATTTCCACCA…
>LNC_000472
TGCTGTCCCATTGGGAGCTGGAACGACAAGCGGTCCAACTAAAAATGCACAAGCTCCCCCGAGGTAGCTGAGCATCGACGCGATAGCTGTGGCAGTGGCCCGCTCGTCTGCAGAGAACCACGTTGTGGACAGGAATGGAGCTGCGTTCATTACAGTTGGACCTGCCAATCCATTTAACAGCTGTCCTCCATGGATTAGTCTTCTTTTAAGCATTAAGTCTGATACAGGTATGCACCTTAGACCAGTTCCCAAAACCATAAGGAAGGATGTCAGAAGCACAGTTATCCGAAgacCTCTCTTGTCCAGAAGCCACATGAACGCGAAGCAGGGCAGGAAGCCTATGGGCCCCCACAGCACGAGGAGCGCGATGTCCCAGCTGGAGAAGCCGTAGGCCTGGCG…
>LNC_000473
TAGCCCCAGAAAACAGGAGGAGCAGAATTAGTTTCAGCATGCCCCTGATAAAATCTGCAAACCTTGCCATAGCTATTCCAACAACACAGCCTCCAACTATAGACCAAAATCCAATCCAGCCAGCATCTACTTGGCTGACATGCACTGGTGTTAAAATTAAGTCCAGAACTCCAGACCAGCCAGCAAATACACCAAGTGGTATGGCATATGCTAAAGCAATCATCAAAAATCTCAAATTGctgtaaaagagaagaaaaagaaaatattattacaaGTTCAAAATCTAGAATTTAAACTCTTACTCATGAAAAACTAAGTCATTTGGAAATTGGAACACCAgaatcagaaatagaaaatatttgtcgGTTTAATAAATTTGAAGttccttaaattttttat…
>LNC_000474
TGGGATTATTATATCGCTGCTTGGTCCTCTGAATGAAGTTatCAAATTCAATGAAACAGTACGGTCTGACAGCAGTATTTGTCTTCATCATGTTATAAGTAGTAATGAACTCCTTCTGAAGCTCATCCAGGAAAGAGAAGGCCAGAACATTTGGGTAATTTTCAGTGCACAACATCATGTAGCTCACTCCCATAGAGCTAATAAAATTAATATTATAACGTCCAGTTTTCAGTGCACATCTATCAGGGAGCTGAGCCAGTTTTCTTGagagcattttaaaatactttctgcaCTCCTGCATGCCTGTGCCTCGCTCACAGTCAGTGGAAGCAGAAAGTGGCAGTCCATCTCTGACACGAACGACTGAGGCAGATAAAATCATAGACATCTCCACCAGCA…
>LNC_000475
CAAACAATTTCAGCTCTCatgcttcagtttcttttttattttttaatggtacAAAACTCTCTGTTTCTTGTACCTGTGGGAAGAGAATGAATGAGTGGAGTGGAAATGCCCCTTGGAGTTAAGCTGACTGGTGTTCTTGTTTTCATCATCTCCCTGCTGGACGCATAAGCACAGGACAGGTCTCCTACCTGAGGCCTGGACCTCCATGATGTACTGGTGCAGATCCTGGCCCTGCTGGATGACCTCAAAGGTCATGTTGTTCATGGCTAGCTTCCGCTCTGTGTGGCGCTGCAGCCGCTGTTCTGCCAGTGTTAGATCCTCCGTGTTGAAGTCATTCATCTGCCGAAGCAAATCCTCGTTCCAAGCGTCGAGCTCTGCTGTCACCTCAATGGTGTACTG…
>LNC_000476
GCTTGACCTCACGATCTGAAAGGCTTGCTGGGATGATGTCCAGCTCCAGGTCCTTGTtatcCTCTGTGTTGACTCCTAGGGCTTTTTCCAGGGAGTACCGGTATTTTCCCATCCTCAGGGAGAAGTCTCTGTAATGCTTGTCCACTGTGGTCACCCATTTCCTGATCTCTGTGGCATGAATGTGACCTTTTTCCACAAAGCTATCAGCCAGCTGAATCAGAAGCTTCACCTTCTCCTTTGTTTGCTTGGCAGGCACCCTGAACTCCCCATATTCTTTCAGCAGTTCCTGAGTCTCCTCTGTGGTCTCCCCGGTGGAGGTATGTGTTGAGAGGTAATATTCACCTGTTTCTTGGATCCAGTCTAGTGCCTGCTTGGCGCTTCGCTCAAACACCACGTATT…
>LNC_000477
GGGGAGTGGTCGCTGGCGGGCTGGTACACCAGGCACATGTTCTGCTGGTTGACGGCGAGGACCTGGACCACCTCACCTTGGCTCACACAGATTTCATTCTCCTTCAGTGCATAATAATCTTTGATCACGGCCATGGATGAGGCCCCATTGCAGCCTCCCAAGTCACTCTTGCTGGCCTCAAACTTGTCCCCGGCCTGGTGGTAGTCAAACCCTGGACTGCCATTGGAGGTAGATATCTTCAGGGGTGGCAGAGGCGGGTTATAGCTGGAGCCCTTTTGGGGCTTCTCGGAGCCCACGGGGATGGAGGAGTAGGGTCTGGGGCTG
>LNC_000478
CTTTATGACATAAAATTTCTGTCTCACAGCAGTTAAAAGAATCAAAAGGTCTGACCTGGagatggtggggggcggggaggcggggggcACAGTCCTCAAATGTGACATTCTAAGAGAATAGGGTTTGATTGCCTAACCAGCATCAGTCTCAGTAAAAGAAGTCCTGAACTGATTATAGTGACAGTGCAGTGATCATAAGTCACTAAATATTTCCTGTAGACCGTGGTAACTCCAGTTCCACACAGGACCCGTGGAAAAATCCAAGCAGGATTAAAGGCCGCTTATTGCTTCAAGCCAGCAGCATCTCAGGAGTCCATGTGTCTATCTTCAGGGCCACCCCAAAAGCATATCCAAGGGGCTCAAACAGCAAGTCTACTCAAGTAAGCTTCCCAAGCGGCT…
>LNC_000479
AGCTGTCCTTCCTGAAGGGCCCTTTAAGGCCTCTCTCTTTCCATATCTGAATCAAATTATCTGACCTTATCCCCtgtttatagataaggaaactgatcgctggagaagggatggggctTTCCCACTAATGACAAGCTGGTACAAAGAGCAGGCCTCACAAGAAAAGGTACCTGCTCCTTTTTGCAACGTTTCTTTCGCTAATCACTTAGCTGCTGCTGGCATCACTTCAAGGCTTGTTGGGCTTTCATTCCAGACTCATCTGTTCTCAGCCTTGGACCAAATTCCCTGTACTTCATTTCGGCAAACGCTAAGACAAATGTCTATTAGTAAACCGCTGTGTTTATTACCTGGGGCAAATAGGAACGGATCctgtgtttcttttgccttgTGTAATTAGGA…
>LNC_000480
GGCTGAGTGGGGACTGAGCCAGCGAATGTCTTTCACAAACTGCCAGTAATCAGTCTGGCGGCAACACACCTGGTCATGGATGAGCCCATGATAGAGGATGCTCTGCATGTCTCTGCAAAGCCGCTCCAGGCCACCATACTTGGACCAGACATTGGGGCTGTTGGCTGACACTAAACCCTCCACAGTAGTCTTCAAATTACCCAGCAACTGCCAGTGCTCCCTCCTGCTCTCCTCCGGCAAGCCCTCCTCGCAGCCGCCAAGCTCCATTCCCGCGCCCTCTGGCCGCATCCGGGGCTGCGACGTCGCCTCTTAAGAGAGGCGTCCCTGTCGCTTCGCCCCTCAGGGCTCCCAGAGCCCCTCGGGAATCAAGGAGGCACCCACGGCAGGTGGGCTCAGAGG…
>LNC_000481
CCTCATCATCGGCAGAGCCAGAGTCAGAGAACTGTGCTGAATCAcgtgaactgaactgggagctgCTGGAAGTGAGCCGAAAGCTTCCATGCTCCATCTCCTGGTACCCGGGGAGCAGGTTCTTGGTGCGGATCTGCTGGCGACGAAGGCggatcttctgcttcagttcctGGATCTCCCTGTCActgtcctcctccccttcctcctcttctagGCACTGGCTCAGCATGTTGCACTTCATCAGCTCGATGGCAGCGATCAAGGACTCTGATATACTGAAGTGGGCATTCTCCTTTTCCAGGTCTGCACAGCTGCCGAAGTCTTGCTCAGACAGGTAGCTGATAAGGGACTGTCCTTCTG
>LNC_000482
TAGCGATAGTGCACAGGCAAAAAAGCTTGGAAACAATCAATGCACTGTGAATCTTGTCTAGCATAAATGAGAACTTCAGATTCCTTGGACAAATAGTTGGGAGCctctatattaaaattttctgaaaCCATCACtgcCTCTGTTATGTTTCTCTCTCGTAATGAAGCCAACTCATACGGATCCACAAAGAGTCCTGTTGGGATGTACTGTTTAATTAAGAGTCGGCAGGTCTGCAAGTCCTCAATGCTTTCTCCAAATTTCACTTTTGTTAACAGGTCTCTGTGGAAACCATCTTTCAAAACTTCCTGTCTCAAAATAATTTCAGAACAAGTGGCCCTTATGCCGGCGACGAAGTGGGTGTTGTTGAATGTTGTGGCTGGCGAGCAGGTGAACCCAGCA…
>LNC_000483
gaaaaagaaagctatgaagaagagagaaaagaagactaGCAGATAAAACAAATACTCTGAAAAACTCAAATCTGCCATTCAAGTATTGAAAACAGCCCAAAAGGGACAATGAATGGGATCTATTATAatgatatcagaaaaataaaatgcaaatctcAAGCATGATAAATGGCCCTGACGGGCTTTCTGCACAAAGACGTAAGGCTAGTGATTCAGTCCACAATTCCTTTTGGACCCTAAAGTTGTCATTCTGTTTTGCAATTTTTTCTTGGTTGTCTTCAGGAAGtagtagtttatttttttttctccaggttATGCAGACCATTTCTTTAAACCCCCAAAGAATAATACTTTTCATATATTAAAAGACTTcttttagaaaatggaaaaaagaatatg…
>LNC_000484
TGATTTCACAATTAACCCTCAGAGAAGGAGTCTCTTTACCGCCTCTTTCCTGGAGACTAGACTTATTGTTGATTGCATCACTTACAGAAATCCTGTCAAAGTGAGGAAGGCTCCTTCCATCCCCCAGAACTGGAACAGTATGCTTGTCTAAATGGAAGGTGTGATTGATGACCTCCTGACTCGCCACAGGTAAGTGTGTGGGGTGGTTAACAATCTGTGGAACATATTATTCAGCATTAGTGGAAAAAATACAAACCACAGGCAGTGGATCTATGGCCTAGACCAAGTTCCACCACTAAGtgttgtgaccttgggcaagtcgaTTTCCTACTCTGAACCTCAAtgttctcatctataaagtgaatTAATTGGGCAAAATGATCTTTACTGTCTTCTCTA…
>LNC_000485
GTTTGGGCCAAGTTGCCTTGGGTTCTTCTCCATTAGCTTCTGCTGCCACATTTCCCTTCTGGTAGGTGTAATAGTTTGCTCTGGTGGTTTGGTTTGTCTTTATGAGGGTTGGTATAGGGGAAAGCAAAGCAAGAGAAGGAACATGGAGTGAATGCAGCTCCCTTTAGAGCCTGGTTACATGGACTCGGGACAGTTCACCTGATCTGTGATCGTCATTTTCTCAACTTCAATGTTATTAGAGGTCAGGATATCTTTGAGATAGGTCACTGTTTCTGGAGGGAGATAAGGGTTTCTTCCCAAGATCCAAACATGATCCATGTGAAAAAGCCAGATGATTGTGGTACAGGAGTACACGAGGGCGTAGTTTTCATAGTCGGTGGCCAGGACCCAGTATGGAGC…
>LNC_000486
GGAAAATGGCACTTTGCTTTAATCTTGaatttgaagttatttttaataatccATTTATACCATTTTATGTCTCAGTTTTTAAAGAGCATCACTGCTGAATTTCAGACTgaaaaatgaatacacagaaaagatGACATCAAGGGTTAAGCAGAGAAGAGATAATgattaaaaaactgaaagtaaaatcTACTTTGGCTAGAACTGAACACTGACAGATAACTTTCTCCAAAGGAAAATATAACTTGAGTCATAAAGGTTCATGTTTTGTATAATTCAATACCACATCAATTAGAAACTCATGACAATGATAACAATTTTACTCAGTCACATTCGATTACCTAAAATTCTACTGAGCATGCTATTTGCCATGTCTTATTCCTCTGAGATAACTATCTATTT…
>LNC_000487
ggtttagtcactaagtcacgtccgactcttgcgaccccatagactatagccttccaggctcctctgtcgatgggatttttcaggcaagaatactggagtggattgccatttccttctccaggggatcttcctgacccaggaatcaaacctgggtctcctgcaacccaactgagctatgagggaagcccaacaacGTGTTTAGTAAGCaatttttgaaaacataataAACAAACCTGAAGTACATAATCGAGGGCTATGTGTCGAAAACATTTTCTTGTTGCTGTCAGGATGTTTGTGGCTTCTTCAACTTCATGCTGTTTGTTTCTTTGCACTTGAGCATTTTTTactaatgcattttctttttcttcactgacTTTTTCAAACTGCTTCTTGGCATCT…
>LNC_000488
GGAAAAAAGAGATTATTTTGTATAAATTCTTAGCATCTTGTAACCTAGAAGATGGCCTAAGTCCAGATTCAACTTTCATCTATAAAAAACAGCCCTTTAaacaggcttttttaaaaaaacaaaaataaagtaagtcTTAAAGTAAGTTCCTCTCCCAACTGCTAGAGATCTATGttttgatttataaaaatatcaatgAATGGGTATCTCTTCTCCAAACCGCGCAACAGCTACTAAAAGTAAGTAGAATTAAAGCAGTAAAAATATGTGAGTTTTCAGATATATACATTAGGGGGTCACTAGATTTACTATTTTCcccattctaaaaaaaaaattcaaaatttctgTGAATCTTGCTGGAAACGATTTAGTTTCTCTGGATTATTGGATGCCATCTGG…
>LNC_000489
AATACATTTAGTAATTCTGCTGTTTCATCAAGGACCATCATAGGTGAAACTGGCTTTcaaaacatctatttatttattttaccatgAGTGTAAGATATGAAGGATACAGTGATTCTCCACATGGTAGAGGTTTCTATCATGATTGTGCTAAGGGAGTAGTAGTTTTACTCACTGTTGCTTCTGTGCCATCTCTGCAAATATCAGCACGGGAAAGAAAGGCAAATGACTTCTTTGTACCACAATGAAAATAGTTCTGACCTCATGGAACCCCTCAAAGGGTATTGGAAACACCAGAGACCCCTAGAAGAGACTTTGAGAATTGCAATACTAACTCATCAACTCTTAATGATTCCTGTTTCCTATAGGCTAAAGACTGGCTAGAGAAGGAGTGGCATGAAT…
>LNC_000490
AGCAGCTGAACTTTAATCTTTcccccaaattcccaatttataAATTACTCTGCActtgtgtatatatttacacaAATATACATCATAAATTCCCTCATCTTAAACTCGGCCTTCCACAGGAGCAGGGTCCTGGGAACCTGAGACAACTGCTGGTCTGAGCTGGTGCTCTAAGGAGCCCCTTGGTCTTAACACCGGCTGCTGTGTGTGCATCACAAGGGCCCACCCATAGCACCACAGATGCACAGCAAAGGTGCCAGTTCTGTTGCGTCCAAGTTCACGTATCCAGGTGCTTATAGAGTCTGcggcttttctcttttttgtttctgttgccgTGTtttttccagggcttcccaggccccCTCTCAGAGCTCACAGCAGCTGCTGTCATCAAGCCACTCC…
>LNC_000491
CACCTTTCTAATGGCATACAGGGAGCTTATAATTGATACTACAGACATAATCACAATGGCTATAGCATAGTAATAGTATTCATCTGTGCACCACAGTATAACACTGAACAACTGGAAAATGTAAAATGGGTTGAGaacCTCTTTAACCAGGAGCTTAAAAACTGaaggcactttcacagcaatttCATTTACTCCATAAAGCAATTTTCTGTAGGCATGCATCCCCTTTGTCAGTCCTGCACTATGCTTTTCATAAATTGACGTACAAGAAACACCTTCATCCAGTCCCTTTAAGAAATCAAAATTATGAAGGGTATCATTCCAGAAGTATTTCATACTATGGTGGGTGAAATAGCGAATCTTCTGTGATTGAGGCTGTGAGTATTTATTCATCTCAAG…
>LNC_000492
TGAGTATGTGATCACTTCTTCCTTAAGTCAcaagaaagcaaataaaagacCATCTAAACCTGATAAAAACTTTCTGCTATGATAGTGATGTACATCTGTACTTCCTAACATAACAGCTACAAGTCTCATATGGCTCCAAGTTAAATTAAGATTTCAATTTTCCAGTCTTGGTAGACACATCTCAAATCCTCAATAGCCATGTGATAATTAAGAATCAAACTTTATTAAGGGTTTCCCACATACATACctcatttaaaatgttattgataATAGTGTAGATAAACCCAATTGCAGCCACACCCACTAGACACAGTAGAAATAAGTAGGCATCTCTGTAGAGTTTAAAATCAGTTGGTTTGGGATACAATATGGAGCGAACAAGCTGTCCTTTGGAAGTac…
>LNC_000493
ATTTAATTGGAATAGCCTCCGGGTCAATTGCTGATGAATCATTACTCTGTGTTATGGTGTCTGCATAATGCCAGTTTATCTTGGCAACTTTCCCATCCTTTGGAGGTAATGCTTCAGCAATAATAACTTTATCCTGAGGTAGTATCATTCCACAGTCTCTGGCTACAGAGACGGCAGTCAACATGTTGTCACCTGTGACCATGACAGTGCGAATGTTGGCTTTATGCAAATCTTCAAGTACTGCAGGGGTTTCTCGCTTTAATTTGTTCTGCATTATTATTAATCCCATAAAATCCATGTTGTTCTCAATGGCATCtCTGCCAACATTCTGCACTTTGTGCCATGTCAGTTTTGACTCCAATTTTCTGTGTGCAAGAGCAATCACACGGAAGCCCTGTT…
>LNC_000494
tgaaaataaaaaggcattttaaataatataaaacctGAGGGGGGGGGGGAAAACAGGTATGAAGGTATATTACAAAGATAGACCTACATCTACTGCCAAAAGAAATAAGCTTTCCTCctactgaaaaatatttaagCATATAACTGAAGCAGATTACACTACTGACACCAGACGCAGCCCAAGATGCACTTAATAGCTTTGAGAGACATCTCAAGAAGGCAGTGAAGCACCTTGctgatagaaaaataaaacccaggcagtctgtacagaaaataaaaaccataaatgGAAATTACCTGAGTTGTTCTATAAGCAACACCCTAAACTCACTCCTAACTCTAGGCTATCAAAGGGAACTGGTATATGTATACAAAGTTTTCTTTGGGagaaatactgaaa…
>LNC_000495
CTCAGCGGGGCCGTGGGATGAGCCAGTGCGCTCTCCCTCACTCACAGAGGACATGTCAGTGctgtgaagagacagagaaatacccagAGGACAAGAGACCCGGATTCTGCTTCGGGCTGAACCTGGAGAAGGATGGACGACCTTGAGCCTAGAGTCCTCTTCTTCAAttctgaagactGGGAAGGCTGAGATCAAGGCGTCAGCAGATTCAATTCCCGATGAGgactcttcctggtttgcagacggCTGTCTTCTTTCCGTGCTCTCCCACAGGACAAGAGGGCTTGGGGAGAGTGCTCtcgtgtctcttcctcttcttaaggTCACCAACCTGATCATAGCAGGGACCCACCCGTATAACCTCATTTAGCCTTTATC
>LNC_000496
CCCACACGTGCCAAGCGGGTTTCCAGTAAAACACCAAGGGAAGGATCCCAAAGGAGAAGATGGATCCAGCAAGGCAGAGGGTTTTCCGGCAACTCTGAGTCCGGTAGCCAAATATCTCcatctcattttcttctccttcGTTGAGCAAAGCATGCTGGCCCTTCTCAAAGTGATCCCCCATGGAAAAGCGATTCCACTCCTCCCTGACCTTCCGGAACAGATGTGTCCAGGTTGAGTTTGAACTCGCCCCGCCACCACCGCCGCTCTCCCTCTCCAGCTGACTGAAAGAGTTAATGTGTTAACAATCCTCCAGGTTAAAACTCGCTCTGGAGCACACACCTTCTCTCAGCAAATGACAGTACTTAGCAAACTGAACTCCTCCCACGAGCCACCCTCTGC…
>LNC_000497
GCCTGAGGTAAACCTGTGGACTTCCTGGaaaCCCTTCCCATCACAAGGCACGACTCCCCAGAGATCCAAGCCATCCCTTGTTAAGGTGCCTGTCTTGTCAAAGCAGACCAGGTTTAATTGTCCACATACGTTGATCCTCTGGGGGCTAATGCAGAAGATGCCTCTCTTCTTCAGCCTCCTCTGGGCATACATAATGCCTGTGGTCAGAGCAGCAGGCAGAGCGGGAGGAACTGCAATTGTGATGACGTCAAGGGCTTTCTTCACTACCTCCCCGGG
>LNC_000498
CCCAGTAGAGCAGCAGAACACCAACATATTGAATCATGCTGTACAGAGCCATGTACTTAAACATGCAAAATGAGGTGACGAGAGCTGCACGGCCTTCCTTGATAAGGTGAGGCACACATTCAATGTTCGGAGTTTTGGAGGTGAAAGGCGAAGCCACAGACGCCTCCTGCTCTGATAAAGAGACGCCCACATGAGCCATTTTCAAAGCCCCACAGTCATTGGCTCCATCACCACACATACCTACAAAGTAATCTAGTTTCTGAAATTCTTCCACCAG
>LNC_000499
ttttaagtgaaaaaCATGCATTAGTGGATCCTGGGCTAAAGACTATCTATTGCTAGGGAGAAATAGgtgtaaaataaatggaaaatgaaataataatcatGAAATACTCTATACACACAATTAATACAAATAGTCAAATAAATCACAAACACCTAAGACTATATCACCTGTCAGCTGCCATCTAAAGTGAAAGGTGATATTTGATGCCAGGGTGAAGTAAACTGGCCTTCGTGTTATAGAGATTTTGGGGACCAAGCTTTCTTTCTTGATGGAAATATTCAAAGGCATTAGGTTAAACCAGGCCATCATCTCTCAAACATAAATAATGTTAGAGAAAGGCTTACAAGTGCATCAAAATGTTTTTACTGACTTGAATTATCCCAATAATTACATACATTC…
>LNC_000500
CGGCAGACCATGTGTGTATAGGAAAAATACAGGGTTGAGTTCAGCATGAAATAGGATTCTACAATCTTTCGAGCCTTCTCGCTGATGTCATAAAACAGACGGGCACTCTTCAGGGGGACTCGGCCTTCATAACCAaaTTTGAGTGCTTTCAGGACAGTTGCACCTTCGAACTTTTCATTGGGTGTATGGGGTGAAGTTTTTCCTCTGTATCCATCACCAACGAGCATGATCCCACTGGCCACGCTGTGCAGCTCCCGGCATTGCTCCTCCGACAGGACGTTATCCAGGAGGACGCGTTGAGTCCCGTTCAGCTGCTCCGAGTTGTAGACAAACGTGACGTTCTCATAGAGCAGAGGGCCACCCTCTCTCAGGTCTCGGTCTATCTTGGGCAATGACTTT…
>LNC_000501
GGACGGTCTTGTGGCTGGCGAGGTTGCCCTTGTAGCGGAAGGAGGCCTGGCAGCGGTCACACTTGTAGGGTTTGTCACTGTGGGTCTGCAGCGTGTGCCTCTTGAGGGAAGCCTCCTCAGAAAAGCGGCAGTCACACTCATTGCAGAAGAAGGCCCCATTCTCGCAGCTGGAATCTGAGTACTCAGACTGGGTCTCTCCCAGCT
>LNC_000502
TAACCCTTAGCTGCACCCAGAAGagagcctggcacataacagGAGCTTACAGAAAGTTGACTGAAGGGGTGAAGGagtgaaggaagaaatgaaggaatcTAGTACAACTTCTTTCTTTgtgaaatgaagaaactgaagtcacAAATTGAAAGTGGCTTGTCCAAAATTACAGAGGAGACTGCGCTGTGCTCCTGATCTCCACTTTCATGATCTTTCCCACATCTCAAAGTGGTTGGCAACCAGGGTGATTTTGCCAACCAGGGGACATTTGATAATATCTGGAGAGATTTTTGGTTGTCTTAACTGTGGAGAGATTGCTACTGGCAGTGAGAAcaaagcctgggatgctgctaaacatcctacaatacaCAGGACAGTCTCCAGCAACAAATAATTCTC…
>LNC_000503
GTATCGTGAGGACAGGGACCTTGCTTTACTTGGCACCTGTTAACCCTTAGCTGCACCCAGAAGagagcctggcacataacagGAGCTTACAGAAAGTTGACTGAAGGGGTGAAGGagtgaaggaagaaatgaaggaatcTAGTACAACTTCTTTCTTTgtgaaatgaagaaactgaagtcacAAATTGAAAGTGGCTTGTCCAAAATTACAGAGGAGACTGCGCTGTGCTCCTGATCTCCACTTTCATGATCTTTCCCACATCTCAAAGTGGTTGGCAACCAGGGTGATTTTGCCAACCAGGGGACATTTGATAATATCTGGAGAGATTTTTGGTTGTCTTAACTGTGGAGAGATTGCTACTGGCAGTGAGAAcaaagcctgggatgctgctaaacatc…
>LNC_000504
GCTCGATGGTGTAGAGGCATTCGGAGCTCTTGGGGTAAGGGCTGGGGAAGTCGGGGCTGGTGATCACGCCAGTCCGCTGGGTGAAGATGTTGTCACTGCACTCCACTCGGCACGTCCTGTTGTCTGTGTGGAGAATGTAGCCGAAGCGACAGGAGCAGTAGTAGCCGCCGATGTAGTTATGGCAGTGGTGGTCACAGGACAGCTCCTCGTCCTCCCGCTCTGTGCACTCATCCACATCCACAGCCACGTAGTGGGCATCAAATCCTGTGAATCGCTCTTCATCGGAGAAATCTGACCGGAAAGTGATGGACATAAAGGAGCCGGGGGAGAGAACCACTTCCTGGCCTGGGGTTTGTTCTGTGTCCGTGGTCTCCCTGCCACAGAAGGTTGCCAACACCT…
>LNC_000505
GCATCTTGTAGTAGGGCCTCTGGCAGGAATATCTGATCTCAGACTTGTATGTGGTGAGGTTGTTCCTGGTGGAGAAGGTGACCACTCCGTTTTCCAGCTCTGCTGGGGCTCCACAGTCCGCAATTTTACAAGTGGGAAGCTTGTTACTCCACGTCCCATCCTTCAGACACTCCATCTGGAATGTGTCCATCTCCACATTATCCTTCAGCACTTTGTAGCCT
>LNC_000506
TAGGAGTCGGAAGACACTTGGGCTGCTGTTCTCTCTGCACACAATCATGGGATTATCCCAATAGTTAGGCACTGTAGCAAGGCCGGTCCTGGCCATGTGGTCCTCCAGCATCGGGTAATGGGTATGAAAAGGTGCAAAAGTTACTCTCTGGTTCCCAGAGAGAATAAGGGGGCGTGTAGGTGTCAGAATGTGAAAGATGCAACTTGTCGTCGACGAGATGGACAGACGATGGCAAACAGCAATGACTTTAACGTTGTCACAGCTGTGGAGGTGAAGAGCAGTCTGTATAGGGCCCAGGACAAAGGTGCTATTTCTGCACTTCTCAATCGTCACGGATCGTAAGGGAGAGAGCAGATATATAAAAGACTCGTTGCAACGATGGATCTTTACATGTGCCCC…
>LNC_000507
CCTCCTTTGGGTGCTCAGGGGTCTCCTGTCGGGGCTTCTGGCTGAAAGCCAGGAAgaggtgtgtgctcagtggctgagGAAGGTCTACCTCCAGGTATGCCTTCATGAACAGCTTGAAGACATCATAGCTGATTGGCTCATGTGGGCCATATTGTTTGAGGCTCCCACCCTCATTAAATTCAGCCAAGACATACTTTATCTTCTTGGAAGAAT
>LNC_000508
GCAGTGCCGCGCGGTGACACTCTGGTAGCACTTGATACTTTTGTGGCACCGGTCACACTTGACGGAGGAGTTCCCTTCCACCCATGCGTGCTGCATCACCTCGCCCCTTTTGGTTTTGGAGTTCGTTTTGATACACGCAGGAATGTTTTTGGATACACAGCGTTCGTGGACAGTGTATTTACAGtAAATGCAGCAGAGGCCTTGCTTCCGAAC
>LNC_000509
TGCCTGAGGTGGGGGAAATAGGGAATTCTGATGGGTGGGAGACAGGGGGGTGGTAGGAGGGGTTAATGGCTTGAACCCAGAGGGAGGCTTCCTATCATAGGCACAATAGTTGTAGAGGCACTTTTCTCCATAATTAGCACCGAGAGCCTGCTCGTGGCTACAGGATGACAGCTCAGAGGAGGGGCTGTGCAGCTCCCGTTTGATCTTGGTTGGAGGTGGGGCATGAAGCACCACTGAAATCAGAAGAGGGATgaggggaggacagagaggaCAGTGATTAACAGGGAGCACAATGCTTCCTTCTGCAAACCCTATACTAGCTGATTGTTCTTGGAACTCATGTCCAGTCACACGCCAGAGGAAGCCAAACACTTAACACAGAGCCTTCCATCTAAAACC…
>LNC_000510
gcatctTAAAGTTAGGGCCTAAATGGTCATAGTTTTCCACTATTGCcatataaaaagaaattcattttttcataAATGCCAAAAGGAAGGATCCTGTCCAATGGATTTTGGGGGTTTGGTTCTATAACCATCCTGGTAACATTCTTTAGGAAAACTTTGACAAACTTACAACATTCTCCTTATACTGAGCTGTACTGAAGGATAGGGGTCAGTACATTGAGTCCAGAGAGGGTGGCCTAGACCACCTACTTCAATTCTGGAAGTACTCACGCCCCAGGACCAGCAATGTCAGAGATGAAAAATCCAGGAGACAACATGAAGCCGGCTGTTACCCAAATCGGAGAGCTCATTCCTGCCTCCTATTTGACTACaaaggattatttttttaaaagttgcatt…
>LNC_000511
ctggTTTAATACTCCAccgtagggggcacaggtttggttCCTAGTTGGGCAATCCACATGCTGTGAGTTGCCCCCAGAGGAGtgcgtggcaacctactccagtattcttgcctggagaatcccaaggacagaggagcatggcgggctacagtgcatagggttgcaaagagttggaaacaactgaagcatcttagcacgcatgccttgagttgcagccaaaaaaaaacccaaccagtTTAATCTCTGTTATCTCCAATTTATTAAAGGTAAATACCTTTATCAAAGGCTAAAACAGTGCTGCTTTATGTTGCAACTGAACCATAAGAGCTGATTTGTCTTTCAAcaacttaaaactttttattttggttaacatacctgtacgatctgctgtaatagtcc…
>LNC_000512
CCTTGGTGGAGGAACCCATCAGAACAAGGTGCCTGACAGTCCACATGGCCCTTCTGCCCACCCCCTCAGACCGGCTGTTTTTCATAGCACCTTCAGTGGGAAGGAAAGCATGTTGTTCTAACTCCACGGAACTCTGAGCTGTGTAAACAATAGACATGGAGCTTGGGACAAAAATCACCTACGGGGCAGAGAGAGCTGCACCAGAAATTCCAAAGAGAATGCGGCCGAGACTCCAACGTTCCAAGaccatgcatgcgtgctaagtcagttgtatctgactttctgaccctatggactgtagcc
>LNC_000513
CTCACATCTCCACTGTGTGACGGGATGAAAATGACGACTGTGGGCATGACCACAGCCCTTCCACTGTCAGAGTCCTTCACAGCCAACCTCATCCTCCCTTTTCTTCCCAGCCCTGAGGAAGCGTTCTTTCTTGGTGGGAGTGAGGCTAAGCCCATCTACCTAATCAAGTGgtgTACAATTCAAGGGCATTAAGGACATGCACAGTGCAACCATCATCACAGAACTTTTTCATgatcccaaacagaaactctgcaccGATTACACAAAAACTCCTGAACTCCGCCCCCCGCCTCCGCAACCCCTGCATTTCTAAAGTCGTCTATACCTAGGATGGGAAAGAAGTGGATCCGAGTTGAGTCAAGAAGTGCAGAGAAGGACAAAGCTCTGTCACACGGACGC…
>LNC_000514
ggagTCCCATGCCAAGGTGGCATTTTTCATCTCTATCGTGAGGTGAGGGCTGGCTGGTTTTTTCTTTATCATGTGAACCTCTTCCATTAGAAACAAACTCTGATAGGAGTTGTGAGAGAGGTGCAAAGATGAGACACTGGATCAAGACCAGGGAGACAAGCCTAGGGCGTACACTCACGTAGCAAAACACATCAGGCTATACAGTGGAAGGAAGCTTAAATCTGTCAACAGCCACAGATGCTTCTGAGAGGGACTTTACTGAAAACGGTGTAACTTTCAAAGCAAAAGTCATGGAATTGAAGACAGTTACCACTGTGAAAGCCTGAAAAtaggaaaagaggagaaattgAGCCTGATGAGGCTCTGTGACTAAAGTAACACAACATCATCA
>LNC_000515
GGGGTCGTCCAGGATGTAGATGTCTCGGTCACTATACAAGGCCCGGGCAAGGCTGATCCTCTGGCGTTGCCCGCCACTCAGGTTGGCTCCTCGCTCACCAATCTCTGTCAGATCACTGTGGGGAAGGATGGCCAGGTCAGGCCTCAGGCAGCAGCAGTTCAGCACGGAGTTGTATCTTTCTTCATCAAATTCCTTCCCAAAGAGGATGTTGTCTCTCAGAGTGGCATTGAGGATCCAG
>LNC_000516
GCTTCTTCTACAGGAGGAATCAGAGCACTTCTCTTGTATGCTTCGCTACTTGTGTCCGGTCTTCGTGGTTCAACCTTTCTGGGTGCTTTTCTGAATCCACATTTTTGCTCAATAAAAAAGTTAAACCTGCGCCGGAGCAGCCGCGACGGGGCCAGGGCCGCAGTGAGCTCTTCGCAGCTGCGGCCGCCCACTGGCGGAATCCACGCTTGTCCACAGCTCCAGC
>LNC_000517
gctcagtggtaaaggatccacctgcaatgcaggagacccgggttcaaatcctgggttgggaagatcctctggagaagggaatggcaacccactccagtattcttgcctggagaatccccatggacaggggatcttcccaacccagggatcaaacctaggtctcctacattgcaggcgattctttaccagctgagccacaagggaagcccctttacaAAAAAATGTACATTGTAAGTATACAGCTTTTTTAAACATAGTTTTCATAAATACTCAGTTCAAGAAACAAATAATCATCAACATtccatcagagagcagaaagCTCTCTTCCAGGTAATTTTAG
>LNC_000518
AGAATCATACAATCATTTAGTAAAAGTGCTAGTCGTCAGATCCCGAGAAAAGCAGGAAGGCACTTTCTCTTTTGGGTGTGGATACTGGACTGAACATGTTGCTTAACTGGCTGTTTACTTGATGGTGTTTAATCTGCTTCCCTTCTGTCGGAGTCTTCCTCCTCAAACTCGACCAAAGGAGCGTGTCTGTTGGCCTGAGAACCTTCTTTGTAGAATACCTTCTTGACCGTGCCTTCCTTTGGCGCCTTTATGGTATGTTCCATTTTCATGGCAATCATAACCACCAGAGGGTCTCCAGCTTTCACTCTGTCTCCA
>LNC_000519
GGATGGTCCACAGATATAAGATGAAATCCACAATGttggaataataaatgtttagagCGGCCCAGACTAGAAGACAAGCCCAAACCACCATTAGAAGAATGAAATACGATATGGTCCAAGATGTATCCTTAAAGTTTTGTCTCAACCCTCAGTCTGAATTGTGAGGattgatcttcagttcagtccagccaGCAGAAATTGACTGTGCAATTTTCCGTTGTATTTATTGTACAGACTATGTACATTCTAGAAGGTTCCTTCAGTGCTACACTGTTGTACTTTTTGTCCCAGCAATTTGAGGGCGTGCAAATTCCACAAAATCATCAATAAGAACAGGCCATGCTCCTTCTTCATCATAATTAGACATGTCATCTGCAATCATTGTACTGAAGTCTAAAA…
>LNC_000520
AAGGAAGCGTACCCTACAATCTGAATAAATCACAAGGGCTCACATGGAAGGATATACAGATTCTCTCATCTTTCCAGGACCTCATTTGCTGTGATCCTGCGTTCAAGCCGCTATGAGCTGGTTGACTGAGCAACCACCACGTGTCAAACACATCTGAAAGAAGTTTTATTTCAGGTATGAAAGTAAAGACCAGATTAATTTTTTTACTCCATAAGATGGC
>LNC_000521
CCCGTTTTGTCATTTTGGGTTCAAACCCACCTCTGTAATAGCCACCACTGAAGgcAGATTTTGGTAGACTTTGAAAAACTTGTTTTACTTGAGGCTCCATATGCTTCATGGCTTGCAAAGCATAACGACCTGCAAATCCTGCAGCAGCAATGGTCAGTCCAACTGCTACCACTGTACTGGCCATGGCACCTGCTCGGTTCCCGTGCCTCCACCAGGAGCGTGGTTCATCCCAGCCCACCAAGTTTATGCCT
>LNC_000522
GGCAGTTTCAATGTCCCATAAAGCACAAGTTGTGTCTCCTGAACTTGTAACTATTTGGCTATCATCTAAAAACCGACAGCAGGACAAGTAGCCTGTGTGACCTGGCAACTCTCGGCTCACTCTCACATTGCCCTCTCTGGTTTTTAAGTTATATATAGAGCAGATGTTGTCCAGTCCTCCACAAGCGACATAATTACCAGAGGGAGCATAAGCACAGGTCATCACCCAGGAAGACCGCAAAGGGATAGCATGCATCTTATTTGTTGTATAGCTATCCCAAATAATTAATTTTCCATCTTGGGAAGCACTGACTAGTAGCCTTGAATCATATCCCCAGTGCATAGCATAGATTTTAGCTAGGTGACCTCTCAGCGTACGTCTCGTTCGCATTTGTATTCG…
>LNC_000523
CCTGCCCAAAAGGCTTCTGTGGTGGAAGCTGCAAGGCTCCTGTAGACCTGGCGGCCACTGACataggaggagagggtgagggccGCTTAGGCGGAGGAAGCCCGGCGTGTTGCAAGAGGATCATTGGGTAGAAAAGCCTTGGGCATCATCCAAAGGATGAGGAGAAGTCGGGTCTTCAAATCGGAACCCCCGGGACGCGCCGGGAGTCTGGGCGCCGCGCCTGCCCCGGACGCCCGCCGCCGTCCGTCCTCCACGCCCGGCTCGGCCCGATTCTACTCCGCCTCCCTCCGCGCAACTTTCTCGCCTGGCCCGGCAGAGCCCCCTCC
>LNC_000524
CTTAAGCACATTCTcttccttccccaattttgactCCTTATGGTGCCACTGCAGGTTACGTGTATTAACATTGAGCAGAGGAATGTACTCATATCGAAAGAACCACAAAGCAGGGCATGTTGACAGAAGGCGAGCAACAGGCAGGACAAGCTGCTCTATCTGAATATGACAGTCACTATACGTAGCCCAGATTCTCCATCTCATTCCTGTATCGCTGTTCAGACACCTTGCTTTTATGCTGCTTGCTCTCTAAATGCTGCCGGAATTCCACCTCTTCGCCAGCCCCGACATTACACATGGAGCAGTAAAACTGGCCGCTTGGAGTAACACACATGGCCAGATCACGGGGGATTCTCTGCCGAGAGCGGGGACCGAAGTAAGGACCTGCTGAATTATTCT…
>LNC_000525
GCTGCTTGCTCTCTAAATGCTGCCGGAATTCCACCTCTTCGCCAGCCCCGACATTACACATGGAGCAGTAAAACTGGCCGCTTGGAGTAACACACATGGCCAGATCACGGGGGATTCTCTGCCGAGAGCGGGGACCGAAGTAAGGACCTGAATTATTCTGtactgcatacatatttctcctaTTAGGCATCATCTTATATTCATTCCCTTCTTTCCGGG
>LNC_000526
AAGTAGGAAGACTGATGATATATGCTACGAGGAGACCCTGACTTTAGAATGTCTTCGGTAGGATATCCCTGGCTAAAGATCTATCTATGGGTTTTATGGGGCACAGTGACCCCCTCCAACCAAGGAGTCCAACTGGACAGAAGATAGCGGAGGTCACAGAACGAGGACAGCATGCTCAGTCTCCCACATCTCCCTGGACACATCAGGCTTCAGGCTTATTTCATAGAAAAATGTTCTTTATTTGTCTACTAAGTAATTAATCAGAGAGTAattagcagc
>LNC_000527
aaaaagtgTCTCAGTAATTTACTTGTGTCTTCAATGTCTAGAAATTCTGTTggcaatttaaaaatgctttttctccTAAAAGAAGCATATCtgatgctattattattattactttatttgaGATGAAAAGGGAGGGATACTTAACACCTAAaactaattgttttattttttggaaatccAAGAAAGTTTTTTCATAAACACATCTCCTTATTTTCAACATGTGCCTTTATTAAACGAAAATATTCAGTCCACATTTTCCTGATTTATTTGACCTAAATAGTGCTTTGTGAAAACTGTTCAATTTTTGATTGAATTTAGCTTTTCAAAGAGCTTTaggtctatctatctatatcgATCTCTCTATCTTCTTTCAGAAAACCAAGAAATGTTTTCCCAGGA…
>LNC_000528
GAACTCTCCcatcttcttttctccttgaCCCAGCAGGAGAGGACAGCTGAGTCTCCAGGCAATTCTTCACTGCCTTTGAACACCGAGTCCCGTTCTAGAGAGATGAGATGAGAGGCTGCACATTTATGTTGGGGTGAACTCTGAAAGAAAACCAAGAAATGTTTTCCCAGGAGCAGAAGCAGATGGAGACCCAAAAGATCAGATCAAAAATGTATTTTGGAATAATGTAGACAGCTGAAGAGGTTCATCTCCAAGAGAGAATATATAACCATCATGAGGT
>LNC_000529
CTGGTCCCTGTTATTTTATCTTTGCCAGAATATATAGTAATAatacccccctggagaaggaaatggcggggccacCAAGAGTTTTCATGATACATGAAGCTATGTCCATGAATTATTTCCCCCTAGAACTTGCAAATAGAGCTCTCTTCTGTAAGCCAAAATAAGCATCAAGCACACAACAGATGAATTTATCCATCTGTAAGAATAACG
>LNC_000530
GGagaacagaagcagagagaaggaggaaCTCTTTAAGACTGTGAAAGAATTGGTGGCCTTTGACTTGTTCTTCAGGTAGCAGAGATCTGTACCCAGCTCTCTCGAAGCATCCTGAGGAAGAACTTGGAGAGGAGTGACTGTGTGGCCCCCCCAGAGAGACTGGATCATAGAGGCTGGGCTTTTCAGCCCTGGCAAAGAGTTCAGAGCAAGCTTGGCAGGAGTCAGCAGAGCTGTCTGAACTTAACAGAGTGTCAGCACTTGGGCAGTGAGCGCTTGGTGACTGGTGTGGACTGAATACAAAGGGGCTTCATCCAAGTGATGTCATCTAGTACAAGGCAGAGAGCCCAATAGAAGTTCGGTGTTGGATGAATAGGACTCTCACGTTAATCAAACGGAAAG…
>LNC_000531
CTGCGATAAAATAATATGTCTTTTCCACTGAATTGATATTTATACTGCTATTACAAACCAATAGTTGGTAAAATGGCTCACATCTTAGTAAAAATCAAGGTACTAATACTTCATTGCATTAGTAGTTATCATACTattcactgttgttgtttaggtgatgctgctgctgctgctgctaagtcgcctcagttttgtccgactctgtgcgaccccgtgggctgcagcctaccaggctcctccgcccatgggattttccaggcaagagtactggagtgggttgccactgccttctcc
>LNC_000532
TGTCTGTGTCGTGCAGGTGGTGTCTGTGCAGCTGCCTGTAGAGACTGAATTTGGAGAACTTTCTGGGCTTTCCTATTCCTTTCAGTTTTGAATTTGCATCAtcaggagggttcaggatgggcagATCTTTATCAGATTCGTTTTTATCTTTGAGGCGTAAGGATTCCATAGACTCTGTTGTTTCAGcTGTGAGGGAACCCAGAGATGGTCCCCCGATGACGCGCTTCACGCTGCCCACATCCGTGAGTCTGTGTTCGTTGTCATCCCACCTCCCGTAAGCCAGGTCAATCCCACCCACAAAGGCCACTGACTGGTCGATGATGACGAGTTTCTCATGATGAGCCCACAGGTATACGCTGGACGACACGTGATCCGGGTGCCTCATCACCTTTATGTTGG…
>LNC_000533
ctttttaatctggaAATTTTAAGTTTGTCTAGATATAGATTAAGTCATCAGTGAGAATATCTGTATTATTCTATTTCTCAAGATGGATAGTATTAATGAATAGTTTGGAAGGCTTGGGGTTGGGAGTTCTAATTCTGGATACAGGATATATGCTTTCACGTAGAGCCTCCATTTCTTTGGGGAAAATGGAGATTACAGATGATGAATGACAATCCAAGTCTTAGCCTGGGAATGAGGAGGGACCAGTATAAATGCTAGAAGGGATGGTGCTGTGTTATCATGTTCTTTGGTATTATGAATGGTCTGCAACAGGGGCAATAATGATAACAGTAATAgttagtagtagtaataataaacaTTGATGACAATGATAGAGATGATGGTAAAAACTCCAGTAAT…
>LNC_000534
CTCTCCATCTTCCTCCTCTTCGTCACTGCTTTCGGACTCCTCACTGGAGGAGGAGTAATCTGTTACCTTCTTCAGCGGGCGGTTTGTTTCTTCAATCCGAAGTTCTCTTAATTCTTTGGCCAACGCCGTCAGATCAGCTGGGCGACTTGGTCGGGTAATTTCCCTGGATTCTTCTGGTTTCACCTTGGAGGGCTCATGGGGGAGCACTGGTGATCCTTCCGACTTACTGTTGGCTCGAACCCGGGTCCGCTCGCTGGATCCTGCTTGTGACCCAGGCTGAGAGCCGCCTTGGGAgctgggctgggagctgggggtgcTGGAGCTGGAAGAACTGCCACTGCTGGTCCTCTGCAAGGAGCTCTCCAAGATGGGCTCGGTTCTCC
>LNC_000535
CTGCTGTACCAGGTCCGGGAGGTTGATGTGGCCGGCAAAGCCATTGCTGTCACTGTGGCCAGGTCGCTTCTTCTCTCCAGACGGTTCTCTTATCATCAAGGTTCCTTCTCTTGAAATACTGCTGCCGAAAGTATCCGCGTGAGAGGTCTCCAGCCCGTGTGTGCTGACCATTCCCACGTTGTACTGCTCAGCGCTCCCGGGG
>LNC_000536
TATTGCCCTGAATATGAGATGGTATGTAGATATCATAAGAGTTTCCTGAATCAACATCAATTACATGGAAACCAGTGTGTGAACCAAAAATAACCTTTAATCTTTGACCTTCTTCTACTGTGAGATCAACAAGCAGTGGCTTGTGCTGGAGATCtgcaaaagaCTTAAATGCCATGAACTTATGATACGGTTTAGGAGCCCAAGCATATATCTCCACAGCATTCTTTAAGGCAATCACCAAGAATTTGATCCTTTCATATTTAACAACTTTGTAATGTATACAGCCTTCCAAGTCTCCCACAGTGATCCAGCCTTGTTTCTTTTCTACTTCTGGGTCATTGTGTAGTATTCTGTTTCTTAACCATGAAAGATAGTAAACTCGTAACTTATTCTTCTTTC…
>LNC_000537
ctcgattatttttttaaattactaattgCCTACAAAACTAACTCAGCACAATTTCAAAACAACTGAAGAAGAAATGAGGTTGCTTATGAAGGCCATAGCTTTGGTGACAACTTAGAACCAAACTTTAGATCTGTAGTTGATCCAGACCTAAACAGTTTGGTCATGCCTGATGTTCCCATTTATTTGCAGGGCTTTATGGCTACAGCATATTCTTCACTCATTGCACACATGACAGAtatCTGTACATCTTCA
>LNC_000538
GCACCATATGACCAGCATACACTTAAATAAAAGATGAATGTTTAACATACAGAGTAATGTTTTTTATTCACTGATAGCCTGAAGGTCCATTTCAAGATGTTTCTTTTGTATGCTTAATTAGTTTTATTAACAAGCAAAGCCCTATGAAGGATGGCAAGATCTAGTCCTCAGACTCAGATTCATCTTCATCTTGACTAATCTGGAAGTAACGAAGCTCGTAAGTCTCCTTGTCAGATGCAACCACACGAAGCCAATCACGAAGATTGTTCTTTTTAAGGTATTTCTTTGTAAGGTACTTCAaatacCTTTTAGAGAACTGTTTCTCAGAAACGACTATGATTTTATTCTTGAAGCGTTCAATGTGAACGACATTCCCAAGATTTCCAGTTTTTCCATTCA…
>LNC_000539
ATGAAGGATGGCAAGATCTAGTCCTCAGACTCAGATTCATCTTCATCTTGACTAATCTGGAAGTAACGAAGCTCGTAAGTCTCCTTGTCAGATGCAACCACACGAAGCCAATCACGAAGATTGTTCTTTTTAAGGTATTTCTTTGTAAGGTACTTCAaatacCTTTTAGAGAACTGTTTCTCAGAAACGACTATGATTTTATTCTTGAAGCGTTCAATGTGAACGACATTCCCAAGATTTCCAGTTTTTCCATTCACTTTAACCTTTTCCCGCAGAAATTGTtcctattttaaaacagaaaaaatgccACACTAGGGAAGAAAACCCTAGATATTCACTAGGGAAGGTACCAAAATTTCCAGAATCAAAAATTCCATCTTCTACTGGATGAGTAAGATC…
>LNC_000540
CTGCATCTGGAGACCTGGCACAAAAGAACAATTTTGCTAACTCCACCGACTAGCCTTGTATATTGCCTGCAAAACACAAACGGCAGTTCCGCTGCACAAGCGGCCTACCCAGGAAACACTTAAGTTTGAGTCGCTAACTAAGCATACCATCACACCGCCACACAAGAATGTGGCCCTCTAGGGCGGCAACAGCACTGCAGACGGAGACCCGCGGGAAAGAAAGATCTTTCCTACCAGGGTGTTTTCAGCCCCGCCAAACACGCCATAGCCCCCGCCGCAGAGACCCTCCTCCGAGCTCGCCGGGGGAGGGAGTGAGCAGCCCCGCGTCTCGGGCTCTCCCACTGAGGCGCAGTGGGGTGGCGCCGGGGCGGGAAGGAGGCGAGCGTGAAGGAGGCGAGC…
>LNC_000541
GATGACTTTGAATTGGTGAACAATGCTGTGACTGGGCACTACTGGGAGCTGGAGGCAGGCCGTGGTTTTGGAGTGGTATACAGTGCTGGGAGGGCGCTGGGTCTTGAGTTGGACTTTGAAGTGTGATTGGCTgaatttgttgttgctgctgttgtagTATCAGCTGATGATGGGAAACTTTGGGAGGTGGTGAATGAAGAGGAATCTGCTGATGTTTTATTAGAGGATGAGGCTGAATTGGAGGATATGACGCTGGTGCTATTAACTGGTGAATACTTGATGTCCGGGTGACAGCTGTGCTTCGGGATTCCAGACTTGGACTTTCTCCTTTCTTATTACTTTCTGGAGAAGGATCTCGTTGGCTGATTTTAGAACTGGTCACTGTTGTTTTGTTATGAC…
>LNC_000542
AAACTCCAGAACTACTTTGTTCTCTTCAAAGCCTGAGCCTCAGGacaaaaagtaaaaagacaagaCATGTTTCAGGCTGAGGGGCCTCAAAACAGatgaggaagttgaagTGTAAATGGGTTAAGATAACTCCTCTCAAGGATCTGAACCCAGACAGTCTAGTGCTGAAGAGAACCTAATCTGCTTTCTAATGTATGATGTGGACACACCACTGAGGGCTACAATCAGTGTCTACGTCCTAAAATTGTGCTACTCACCAGATCTGCCAACATGACCTGGGAGCTTATGAAAAATACAGGATCTCAACCTCAccaaattttaatttgcattttaagaagACCCC
>LNC_000543
CTCCATCAACTACTTTTTGCCCAGAGTGATTAAGGACAAAAATATAGGAATTCTTGTTGCTTTATTATCTGATAAACTGCTAATAAGCTCCCCTTAGAAGTTCTTTAGACATTACACCAAGTCGTCTTGGTCTTCTGatcatatatatattcacatatatatatgcattttttcaagtaaagaaatgtttaacagatgtaaactatttattgaatatttgccACCAAATATTGTTAAATACATTATCTTGCAGCATATCGCTTTCAAGTTAAAATGTCAGAAACAAACACCAATATTTACAATTCTTTTAAGGAATGTTATATAATGACACATTAAGGCGTAAATTCTTTTGGCTTATAATTCTTAAAAGAATGATAATAGCAAAAGTGATGCAAAATC…
>LNC_000544
TGTAATTTCCAAAACTTTGGGAAAAAATAGTGTCCAGAATCTGCATTGTTGAGCACGTAGTTTGGTATTTACTTTTGGTGATTCTGTATTTAAGGTGATATACTTTTGTTCATTGCTTTTGAAGACAGGCCATCTTGTACTATTGTTCTGGGTCCCATTCggatttCCATATTTTGCAAAATTTGCCCAGCGTTTCATAATGGATCTACTAAAAATTTCCTCAGCTTTTGTGTAATTAACTCTTCTTTCCAGTGGTAAACCAAAGACAAATTCGATCTCATAACCATGCATCACTCCCATCCATTCTGGCCAAGGGAGTTTGGAGGATCGGTGCTCAAAATAGTAGAAAAATGCATTGTTTCCCATATCTGAGAACTTTTTGGTGAACTCCAAAGCAGG…
>LNC_000545
CAGAACAGGATACCCACACAGCTGTGGTCCCTCAACTCCCTCACACCAGCCCAGACCTGAAGCTGCTGAAGGAGCAAAGAGTACCTCTGACACCATACTTGCAGACTGAACATTGGCTCTTCTTGGGTCTCAAGACTGCCAGCTTTTGAACTGGAACATTGACCATCAGTTCTGGTGCCCAGGCGTTTGGATTTGCCCTGGGACTACACATCaattctcctgggtctccagtttGCTGACTGTAATTCAAC
>LNC_000546
GGGCTCAGTATGGTCCTGACCTAGATTTGTTTCCTGGCTTTGCCACAAGTAGTTAAAGGACCTTAAACAAGAAATGTACTTTTTCTAGGTTCTAGGTTCCTTATCTGTAACTGGGAGACCTTAATACGTATTTGAACATATAAAACATGTCTGCCatgtagaagactcttgataaaTGTAGTCTTACCTTACCATCTTAAGATCAGTTGCCACCTTGGATTAGTAAGAAATGATGTTTGCATAGAAGTATGGATGTAAGTATCTAGATATTGAGTGCAATAGGAAAAAGCAAATCTGGAGGcggatattttatttataaaattaaacctaattttattttgaaaaatcaacAAATACATGTTCAGATCTGTTTTATCTTCaaaacatgtttttgttttt…
>LNC_000547
TGAGCATTTGATAGCAAGTAGCAGTCAAAATAATGCTTGGAATTTTGAAAAACAGAGACTCTCAGATTGGCTTAAAATTCTGCTGTATACTGCTTATAAGACACATgcCTGTAGAATTTCACATGAGACTAAAGTACCAGCTgaagtgttttgttttccatatttCATGCTTTAATTACAAGATTTGCCATGAACTACTCCCGCGCAGGGCGCGCACCCTGCTCCGACGCGGGCGGGCGGCGGACTGTCCCTCCCTGCGCGCACACACAGCCTCCCGCAGCCACACGCACAGCCGGCCGCGCGCAGACCACGCGCCGCGCCC
>LNC_000548
aaaaaaaaaaaaaaaaaaacctaaaaaaaaaaaaaggagggggtgggaacagggaggaagggaaatagAAAACACAGGCTGCAGAGTACACCAATGTCTGCTGCTGAACTGGTCTTTGTTTTCATGTCCAGTGTACAGTAACACTTATGATCTCACTCTGATGATTTTACTAGGTTTGTTATCAGCCCCCTGAAGGCAAATCAAGCTTGCATGCGTTCACATACAGCACCACAACCATACTCTCGTACACAGTCACTCCAGGACTAGGAGTCTGCTTCATGAATGAAGAGCCCTAGATTTGAAAGATGAACCTGGCTCTCCATCACTGAGCCAGACATTCATTCAACACTGTCCACTCACACACTGCTTCATAGCAAGGCCTGGGCTCGTTTTCCTTTG…
>LNC_000549
GGTAATAGGATGCTCATGAGGTTGAGAACTGTAGAGAGGACGGCCATAACTATCCCATACCTTATATTTACAGTCTTCGCCAGCAGATAAAATCAAATCATTGACAGAGTTCCaatctacttttaaaataatgccaTCATGAGCTTTCCACTGTAAAATTTTAGCATTTGGTTGAAGCGGTTTAATGATCAGCTGCTTGCCTGCTGTATAAAGAACCTTTTCTGAATCAGGGCCCCATGCTACTGAATACACTGGTGTtcCTTGATGAGCTAATGTCGATCTTAGCATTCCAGTCTTTGACCATATTTTTATTTGTCCATCTTCtccaaCTGTAACTAATGCTGTTCCTTCATAATTCCATCGTCCTGCCAGCACTGCTCCACTGTGAGCGTCCACACT…
>LNC_000550
GTCGCCTgttacCACTTGTGCTGCTTTTTGAAATGTTCTGGTTCTGATGATGCTGAACCCAGTCACACTCTCTCAATTTTGCTTTCCATACAATTTCCTCAGAATCCATTTCAACCAAGAGTAATTTAAACTCCACTGGTTGCTCCAGATACACTTCAATAtaacttttcaattttaaaagtgaacCATCCACAAAttcaatttcCTCTGGGGTGATCTCAGCTTCTGGCTCACTGATCAGCCTGTACTTCTTCCCATTCTGCAGCAACTTCTGGCAAACCGGAGGCTTGTCGATTTTCATGAATTTCTTACAGGAGTGCTTTACAGACTTGGAAATATCCTTGATGAAGGATTCATTATTGGTTGCTACGTACACTCGGAAAGACAAGGACGGGTTAT…
>LNC_000551
GGGGCTTTTAAGCTGCTTCATGAGCTTGTAGAGCTGGTAATCCTcttcctgtctcctctccttcttAATGAGCTGAGTACATGTCACATTAACAGCTGGTCTGGGTTTATCATTCCTGAAAAATACTTGAGCAGAACATGTTCCCAGACGTTTCTCACCTTCCTCTGCTCTGTAGAATTCTGTGGTAAACACCAGGTCAAATTTATATTCCTTCTTCTGATTAACCCACGCGCGGCCGTCCAGCACACTCGCCAGCACCTGCAGGGCGCTGGGCGAGGCGGCGCGGAAGTTGAAGAAGTGCAGCGCCGCGCGCGCCGCCTGCGAGAGGAGCCGGCTCGAGGGCTCCGCGTCCTGGAGCCACCCGGAGTCCTCGGGCTCCCCGGACGCCGCCGCCCCCTG…
>LNC_000552
GTTATTTTCTCCTCTTGTGATTATAACACATTGCAAcactttttgccttttaataaatGTCCTGGTACTCTGAGTTTCCCTTTCAATTCATTTAATTTCAACaatctgtcaaaaaaaaaaaaaaagagccaataAACAAATACTGAATTACATTTTGTTGGGTATTTTAAACCCTCAAACTCCAGACGTATAAAAacagcttgtgtgtcttccacCCTGACCACCCTGCTATTTTTCCACATCACAGGCCACCCATAGATACAAAGTCGGGgcggtggggaggaggggctggcaaAGCTGAAGCAGTCTACTTGGAGCCAGTAGACAGGAGGGCGATGAGGCCTGAGGAAGCACTTATGGACAAAATGTAGTTCACTGTGGGGTTGAAGTTCTTCAGAA…
>LNC_000553
GGCTTTGTAAAATATGTTTAGTGGCTGGGGACCTGCAGTGTATCTGCTGATAATCAGAGGCAATATTATTTGCAAAGGAACCATTGGAACTGCCAGTAAGGCTAAATGTTCTTTGGGTACTCCCTCTTCTACCAATTTCAGTCCTGTTACTGCATCTGCTGCTGAAAAACCAATCTTTGCAGTCAGAATCAGAAGGCAAAATGTCAGAACTGCGGGCATTTTTACAATTGCAAAAAGCAGCTTGTAAGTATCTGTGATCCCTtgagtttcttcttttcctactgatacttctttgttttcttttttcagaaggGCAACTAAAGTTGTTGTTATCAAAAATACAGTTccc
>LNC_000554
CGGGTCTAAGCAACAGAACAGAGCTCCAAAAAGAATCATTTTCCCAATGTGTGGTTCAACTGGTAATCGTGCTAAGTGAACTCCAAGAGGCGTCAATTCTTCTTGTTTATCCAAAGCATTcagtTCCATCAGGTGTTTTATGGAGAGTAACACTGCTTCATTCGATGGTGGATCCATTAGCCTACTAAGAAAGTGAGCAATTCCACCTAGTCTTAAAATCTTTATCTGTAAACAAAGTTCTTCCAAAGGCGTTCTTAAAATTTCTGGCAGTTGATAGTCATCTAGAAGGCTTGCTCTAAGACTGTTATATAGATGATAGCAATGACCAGGTTgaactCTTCCAGCTCGACCTTTCCTCTGTTTAGCGTTAGCTTTACTAACCCACTCAGCAGACATTGT…
>LNC_000555
TATAGAACAAATAGTACCTAATTATCACCTTGAGTTTAGGGCCAAAACTAACATGTTACAATATGATGCAGaataagaattcagtgagagacaaatcACTTTGGGGATGCTAGCCAAGAGAATGGACTTagaacacagaaataaatattcaggacccCAGGAGGAAATGATAGGTTGACACACATTCCCAGAAATGGGAGCACTACCTGAAGCAGTGCTGTAAAGATCACCACAGTCATCATGATACCCCTTTTCCCCTGGCTTCTTTGGAAGGCACAATAAAATCTGTAGTTTTTATGGTATACCAGGGTGTTCTTCCAAGGTTTGTCTTTTAACAGTATTTCCAACGCTACATCTTTTCTCAGATATAAAGGTCAACCTTTTATATCACAAAATAAA…
>LNC_000556
GCCAGCTCCACATCTCCTGGTCCCACTTTCCTCTGGGTTAATTCCTTCTCATTCTGTTTCAAAATGTAATTGGACTTTATCCACTCTGCTCCCAGCATTACCACTTTTTTTGAGCAGGTAAATCAGGTAATTCTCCTCACCAGCTGCTGCTTCCTGCTGAGTCAAGTCCTCCTGGAAGGCTGCATTTCCTGTCGAACGCCCGATGAGAGTTCTCTGCCTACTGTCCGGAGAGCGGGAATGCAGCCGCAGAAGTCAAACCGGAACCATCCTCTGCGTCATGATAACGACTCTCGCTGCAGTAAACAAGCATGGTCTGCACCGCTTCAGGGGGCTCTCCCTCCCTGTGCAAGCAAGGAACTGAAGGAAAGGCTCACCATTTCATTACCCTTTGTAAGAAGA…
>LNC_000557
CAGGCAGAGAGGAGTGAGCCAGCTCCACATCTCCTGGTCCCACTTTCCTCTGGGTTAATTCCTTCTCATTCTGTTTCAAAATGTAATTGGACTTTATCCACTCTGCTCCCAGCATTACCACTTTTTTTGAGCAGGTAAATCAGGTAATTCTCCTCACCAGCTGCTGCTTCCTGCTGAGTCAAGTCCTCCTGGAAGGCTGCATTTCCTGTCGAACGCCCGATGAGAGGTGCTGCTTATCTTCTCTGCCTACTGTCCGGAGAGCGGGAATGCAGCCGCAGAAGTCAAACCGGAACCATCCTCTGCGTCATGATAACGACTCTCGCTGCAGTAAACAAGCATGGTCTGCACCGCTTCAGGGGGCTCTCCCTCCCTGTGCAAGCAAGGAACTGAAGGAAAGGC…
>LNC_000558
GGGATGCTCTCTGGGATGGAGGTGAGGTACCGAAACGTGCAGTGCACCTCTGTAGGCACGTAACAGGCACAGCGGCGAGGACAGGCCCTGCCCCCAGGCAGGGCTATCAGGCAGAATGCAGTGAAGGAGAGCAATAAGCTGGTGTTTCCCCTGCCTTTCGGCttcatcCCTACAGTGGGCCACGCTGACCCCTCGCAGGCATGATGTTGTTTTTGCTCTGCTTAGAACATCGCTCTGCCTCTTCCCTTGGTCCCTTCTTCTCACATCTGCCGTGGGCGTGGGGGTGGGTGCATATGCAGGGAAGAAACATGCTCAGCTTGGAAAAAATGGTATCTGGTACCCACATGTGAGGCAAGCCCAGGGAGCCAAACCAAATTTTTG
>LNC_000559
ccacattttaaaaaaacgaAAAACttactctttactgactgaataaGTAGGGTCCACTACTGTAGCTTAACAATCaaattttattgctttattcatGTGGTGCTTTTGCAAGGCACTGTGGTATGGACTAGAAAACTTGGAATGACTTGTGAAGAAACCTTGGAATGACACATGAAGGATGATATGAACAGTCATTCTGAGGCAGGATGCTTTACTGAATTGTTTTTAACCAGGATACCAAACATCAGGAATGAGTTCAAGTTAAAATTCACAGGAGAATGGAAACATCTTAAGGTCAGTCACTTCACATGCCCATCCTGATACTTTGAATAATCTGGAAAATTGCAGAAccacaaacaacaaaaatgaagagAGCCAATAACCAGGGTCCTACAGATG…
>LNC_000560
GTAACTGGGAAGGTCTGGTGCCAATTCACTCAGGATAGTTCTGATCTCCTTTCTGTTGTCTAGATAAAGCTGAAGCAACAATTTGTTCAGTTCTTCAGGAAATCCCAGAACAAAAACAGAATCTTGGAAATCCAGTTCAGAAATCATGAGCTTTGAACTTTCAGTGAGGAGGTATATTAAGCCTTCCACACCATGTTGGACAGTGTCACTACTCACGCTGAGTTTTCTGGCAGCGCCTTCGTAGATCTTGGGGTTCGAGCCACGCCTCAGGAACTCCACCGCAATTCGCCCAAACTCTGCGACCACCGCGCCGTCCACTTTCGGCAGGAAGGCCAGGTGCTCCTTGTGCTCCTCCGACAGGTCCAGCAGCATCTTCCCTGGGTAGCCAATTTCACTGGG…
>LNC_000561
GGAAAACAATAAACTAGTCAGGAAAAGCATCAAAAAAATATAGTCATTTATATACACAGAGGATTTGAACAGTATAGATTCACTTTCAGTTGATTCAATCCTATTTACACATTTACGATACAAACTACATCTTAACTCAAGAAACTGACCATATTTAGCACCGAGAAAGAAACTTCACTTAGCCTGTGATTATGACCTCAGTATCTTGACACAGGAAAAGAAATTTTATGAAATCTCTATGTATTTATCACTATCaacttaaaaaattgttttgaaaaataactaCTGCGTATCATCAATTCACAAGTGATTCAGGAGGAAGAAAACAAACTGGGACTACTTGATATTGCGCACGACTCTCCTACAGTGGTTTGTTTTCATCTCCTCCAAGGCTTGTTC…
>LNC_000562
TGTTTTCAGAACAGTTTCAAAGGACAAAAACATAGTTGCCACTGATTTATCAAAAACATTTGGCTGAAATTTGTCATCAGTCACCAAATGATAGTGCTTCATAAAATAGACATCAAATTCTAAGCtgcaattttcttaaaaatccaACTTGTCATTTAAAAACcttttgtttaataaatgttcatAATTAGTACCAAACtggtctctttctctttcatgagATCTTGGTGTAGGAACTGTAACGAATGCCATTGCCACTCTCCTGTTAGAAGGATAGTTGTCTAGATGCTGTGCAGTAAAAGGAAGAAGGATACACAATAGGACTCTGTGTGCCTTTGAGAATACAGGTAATAAGAGCCATCAGAACCTGCATGAATTGAAAACTACATTGTATTCCAA…
>LNC_000563
CTAAGTCCAGCTTCATCTCCCATTGTGACAGGACGCTGTATTGTTCTATGCCACCATTCTCTATCAACAAAtggtttaagttttaaaaaggaaagaagagaccaCAAGTCCTTTAAAGAATTCTGAATTGGAGTGCCTGTCAAAACCCATCTTCTTTCTGCTTCTAAATCAAGTACAGCTTTTGTTTGCTGAGCATTTGGATTTCGTATGGCATGTCCTTCATCCAGGATCACTCTTAGCCACCTTATGCTATGTAATGGACTATCACCcttagtACCATAGTCATGAGTTAAAATATTGTATGTAGTCAAAACAATATCCTGTTTTGAAAGCAAGGTTGGGTCTCTAACACGATCAGGAccataataaacataaaaattcaaGTGCACATCTGATTTT…
>LNC_000564
CGTGGTTCCATCAATCATGATGAACGTTTGAATGTTGTGGTGGAGAgctttcaaaatacatgaagtcAATGAGGAAGCAAGCGCCAAATATCATGGCTTTCATGGTCACATCCAGGTCTAATGGGAAGTGAATTTCAAAGTGGTCAGCATCGCTCATTGCTGATAACACACCATTCCACTTCCGAGTGATACTGCCAATAATGGAAACACCATCCAGGGACAGGATCTCAAAAACAGAATCTGAACCACAGCCATAGGTGGAACATGGCCCAAGTACTCCCATCATatcttctttcttctcattttggAGGCTGTACACTGCCCTGCACAGGTTCCAGTGTTCAGCTACAAAGCCAATGGTGACGCCAGGAGGACACTGCACCTCCAGCT
>LNC_000565
GTTTAGCTTTATCAAAAAATACtttgatgtccttttcatgataaaCTTCTTTGTTATGAATAAAGAATTTAAGTGCTTTTTTTGGGTAATCCAGTGTCAACAATGTGTTCAGAAATCGAGGTAGGAAAGGGGTTGGTTGCTCAATAAAAACACCTATTGTTACATTTGGATAGACATCTACTTCAGACAAGTCAATTGTATCCACTTCACAAAGAGTGCAGCCATTATCTTGTGTCCATGCATTAGGTATATAGTTTCCAAAATAATTCAGGAGGatCTTGGTAGGTCCATTTCCATTAATCATCACTGGTAATGtttcataaaatacatttttggcTCTGGCTTTGccattttcaaatttcaaaacaacttcatCTACAGCTCCATTTAAGGTCTGGA…
>LNC_000566
tgaattttctacAGTTGCAGTCCTTACCGCTTTATGAGAAGCAGGGCAGTGGGCAGAAGCAGAAAGAACCCAAAATCTTGACCTGTTTTCAGTGCCAAGTTGTGGTAAAACCTTGACCATGTCAACTAAAGGTTCCTGAGTGTCATCATAAACATTTGTAAATTTATAATACACGTTTTGGTGTTggaaaaccaaataaaataacctaTATAAAAGCTGGCAGCTGTATCACTTACTAGCACAAGTGTAGAAACGAGCATTCAGAGCAGaatgtgactgtatgtGGAGATAGAATCTTTATGGAGATGATCAAGTTgaaatgaggtcattagagtgGGCCCTAATGCAACATGACTGATGTCCTCTTaagaaggggaaatttggacatgGAAGTGCACA…
>LNC_000567
CTTTATCTCTATGATATAAGAGAAAAGATACTATTAAAGCCCCTAGGAATTATCACCATATTTGAAGCATCTTTCACTTGGTCAAAGAAACACAGGCCAAGCTCTGGTACTTACTATGTAAGGACTATGGCGACTGCATCGTTCAACACACTCTCCCCAAACAAGAGTGTGTACAGGTCAGGGTCGACATGCAGTTCATGGAAAATGGCCAACACCGTCACTGGATCTGTAGCAGACATCAGTgaaccaaaaaacaaacagtcAGTGAAATGAAAGTCTCCATTTTTCAGCTGGTCAGCATATACCATAGCCTTCACAAAGCCATACATAATTAACCCTATGACGATGCAGGAGATGGCCGTTCCCAAGAAGGCATATGTTAAAATAGATCCCAAGTTT…
>LNC_000568
CAAAAATTGCTACAAAGGCTCCAAGTATGAAAAGAGCATTGAAGATGTGATTCTGGAACGTGAACAGCGCCAGGCCCATGTAACAGAAGATGACATTCTCAGCCAAGAAGTTCATAAATTCAAACAACTGTTTAGTCCTCATTTTGGAATCCGATGACAGGTTGTTGTAGGTATAATGTGCCTGCGTGACTCCACAGAAGAGAACAGCAACTATccCTGTTAGGCCAGCGGCCTCTGCAGACAGAAAGGCGCTCCAAGACAGGAGGAAAAACAGGCCCGTTTCCAGCATGGGGAACTCGCACAGTTTGGTAAATTTGGTCAACAGTGCCGTGACAACAGCATATGCAGACCCCATGGCAAATGAGCCGGCGAAGATCCCCAGGAAATTCC
>LNC_000569
TCGGGTCTGATATGAACATCTGTTATTTCAAGAGAAGCTGGGTTTGAGGTATCTTAATGGCTTAAAGGCACAGGTCGTGCAGCTGAATTAAAAGCTGTTGTGTTGGTCTCTCCGCCACAGGCCACGAGCCACGTCTTGTGAGGAGGGTGCTGATGCTGAGTCCTTGGcgctgcgggggtgggggggctctgCGCATGCACAGTCCTGCTCTTCTCGCTCCCGCACCACGCTGCTGTTCTCAGGTGAGAACTATaactggagaggagcctgggctaTGGCATCTCATCACCCCACAGACAGAAGGACCTGCCACAGAGCCAGGAAGTGACTCGAAAGCAAGCAAGGATAGGAAAGCTGAAACCTGGTGCGGGGAAGAGAACCCCACTGTCCCTGGAAGGG…
>LNC_000570
TGTCACTCTCCAGGTCTATGAATCGGAAATTGAGAACTACCACTTTTCCCTCCGGAACTGTGATTTTCCAGGTACATTTGCTATTGGGAGGGTACACTCCAGGAAAACCTTCACTGCCAATAAACCCAGACTCTCCGGTAAGAATGCCGCCACATGTGAAAACAGGTCTGGGAaaataagagaggaaaagaaatctgAAACAGAGCCTAACAATTCACTGTCAGTTTCAGAAAGATGTAGTTTATTAATAGGGATAAAATGAATACTATTAAGTGCCTGCATCATATAGGGAATTTGAAATACTTATTAGCGCTTAGAATATTTAAATTATGCCTAATAAAACATTCAGTCCAGCTACAATGATCTCCACCATAGTAACACTATAATAACAAGATCAAT…
>LNC_000571
GGCTTGCTTTGGCAgcaaggtcaggaagcaacacttgtAATGTTCTAGTAAGGAAACGATTAAGATCAGGAAAGTCAAAAACATTGGCAATTTCAGACAAGGTATTTAAAGCCATTTCTCGCTGGTGAGCCACATCTTGTTTTCGCATCTCAGCATTCTGGCATGGAGTATTAGGAAGTGCCGTCATCTGACTGGAGTGGAGGGATTCTACCAAAAACTGACAGATAGGTTTCTTATACTGGCTGAAAAAGTGCTGCAGTTTAACACTTTTAGCCGCAACCAGCGCTCTAATTTCCGTGTACGCTGCTCCAGAGACAGAAGCTGACTTGGATAATAAACAATGCAATAAGTGCAAGAGGGCAAAAGGTACCAAATCTCCTTTTGCTGccCTTCCAATAT…
>LNC_000572
TCCACCTTATCTCTATTTGATTTGCCTTGTGCAAATTTTTCAGCATTCAGTGCCTGAAACTTGTGCCTTGCCCATTGTGTGAGATGGTCAAGCATGGAGAACACAGTCTGTGTACTGAGTTGACACAAATCAGATGCACTGTCTTGGGTACTTAAGGTATGATGATCATCATGCTTTAGAACTGCCATAATTTCTGCATAAACCTCTTGTTGATCTTCTTGATTACACCCCAATAAAACATATACTAAAATATGTGGAAGAAGATAGATGGTCACCTTGAAATCATGCTTCATCATAATGCTACAGCAGTTGAAGATTTTACTGGCAAG
>LNC_000573
ATGGCTTAAAAGGTTTTCCCAGTTCAAAATGGATTTTGAGTGTACTGATGTTGCGGATATCAGACAGGAAAGGTGCATAATGGTACGGATAAAACCAGCTCCAGGACTGAACTCCATGATAGTAATAGTGCAAAATCCACTGTATTGCCTGAACATAACATGCAGCTTGATCAGCCAGAAAGTcaTCAGAAACTACGTCAACTCCCATCTTTGTCATGTAATATGTCCTTTTATATTGCCTAAACTCAGTTTCAAATAGGTCATCATCTTCCATCTCTTCTTCTAAATTGTCCTTAGAAGTTACCACTTCTTCTCCATTTTTGTCTAAAGCAGCCCAACATATAGAATTTTCCTGGccctttgattttttcttttccttgtagtTCTTGGCTTCTTCTG…
>LNC_000574
AGGAAATGTAAAAGGTAAAGTCATAGCATGTCAAATAATGCTGGGAGTAGACActggcaatgaaaacaaaaattcacaCATTTCTTGAGGAAGAGAAGAGATATACACCGTGGGGATGCCAGAGGCAGTAGGGTAGGGAACAACTTTAAtagaagacagaaacagagaagcaGAATTGGACCGAAGCAGAGAACTACAGAAACAACTGAAACAGACAGAGAAGCTATGATCCTTGGAAAGCTGGATGTAACTCATTATCAGCTGCATACAAATGTCATAAATTATCTGCTAATTCTCGAAATTGATATTCAAAAGCTTTGTAAAAGTTGATTCTATTTTTTTTGGCTCACTCTCTGTTTTTGAAGAATTACGACACAACATTACCTTGCACAGCATCGC…
>LNC_000575
GTTTCAAAGTAGGAAATCCACAGAAATATAATGCCTTCTGGTCAACCTTGGTTATGTTGTTTTTGCTTATATCTATACGCCAAGCATCTAATGATATTATTTTATACCTTGCACAGCATCGCTCTATGGGAGGGAACTTTTCTGGCCATGGAGAGGGGTAGGTGAACTCTGTGTTGCTGTCAAACCAGCACATTAGGCACTCACTATGTTGATTTCTTTTTCGCTCTTCTTTTTTGAGGGAGTGGTTACATGTCTCCATGGCTTCTAACAATCGCTTCTGAATATAACATTGAAGAGAGGGGTCAGAAACATAAAAATTTTGTAATCTTAACACATAGAATGAATCCTTTCcctcaaaaaacaaaattactaTTTGTgttcttaaaaagcaaaaacctt…
>LNC_000576
CTGCGGTGTTCTCAGAAAGGAGAAATCTGGTTGTGGCATTCCAACAAGGGAACAAATTCGAGAAAGTTCAGTTACTGGTGTGGACACAGGAGGAATCTGGCCGGCAGGCCAGCACATACTGTCCATAGACTGAACATTATGGTACTCACTAGCACTGTGAGGCTTGTTCATATAAGAtgtcaatttcttattttgtttaggTTGTGAGGAAGATCCATATTCATCTCTTCTACTAGAGGAAACAGTGACTTCATTACCAAActgtttcatttcattcttatGGTCCATACTGTCAGAGCTGTcaatttttagaatttctttaaGCATCCGAGTTCCCTTCTGCTTTGAAAATGATTGGTGTGGAGATAGTGGGGGTAGAgagaaaagttaaacatagag…
>LNC_000577
CTTGGTGCCGACTTCTGGTGAGGCATACTATGGCCTGGGGAGGCAGCTGCAACTTGAAAAGAAGATGCAGGTTGAGGGATCTGAGAAGATGGTAAGGAAGCTGATGAAGTCTCCTGTGGAATTCCTTTGGTGACATCAGAAGATGCTGACTGGCTAGTGTGAAGCGGGGTGACTTGATAACTCTGGGCCTCCTTATTCTCAAAGTTCTTTTTGTTTGCAACTCTTTTTTTAGTTACCTGCAGAGGTATGAACTGATTGTGCACACCACCTGGCATTCCCCCAGCCATGGGCATGGTCCCAGCATACGATGTATgatggaagggcttcccaggaacTGGCATTGGTGGTCCCCATGGCACTGAGCCAAAGAGATGAGATGATGAAGGCATGATATTAGCA…
>LNC_000578
aaaggaaagaaatttaattCCAAGTACCAAATTTATTCAGGTTTAGAAACGCCAAAATTGACAGCcagttttcttgattttcttcttGAAGAGCTTGGTGCCGACTTCTGGTGAGGCATACTATGGCCTGGGGAGGCAGCTGCAACTTGAAAAGAAGATGCAGGTTGAGGGATCTGAGAAGATGGTAAGGAAGCTGATGAAGTCTCCTGTGGAATTCCTTTGGTGACATCAGAAGATGCTGACTGGCTAGTGTGAAGCGGGGTGACTTGATAACTCTGGGCCTCCTTATTCTCAAAGTTCTTTTTGTTTGCAACTCTTTTTTTAGTTACCTGCAGAGGTATGAACTGATTGTGCACACCACCTGGCATTCCCCCAGCCATGGGCATGGTCCCAGCATAC…
>LNC_000579
ctTTTCTTACCTCAGTCAGGTTCTGCAAAATCCAGGCCAATCTCAAAGAAACATGCTGAGTTGTGAAAGTGAACAAACTGGCCGCTAGAAACTGTTTACTTCTGGTGAAAAAGTGCAGTACTCGGCAGGAACTGTGTATGagCTTCATTAAAAGAGAACTATTCCAAGATTTTACAAGTTCAGTAGCTCTTAGGTCTTGCCAACTAATGAAGTTGTGGAAATGCTTTCCCGTTTTCTTGTCCCATGTGATAAAAGTTGCTCTCTGTGTTGAAATGCCAAGACCAACAATTTGATTCATTTCTATTCCTGCAGCTTTGACAGATTCTTTTATTACAGCAACAAACTGAAGCCAGAGAACATCAGGATCAATTTCAACCCAGCCAGCCTGAGGATAAAGAC…
>LNC_000580
GCTCGAACAAGGTGGTATTTATTGGTGGAAGGCTTCAAACCCATGAAAGAGGCACATGCACAGGGGTCATTTAATGGAGCctgcaaTCCACTAAAAGATGGAACAAAATAAACTCCTTCAGAATCTTCCAAGCTTTTGGCCATTTTTTCAGTTTCAGCAGCATCTGTGAACAGatCTAACTGTTGAGCCCACTCTATGGCAGtgcctgtgtctcccgcattgccttCAGCTAAGCACACCACTTCTTGGCCGATCTTCC
>LNC_000581
CCCAAAACAGACATCTCAAGCAGAAACCACTTTTATTGGGATGGCTTcatttgaagaaaaggaaaagagacaacACCAAGAGACAGACTCTGCTAACAGAGGCGGGGGTAGCCAGGCATCTCTGCCCCATGCTGTGCAGAAAGGGGGGGACCCCGGTGCCCCGTCATGTCACTCATTCCTAGAGACCAAGATCTGCTTAAGCTTCAGTTCACCTTTTTGAATACTTGCTTGCAGACCACACCCTCCACTCTCATCTcCAGGTGCAGCTCGTCACCCTCAATCCACTGGGTCCAGCCACGTCCCTCCTTCTCGCCCTTCTGCACACACTCGAGCTTGTCCCCATCCCAGCTCACCGTGGTCATGCACTTGCGGTCGTCTATGCCCGTCAGATCCTCCTCA…
>LNC_000582
GTTCATTCCAAATATGATCATTCTTCCCTGATATCTCTGAGCTTACAACAGTTTTACACAGGAGTTCGGTACCATGAAAAAGGCCGGCCCTGACATGAACTTTTACAGTTTCTTCTGTGttaagtttatttcctttaaccAAGACAATTTGGAAAGGATTGTTATTTTCCCAAACATGAGAAATAATTCGAGTTTTCTTTGGTGGTAAAGGAAGAGGAAGGTTAGATGAATTTCGATTTATGGCAGCCTCTATGGCAACCATTTCCTGTTCATACAGCTTCTTGATCTTGCAACACTCCACAAGTATAAAATGGGGCAATGTTCTGTTCATCACACAGTTCCGGATATACTGGAACTGAATTAGCGAGTGATCACCAAACACAT
>LNC_000583
GAGAAAATGAACACCAAGGTATGGTGATAATATGACCTCTGCCAAAGGGTTTTTGTAGATGAAATGAATTTACAATTACTGCAAGACAACTATTTAGCTTCTTGCTGCCACCACTGAAGGGTAAATGATTTATTCCATTTCCTTTGAACGTCTGGATAAAAGAGGTAGATACAGCTGAGCTCTTTGTTTACAAGGCCCAAATTACAGAGGAAAGAGGTTTATACCTTAAGATACTGTATATCCTTGACTGAGGTGAGCTCAGGAAGCCCTGCAGTCAACATCAGTGCAAACAGCGTGATGAAGAGATTCCCATGCCGGCGTAAAATCAGATATGCATCCTCACAACACTGGCGGAACCTTAGGTTGATGCAAGCAAATCACAGGAGTATGAtatcagaa…
>LNC_000584
TGCGTTCTTCTTCTTCCTGTGTTAACCTATAGATATCCTTCTGCAAAGCAGCAATAGTCTCTTGTTGCTCCGTTCGTTTTTTCTTATAATGTTCACATTTTGCCTGTAAAGCTTTATGCTCCTTTTgaagttcttttattttattctgttgctGGCAAACCCTATTTACAGATTCATCCTCCATTTCACCAATTTTGGACTTCACACTCTCCATAATTTGTTCCAAGTCATTAGCTCGTTGTTCCTGATCTGCTGCTCGGCTTTGCTGTTGCTGAAGTTCATTTttAAGCTGTTTATTAGTTTCTATGAGCTCCTGGATCATATTCTGTTGACGTGATGTTTCCTCCatcattgtttttaaattctCCCTCATCGTCTGTGATGACTGTTTGTCAAAAA…
>LNC_000585
gaggaagagtacagCTATAacattttgacattaaaaaaaaattaagttttatgtTGGAGATGcctagctttaaaaaagaaatccttaaTATTTTATCAAACAATGCACATACTCTTAGTGATTAATCAGTGATATTTGGTAATCTACTAGAAACTAGACTTACTTATATATTCTGAATTAACATGAAGTTGCTGACAAAGTTTGACTTTCTCCAATTATAATTTCCCTTGGGAATAAGCTTATAGCAAAAATGCTAGAGTCCTGACTCAGACCCCAGAATCTACTTTTATCTTGAAAATATTTGATATTCTCTCCATCCCTAAGGTGTGAGATTATTTTTACAAATGCTATTCCAAACAGGAAAGGTAAATAACTTATGAAGTTTTGAAAATCTTTAAT…
>LNC_000586
CAAGGCTGCAAACTTTACGTGGAGGTGGGCGGAAAACCAGTAAGTAGGTTTTAAGTGCTCTAAAAGCTCGGAGGCAGCGGGACTTCCTAGTGTGTTATTTTCCACTTCTTGTCGGAAAAAAGATTTAGTCTTAAGAAGTTGCTTCTTGTTTCCATAATGATAGATACTTCTTGGCCAATCATGAGATAAGAATATGTCCATAGGCTGCTTCAGCTGTTTTAATTTGTAGACTTCAATATTTCTCACATGATATATACTCCTTATTGTAGCTGCATTATAAGGGGGGCAC
>LNC_000587
TTGGGGAATAATTCTCTATTAGTATACAGACTTTGTAGAGCTTTCAAACACTTCAGCCTGACTTCTCCTTGCCTGTCATGAAGAGTCCAGCCAACATATTTTAGGTAACTGTCATTCAAAAAGGCATCACTATACATTTTCATCCATACTCCAATTTCTTCAATACAAATGGCTCTAATTTCAGCAATAGCATCACGGTATCTATGAACAAATATACCCTTAAAAATAGAGTTCATCATATTTTCGATTTCATCCTGATTTTCTTGtagCTCTTTACGTTTTTGAAGTAGTAACTCCAACCTTTCATTGGCTCTCTTCCCaatcattttatttctctcaGCTTCATATTGTCTCTGTGTATTATCCTGATGAATACTGAGGTTTAAGGCAACATTCACC…
>LNC_000588
ATCACAGAGTAGCATGAAAGCCTGTTCCTTCACTGGAGTATTAACATTAGATAGGCACTGCTGGCAAACAGCCAGAAAGGACTTCACTGTTTTCCTCAATACCAACAAGTCCTCTTTGGAAGGAGAACCATCAGTAATTTTCACCAACTGCCAAAGAATCGAGTAATGGGAACACTGCAGTGCCTGTACGACTATCTGTTCTGGCATAGCTCCATGTTCAATTCCAGTCTTCAATAATCTGTAGCAATTACCAAATAGATCCCATTTTGTGAGATCATGAGCGTTGTGAAAAGAGGTTAACCGCTTTAACGTAGAAAGAACATTGTAAATATCATCATCATCAGCTTCTTCTCCCTCTTGTAATAGATCTTCCACAGAATGATTGAATCGATCTACAAA…
>LNC_000589
GTCATTTTTATGGAAGCAGTTCATGCATcacttacttaatttttttcataaccTGAAGCTCTCTTCTCTCTGAATAATCCTTAAAGATACACATTAATCTGTTCACAGTGGTTACCTTTAGAAAGACAGGGATTGAGAATTTAAGATTTTGCTTCACATTATCTCTGGAATAAGCAATGTATTACTAagggtgtatgtgtgtttcttcctttattccttttttgtttcGAAATACCAATGTTAAAAGAAATAATCAGAAGTTTGGCTCAAAAAGGATACTGATTCTCTTTTAAAACGTTCAAACAGGGCAGGATTTCTAAAATGGTGGAGTGTGGATAGTGGCATACCCTGTCCCCAGCAAAACCACCTTTTTGGTGGTAGATGTTGAGAGTGGGGGAT…
>LNC_000590
aaggaaggaaggagttttctcttcaaaaaaatttttagtgtCAATTTAGAtgtgtaaattattttttcatttttaaacagttttcctgaaatagtttatttttcttactatgttcagttgtgtctgactctgggaccccatggactgtatcccgctaGGCTCCTttgggaattcttcaggcaagaattctggagtgggttgccattctcccagtccagggattgaacccaggtggtcctgcaattgcaggcagactttttactgtctgagccactagggaagccttttCTTACTATACTACCTATCACCCTATCAGATTTTCAAACACACATTATACTAGTTGGTTACATTTTTCTCCCTGTCCCACACCTTCACcccagggtttcttttttttttttt…
>LNC_000591
GCTAGGAACCACAGCTGTCAACTTGTGACCATGAGGGCAGCTGGTCTCCGAGAAGAGAGGTATATGCTGAGAATGGCTGAGAGGAGAGAATGAAAGAACTTGGGACCTTGATTACACCATGGAACCACTGCATTAACCCATCAGACAACTACCTTACCTAGAAGCCTCTTGTTAGATGCAGTGATAGATTTTACCTGTTGTCTAGGAAGCCTCCTAACTAGGTGATGAGAAGCTGGGTAATCTACTCTGCACTTAACCACTGGATACGAATTCTGTTGCCACACAAACTGGAAGCCTGGTTTTCCCCATTTACTAACTGTCCAACCCTGAGAAAACTGTGTGGCTACCTTAGAGTCTTCCTCGCCAAGGTGTGCTACAGACAGATTTTAGAAACACAGA…
>LNC_000592
GGTCCCCGCTGCTGCAGCCACGAAGATAGATGGCACCGACTTGGCAGGCCTCAGGGAGCCTGGGGTGACCTTGCCAGGGTCTTTCCTGGAGCGCTGCTGAAGGACCTTGATCACGGCATCCTTCTCCAGGATCTGAGCATGGAGCACCTTTAACCTGCTTTCCATCTCCTGATGCCTGTGGCCCCCGGTGAGCAGGCCCTCGTTGAAGCTGCTGCTGGGCGAGGGCTGGGGCGAGTGCCGGATGAGAGTGGTGTCGCGCTGGGCGGCAGCCGTGGCGGCCGCATCCATGGCGAACTGCCTCATGGCACGTTCCTCCAAGTACTTCTGTTCCCACTTGGTCATGTCAGCTTCCAGCGCCAGCACCTGTTCCTCCTTCTCCCGCAACTGCTCCGACAGCCG…
>LNC_000593
CTTGAAGTAGGCACTATACAGGAGCTGGCAGAGCTGCAGGAGGCCATGGCACAGCACAAACACCTTAATGTTGCTGAAGATAGAGCGGGGATTGCAGCCGGCTCGGCCCGCAGAGGCGGCGCTACCCTGGCGCGCGCCGGGCTTGGACAGGAGCCCCATGGAGGCGGCAGCACGGGGCGGGAGGCCGGGCGAGCGGGGCCGGGGCGCCTGGGCTGCGGCGGGCGGCCAGCGGGTGGCGGGCGCCGTGTCGCTGGCCGGAG
>LNC_000594
GGGAGGCAATGACTGATGGAAGACTGGTGTTCTTGCAGAGAAATATGAGTAGAATCATTAAGGGGCTCCACATGAGTATAGTCACTGCAGAGCCCAACTTCGGACTTGGCAACttcaaCTACTGTTGGGTTATTAGTCTGATATTGAGAGAGTAGATCTTCATCAGCTTGCTCATGCTTTTCTTCAGGAGCAAAGTCATTCTTAGAGAAGCTGctgttcttcctttttaaaagggCTGTTTTACTTTCAGGTTGATCTGAAACTGGAATTTCCACTGGCTGGTAGTTAACACGGATGTATGGCTCTTCAGGAAGCATATAACCTTTACTAAAACACTCTAGCAACCATTTTGCTCCCACTACATGAGGCCTGTGGGCTGATTTATCCCAAAACTGCTTc…
>LNC_000595
CTTTTCTCTAGGGTGTGGAGCCACAGGTGGGTTGGCTAGGGGGAAGGCAATACTGGGGGCTTGAGGTGTAGGGATCAGGTGGCTGTCTTTCATTGGAGTTTCCAGTTCTTCAGAGATCGGGTGTTTTGGGGCTCCAGTCACACATACGTTCCTGGGATCACAAACAACCTGTTCAGCAATTTCTGAATCATGTAAAGGCTCCTGGAAAGGCGAATCCTCCAATTTTTTAACATCAACCTGAAGCTCAGAGTATTGTGTGGGACAACTAGGCCACTGCAGATTGCTGGCAAGTCTTGCTCTCTCCTCCCTGGCTGTAGGGTCATCCCAAATGATCTGCTCATTTTGGGAGGGCTCTGTGTTGATATCAGGTACTGTTTGACGAGACTGCCTCAGTGCCTC…
>LNC_000596
ccacCTTACACACATCAATATGGTTTAACGACAAGCTAGCTGAGGAGCTGCATTTTGTTATTTCAGGTAACTTTCTATTAGGATCAGTTAATATTTCAGTGATTAAAATTTCAGGTGTTGAAAACTAACTTCAAGCTTCATCATTACACTGAAGCTGAATTCTCCAGGTTCTTGTCTTTAAATTACAAATCCATCACAGTCATATTCaagttattaatttaaaaaacacttaatGTTTTGATAACTGAGTAAATATAATTACTGTACTCTGGGtcgtttgattttatttttttctgtaggaGCTTTCCTCTTTTGTGAGAATCCAGGCCCAGGTTCCTTTTTATTCTGAAGAAATGAAGCAGCCTCTGGTAGACAGTAATTTTCTACTTGAGGAGGGGA…
>LNC_000597
caaccactagaccttcagggaagtccctatttttatctttttttaagtagGCATTCTACATGAAAACATTTGAGTTGGTAGCATAATTAGTAAGATCAAAATATAGtcttaaaaactatatttaaacttAAACCTTTTGAAATAATCACCCCTCAAGTATAATTAATGACTTAAAGTCACTTTGAATAATGTAAGTTTtcactttttgtatatttttcaagTGCAAATTTTGTAGGAACAAACAAAAATGCATGTTATCCTTTtgctagtttttccttttttcaggcTTCTTCTAGGATATCaatcttagtttattttttaaagtttaaggcatttaaatttaatgtattatttatgaTGTGTTAAATTACTTATACCACTAAATAATCAAATTTTAAA…
>LNC_000598
GCCATGTCTGTGATGACCCCGTCAGTCAGGATCAGCAGGATGAAGTATTGCGACGCCTCCTTGGTGTTGGTCTCCTCTGATGCTGACTTGGCCACCTTCTGGATGATGGGAGCGATGTTGGTGGGGCCGTAGAGCTGGAGTTTGGGAAGGCAGCTCTGATAGGCTTCCACAACTCCTTGAATCCCTGCACATTCCGGGTTGTCTTCATTAAAGTTGATGGCGAAGTCATGAGAGACCGTGTACTCTGGGGGTATCCTGGCACCGAACCCAAAGGCTGGGAACATTTtg
>LNC_000599
AGGAATAGTATCTGAGAACTCAGTAAAAGTGTGTACAGTTCATGGAGCCAGTGTCCGGGAAGATTCATACATTTCTGATGAACATTTTGGCTTAATCCCTTTGCCATTGTAATAGTCCACGACTTGGTTTGGGACTTCAGCCAACACGCTCTTTGCTAGGGCAGCTGGAGATGcGTGTTTGAAGTTCCTGAAGGGCACGAACTGGACGATGTCACGGAGGACAGGCTCTCCCTTGGGTGATCTCAGAATCCCATCATCACCGTCCAGCATCTGCATGTCGCTGAAGTCTGCGTTGCCT
>LNC_000600
TTGTGATTTTATTATGTGTCAGGCCTTTAACTATAACATAAACATTTCTATAATTTAGATAAACAtctgaatttttctgtttttgaggctcaagaaatggttttcttttttctttaatctagaTAAGTTATCTAGTCTCCATATGAGTTGACACCATTCCACAACCACCCTTTCACAAAGACAGACAAATCTTTAGCAGAAGttaaatttataaacatttatgatAATTTGAGAAATAGACAGTAAAAGAGAACCATGTGGTTATGTGGTATGTTTTAACTAAGGAAAAACCCCCATAATTCCTGGTTATGTTACTGTTCTGGCTCATCAGAATTCACAGCATATGTGGGGTTCTCTCATGTCCAATGAAGTCAAGCAAATGTAATAGAAGGTGCTCCA…
>LNC_000601
AAGTAAAAATGTGTAGACCATAATGTCACACACTTCTTGTCACAAATCTGGTGCCATGGTGGCCAGCACACACGTGTGAGACTGACTTTCACGGCCCATGACAAGTATAGAAAATCGCGATTCTTCTAAGAATCTCAACTTGAAGTCCAAGAATAAACATGTTCAAGGACAGCTAATCTGTGGCtgtgtttcttttaaaacaaaaaaaaaaagtataactcAGACTTGCAACCTCCTAAATGAAAATTTGATTTTGAAAGTGCTGTAGTTGAATTCGTCTTCGTTTTCAGCTGAAAGGGTGAAGCACAATAGCCACAACTTTGTTACAGACTAAAATCCAACAGGTAATTCCAACACCacCTGCGACTCTCGTAGGAAATGCTACCAGGCGGTCCAGAG…
>LNC_000602
GAGAAGGACTATTcatgcaaagcaaaaaaaaaaaaaaaagtaagcaaagGCCACAAATGTCAGGCCCGTGAAGGTATGTGAGTGCTGTCTTCACATTTGATTTCATGTCGATATGATTAAGTAAATACATGTGTGGAGATCTAATCGCATCATGTCATACAATTCCCCAGTGAACCCTGGACATCCTGACAGAGGTGTGCTAGCTTCAGGCCAAAGCGTTTCGTTGAATTCAGTTTGTGGGGAGACAGATGAAATGGTGCTTCGTGGTTTGGGTTTCCTGGacaagtggaaaagcagagcatgACCAGGCTTAAGACTCTTCTTcctcgtctccttctccttcttcttctggtTCCTCTTCTTCTTCAGCTTCCTCTCCCTCTGCTTCCCCTTCTGCTC…
>LNC_000603
GCAGGGGCTGGACTCACAACTCACTGGGGCGCAGAGGAGGGTCAGGTGGGGGGCCGGGGTGCAGCAGCTGGTGGCACAGCAGGGGGGCTCGCAGCAGCTCTCTGGACAGTCATCCACCTGCCAGGAGGAGCCggtgcaggagtcacaggaccCGGGCAGGCAGATCCGGCTGCTGTAGCTCAGGTCGCTGGAGCAAGCAGACAGGTTAGAGAAGGCCATGGTGGAGGTGGTACGGCTAGAGGAGGTgtaagtgtgtgtgagtgtgtgagtgtgtgtgtgtgtgtgtgtgtg
>LNC_000604
GGGGCTCAGCTAAGACACCCAGTCAAGTGTCCACTGGGCTCACCAGCACCAATGATGCCAGTCTCCCTCCTTGTTAACTGGTCACTTCACTACCAGCTTATTTAGAACCTCAGTGAGGAAGCGAGGTGCTAACTTTGGAGGGACCCCATTCAGAGATTCTACTATGAGGTGCAATGAAGGGGGATGGAAACATCCCAGTTTTTTCAAGGCGGCTCCCAGAAATTTCAGTCTGTCTGTGTTGGCAGTGATCCCTGACAGCGTGTCAGATGGATCATCGAGCAGACAGTCTGCAAAGATTTAGAAAACAGGAGACTCAAAACCAGCCAGGTTGCTACCACCACTCCCAGTGCATGTCTCCAGTTTCTAAGTTCTGGACCCGCAGCCACAGACGCCTAACAG…
>LNC_000605
atttctcTGCAGTGGTTAGTTAAAATGTATACAACTCCTATATCTGATTCATCAAGAACTAGGTCTTATCAGAAGGCCCTGTACACTCAGACTCCACACTGGTGAACCAGAGAACACCAAGCTGACCGGGGCTCAGCACAGTGGAACCACGCAGAGGGAAGGCACCTCCGACTCTCTAATTGCGCGGATCTGTCCACTGAGCCATACTCTGTCGTTAGAGAGAAATCCCCGCACCAGATGTCTCTAAACACATGGAGACGGAACCATCAGAGGAGTGCTGCTAATTCACTGCTCGCTAGGATTCTACACGCCGGGTCTCGTGACTGCCGAGACGATTGCAGGCAAGAATGCAGACAGACACGGAAAGGGTAACCTTTAAACTGGGCTCTCAGTGGCGGG…
>LNC_000606
GGATGAACAAGTGCTGAGCCTCTGAGTTGTTAACAACATGGATGAGTTGGGAAATAGTGTTCGCTAGCTCCTCCTGCAGAAGTGGTTCATTCTGCACCCACATGCAATAGAACAGCCCTTTCCAGATTTTTAGAAGTTCTTCTTGGCTGAAACCTCCTGTCTCCTTCTGCGTCTTCACGCTGATGTACTGGCGCAGCTTCTTCACCGCCCGGTCCCGGATGCCCTTCTCGTGGGACGCCAGCCGCTGAGCGAACTGTATCTCGGCCGGCTGCATGGCGGGGGCCATCGTGTCCGTTGGAGCATCCCCCGCCACAGCCCGCCGCCACAGAGCGCCC
>LNC_000607
CTCTCGTCCCATTCCTGCATCCGCAGGGCCGTCAGGGCCTCGCGCAGGACCATCCGCATGAGCATGTAAAACTTGTCCAGGCGCAGTCTGTCAATGCCTGGCCACTCACGGTTCATGGTCTGCCAGAAGGTCTGAAGGAACAGGTGCTGTGCCTCTGTGGTCTGGAAAGCATGGACAAGCTGGGAAATGGTCCGGCCAAGTTCCTCCTGCAGCAGCGGCTTGTCCTGCATCCACATGCAATAAAATAGCCCTTTCCACACCTTCAGCAGCTCATCATGAGTGAAACCACCTTCGGCCCGCTGAGTTCTGGCGACGATGTATTTCCGGAGCTTCCTCACCGCCCGGTCCCGGGTCACCTGCTCGTTCCCCGCCAGCCGCTGCGCGAGCTGGATTTCGGGC…
>LNC_000608
TGCCAGGCCGCGCAACTGGACATCCCGTGAAACCACACCAGGGCAGGACCAACGTGCAGGCGCCACGTGGCACGTTTATTTATCGACACCTGTCGAGTGGCCAGTCTCCTGCCTAGGGAGGGTGTCTGTGGGGGCCTCCAGTCCCAGGGTTTGCCGGCCTGACCGAGGGACATGGGCACCAAGTGAGGGCCCGACCCCGAGTCCTGGCCTTGGCCACCTCTCCACACAGTAAGCTGGGGAGCAGTCAGTTTCTGGAGTCTTGGGGACCCGGCCCAACTGTCTTGTCCCCTCATTCTCCCGGGGGCCTGGGGGATGTCACTTCTGGCCCTCTGGGGTCCGCTTCCTTTTTGCCTTTGGCTCCTGGCAACCGGCCATCTTTGCTTTGGCCCCCACCCGAGG…
>LNC_000609
AAGGAGATAGACAGCTGTTCTTCAGAAGCTGGGGAGAATCCGATGGAGAAGCGGCAGTGCAGAGATGGgggaggctcctgtgtccacttCAGCTCCCAGACAAAGAACACGGCCTGCCTGCTGTGGATGCACTGTTCAGATTCCGTGTTCAGCGGTATTAGTCGCAGGTCAGTACTATCATGGGTGTCTACAAGACAACTATCTGACAGTTGAAAGTCAAGTTCTGACAAATTCTGGACACACACTTGAACATATttcCGTGTCCCGGACGACAGCAGGGAGTGCGTGGTCCTGAAGGGCACGCTGAATGTGAGCGCGATGACAGTGGAGTAGATGGACCATGGGCAATCGATGGACACTTTGTGGTCCGTGGTAGCCATGCCGTGGCCAGTCTTCTGC…
>LNC_000610
GTCATTTTCTATCCAGCTATCCGCGTCCAGCTGTGAGGACTGTGCAGAGTGGTGGGGGAGGTACTTGAATAGCCTGACGTCGGGGAGCGGCAGGTAGCCCGCAAAGAGCGGCATCACCTCCATGTGGACTCGGTGCATGGCCTGGGCCGTCACGGGCATGGAGATGACTCCGGAGCTCTTCCCGCACACTGCCCAGTTGCTGCTGTTGTCCACAACTTCATACATCAGCTTTGTTGAAAAATACTCGTCAGATTCCGTCAGGGCTTCATCCTTA
>LNC_000611
AGGCTGACCAGCAGCGCATCGCCCCCTTCATCAACAACGATGGCCAGGCGGCCGTCCGGGGACAGCCCCACACACTTGATGTTGTAGCGAGTGGCCAGGGGCAGGGTGTTGGACTTGTTGTTTTTCAAGTCGAACACAGTAACTctgtttcccacagggctgataACTGAATTCCCATCACAGGTAAAATTTAAGTTGCCACACCGATAGACTGTccccagcaaatttgaaaaCCTGTATGCGAACTTCATCCCGGCAGCCACACGTGTGTTG
>LNC_000612
CTCGATCTCCAAAACACAGGATCTGGTGATTCCAACGTGTGTAACACAGGTGTGTGGAGAAACAGGAGGGGAGAGAGTGTTTACTGCTGAGTGACATCAGAGGCGGCGCTAAAATGCTTATTTTGTGCCTCCCTGTATTTTATATGCATGACTTCAAACGTTTTCCTTCGCGTCCACCATGGTCTCTGCCTTTCTAACCAGCAGGAAGGTTTCTCCAAACGGTTCAGGAAAAGGGGAACCGGCCCTCCCGAGGGTGAGCCGCCCGGGGGCTTACGATGAGGCCTCGTGGAGCTCGGTTCCATCGTAGACCCCGCATCCAGACAGCACCACTGCAACCCTGGGCCCGGGGCGCGGGGCGGAGGCGTGGAGGGCCGCGCGCGAGGAGGGCGCCGGTCCGCC…
>LNC_000613
GATGAGATGATATTTTGGTCTCCTAACTATGAGATTTGTGAGCTTCaagaactttgccttccaaataCTACATAAGGTGCTCTGAGGCGAGCCCGACCTCAGCCTGGCGTCACCTCAACCTGCTGCTTgtgctgaagagctgactcgAGCTGAAGCCTGAGCCCGCAGAGCAAGTACCCAGCGCTCCTCAGAGGGTGGGCCCCACCGTCCACTCCCTCCTTGCTGGGGGAATATCTCACGTCAGCCTCCCGGCCCCGAGTGTGTGCGAAGTGCCCTCCTTACAAAGACGACGCCTACACGTTTAAGCAAAGAGTCAGCCCCTGCAGGGTCCCAAGCCAACGGGAGGGTGGCTGTGCGGGGAGCTGGGCGGGCCTATGCCGAGGCCTCAGCGGCCAGCAA…
>LNC_000614
ggctgtgtgtgtatgtccctgtgtgtgtctgtctctgtgtgtgtctgtgtgtggctgtgtgtccctgtgtgtgtctgtctctgtgtgtgtctgtgtgtggctgtgtgtccctgtgtgtgtctgtctctgtgtgtgtctgtgtgtggctgtgtgtccctgtgtgtgtctgtctctgtgtgtgtctgtgtgtggttgtgtgtctctgtgtgtgtctgtctctgtgtgtgtctgtgtgtgtgcacctgtatATCTCCTTATTGTTCCTCCATGTCCCTGTGTGCACGTCCTGGCGTGCACATGCGCTCACAGCAGGGAGGGTCACAGGCTCACCAGCTGGATGATGTTGGAGACGCTGAGCCAGTTGGCCTGCCTGATGTTCTCGCCTCCCTCCACGAGGCC…
>LNC_000615
CAGGATTCGGGGCCTCCCTGACCCCGGTCAGCCTGGGTTTTCTGATGCTCAGACCCCTCTTCTGCTCCCCATAGTGGGGCCCGCTGCCCTCAGACGGAGGGTGAGCCATGACTGTAAGACTCTACTAGTTCCCACACCAAGCCCACAATTCTGGGTGGGAGGTGATGTGTGTGGTGCCAGGACAGTGGCTGGCTGTGTCCTGCGGGGACAGTGCTCTCGGTCAAGGAGTGACCGGCAGGTGTGGCCAAAGAGCCTGCTGTCCACCCCTAACTCAGCCCATGCCCACCCGGTGTCATCTCCATGTGGACAGGAAAGGTGGAGGGGTTCACTG
>LNC_000616
CCGCGTCCGTTCCTCCTCGAGGAGCTGGAGCCTCTGCTGAGCGCTCATCCGGCTCAGCTCGGCGGGCCGGGGCCTGCTGGCTGCCCTGCGTCGGGTGGGGGGCCGCCGGCCGCCAGCCTCCAGCTCCAGCAGCTCGGGGAGGGCGTCCCTCAGGGGCTGCAGGTCGCCCACCACCACCGTGGCCCTCCGCCTCCGCTCCGCCTTGCGCTTCAGCTCCGCCAGCCTTATGGCTTCAATCTTCTGCAGCCACCGCTCACGCCTCAGCTTCAGCTTCTCCTTCTTGGGCAGAATAGTCTTGGCCTCAGCacCTCTCCTGACGGAAGTGACGCTCCTCGTCTCCACATCCAGCTTCTGCACCAAGGCACTGGGTTCTATCGTGGTCCCAGCAAACACATTAGC…
>LNC_000617
CTTGTTTCTGATTAAACGCCTCACTGTGCCCCAGGGGGTGCGGCCAGGCCTCTggtcctggggtggggtggggcaggataGCACCTTCGCTCTGGGGTTTGCGGTCTGGGCTTTGCCATCAAAGAGGAGTCGTGGTTTCTGCTGGCAGGCATGAGTGACAAGAGCCTCGTGAGGGGGGTCAGCTCTCCAGGGCTCACGCTCCTGTGCCAGTTCCCTGGGAGACCTGACTTTGGGGTGAGCGAGGGTTTCCTGAAGGACTCTAGGATCGGAGGGGAGCCAAGCTCtgggtggtggggcggggggtggtggggagggaaggcagCAACAGCTGATCCCAGAAAGGACAGAGAACCAGGTGCTGGGGCTCTGACTGGGGTGAGGGGACGTGGACAGGCAGCA…
>LNC_000618
AGTGGCACGGGTTCATTTGCACAAGACTACAACATTTGGGGGAAAGAAGCCTAATTCTCTGATCTGCTTCTGCCTTCAAACTGTCCTGATAGGTTGTTTTTTGGTAAAATCTATGACAGAAATCTGGCCTCATAAGACATGGAGTTGGAGGGAAGAGTATTTCGAGACTCTTCCTAGAAAATTGTGGGTATTCTTGATATGACTATAACCTAATGGAAGGTCATTTCTTAACGGtttgttgcatgtgggatctgaaaGCAAATCAGTGGATTTTTGTGCTTTATATTTTTGTGAAAGAATGAGAATGAAGAGGGGAAACATTGTCCTCAAAGCAAATTTGGCCTCACAGCCTCTCTGAAAGGACCCAGGATCCCCTAGTGTCCCCAGACCAGCTGAGAA…
>LNC_000619
atttttttccatttctgattGTAGCTTCTCCTTCAGCTCAGCTGCCTCCTCGCGGACCAGCTCCAGCTCCCGGCGTGCACGGCTCTGCAGCAGGGCCCGCTCCTGTGCGTGCCGCCCGGTGAGCTCAGCGTGCAGCTCGGCCAGTGCTGCCTCCTTCTCGCGCTGCAAGTGCGCCTGCGTCCGCTCCAGCCGTGCTGCGTGCATGTCACTCAGGCTCAGGCGCAGCacctccagctccagctcCTGAGCGGCTTCAGCGCCATCAGGGGTGTCGCTGCAGGTCGGGTTCTTGCCAATGTCCAGGCCGCCCAGGGGCCCACCGTCTCTGGGCGCAGCTACCGGACTCTCCTCCGCGACAGGCGCATTGACAGTCGTGCCCTTCCTCTTCGCCGGCGTTTT…
>LNC_000620
GGGACCCCCTGACCTTTGCATACAGTCCAGGAAAGAGCCAGGGTGCCCCGCTCACCCCATGGCACCTGTTCTTGCAGACAGGTGAGCGTGGCCTGGAAGAGGCACCTCCATGGGCAACACAGagcagacacagatgtacagTTCTTAGTAGAACAGACGTTTTTAGAAATATAGcagatattaaaattataaaatgaaatagattTTCATCACTGTTAATTGTGAAACAGTCAAAATTTCTTGTCATCACACCAGGGAGTCCACCTCACTCCAAAAGTGCCTCCTGCACACACACTGGAGGCTGGGCAGGGCCAGGCAGGTGGACACTCAGAGGCAGAGGCACCCCCTGCCCACAGCGCAGGCTCCGAGCTTGTCTACAGGGAGGGCTGGAACATGCca…
>LNC_000621
GGGGTACGCAGCGTGCAAGCAGCTTTGCCCGTttcttttcatatcctttttgAGTGATGTCACCTTCCgacagctccagctccagctcgGCCAGGCTCTCCCGCACCTCAGCGGGCAGCGGCACCGCCTCCAGCGGGCACCCGCGCTCGGCCATGGCCCCGCAGCAGGACTGCCGTCCGGCCGCCTCGCGCCGGGCGGGGTCGGGGCCGGGGTCGCGCCAGGCCCAGCCCAGGTGGCCGCGCGGGCGACAGCTACGTCGCTCCCCTCAGCCCCGCGACCCGCATCGGCCCTCGGGGAGCCAAGGCGGCGGGCAGGGGGGCGGCCCG
>LNC_000622
GTGGAAGATGCGGAGGATGAGGTGGACGAGCCCTGAATGGCCGGGTCGGGCCAGGGCTCGACGCTGGGGCGGCTCTGCAGCGGAGCGGAGGCCAGTCGCCCGGGGCGCTGTAAAGAGCCCTCATCTTCTGAGGCAGATGACGTGTCTGGGGGTGTGTAGGCCTCCACAGACGCGTGCGTGAGGACAGAGCGCCTCTTGGAT
>LNC_000623
CCCGCAGGGACCTCAAAGACGTTTTTGGTGATCCCAAGCAGCCCATAGTACGCTGTCGCCGTTGCACTGGAGTCCACACAGATCTCTCCAACTTCATCAGTTTTGCAGAGATGAGGGGTGCCCTCCACCTTCACAACACACACGTTGGCTCCAGGCATCACCTGGCCGACGTCCTGAACTGTGAGGACCGACAGCTTCTCCTCGGCGTCCA
>LNC_000624
TGCTGCTTCTTTGGACCTGAGCAGCCGCATGATGGCCTGTGTGGTGAGCACGCACGCAGACTTGCTGACCTCCACAATCATCTTGACAGTAGGAAGTGTGGTGGCAAGGTTCTGGGGGTGTGGGGGCCGCACGGTGACGGGCACGCAGCCGCAGTACAGGCAGCCATAAAAGGCGGCAATGAGGTCCACCCCTGGAGGGTAGACCAGGGCCACATGGGCCCCGG
>LNC_000625
gccatttccttctccaatgcatgaaagtgaaaagtgaaagtgaagtcgctcagtcgtgtccgactcttagcgaccccatggactgcggcccaccaggctcctccgcccatgggattttccaggcaagagtccatggggtcgcaaagagtcagacacgacttcactttcactttctttggtgCTTCAAATGGTAAAGGattcgcctgtaatgcaggagacttgggtttgattcctgagtagggaagatgggtatagaatggctacccactccagtattcttacctggagaattccaaggacagaggaacctggtgggttacagtccatggggtcacaaagagtcgtacctGACGGAGAAAATaacactaactaactaactaactaactatagCCAATTAa…
>LNC_000626
gtgtgtgtgtgtgtgtatacatcttccatctttattcattcatttgatgaTGGATACTTAgcttgcttctgtatcttggccattgtaaataatgcttctgtgaacatggagcgcatgtatctctttgaattagcctttttgttttctttgtatgtAAATGTAGAGGtgcaactgctggatcatatggtaattctgcttttagttttttctgtaacctccatactgttttccacagtcgTTGCATCAACGtaaattcccaccagcagtgtcctggggttcctttttctccacatcctaacCAGCATCTGtgatctttttgatgatagccattctgacaagtttGAGGTGATACCTTGTTGagattttgatgtgcatttctctgatgattagcaatgttga…
GCATTCTGGAAGGAGTGCCCCTTCTACAGGGCTTGGACAACCACCATGGACCCCAACCACTACTATGATTCAAGAAAGCACACTACTGCTTTGCCCTGTACCTCAGATCTCCTTCTCCCAAGAAGGATGTAGCTTTGTCCAGAAAATCTTTAATTGTTTTAATTACCTTTCTGATTGTAACTTGACCCTTTCAGAGATTGATGTCAAGATagagaaatgataacaatattcaaaaatattttacttaaaattcttGTCAATTATGTGGTTGTTTGGTATTCATTTAAGGTGAAGAACTAGACATAAATCTAAAACTCTAGACTGTAGAGTAACGCTGTCCAGTGGAATTTCTGCCATGATGAGCACTTTCTACAATCTACTCTCTCCCTTGTGGTAGCC…
>LNC_000627
GGGAAAACAGCTTTTATTGTGAAGGTCCACGGGCTGAAAGATGCTGGGGAAATGGAAAGCTGTGAGAAACACGTTTAGGAATTTTGGAACTTTCTTTGAATCCATTCTTGAGAAGAGTAAAGGTCCCAAGCGCCTGGGGCCACCACCAATCTGGCACCAGAAAGTCACCCTCTCAGCTTGATGTTTTGCAGACCACCTGCCTACTAGGAATATGTGAAACCCATGTGCAGTTGGGAACTGAAGAACAACCGAAGGGAAAGTATCTTGGGAAAAGAACTGATATTTACAGAGCATCTGCCACAGGCCACTGTTAGAAAACGGAATCCTCACCCAGTGCTTTGAAGGAGATGCTTTTCTTCTTGCAGACTGAGTCTTCGGTGGTTAGTAAACCCGTCCACC…
>LNC_000628
TTTGGTTATTCAGCACCGCAGCCCTTCTCAGCCTGCCTGGCACCTCCTAGAAGCCATCACAGCCTGATGATGTGGCCTCCCTACTCGATCACCACGCACACAACCTCCCCGTGAGGGAAGGCGCAGTTTCTGAGACACCTTCACAGaaatgaaagtcGTTCAGCCGCGTCTGACTCATTAGGACCCCAcggcatgggattctccagaccagaatactggagaggggagcctttccctctccaaggggatcttcccaacccagggatcgaacccag
>LNC_000629
CAAGAATGAAGGAAGAAATAGATTCCAGAAAGTTGTGGGGCGAAGAGTGGTCAGGATTTGGTAACTGGATTGGGAAGCTGGGGAGAAGGAGACAGAGCAGAAGAAAATTCTCAAGTCTCTGCGTCTCTGGATGAACAGAGAATGTGGCAAAGAATTCAGCTTAAAGGACCAATGAAGACGCTGACTAACCCAGTCCcccttcaaaacaaaacaagcaaaacaaaacatttctgtAAAAGGggcacttcatgtgaagagccgactcatggaaaagaccctgatgctgaggaagattgaaggtgggaggagaaggcggcaacagaggatgag
>LNC_000630
GGCATTTCAAAGGTGTGATAATGTGTACACAGTATTTGTGTCCACACTTGAATGCATAGAATACAGCAAAGAATACAGTTCTTCAGTCTGTTACCTATCATACCTATAACAAAACTGTTTACATTTTGAAAGCTGTACAACCAAAAGACTGAGCAAATACTTTTCATTATCTCAAAGACACTTTAAGTACTACTGATTTCACTCATTTGTTCCACAACTTGTCCTAAGATCTCATCAACTACATCAACATCGTAATTCACTTGCTGAAGATCGAGATCAGGTACAATCATGGCCAGGAGCTGTCCTACGTTAACTCGAAGAGATCGAAGTTTGAGGCTTTCCCCATCAGTGTAATTTACAGACTCCTCGATGTTACTTGAAGTTGATACATCAGCTCCT…
>LNC_000631
CGGCGAACACCAGGCGGTACGGCAGGCTTATCAGCTCCATGCCCGGTTCTGCTTCTGGCACTGGCCTCAGCTCGAAGTAGACGGGGCAGCAGCGGACAGCAAGCGTCGCCTTCGCGGGACACGGGAGGTGGGCAATGGGCCTTTTAAGATTTTTCCTGGAGAATACGTAAGTCGTGTTCGTTACATTTTCACCGGATTCCACGCACCCAgCTGGTGTGAGAAGCAAAGATCCATCAGGAGTGAAACTCAGTCTACGGAAGAACGACTTCATGCTATCATCGTGGAACATCCGATAACTTC
>LNC_000632
aacatACCTGAACTTCTCTAATTCATTGTTTCGAGCTTTTTGTTTCCCTTTATATTTTGGAGGCTGACTTGATGGTGGTACAAATTCAGGATGACAGTCACAATCATCTACTTTCAGAGCTTCATCTACCACCTTTGGATTCTGATTACCACCGTTTGCCATTTCGTGGttagtttttctgaaatttttttcagtttccacAAAGTTAAGTGAAGTACTAAATGCAGGTGCTGATAAACTAGGTATGTAGGCCCTGCTTTCACAGAAGGCTTTGACTGGATTACTAGCTGGTGTTCGACCTTGCAGGTCTTCTATCTGTTTTTGTAACTTTACATGCTGCTGAATTAGATCCTTGATTCCCTCAGGGTCATTTTTACAGAGTTTTTGAGCTTTTATGTT…
>LNC_000633
CATCAGCTCAAGCTGCTGTAATTTCTTCAAACTTATCTCACAAGCATGAGAACCGCTGGTCCTTACACAGGAGTGCATCCGTGTTATTATGGAGCTCTGCTGACGTTGAAACAGAAGTGGCCAGAAGATGTGGACTTTAATGGCATCACAGTAATCTTGCAGGACAGAAACAGGTTTACTACACCACATAGTGCAGATGTCaaattCTAAGTTTCCCTCAGTTTGGGTATAATCTTTATACTGTCTAccCACTCCATCACAGTAAAGCTGAGTTACACGAACATAATCACTGGACATAAACTCAGGGGCAAAGACACAATCGTCCATGTAAGGGCAATCTTCTAACAAGGCATAATCTGCTACTGAAAAACTTCCCTGGGCAAAATCGGCCATGGTACA…
>LNC_000634
GTACTGCTTTATGCACTGCAGAATTCTGTCATCAAGGAACTGGCAACTTTGGACACGGTTGATAGTTTCTCTCTGCTCTTCAGTTTTTGGTGGGTTACTTTCCCTTAGGTCCTCTTCCAGTCTTTCTTGTGCTaatttttttgcttcctttttttggAGCTTTCGTTTCaattttttgtcttctttcagcCTCAACTTCTCTAGGCTAGAACATTTCTGTTTCAGAATAGGTCTTGGAGGAAGCTTTTCTTTAATGACCTTGTGTTCAAATTCACATTTAACTTGACCACCACTGCTGAAGATGATAATCTTTGAAATGATTCCTTTACAATCAGGAGTAAGACAAATTCCTTGCAGAAAATCCTTGTCAATTTTATCATTGAAGGTTGTTGTTTTTAA…
>LNC_000635
CAACTACAGAAGGAAGGGGTTACACGTGATTTTATCAGCCACCACTTGGCTATTACTGTATATCTAGTCAGAGTTGGGAAATTACTTACTCTCAGCTGTATTAAAGAGTTCCATTTATTAGCACTGCGACACAGAGTGCAAAGAAGCTTCAGGTGTCTGCTTTTGATACCAAAGGGAGTACACTGCTAGTCTTCCAACTCAACAAGCAGCGTATCTCCAGCGCAGGCTGTAGCTGCCGAGAATAGCAGGCGGGCCTCCTCCAGCAGGGCAGCTACTACTCCTCTGACAGGAGGTCGTGACCCAGGCAGGCTGGGCAGGTGCGCTGGCTCTTCAGCCACTGCTTGAAGCACCCTTTGTGAAGCCTGTGCCCACACTGCAGCTCACGCGCGTGTTTGGACT…
>LNC_000636
GGGAGAATTAGCAGATGCATGCTGAGGCTTCATGTCCTCAGAAGCTGGTGCTAAAGGTAAGTCAGACACTGGTTTGGACTTTACATCTGGTTTAAATTCCCTAGCAGCTGGATTCAGTGGTAGTTTAACTCGTAAATACTCTCCTGTTTTTGAAATTTCTTCTACTTTTGTcttaatgtttttcttctttctctttttcttgagcCGTAATGCAACTTTCTTCAATGCAATACAGTTGTCAATCACAACAAAACGAGGACATCCCAGGAGAAACGCTTTCAAACCTCCTGCTTTTTCTAGTATCTGTCGCGTTTCTTCTGGGAAGAACTCATATTCTTCAGAAAACATCTTGTTACTCATGTCCAAGGGACCATGTTCCTCCAACAACTGAGAGAAATA…
>LNC_000637
GGGAAGATGAGCTGATCACCCAGGTTCGCCTAGAAGTGCCTTccagaagcagaaacagacacaggCTGTTTGAGGACCAGTTTCCGACCGACCGCTCCGTTTCCGTTTCCTTACGGTTGGAGAAATGGAGCCTGTGGGCACTCGCTGTGTGTTCCAGTGGAGTTTCCCTGGAGAGCGGCACAAGACGCCGTATCCTCTGTGCTCTGTGCCTCTGCGCGCTGGAGGCTCAGAGGGGCTCCTCAGCACACCCCGAGTTCCCACCCCACACCCCTCTATCTCCTTGGGACCATTGCCTCTTGTAGTTGAGATCCATCCGGTTACAACCACAGCCCTGGATGCCAGTCTGCAGCTCAGAGCCCCTTCAGCACACACACCGGAGAGTCACAAATCCGGGGTGTC…
>LNC_000638
CTCCAAACTTGAGataaagagatgaaaatgtaGAGTGTTTGGGTGTGTCTGATCGTAACCAGTAACCTGGAAATAATTCAGGACAGCAgatAGATGCTATTTCTTCTGGAAGAAGTATTGGGATACTTCACAGCTGGAATCACCGTGGACTCCTTTTCTGGAAAGACATCTCTGTGGGCTCTAGCGTTGGCAGTGACCATTCCTCTGGTGCTCACATCATTGGAGCAACCATACCCCCCAGGGAGACAGTCCAATACCCC
>LNC_000639
AGGGAGTCCACTCTCATGATGCATGGGGTGTGATTGGAAGGGGGCTCACTGGGCTCCAGGTCCCCGTGGATAAAGGCAATGGCATAGTAGATCACCCCGAACAGGAACCAGGTCATCACGAACGTGGCGGCAAACAGGGTGAGCTTGTATCTCCACTTCATGTCGATGACGGTGGTCCACAAGTCTTGGAGGTAGAGCAAGTATATGCCGTCCACTTTGTCGATTCTCACGTTGCTGTGCCCGCTCTTGGACATGACTCGGGGTCTGCTGGCCTTGAGGCCAGGGCCAGCGGTGTGCTTCACCAGGGGCGTGCTGGCCATGCTGATGTGAATCGGGTCCACGATCCAGCTCACGGGACCACCTGGGTGCTCACGCGGCCAGCCGGCGGGTCAGATGGCG…
>LNC_000640
CTTGAGTGTCCCTCTGTAACTGCTGGCCACAGGGGCCACCTGGTCCATGTTCTTGATTCCAAAATCATTCATCGCGCCGCTTCGGGCAGGGCCGCCCGGGGCTCGAAGCCCGGGCTTCCTCGGTGCGCGCCGGCGAGAGCGCGGGCGCGGGCGCGCCAAGTAGGGTGCTCGGGGAGGCCGGGGGCGGCGGACGGGCTCGGGGCGCTCGGGGAGGCCGGGGCGGACCGGGGACGGCGGGTGGGCTCTGGGAGATCCGGGAGGCCTCGGCGGGCCAGGGCCGGCGGGCCGGCTCGGGGCGATCGGGGCGATCCGGGCTGTGGCTGCACCGCGCTCACCGCCGCCGCCGGAGGAAGTAACCGGCCGGTCCCCTCCGCCGCGCG
>LNC_000641
GAAGACTCTTACAAGGAGGAATTGATGTAAACAAAATACTTTattatttgagaaagaaaaggccAGATTACAAAACTGTGATATAGAAGTCCTGTTTATTATCATGCCAAAGGTTTACCATGGATTTGATTTTCCATGACTCTTGGGTTGAGCCATGTAAAATTGCCAACTCTagataaaaacagacaaatactGGCAAATTCATGCGGTCAAAGCCCAAATAAAACGAGCGAGCGGATGGCCGATTTCTTTCAGCAGCAAGATGTTCCCAGCCGCATGTCTGTTGATGTTATAAACAGCTGTCCAGCAGATAAACAGGTCTTGCTTGAGAAGAACATCCTGTGCTTAGCCATAGTGCAAAGAGTCTTATCTGGGTACTAGACTCAGTGGTCCCCCTTC…
>LNC_000642
CTGCGATCTTCAATTTTACTCAGCACCTGCTCAGGGAAAAACTGCCCATTTCTATAGGCCAAAAGTTGAGAGAGATCAAACAGAGGCACGCCTTCTGTAAAAAGCTCAGCGATCACACAACCTGCTGAAAAGATATCCATTGCTCGCTTCAATTCTCCTCTTGTTCTCTGATTGCTGTTTAAGTCTACAAGTGGAGTCGAAGGATCTCTCATATATTCTAACTCTGTGGCAAACAATC
>LNC_000643
TTTGGTTTTAACAAGATCAACTTGTCTCCCAGTTATACCTAAGGCTGCCAAATCAATTACACCTTTCTGACTACTGTCATGGAGATGACTCTGATCCACTATATTGGCCTTTGCTTTGTTAGATTTCATCATGAAGTCTTTCAGAGCCAAAAGcttgtcttcctcttcctctgtcattccCTGTGACAGCAACTTCTTCAGCAGCTGTGCTATGGCAGGATCCTCAGGTGGAGGGCAGTCAGGAAGAGACCCGTTTCGCTTCTTCTGACGCATGTGAAGATGTCTGAACAAGCTAGTGATATCTTTCGACCTCAAAGCATAATCAAATATAGAACGACTTACTGGCTCTTTTAAAACACTGAGTAGAACAAGTTTTCTTTCAAtCTGTATTATTGGTTG…
>LNC_000644
GTGGATGTCCACAGCAAAGGAGGTGATGAGGCCTGCCTTGAGATCGTGCCTCAGCGTCCAGGCATTGCTGGAGGAGCGGAGGTCCCAGCCCACCAGAGCGCCGTTCACAGTGGCGTAGGCCAGCACAGACTGCGCCCCGGAGCTGAAGTGATGCAGGTCCACCACGCAGCCGTCCTCCTTCTGGTCTAGGACTCTGCTCTGCAGAGGATGAATCTTGGGAGACTTGGGCAGCTTAGAGGCCTCAATCGCAAGAAGCTGGACGGCACCGTTATCAGACGCTATGGCTAAGTAGTGGGAACCCTGGCAGAATGTGAGCGTCTTGACACGGCCCCCAATTCGGCTATACGTGAGGATAGACCTGGTGGTGGTGGTCTTCCCCTCCATCTTCTGACTGTTCCA…
>LNC_000645
GCTTGTGTCACGAGGAAATGGGCACGCTCTAAGTCCAACTGATGTTTTGATTTCAAAGGATCCGCACTCTTTGACTGAACTGCTGAATGTAAGGCCTGCACTCTTTCCAGATACtcgtttattttttcttgaatatGTTCCAGGCTTGATCCTGCCATCTCAGCATAAATTAAAGCTTGTGCAgcttccTTGTAGTAAAACACGGCCTCCGCGTAGCGGCCCTCCTGGTCGCGCTGCACCGCCAGCCGCGCGAACTGTACCGCGTCCCGCTCCAGCGCCGCCGAGTCCATGGCCACCCCGCGCCGGAACCCTCCTCGCGTCGCCGACCGCCGCTCGCCCAGGGGCCGCGAGAGGTCCCGGGTCGCGCAGAAGGCGAGCCGGAGCGCACTTCTGCCTCCT…
>LNC_000646
GTCTGAATGCATGGCGATCCTTTCTGGTATCCACCCAGTCAGGGCATGAAGATCAATGTTTGAATTGGATCCTGGGAAATCATATCCTCCCATGACCTTCATGTATGCCTTTTCTATGAGGGAAACCCATAATTCACTTTTGTTGTTAGAATAGGAACAGAGCAATTCTCCTTTGTGATCAACAGGTAACTGGTCATCAATTATCACCTTTCTGGGGACACCATTGAGGTGGAGTTTTACCATATACTTTCCACAAGGATTGTACTCTGGCTCACCATCCTTATTCTGAGGGTAAATTATGCTTTAGTAAGGGAAAGAAATGGTGAAATACCAACATTAATATTCAATATAAACTATGcagaatattaattttatttagacATATGCTATTGTCTTAGT…
>LNC_000647
GAAGGCAGAGGGCACTCGCGTCTCTTCCTCACCTTTCAGCACCACCTTAGGCCAGGCTGCGGCCTGTGAGAGTGTGGGggctggcctgccaggctctgaagCTAACATATACTTTCCAAGCGGTCAGCCACTCCTCACATCTCTAGACTCCTGCGAAACAGAGAGTGCGAATTTCCTTGTTGTATTGCCTGCATTTAAATTGCTGGATTTTAACTCCAATCTGTAGAGCTCTGTGCCAGTTGGACCACACATGCCGTCACTCTGATCAAGCCAGGAGCCCCCAGCTTGCCACCTCTGACAGGTCAGCCCACTGTCCTCAGGGGCAAATGGGACAACCCAGAGGCTGCG
>LNC_000648
GTCTTTTTAGGTAAGGAGATAACAGCAAGGAGAATTATTGTAAAGCTCTGTACTTGTGAAAAATGGGGGGAAAAGGGCATGATAGGTTGGAGTCAAAATACTTGCTGCCCCCAAAGATGAATCTCATTGGCTTAATTCAACAAACGTTTGCTTCTTGCTCTTGGAGAGTTTAGGTGGTCCTGTTTCATATTGCAGTTCCCCTTAAAGGACAGTAGGGAACCTCTTACTTGCTCTTACTCCCTCCTGCTGGAGCAGGGGACCCAACAAagtcttgcctgaatttcttgtctgat
>LNC_000649
GGGCTATGGAGCAGCATGTACCGCATGCGCCGTGACGCATTTCTGTCTTCACTGTGTTGTCGTTTCAATTAAGGCTGAGATCATCCGACGAATAGGTGGGGGTGGTCCGGGGAGGGTCAGACGGGCTGATGGTCTCCTTGGCAGCCTGGCATATTCAGATCATCCGACGAATAGGTGGGGTGGTCCGGGGAGGGTCAGACAGGCTGATGGTCTCCTTGGCAGCCTGGCATATTCTTCAAACCAATTTACAAGGCTGTTTTAATTACCTTGGCAATTCTCCTTGAAACCCTCTCCAAGTCCATCACATTAAAGTCTTCTCATCAGCAACAACCCAAATTATCAGTGATTGAAATGTCGTAAACCTCCCAGTTCTCTGCTGGGCTCCTCATATGGATGAAC…
>LNC_000650
CAGGGACAGAGAGaaggatcagggtctttctcaaTCCCTTTATTCAAAGCTAATTAcctacagggaattccctggtggcccagtggttaggctCTGCACTTTTTGCTGCCGAGGgctcgggttcaattcctggtccgggaactgaGATTCCGAAAGCCATGCTCCTGGCCCAAAACAAGCAAAACCATTTAAGTGCTCGAACACTGGCTTCACATGGtcgcttGGAATCGTGTGAGGCATCAGAAACGCTCTTCTGCTGGTGCTCAAGTTCAGCTTGTGAAAGTGATGCTTTGGCTGAGAAGCTCAGAATGAGTTAGGACTGAGtgacaaggagagagagagtcaTTCAGAGTGGAGGGGAATGCATGAACAGACCTGAGGTGTGCAGAGTATGGCCGt…
>LNC_000651
GGGGGCGTCCAGCGCAGCTCCACCTTGGCGCCCATGCCCACAGCCGTGAGATAGTGCGGGGCGGACGGGGGGCGCGTGCAGGGCAGGGACAGCGGGTCCTGCGGGGCCCGGAAGTAGCCGTCCTCACACTCGCAGGTGGTGGCACCCTCGGAGGATGGCAGGGTGTGTGCGGGGCACTCCAGACACGGGCTCTCGGATGCCTCGGGCTTGAAGAACCCCG
>LNC_000652
GGCGCTTCTTAAATCTCAGCTGTTATTGTGGTTACATGTGGTTCAGCCAGAGGAAGCAGCGTCTGTGGCtgaggggaaggggcaggagGCTCTGTATGCTGGGTGTGCCACCAGAAGATGCTGTCCCAGAGGGCAGGGAAGTGTGTGGGGAACAGCGTCTGACGCGCAGTTGGCTGAGCTCGTGAACCGAGGGGTGAAGGCAGGTGTCGGCAGGTGCGTGAGAGGCCTAGCGGTGTTGTTGGGGCCTCGTGCGGGGTGTGTACATCTCCTTGAACCCTCATGCCAGCTGCAGGCAGGCAGGCCCTGCTGGCTGGCCGCTGAGTGCCTGGAGGCCGTGCTCAGCTCGGGACTGAGAGCCTAGAGCTGTGTCTCATCTGTGACACAGGACAGCAGCAGAAG…
>LNC_000653
CCCTCCTCAGCCCGGCCTCTGCACCTACTGCCGCCGGAACCCCGCCCCCCTCGCCGCTCCGCGGCAGAGCCCCGCCTACAGCAGGCGCTGGTAGGTGCGCTCCTGGTAGGCCTGGTTGGTGACGTAGGGCAGGTAGACGCGACGGAAGGCCGGACAGTGCTGCAGGACCACGTCGCACACGCTGAAGCGGAGGACATCCGCCTCCAGCCGCTGCTCCAGGTCCTGCAGGAACCTCTCGCTGGTGCCCTTGACCTCGGGCAGTTTGGAGAACAGCCACTGCTTGTCCTGTGTCCCCAGGCACTCACTCAGCTCGGCCGAGCCTAAGAAGTGGCCCACGGCCACCGACAGACTGTGGATGTAGGAGGCCTCGGATGTGATCAGCTCAAACTTGGCCTCCTG…
>LNC_000654
TGAGATCCCAGGCGcccggagcagctaagcctgagcgccgcaactgctgagcccgcgcGCCGCAGCGGAGACTCAACGCAGACAGGCAGAcgactaaaaatttaaaaataaagttagaaagGATTATGATtcgctgaaggctcagatgatggttaacgTTAAAGAAAATGCTATTGGCCACCTGGCCCTGGTCTccggcccctgcccctgcctgcctgcGCTTACTCTCCGAGGAGCCCTTCTCTCTCCGCCAGCTCACTCAGGGGTCATCCTCACTGCCGCTGAGGATGCCAGGGACGGCGATGAgggggctgctgctgccgccgctgctgaCCGTCGCTGCTGCAGAGGACACGGACCTTTATAGAGCAGTTCAGCTTGGCGgcctccccttcctgc…
>LNC_000655
CGGGGCTCTGGGGGGCCTGGAGTCGGGGCTGCGGCGGGGCACGCTGGGAAGCACTTGTGTGTCCTTCCTCTTGTTCCACTAAAAGAGAAATGCAGGAGCCGAAACAGAGCAAACAATGACGccgtttatttaaaatgtttactccaagaaatatatatataaaaaaggacAATTAGGGCACTAAACCAGGCACCTTCAACGAACCACCACCTCCCCCTGGGCTCTCCCCTCACGCCCAGGCTCCTCGTCCAGCCTCCTTCCAGAGCTGGGAGACGGGTCTGGGGCCACGGCCACACCCCGGGCCGAGCTGTCTCCCAGTTCCCTGTTCTAAAGGGTTTTCCCGGTTAGAAGTTCATTTTACAATTCTGAGCTCCAAGCAGTGACTGGGAGAGAACAGGG…
>LNC_000656
CTTCGGGTACATGGTGGACTCCCGGGACGTGTTGGTGGCCCCCCAGAAAAACAGACCACCTACTTCACTGACAGCGAAGGAGCAGGTGTAGCCGGCGTAGATCTGGGACGCCCCGCGCCCCGGGAAGTCGAACAGCTTCACCAGGCGGGGGACCATCTCGTCCTTCTGCTCGGCGTGGCCCAGCCGGCCGTAGCCACCGAAGCCCCAGGAGAAGACCCGCTTCTGGGAGTCCAGGACCAGCGTGTGGTTAGCGCCACAGGCCACGTCCCGCACCACCACATTCGGGACAGGCAAGATCTGGCCGTCTTTTGTCTTCTCGATGAAGATGGCTACCCGCCGGGGCACTAGCTCGCAGTCATACTCTATCCGCTGCGCGCGGGCAATAAACTTGCCGTCCGA…
>LNC_000657
GCTGCCCTTTGCACTTAGACCCTTCAAGTttGACGCGCTCCTTGGTATGCTCGGGCTCGGTGATGACCGCGGCCGCGCCGCCGGCCTTGGTCGCCGCGGGCCGCGCCGCGCGCTTTCCCCCGCCGGGGGCCCCGTCGAGCTCCAGGCCGTCCTCGTCGCCGCTGCTGCccccgccgctgctgctgctgcagcgcTCCGGCCGCTCGCGCTTCCTGCCGGCCGGGCCGCCGCGCTTCCTGGGCCCCGCACGGGCCGTGCCGTTGCCCGAGCTCGGCTCCTCCCAGGCCGCCGCCGCCTTCTTCCTGGGCATGGTCGCGCTGGAGGAGACACGGGGCAGCGGCGCACAATGGACGGGTTATAAACCGCGCGGGGGGAGGGGAGCCAGCCGAGCCCGCGGCC…
>LNC_000658
gtcgcgggcttagttgctccacggcaggtgggatcttcccagatgacggatcaagcccatgtcccctgcgttgccaagtggattcttaatcactagaccaccagggaagcccccctcctTCACTTTCTTAAATTCCTCCTCTTCCTGATGCATAATGagttatgtgctcagtcatgttcggctctctgtgaccccagggactgggaCCATGACCCCACCAGGACTgtgaccccgccaggctcctctgtccgtgggattctccagGGCTCTCACTTGGGCCCCGACCAGGCATAGAATttaggccccagcagtgaaagcgccaagGCCTAACCACGGGCCCGCCGGGAACGCCTCACTTAGGCTCAGAGGCCGGAACCAGAAGGGCTGACTTTGGAATGG…
>LNC_000659
gggaggaggagtgcCGTGTGGAAGGTTTATAATTGCAGACGGGGCTGCGCAGGGACGATCTCGCTGGGAAGGAGACGTCCTGGCTATGGAGCTGGCCAGGAAACAGGAGGATGCCTGTGGGAAGACACTGGGGAAAGGGGACAGGAGGCACCAAGGTCCTGAGgcaagaagactggagtgggtagctgttcccttctccaggggatcttcccgacccagggatccagcccgacttcctgcattgcaggcggattctcaccCGTGTGAGCCTCCAGGGACGCCCGGGAGATGCAGGATTTCCCTGAATCCTCATCGCAACATCATCGTCCCGGTTTatggatgagaagactgaggctccaGGAGGTGGAGTGACTTGCTGAAGATCCACATGTGCAGAAC…
>LNC_000660
GAAGGAGACGTCCTGGCTATGGAGCTGGCCAGGAAACAGGAGGATGCCTGTGGGAAGACACTGGGGAAAGGGGACAGGAGGCACCAAGGTCCTGAGgGCAGGCTGGCGGAGCGACATCCTTGTCCAGATGTGGGGGAAAGCCCAGTCTAGAGCAGCTGACCTGGCTTTGCACCCTGGCGCCAGTGCGCTATGTGGCGCTGAGCAAGCGGCTCCAACGCTCTGGGTCTGTTTCCTCCCAGTGAGGCTGGGGGACTGAAAATGGCGTGCATGTGTTGTGTGCGTTTGCTTTGCTCTCGCTGTTGTTATTATGTTAGAAGCCACATGGCCTCCTGTGCAATCTTCAGTTAAAGAGGACGAGGTCATGTTCCCCAGGCCAGCGCCTGGACCTCCAGCGGTGTC…
>LNC_000661
CGCGTCCCCGGGGGGCCGCCCGCGCGTGTCCGGGCGTGTCTCCGCGCGGCTCCGTGCCTCTGGGCCGGCTCCGGGCGCCGCGGCTTCTGTCTGAGTGTGGGGGTCAGCCCTGGGTCCTGCGCTGCCGGCACCCCCGAGCGGGCTCCCCGTGGCCGGCGTGGCCTTTGTGCATCAGCGCGTGCGTGTGGGCGTGCGTGTGTCTGGgtgagcctgtgtgtgtctgtgtgcctgtgcgggtgtctgtgtgtgagcgtgtgtgtctatgtgtgtgtgtgtctgtgtgtgtgagcatgtgtgtgtctatgtgcctgtgtgtgttctctgtgtgtgagcgtgtgtgtctctgtgcctgtgtgtgtctctgtatgtgtctatgtgtctgtgtatgttttttgtgtg…
>LNC_000662
GTCGCAGGCAGAGCACGGGCTGCAGGCCTGGGCTCCGGCAGGCCGCCAGGCACTGGGTGCCCGTGTCCACGCTGCTGTAAAGCAGGACGCTGCCGTCCTGGAGCCCAAGGCAGATGGTGGGGTGCACCCCGGCCGAGGTGTCAGCGGCGGGGCAGCCCTTGTCTCCATCTCTGCCGTCGCCCTCCTCTGGCTCCGGAATGTACTCCATGCAGAGCACGGGGGCCGCCAGTGGGAAGGACTTGACCGTGCGGGGCGAGGGCCGGTTCAGGGAGAAG
>LNC_000663
GTTGGGGGTGATGAAGACCACCATGAAGCTGATGGGGCGGCCAGACTTGTCGGGCTTCCCAGGAAGCAGGAGCCGCAGGCGGCACTTGTTGGCCGAGTGGATCTCCTCCTCCTTCACCCGCAGGAGCCGCTGCAGGGCCAGGCACCAATCCTGAGCCACTGCCATGTTGAGGTTCTGGTAGGTGCCATGCAGTGTGCTGACGAGGAGGGTGATCTGCTCCACCACGGCCAGGTCCTTCTGCAGGTCCTGAAGCTCCTGGAAGAGGCGCGGGGGCCCGAGGTACACCTTAtTCTGGGCCTGGCCTGCGGCCGAGGCCTTCTTGGCACCAGCGTGCTGGATGAGCGCGTTGTCCTTGTCGTGGGAGCCgccctcctggcccacctccaccACCTGCACCTG…
>LNC_000664
GGGACACAGTCAGTGCCTGGCCCCTGAGTTCACAGCCCCGGTTCTCAGACAGAGGCTGGGAGGCCCGGGGAGCATCCCCAGGCTACCCTGCCCAGCCCTCCTCGGGGACTTACGGCACACTGCCCGTGAAGTTGATGCCACACAGGTGCTCTGAGCTGGTGACAGTGTCCCCGAAGGTGGGCCCGTCAGCTGGCACAAACTGGATGATGTTGGGGGGCAGCCCGGCCTCCCTGAGGATGCGGTAGACGGCATAGCTGGCCAGCATGGCGGTGTCGCTGGGCTTCCACAGGACCACGTTGCCCATCAAGGCTGGAGTCCCTGCCAGGTTGCCGCCGATCGCAGTGAAGTTGAAGGGGGAGATGGCCGCCACGAAGCCCTCCAGTCCCCGGTACAGCACGC…
>LNC_000665
gcctgaatagaacagaaaggcagaggaagagggagttCGCTCGCTGTGCTTGAGCTGGGACATGCGTCTTCGGCCCTCAGACACCAGCATGCTGGGACATGCATCTTCGGCCCTCAGACACCAGCATGCTGGGACATGCATCTTCGGCCCTCAGACACCAGCATCCTGCGTTCTCAGGCCTTCGGACTTAGACTGGGATTTCCACCATTCGCTCCCTGATGCTCAGGCCTTCAGACTTGGGCTGAATCTCACTGGCTTTCCTGGTTCTCCAGGTTGCAGATGACAGACCGTGGGACTTCTCAGCTGCCATTCCGGGGAGGTTCCGTGGGGACAGG
>LNC_000666
GGGTTAGACACTCTCTTCCACGAGAGAGTGCTGGAGTCCACAGGAAGCAACGTGAGAGGGGTGACGATACAGCCTCCATCCCAGGAAGTCGTTTCTAAAattcctgtccttttttttttttttaacctttccttGAAGGTGAAAATCATGAATGAAGCCGTGAAAGGAAAGATGACGTGTCTGCAGCTCCTTTTTCAACGGCACACGGACAGGGACTGCAAACAGACCACGCGACCCGACGAGCCGAGACCCGCTGTCGCTCTGCGCGCTCACTGGCACTTTGCTGCTCAGGGTTGCTAGGTGCTGCCAGCTAACACTTGGGGGATGGACTGACCTCTCAGCCGAAACAGCAGAGGCTGTTAAACCAGCCCAGCGGAAAGCGGAGGGCACGCTTCGCTG…
>LNC_000667
ATTAAAACAGCGTATTGTTCTTGGGGCTGCTAATTGCATACCTGAGAAATGAGGCCCGCTCAGGCGTGGTGCCAGGCCCAGCCTGGCAGGGAGCCAGACACAGCCAGGCGACAGGGCAGAAGGGGGCGTCCCAGGAGCAGCGTGTCCCCAAAGGGAGCGGCTGCAGTAGCCCCACTGGGGGGCCCATTGAAAATACAGATTTCCAGGCCCTGCCTCAGACCCATTAACGCTGTATCTGGGGGGCTGCAGGCCCAGGACCATGGATTCTCGACAAGCTCCCAAGGTGATTCTGAAGGACCAAGCCTGGGTTTCTGACTGCCCCACCCCAGAGCCAGACGAAGGCCCGCCTCACTGGCCCAGCTCACCTAGAGAATGAGGCGAGGCTGAGAGAGTGGCTCG…
>LNC_000668
GGGGGGCTGCAGGCCCAGGACCATGGATTCTCGACAAGCTCCCAAGGTGATTCTGAAGGACCAAGCCTGGGTTTCTGACTGCCCCACCCCAGAGCCAGACGAAGGCCCGCCTCACTGGCCCAGCTCACCTAGAGAATGAGGCGAGGCTGAGAGAGTGGCTCGGGGGAGGGCATGGAGAGGGCGGTTTCCCCAGGAACTCAGGTCAGATCTCTTCCACGTGAGCTGGGGGACCCGGGGAGGGTCACCTCACCCCTCTGAGCACAGGCTGATTTTCCCGGAAGCCAAGGGAGAGTAGGCTTGCAGAGCCCCCCGAGACTCTGAGAGGGACCCCTGCAGCAGGTTCACGAGAGGGTCCACCCAGCTGGCGTGTATTGGGCCATTTACAAAAGTAAGATGCTT…
>LNC_000669
GGAGCCGTCTCCTTCCTGGTGCCCGGTGGTGGTGCTGATGGCGCCAGTGCTTGAACTGACGCTTCCTGGTCCAGCTGGATGCCCCTCTGCCGTGGCATCACCATAGGCACTGCTCCGGCCAGACACACTGTGCTCGCCAGCCACTGAGTCCACGGCACTGCCCCCGCTCTCCGAGCCCACACTGCCCCCGTGGTCGGCAGGGGAGGTCCGCAGGGTGGAGCCGTCCGTCGCGGCCGTGCTGCCCTCGTCGTCCGAGGCTGGAGCTTGCTGGTCCTGCTGCAGGCTCAGGGCAATGGCTAGTTCAACCATGGTCTCGTCGTCTGCGTCAGGCGGGATGTCCAGCATGGGGGGGAAGCCCTCTGCACCTGCCAGCAGGGCCTCCAGGGGAGAGGGGTTGCC…
>LNC_000670
AACAGTGCCTCTTCTTCCCCGGCACTCCCTGCCTCCAGACAGTACTCAGACTGTCGAGTAACACGTTGAAGTGTCAAGAACACACAAAGCTTATTTCCAACAGAAGAGAAATCTGGATGACGTGGAAGAAATTCAGAGACTTCTTTCGTGTTCCCAATGGCTTTTAAGTTCCAATCTCAACAATGAGTAAGAGAAAGTGGAGCTAAGAACAGGAGAAAAGGTCACAGTGACCCGTAGCTCAACAGAACCAAACTGAATCAGGATTACCTTCAGCCCACAAACGGCCAGGTAGTCCTCCTTGCAAGGATTCCCTGTGAGGCTCAGCACAGTGAAGGGCACCGGGGCAGAAGCCAGGCGGGTCAGAGTCAGCTTTCTTTTGCTGGAATCCGCTTGCTTCAG…
>LNC_000671
GCTGGGAGTTCGCTTCACCAAAGCCAAACAGCTGCCATCTTCTTTGGCTCCACAGTCACAGAAGAAGGACCCGTATTTGGCATAGGAAATCTCGTGGTCCTTGTGGCACACTTTGGCGCACACTGTGCACACACCCACCCCGTCGACCATTTTGCAAGTGTGACAGTGGTACCAATGCTGGTTCATGAATTCTTTCTGAGTGATGGTAAAAGTGCAGAGTTTATTGCAAAGAGAATCTTCATCTGAGTCCTCGGCCTGGGAGTCTTCCTCTTCCACTGCCAGCTCCTCCACCCAGTCAGAGTCCACCTCAATCGCCCGCTCCTCGCCATCCACGGAGAGGTGACTTGGCCCTTGGCCGTTGCTCTGGCTCAGGGCATTGGTGACATCGGCCAAGTAAGC…
>LNC_000672
GTTGATATTGTTCCAGGATTCACACACAGTCTGAACTGATGATGGTAGATTCTGAATCAGCGTTGGACCCAGAGTGTTCGCCTTGCACCTGCTAGAGCCGATAGCCAAAACCGCAGCAAAGCCGCGCAATTTCTCCTGGGAAGGCTTTTCCGTGGATCCCTCCTCATTAAAGTTCTGTAGCAAATAGGCTCTGGTGAAAGAGGCGTAGGTGTCAATGAGCTGCAGCGTGGCGGGCAGCAGGTTCTTGGTGACCTCAGAGGACTTCTGCGGGTCGGTCTCGGCGGCCACCTTAGAGAAGTGCTCGTCCAGAGAGACCTGGACCTTGGAGACAGCAGCGTCCAGGGTGTAGATGGACTGCAGGCTGGGAATTTCATGCAGCTGCAAGATGGTGGTACAGTC…
>LNC_000673
GGGGGCCATCCGCTTCCCAGCCCTTGTGCAGAGCCTCCACTTGCAGGTCTTGAAAAAGAGATGTCAACAGCTTGACGGCATGGTTTGCCAATATTACTGAGAGTACCCCAAAGCCCTGATGCCCTTTCCCGGGCCCCAGCTTCGGAGAGCCCACGCCCTCTTTGGTACGAGAAAGGATGTCTCTGACTCGGAGAGCGGCCAGTGgatctttctctttccccttgTCAGCCAAGGCAGTAGGGCtgaggttcaggatgaggaaaagGCTGTTCAACAAACACCAGGCACCCAGCAACTGGAAGTTCTGATAGTGCTGTTGAAAAAGGCACAAAATATACACATGCAGACAGAGAGGCCACAGGCTACACCTCTTAGAGACTACAGGGAAAGCAGAGGCAG…
>LNC_000674
TGAAAACTGACGTTAGCTGGTTCAAAAAATTCATCTGGACCTCCTTCTGCTTCAGCTCTGGGCTTACTGGTGAGGCCAGTTCTTTCTGGTCTTCcaCATCGGAGAGCGTCCTCACTGTCTGGGGCAGCTTGGCCGACTTCATCATCGCTGTGAACGTGATGATCTCGGTTCTGTCGAGCCGGCTGCAGCCAGTGCACAGGCCCTTGATGAGGAGGATCAAGTGTTTCTGGGACACAGCGCACGCCTCATCTGGATTCTCCAAACGCAGGAGAGAAAATTCAATCAGGACTTTACAGGCTGCCGCCACAGACTGAAGTTGATTCCGGGGAATGAGGCTGCAGACTGTTGTGATGTAGTGCGTGGAAAGTGCAACGAAGGAGGAGTAGAATGGCTCGTACT…
>LNC_000675
ACAGGTCTCGGTACTGGTCAAAGGCGTTGTTGGCTTCCACCTCCAGCTTCCTCAGGCGAGCAGAAGGCATGGCCCCGTCTTCCAGGGGAGGGTCATACTTGTTACTCCATGGTGACCTGTAGGAGTCCCCGTCCCTGTTGTAGTCGCACAAGAGGTAGTCCTTCCCCACCACCTTGTCTCTGGCGATTTTCAGTGGCTGGTCAACCGAGGACAGGAGGTCTTCACACAGGCTGGGCACCAGATCGATCAGGTCACTGAGGTTTTTCTCGATTTGCTGTGGAGGCAGACGCCTCATCAAGTCCAAGGCACAGTCCAGCTGCTGATCACTcatggcggcggcggcggcggcggcggcgctccCGGTCCCGGCGTCTGTGGCTCTCCCCCCCGCTGCAGGGC…
>LNC_000676
CCTGGGCTTGGTGGAGGTCAGGGGGTATGGCTGCTTTGGGGGTGTCTCCGGATGTGGGACCCTGGGTTTGCCCATCCTGGTTGGTGGTCTGATCCGATGAAGAGGTGGCTGCCGCCCGGCGGGATTCCTCTTGGGGCAGGCTGCCTGGGGCCAGCAAGAGTCCCTTCTCGTCCCAGCTGGGCTTGGTGCGGATGCCCACGGCCTTCAGGATGACGTCCATCTGCCTGGCATAGTCCAAGTGGCCACTGACCACGGAGGACAGGTCCACGTTCTCC
>LNC_000677
GGCTCCCCCTCCACACCCGGCTCAGCCACCCGGGGCAGCCTCGGGCCCGACCCGTCACTTGCGgccatttccagtcCCAGATTTCAAGAAacaaccttgggcttcccttctctCTAAGTCTGAAAACAGGCTGTCCAGCTTCTTGGAAGTTCTTTAAGAAATATGCAAATTGCCCTCTATCGGGAAGTTAAACCGGAGGTCGGTGGTAACTGCACCATCTCAGGAGGTGTCCAGGCAACAGTCTCAACAAGAAGAACCCGGAGGGTTTTGGACA
>LNC_000678
CCGCTATATACCCCATCTTGCAGGGGGAATTGTTAGGGGACGCACACTGATTGAGACtgccccaccctggccaggcaccatagtaaccatttgcatgagctgttttatgacaggagatcctgattaGGAAtgtggaactaataagcctccaccaaccggaagagttcgggaaaggtttaAAGGAGACACCGCCTGTACGTtgtgagccacgcggcagagcagttctcctgggtttccttaccctgctgccctccacccgggtgccctttcccaataaaatctcttgctttgtcagcacgtatGTCTCcgcggacaattcatttccgagtgttaggcaagagcccagtttcgggccttggaaggggtccctcttcctgcaacaaatggtgactctggTGG…
>LNC_000679
TGTTGCCAGGGTGATGGACCAGCATCAGCTGCCTTCGCTGCAGTCGGGGATCCAGGAGTTGGCAGTGCGGAATGGTTTGCGGAACCTGAGCGATCTCTTGTCCCTCCGCGACCATTTCAACTCTGGCCGTAGTTGTATCGCTTGCGGTGCCACGGTTTCAGGCCTTCTGCTTTCCTGGGGTTATTATTATTGCAGGCGTTGTTCGATGACTCCGCCATTGGATGGGAAGGAAAGAACGTCGGgcTGAAATCCTTCAGTAGCCAGGTGGACTATTGTGACATTTTGAGATTTCCATCATGTGGACCTTGTTAGAAGTGATGGACGACGGGCACTTTCAGCTGCAGCCAGATGTCCCCAGAGCGCGGTTCTCAGCTCAGCATGACTGTCCTCATTGAATCA…
>LNC_000680
CGAGGCTGCAAAGGCCCTCACCTGGgtgatgggtttatctgggaagaAGGAGTAGGAGGTGGAAGAGCCTGTCAGGATGTCCAGCACCAAAGGATTGTCAGGGTCAGCCaccatccccacaccccgaaAGAGGATGGGATTCAGAGATGATTTCCCAACGATGGTGGGGGCCTTCAGCAGGTTCTCTGTGTCAGCCACGATGAGCGTGTGCTGGCCAAGGTCTGAGACATCATAGTTGTGATGGTCGATGACAGCTGTTTTCTCCTCGTCGAACTCAATCCCACACTCACTGCCCAGCTCTCGGAGAGGGTCGCCTGCACAGACCCGAGAGACTCCTGACTGAGCCCGGAAGCCGGGGCCCCGGGCCGAGCAGCGTCCCTGCTGCCAGCATCCCCATGA…
>LNC_000681
caaaaatatatctttaaagcATTTGACACAGTGGTATTTGTGGTATATCTGGTGCTGCATGTGGGCGGAGGGGGCTGGGCCCCCCTGCCCTTGTCAGCGAGCGTCCAGGCCCGGTGGGCAACCCGCCTGACACCCCAACACCCCTGACACACGTGTGCCTGGGATGACCGGGTCTTCACTGGGGGTCAAATCTCAGATTACAGTGAGAGCGCACATCGCAGGCTTGGTTCCGGCTGACCACCCTGCAGTGTCGGGGGAGGGGGCTGGCCGCCAGATGGAGGGGGCAGTCTGTGGGTCCAGGGGCATGTTCTTGGGGCCCCCCTTGCCCTCCATCTCGCTCTGGGTGCCTGGCCCTTCACCAGACTTCACACTTGTGATGCGGGTTCATGGGTGAGCCAG…
>LNC_000682
CGATGACCCGGAAGCGGGAGGGGCTGTGGGGGTCGGTGATGAGACCTTCGTGTGAGCTCTCGGGGGTGCGGACGGAGCACCAGACCTGTGCAAAGCCCAGGAAGAAGAGCTGGTTGTTGGTGAGACCCAGGGTGGGCAGTGTCTGCTCAGCCCCGTTCTTCTTGACCCAGTTCTGGTAGGCCCGGTAGGCCGCCTTGAGGCCGCCGTTGTCTGCGATGTTCTCGCCGAGGGTGTGCCTGCCGTTCACCGGCTCCCCGTTCACGCTGTAGTTGCTGTACTGCTCCACCATGCACTCGGTCTGCTGCTTGAACGCCTCCACGGACGAGTTCTTCCACCAGGGCCGGAGGTTCCCGTCCTTGTCATACTCTCGGCCTGCGGGGTCAGAGGGGAGCGTCAGGC…
>LNC_000683
gagaaaggaagtTGGAATCAGGTCTCGGCTgagcagggcttcccagctggcgcggTGGTAAAAGATCCACCTGCAGGTGCAAGcaccacaggttcgatccctgggtctggaagatcctctggaggaggaaatggcaactcactccagtactcttgcctggaaaattctatggacagaggagccttgtgcaTTACAAGGTTGCAaacagacaaaactgagcgactgggcACACACTTGGGTGAGCTACTTTACAAGgtggattctttaccacgaagcCACGGAAGAGGTGGAGCGGGCTTCAGAGTCTGGGCCGCTGTCCATTACGACAGAGTTTTCAGCTGAGACCGCTGGGAGGTCGGGGTGAGTCTGGGGGCCTTCTGAGCACACCCCTCCCAATCG…
>LNC_000684
GGAGTGCACTGCTCGGGGAAGCCGACAGCCCCCAGAAGGGTGGAGTGGGACCAGCGTCCAGACCTACTTTGAGGGGTGGTGGGAAGGAGCATCGCTGTTCATCCATCCTGCTTCCCTGCATCTTTTCAATCATCTCAAATAGATCTGTGTTCTGCCAGCCGGCCCCTGCAGGCAACGATCCTCTCCGCGGACGGCCGAGGGGCGCCAGGGGCCGCGGCTGCGCCATCCCGAgcccggcccggccccggccccccgACCCCGGCGTCGCTCCCACTGGCCCGGCCGGCTCCGGCCCGCGCGAGCCGCGCCTGGGTCCCTGCAACGCCGAGCTCCGCGCTCGCGGCTCGGGGATCCGGCGGCGCGCTGCCTGAGCTGGGCTCGCCGGGCG
>LNC_000685
CCTTCTTCTGGCATAcacaCTTGCATGACATCATCCATTGCAGCATAATCTGCAATTGGTTCATCAGCCTTTAACAAAATCACAGATTCAGGAATGACGCCTAGGGTTCCGAGGGTGGCACAGTCATCACTTAAAATCTTTCCATCAATTGACAGGTTCTGGTCAAAAGGAGCAACCGAGAACGCATGCATGATCTGGATTTTCAATTCTTTCAATGTTTGATTAGCAGAAACGAGAAGAGCTTTTTCACCACGAACTTTTCTGTGTCGCATACTCCGCCGAATAACTTGCTTCTGATAGGCTATATAATTTTGATGGGAGATCTTTTGCCGCTTTGTTCCTCCATTGCTTTGATTAAAGTCTGGATCTTTTTCTCCATCCAGTTTAGCTTCTTCCTTA…
>LNC_000686
GGGTTGCCCTCGTAGCCGGCGGCACAGCTCTCACAGCGGCGGCCTGTGTAGCCTGGGGCACATGCATCACACGTGGCTTGGCCGTCCGTGTCCAGGAAGCAGGTGTCCGAGAACCTGCGGGAGGCGTCGATGTACGGGCAAGGGCAGGGCCGACAGGCAGTGGCTGTGGCCTTGGTGGCGTCCCCGAAGAAGCCCGCCTTGCATTTGTTGCACTGCGGTCCCTCCGTGTTGTGCTGGCAGttCAGGCAGTGGCCgtacacagggtcacaagagctggCATGGCCATTGCAGTTGCAGCCAGAGCAGGTGCCCAGGTAGGGCCCCCCGGGCACCCGGGTGAAGTGGGTGTCACAGCTCTCACAGGACAAGCCGGAATAGCCGATGGGGCATCTGCACTCC…
>LNC_000687
AGCGCCGGTTCCGGAACTGGTACTGGCACTCCTCGATGGCGAGCTGGGCGCCGCGGCGCACCGAGTCCATCACCTCCAGGTTCCGCTTGCACATCTGCACCTGCCTCTGGATCAGGCCCTTGAGCTTCTCGCAGGTCTCCTCCTCGGAGATGCTTCCCACTGAGGACAGCTTGGCCAGTCCCCCAGCAACCTGATTCTGGCGCCC
>LNC_000688
GTCCTGTCAATGCTTCTGGCTGCTCCCCTGATGCTTGCTGTCGTGGACACGGTCACGCACTATATTGCAGTGGCAGCTGCCTCTTGACTTCTCGCATCCTCGGTGTACTGGTCCTCTGTCCCCAGAAACAAAGGATAACTGTAAACATCCTCCAACTCTTCAGTGCTGCCTCTTCAGAGCCTTTCCGCCCTGACAGATCTCGCCACGCTGCTTCCCTGAGGCATTTCTTCTGGTGCTAGCGGTGGCGGTTCTGCGTGCATGTGCTATTTGTCTCAGCGGCTCCAGCCCGCGATCCCGCCCGCCACGGACTCCGGCGCTCAGCTCCCGGCGGCCGGCGCCTCCTCC
>LNC_000689
CGATGGTCTTGGAGAGGAGGTGGCTGAAGACTTGGAGTCCACAGAGTCTCTCCTGTCTTTGGGCTCTTCCACCCGTTTTTTCCTTGGTGGAGAAAGACTTGTCTCTGGCTTCCAAACCGAACAGTCAAgccctttttccttcttcttggcTTTtactctttcctctcttttttctcctttggggGTTGCTGGGGAGTCCAGCAGCTGCTTCCAGTTCCTGATGAGGACTTTGGCCAAGGCCACCACCTCCTTGTTGGAGCAGTGCTTGCGGACCCCGTTCACGGCGACTCCAATCCTGGTGGTCTGGAGCAGCTGGATGGACATCTGCCAGCTGTCGAGCTTCTTCAGGAGGTCCAGGGCCCCTTCCGTCTTCTTCCTGGCCACCATCTTCTCCAGCTT…
>LNC_000690
CAGGGCAACAGAGTCTTTCTCCAAGGAGACCAGAAGACCAGCTCTACCGCTGCCTTGGCCAAGGCAGAATTTGGAGAAcagccagcccccacccccaaccccgtaCACCTCCACACACTGAAAGACAGTCTTTAAAACTTGGAAGTGGCGTGAGGGCTAGGGGAGGTTGCCCAGCTGGTGCCCAGAGCTAGCGCTGGCTCTTTAGGCCACCCATGTTCACAGTCCTTCGCTCCTGGGCGCAGGTCCAGCCTCGAGGCAGGGGTTTGGGGAAGTCAACTGGGCAGGGCAAGGTTGAGGCCCATCCATGCCCTCGGGCTTCCGGCCGAAGAGGGTCCCAGGGTCCCGGACGGGCGCCAGCACCTGCGTTCTGGAGGCGCCAGGACGGGCCAGGTCAGTGGC…
>LNC_000691
CAAGAGCGCCGCGGCTCCAGGACGCTTGCGCGGCACCATCTGCAGAGGACGGTACCGACCGGTGCCTGGGCGGTGGACCGAGGAACACGCCGTCGGCACCCGGGGCCCGCGAGACTTGGCGTGCTCCCCCGTCCCGATCCCTGGAAGCAGGCGCTGCGCCCCGGGAGATGCGGCTTGTCGGCGGCGCCCGGCAGCCATCCTGCAGCAGGAGCGACAGCCGAGCGCGGCGCGGGAGACAGCGGCTCCACTCTCAACCCCAGGTTTCCCACCTTTTGTCAGTAAGCCTGGCGTGAAGTAGATGGCttcctggaacggagaggctggAGGGGCGGCGCCGATGGAAGGGAATGGGTCGGGGTCTCTCATAGGCTGCCGTTCTGGAAAATCTAGTTTAAAAAA…
>LNC_000692
CCCATGACATTGTCACAGTGAGTTAGGATTATCACCTAACTGTCTCTCTTGACAGACAGATGCAGGCACTTTCAGGGCAGGGTGGCATGTCTGTGTCCACCGTGGCCAGCCTGGGACCTGGCACACAGGTGTGGGCACACAGTGAAGGCTTGCTGAAAGAATAACTGAAACACAGCTGTCCTGCCGCCCTGCCCTTTGAGAGAATGGACGTGTGCCTTTATCCGAGGACACGCCCTGATTACCTGCAGGGCCGTCAAGGTGTTGGCCAGGGCCTGGCCGTAGGTGTCATGGCAGTGGACGGCCAGGGCTGTCACTGGTACCTCATGCAGGACAGCGGACAGCATGTCCTTCATGGCCCCAGGGGTGCCCACGCCGATGGTGTCCCCCAGGGAGATCTCG…
>LNC_000693
TTAAATTTACCTATTTGATTTAAACAGATGAACCAAATGAAAAACCATGGACACTAACTAGTATCTGCCACTTATGTGCTGTGTGGTCTTATCCaagtttgaaatattaaaaaatgaagcaggggtaAAAATACCTCCATTTCACATCTCCCTTATATGTATTCTGctatattttcaaaatctttataaAGGCTTAAACACTTCTGTATTTTTAGGTGAATAACTTtagataaaaagttttaaatgcagcagaaataagacaaaaatatgcAAGTGATGAAATCAATGTATAGGTAAACTGCACATCCTAATGAGGAACTAAGGAATCCAAAACATTTTGTGATACTACAAAAGTTATTTATTCACTATACACAGAACATGTCCCCTATAAAATGTACA…
>LNC_000694
TTAAATTTACCTATTTGATTTAAACAGATGAACCAAATGAAAAACCATGGACACTAACTAGTATCTGCCACTTATGTGCTGTGTGGTCTTATCCaagtttgaaatattaaaaaatgaagcaggggtaAAAATACCTCCATTTCACATCTCCCTTATATGTATTCTGctatattttcaaaatctttataaAGGCTTAAACACTTCTGTATTTTTAGGTGAATAACTTtagataaaaagttttaaatgcagcagaaataagacaaaaatatgcAAGTGATGAAATCAATGTATAGGTAAACTGCACATCCTAATGAGGAACTAAGGAATCCAAAACATTTTGTGATACTACAAAAGTTATTTATTCACTATACACAGAACATGTCCCCTATAAAATGTACA…
>LNC_000695
CAAAAACTCAAAGAGATGTGACtttcttgaaattaatttttttcaaagttattttaaatCTCATGGCACCAGAGAATCACTTAGAATGGGAgtgttgtttttttaacttgCCTCACGTTAAATAAACTGAGGTGTGAAGAACAAGCTTCCTTCATAGAGAGATGGGCACATTTTGATACAAATGCACACACCAAGTGCTTTAAGCATCAAAATTCAGTCCTCTTACACTATGCACACTCACAAACAAAACCTCCTTTGAAACACTTTACTTGCTTTTAACAGCAGTAAGAAAACTATGCAATATTATGGTCAACAACGCTCCTTAAAGTTGAGAGTAACTACATAAGAGCATTCTTTTCCACTTAAAATTATTTCTGCCATCATCAACCTGCCCAAGTT…
>LNC_000696
GTTTATACTATCAGTGGCCACTGGACTTAGGACTAGTCCAAGACCTTGACCTAGATTTTGACCTAGACCTAGACTGTGATCTTGACTGAGATTTGGATCTAGGtggttcttttttccttgatTCCTTTTCATATCTTGAGCCAGACTTATAATGTGTTTTGGAATCTGTTTTAGAGGTGCCTCTAGTTTTGGTGTGAGATGCAGACCTAGAACGTGATTTagccttcatttctttcttgggCTGGGACTTGGACCGTGATCTTGAATTGGATTTAGATCTTGAAAAAGATCGATTTCGGTGTTTGAATCTATCATTGTCGGAATGGCTTCTGCTACGCCGTGGTCTTCCAGTCGGTCTATTTCTAGGACTATAAGATCTCCTATAGTTGTAATCGAAGG…
>LNC_000697
CCCGCTGTCCTCACTGTTGACCCTCTCGATGGTGATGGTGACCTCCATCCCCTTCACATCCATGTGGTAGCGGTCCAGGAAGGTGACAGGCTGGTCGTTCTTCAGCCAATAGATTTCAGGGGCAGGATCTCCTGAGACGACGCAGGTCAGGCACAGGGTCTTATCTTCCATGATTGTGGCCACGTCTGGGAGCCCCCTCACCACTTTGGCACGATTCTTCTCGATGATGGCCAGGGCTTTCAGTCTCTGGTGCTCAGCCATGGCATCCTCAAAAGCTTGCCCTGAGAGATCAGCCGAGAGCTGCCGGACTTCCTTCCCAGCCGTGATCTCCAGGATGTATTTGCCCTTGTCTGAGTCCTTGGGGTCCAGGATATGGAGCCAGATCTCATCCAGAGTGGT…
>LNC_000698
GGTTGCTGACCTTGCAAACCTGGGTGGGGACAGGCTGCTGGTTGACCGCGTGCCAGTCCAGCTCCTCGGAGTCGTGCTGGTCCAGGAAGTAACCCAGGATCTTGCCCCCTCCACGCCGCTTCGGGGGCTTCCATCCAATGACCATTTCATTTTTCCCGCAGTTCAGGAGGGCGAAGTCATATGGCGCAGACGGTGTAGCCAGAGCCTGCTTGACCCTGATGGGTTCAGTGATGGCTGAGCTCTCCCCGACTCCGGCCTCGCTGACGGACCTGATACAAAACTCATACTCCTTCC
>LNC_000699
GTGAGGGGATGGTCACAAAGTCGTCAAAGTCATCTGTGCTGACCGTGATGGTTTTTCCCATATCAAAGGGGATCTCTGTCTTCCTCTGAGCTTCGTCGCGGTCGCCCATGACAACCGGCTCAGAAGCCTTGGAGGGGACGCTGCTGCCTGCTCTGTTGAGGGCTCTCACCCGGAACCGGTAGCTCTGGCCTTCGATGAGGCCTTGGATTGGGCACCGACAGGTCCCACCGGGAGCCTGGTGGCATGGCACCCATTCCTCGGACTCTCCCTGGCACAGCTCGATGGAGTAGCCGGTGATGGGGTTGCCCCTGGTGTCGCTGGGCGGGGTCCAGGTCAGGATGAGGCAGTCTCTGTTCACATTCAGGCATCGAACGTTCAAGGGGGAGCCTGGGACCCCTG…
>LNC_000700
TTCCTATCTTCTAACCATCCCTTTAGCATTTGGCGTCTTCAGAGTGTTTTGGATGGAGTTGCGTAAGACCGTCTTCCCAGGACTGAGCTTTTGAGCCATCACGTATCCTCCATGGAGTGGGTCTCTTCTCTCAGCTGGCAAACGGGATGATGGTTTCTACTTCACTTGTTGAAGCAGAGGTTAAATGAGATATTTTGAAACAGAGTTTTGAGCACTGCTTGGAGcgaagtaaacacacacacacacaggagttcTTCTGATTTCTTCACCGCTGATTCATGTCTCCTCATTCAGGAAACTCGACTATTCTGAGATGACATGTGTATTAGTTTCTTGATATTGTGTTCTCTAGCACTTCTGAAGGTCAGAAGTCTAAAACTGGTTTCTCTGGGCCTTAAT…
>LNC_000701
tttaaAACATTCATGTGGAAGAAGTATGCTCTCCAAATAGCCAACATATATctggaaggagagggaaagaaaagaaacttgctTGTCAGGATATAAAGTCTTAAAAGCTTAATATAATTGATGAGTATTAGGTCACATCAACACAACACTCCTGCTGCAACTACCagaaaaaaactggtttaaaatacCAAAAATTCAGCACTGCTTTTAAACCTCAGAAAACTAGGGAGGCAATAAGGACTAAATGAATTGGGTTTCAGAGGAGAAAGCCTTTCTGAGGTAAACTGATGGTCTGGCCACTTTTTCCTTAGGGAGCTTTTGCTGACTCTGGGCCAGGAACTGAAGACTGCGTTTAGCCCATGCAGAGGGGCGCTACTGGGTAAAAGAAGATACAAGGTC…
>LNC_000702
CTCCCAGCTTCGCCCTCGCGCCGGGGGCGGGCCCCCTACTCCTGGGTCCAGCTCCCCCAAGGTGCCCCGCCCGCGTGCCTCCGCGAGGGGGCTCCCCTCGCTGAACTTGACCCTGACCCCCGGGAGGACGGCCCCCGCCTGAGAGACGGCCTCGGAGGGGGGACTGTCCTCAAGGGAGGCGAGCTGCCTTTGGGACGGCCATTGGGGGCGGAGGGCGGGGGTGGAAAGAAAAAGCCAGCCACCCATTTCTGATCTCATTTCTTATAAGAAATGAACCTGCTTCCGTTCCTTCCAGTGTTTCTTCGTTCTCCGATTTCCTCAGTCAAAGAAGAATAAATGCTTTTCCTTAAACACCATGTGCCCGACTTGagcccatggacttgtagcccaccgggctcc…
>LNC_000703
ggaaagacagggaaaccgTGGCTCTGACACCAGACTTCTTCTGGATCATCTTTTTTGGGTGCAGACGAAGGCTCCTGGCCATCCAGTTAGTGCCGATAGGTGATCCTTCTTCCTACACGTGAAGGGAAGACCACGTGGATAGCTCGTCACTGTGCACCGACAGGCAACGTGCCCTGACTCCTTGACTTCTCTGGCAGTTGACCGTAGAGAACACAGGAGGGCGTGG
>LNC_000704
TACAcatttaaaatacatagaaaaataacagaatttatACAAAGTCGATTTTTACAAAACAAGTACATTACAAGAAATATATCTTATATCCAAGCACAAAAAATGTGGAAATATATATGACGTatacatttaagaaaaaacatttatttttaaatgctgggtgggagggcacaaacagagtTCTAGTTTACAGTATAACTCTGAAGAGAACTTCAATTTGCTAGCAGAAATTTTCACTCTATTCTCAAGCTTCCAAACAGTTCCTGATGGGATTAGACGGCTGTTCCTCTCTCCAAATTCTGCTTAATTTCAGCTGTATATTTCCCATAGAATCTTTCTGCCTTCTTGTTGAATTTAGCATTCCTTTCATTAATGTAGTCAATATCTGCATCATCATTA…
>LNC_000705
CCATCTGCAAGAGAAATCtaaatcattatttaaattttaagtatttacatatttttgtgtTGTCATTTGTAATTGCAACACCACCACTAAATGGTTCACAAGAATGGAATAATGCTAGAAACAGAAACTTGCAAAAAAAAGTGCATTTCAGGCAACCTTAGCAGCTGGCTTTTTTTAGACAGGTATCCACAGTCCATATGGACTTTTCTTCTTATCTATTTTTGGGGATCCTGAAGAATTCTCTTCAGCAATAGCTTTAGCTGATTTCTGAAGCATAGGCTTTGCTACagaattATTAGAGCTAAAAGTGATGCTTCTTTGCTGATAAGACTTTTCATTGGCATTTTTTGTTCCATCTTCTGTTAACTTGTCCGATAGCTCAGACTTTGCACCATTATT…
>LNC_000706
AACAAAGTGACGATTGTGGAAGAAGACAATGCAAACGACTCCGGAGCAGAAACTCCAGGGCAGAGAACTCGCAGGGATGTGTGCGCAGGGTGTTTCCACCAGCCTCGAGGCCCCATCTGGAACAAATACAAACTAGGAGGGTCCCTATCACTGGACAACTTATTACCTAGACAGAAAGAAGTCACTGCCACCAACAGCACTGTGCAGTTTTATTAACCATTCAAGTACAGTAGCGTCTGTAAGATCGGGACAGAATTGGGATTTAAAAGTGAACAGATATTCAGCATCTAACAATTTGAAAGAAGCCACTACATACTCTTTTCACAGACATGTTTTCACGGAGCCAATACAGTACTAGCCATTAACCCAGCACACCAGGTGTACTGAAGTAGAAAAGAT…
>LNC_000707
GAGAGCCTCCAGGGctggggggtggcagggaggttTCAAAGCACATGGACAGTCCAGATCTGGGACGCCCTGTCCTTGGCCAGCTCCCACAGCACTGCGTGGTCCCGATCGTAGCCCCGGCCGCCTGCAGGGGATGGGGTAAGAGACGGGGAGATGGTCAGAAAGAGCTGGGGACTCCACTGCCCTCAGGGGCCTTCTCCCACACACATGCCCAACTTACCCTTCACATCTAGGATCCGACCTTCAAACATCTGGCTGCAGATGTGGCCCGACTCACTGATGCTCCATGTCTGGCGGGGCAGGCggctctcagcccacagcacCACCTTGGAGCCTGTGCTGGGGGGGCCTATCACCTGCAGGCTCATGGTGGGGGCCACCTGGTTCTTCAGTAGCCCA…
>LNC_000708
CTCGgtcctggggggctgggggctgccgTCACCCTGCTCCGCAGCCTCCTTCAGTCTTCCCACTGGCCTTTTTTCCTTGCGGGGTAGTATGTACTTCTTGGAAAAGACGGGCCCGTGGCTCTGGAAGTTCTTGGAGCCAGCCCCGTCCCGGGGGCCCTGGTGGTTCACGGTCTCTTCCTCCCAGACAGCAAAGCCATTGACTTCCTCTCGACGATAGCTGGACTCAAACGTCTCCTTGGAGGGGGCTTCCAACCGGGCCCCTGACACCAGGGACACCTTGTGGAAACGGTGTTTGACCTCGTCCTGGGCAGGGGGCTGCTGCCGCCATGTCAACGTGGTGCTCACCACTTGGGCCTTGGCCTCAGCCGGGGGCCCACTGGCCTCCTCCATGTTGGGCCC…
>LNC_000709
GTCGGTGCGAAACTTCATGCTGGTGGGTGGCTGGCGGCGGAGCAGCGACTCTCCTTGGTCCTGGGGTAGGGGTGCATCATAGATGGTGGAGATGAGCCCCAAGCCAGTTCCACGGGGCCTCTTCGGTTGCCCAAATGGCTGGAGCTTCTCTCCATGGTACCCCAGTCCACGCTTGCATCTGGGGTGCTGGCCATCATTATCCAGGGCGTCAGGAACACCTGAGCACTGGCTGCCCAGGCCCTGGccctcagcccagccctgccGTTCCAGCACCTTCCGCCCAATGCCCTTGGTATGGCGCTCGAAGGTGCCCACCTGGTGTCTGATCACAGAGCCGGCCTCCTGGCCATCACGGAGCCTCCGTTCCAGACGCATTTGGACAGAGTCTCGGGCGTCTTT…
>LNC_000710
GCGGCGGCTCGGTGGGGCCCGGGGTGGCTCATCGTAGGTCTCCAGGCATAGTTCTGTGGGCCGCTCCCAAGGTCCCAAGCGTGGGGGCCCGGATGATGGGCGGGGGTGTCCGGGGCGGGGCATGGCTCACTGCATGGTCTGCTGAAGCCAGACGCCTGTCCCGCCAGGTGAGCCGCCTCCAGCTcagcccctccccccgcccc
>LNC_000711
TTGCCGCTCTTGTTGGACAGCGAGATGAGGCTCCAGCGGTCCGTGTCAGTGCACACTTTCACCAGCTTCTGCACGTAAGCCTCCTTGAGAGTCAGCGGCGTGATCTTGGCCCGGCTCACGCCGGCCGGCAGGAAGTCCAGCAGGCAGGCCAGCACCACCTCCTTGGTCAGCTGGAAGGATGCCTCGCTGCGCAGGTCCACGCGGAACACCAGGTCCAGGTCCTTGTAGCCCAGGCCGCTCTCGGGGTCCAGCACGTGGCTGGCAGCCGAGCCGTGCAGCCGCACACCGCGCACCTGCAGCCCCTGCTCCTCCAGGCTGCTGCGGACGACCTGCACGATCTGCCGGGGCTGCACGCTCAGCGTGGGGAAGTTGCCGCGCCCGTGAATGGGAATCGGCTCG…
>LNC_000712
AAAGGGTTGAGGGGAAGAATCTGTATAAACAGAAGCCTCTCTCTggggaggggtgagggtgggataaatTTTCGCACTACCTAGGGAAGGCAGATGGGGGAGAACGAGGAAcacggaggagaaggggaggaaataAAGAGCACCAACGACCCCTGAGGGCAAAGCACAGGCTCTCTGCGGCACTCACTCAGGCTGCCCAGCTGTCGGATGACATTTGCCAGGGTGATGTTGGTCATGCATTCCAGCTCGCTTCTAACGCTAGGCAACGTCTGACGGCACAGGTGCCTTGGCTCGATGTTCCTCGTTACTAACGGCATGGTGGACCTGCTTCAGGCAATGTTCTGAATGATGAAAAACAacCTGGTCTCGCGCGGTCGCCCTTAGCGTCAGAAAGGCTGG…
>LNC_000713
ttttttttttttttttacctcagtcATTGCCAAGTGTGACAGAGGAAGCTCTGGACTGCAGCTGGAAGAGGAAGACAAGGAGGAAGGCGGGGCTTCCAGGGAGCTGCTGGctacttctcctttctctctgcttactctttttctttctcttctcttctctgtctgcTTTCGACTTGCTTGTGGACAGTATAGCCCAGAAAGGCCCCGATCTTGGCCATGAGGGCACTGCCACCGCTGGCGCCCAGGCTCTGCAGCGTGGCCACCAGCCCCCCGGCCGGCACTCCGCCTCCGTTCGCCACGGCCGACCAGCTCATCAATGAGGAGGCCACCGAGTTGGCGGCGATGCCGGTGCTCGCGAAGCCCAGCACGGGCAGTGCCGCGGCCATGAgtcCGCCTCCG…
>LNC_000714
GATCCGCCAGAAGGGCATGTTGTGCAATTTTGGTAGCACTGTAGATGTTTTCAATAGGAAATATTTCTCCTAGCCCATATAGGAGAACCTTGGCCAGAGCTGGAACCAGTTGGGTTGTAGTGATCAGAACATTTACACAATTCTTTCTGGACTGGATGAGAAGTAAAGATTTCAAGGCAGTTCCTAACCAGGAATCTGTTAAAACTTCAATTTCTGCTCTTAGTCTCTGCAGTGCTTCCTTTCTCTGGGGACTGAGGAGCCCACCCACGTTGCTTTTATGCTTATCATAGATTTCTCTCACTTTTCGGTAACGGAAAGCCAATTTCCTCATCCAGTCCACACCTCCCTGGACACCCACAGAGGAACCATGGCTGCCACTGCCTCCTGAGCCACTGAAAC…
>LNC_000715
TGCAATTTCTTCATCTCGTCCATCTCCAATCACTACATATGTGACTTTTTTTCCAAACCTCGACACAATTCTCTCGAAGCAGCTCTCCTTACCAATTTTGGTAGCACTGTAGATGTTTTCAATAGGAAATATTTCTCCTAGCCCATATAGGAGAACCTTGGCCAGAGCTGGAACCAGTTGGGTTGTAGTGATCAGAACATTTACACAATTCTTTCTGGACTGGATGAGAAGTAAAGATTTCAAGGCAGTTCCTAACCAGGAATCTGTTAAAACTTCAATTTCTGCTCTTAGTCTCTGCAGTGCTTCCTTTCTCTGGGGACTGAGGAGCCCACCCACGTTGCTTTTATGCTTATCATAGATTTCTCTCACTTTTCGGTAACGGAAAGCCAATTTCCTCAT…
>LNC_000716
GTTTTTTTGATGATACTATACTGCAGTACTCTATGAAAGATAAATCTGAAATGAGGCACAAGTAGATTTCTAAACTAGGTATTATGTTctttcaaatggaaaagaaaagagcacAATACATTTTAAGTCTGACAgacttggatttgaatcctgTGAAGCTGCGAAGTCCTGAGTCAACCTGAACTGCCTCATCAGTAATGTCAGGAGAAGAATACAGAGGATTACAGATATACCCGTATGTAAAGTGTCTAACAGCAGGACTGGTAAATAATAAGAGCATCCTAAGTAGCAAGTATTACTGTAAGGCCAGTCACAAGAAACAAAATTGATGCCATACCAATTTTGGTAGCACTGTAGATGTTTTCAATAGGAAATATTTCTCCTAGCCCATATAGGAGA…
>LNC_000717
GGGTTGAGACTGCTGCAAGGTCTGGTACTGAGTCTGTCCAGGGTAAGCAGTTTCCGAAACAGGAACTGAGAGGATATGTGCATAAGGTTTTGCAGAATACATTTGTGAGGTATAATCATTGGATGAGCGAGGGATGTAATCGGTGCATGTCATAATCTCCTCTGACATGGTAAGGTTTGAAGCAAGGCTTGAAGTTTCAGGTTTCTGATCACTGACTTCAGGGTTGCTTACttgaCTTAAAGTCTGCTCTCCTGATTCCTGCATCTTGgctttcttcacctgtaaaataaatacacaaaagcaTCAATGTCAtgatctgtttttaaaatcatctaGCTACTCAAATGGTAGCCTCAGATTAACTAATAAATTACAGCGTAATTGTTTCCTTTTGTCTTG…
>LNC_000718
AGGGTATAAAAATTTATTACACATACAGAATATTACCACTAACAAATGCAGACAGGCGAGGACACCACGGTACGGGATGGAGCACGGCTAGCTCTTTGGAAAGTGAACAGGTCGGGTGGCTTGGAGCCTCATGCCACGCGGGTTGGCCAGTCAGATGGGAAAGCACATGCCGAACTCCAGGGACGTCGGGGCGTTCAGTGACCGCTCTGGGTGTCGGCGGCCTTCCCATCTGATCTGGGGCTTCGAAGGACGCCACGCCCAGAAGCAAGGAACTGAAGCGAGGGGGCTTCCTAAGGTGGCCCAGGCTTGTCTCTGAACTCACGGCAACACCAGTGTCAGCAGCGTGTTTAATTGGATGATTTCCACAAACTACACACGACGCTTCTAACCAGCACACTT…
>LNC_000719
AATCTTAGTCTGCATGAGTGGAAAATGCAGACAAAGTTGTACCTGCATCCAGTGAGTGCTTATGTGAAGAGCATGTATATAAAGAGCTCAGCCCAGAGCCTGGTAGTGCTCCATAGATGCATGTAGCATCAAGATGGTGACAGTCAAGGAGACAGAAAATGCGCCTGAAGTTCTGATCCTCACTGGCGGAATAACCTGGTACCCACAAGAGGACTGTGTGAAG
>LNC_000720
GTGTGCACCACCAGCTGACTGATGGGGAGTGGGGCCAAGGGGCGAGGGGAAGCAAGCCTCCATGCGTGTGCCTGCCCTCACCCGCCAGCGCTGCTTACCGCGGGGCACGCCTTGGATGTTCGCTCTATAAGAAAAATTTGCCCCTTTCCACGGTGGATCTCTGCTCACCTTTGTCCTAAAACTGTGCCACATGCTTTTCTTTGTATGTGGACATGACAGTCCTCAGCCAACATCAGCAGGATGTGAGTTTTGTTTTCCCAATGTGGTGAGCCATTCCCACATTCACTGGCAAGAACCGAAACTCTCCATGGCTGGTCAGGATTAGGGATGTTGCCGTGCTCactgagtggcagagctggggtgcGACTTCAGGGCTCACCAGTACCCAGTCTGGGGCTC…
>LNC_000721
CTGATGTTGGGAAGGCACTCCAGCTTTCCCAAAGCTGTGCACTGTCTAGCGGAGGGAACGCGATGATCTAATAGTCTCGCCGACAAATGTGGAATTGGAATGTGACGCGTTCCGTGGAGAAAGGCGCTGTGTTTGTTTCGGTGTGCATGCACACCAGTGAGTGGATGTGTGCATCTCAGTGTGGGTGCACACCAGTGAGTGAATGTGTGCGCCTTGGTGTGAGTGCACACCAGTGAGTGAA
>LNC_000722
AGAGACACGGCTTCCTCATAAGATGGCAGGACCacCTTCTGTAGCATCTTGGAGCCACTCCTCTCCTCAGCCGAGTTCGTGCACTTCATCAGTCTGTAGCATCTCCACACACACTTGAACATGTAGACCTTCAGGATGAGGACAGTGATGAAGGCAATGGAGAAAATGATCATCACCTTGATGAACTGGTTATGAGTCATACCGTCCTGGCTGGGGAGGTAATTCATGTGGTTCATGGACTTGAAGTTGAGATAGG
>LNC_000723
CCTGGGCGTTGGGGCCTCTGTGTCCAAGACAGCCACCGTGGTGGGAGGTGAGGGCGCCGCTGGGGTGGTGGCCCGGGCTGTGGCCGCTGTGGTCAGTGGCAGAGGCAGAAGCCTCCGTACGCCGGTGGTCCTTACGACAGAGGTGGTGGCCGCGGACGGGGGCGCCGCAGGGATGCTGGGTGCGGCGGTGGCCACGGTGGCGGGTGCTGTGGCCGCCGTCGGGGGCCCTGTGGCGGTGGCAGTGGTGGTAGCTGTCGGGGTGGAGACGGTGGTGGCTCTCTGGCTGGGCTCTTCTGGCACCTCTGTCACCAGTGGGGGGCTGGTGGCTGGCTCTGGGGTGGGGCGCTCAGAGGGGAGCTCTTCAAACGGGGTGCCCACAGGCTGGATGTCCATGGTGGG…
>LNC_000724
CTCGAATTTCTGCTACAATTTTACTTTTATCCTCAGGACGACCATGCTCCAATACATGCTGGATTACGTAATTTCCATATTGATCCTGTACAAGTTGCTCTGTGTGCTGGTGAAGCTCCTCTAAAATAGGGAGTGTCTGGTCGGGGAGACAGTGCTCCAGGATCCTCTGAATCACTCGGCAGCCATAAGGATGCGTGGACAAAGCAAACACCTGCCCCTTAAACGCATCGATGATAAACTGCAGAGACTGGGGCTGCACACATTCGATGCACTTCTGCACCACGTGATTGCCATTCTGGTCTTTCACACACTTGAGGACGTGGCCATCCAGTTCCCGAACCATTTCATTCTGCTGGTCTGAGGGAATGAACTCAAGAGCTTTCTGGATAACACGGCAGC…
>LNC_000725
GGGGTCCGTCCCTGGGGGTGCAGCACTGATGATATATGGGTTGGGGACGAACGCAGCGGGAGCTAAACCAATGTGGGGTTGATGTGCGGCTGCCAgcgcatactgctgctgctgagcggCTGTCAACTGCTGGACAGCAAGCGCATTGGGTCTTTGGAACAGCTGTTGTTGAGAATTGTAGTCAAAAAGTcccacagttgctgctgctgagtccacAGGTACCTGCGTGCCTGAATAATCAAACTGAAGAGGCTCCATGCCCACATGTTCCATGGGGTCCAAGGGGACACTCTGGGACTCCATGTTGGAGAAATCCTCCACAGGCTTGGCACCATTGGTGCTGGTCAGCTGGGCTAAACCCTCAGAACCATTCTGGTTTGGACCCAGAAGATCCACTTC…
>LNC_000726
TGAGAATTGTAGTCAAAAAGTcccacagttgctgctgctgagtccacAGGTACCTGCGTGCCTGAATAATCAAACTGAAGAGGCTCCATGCCCACATGTTCCATGGGGTCCAAGGGGACACTCTGGGACTCCATGTTGGAGAAATCCTCCACAGGCTTGGCACCATTGGTGCTGGTCAGCTGGGCTAAACCCTCAGAACCATTCTGGTTTGGACCCAGAAGATCCACTTCATTAGCAGAGTTCTGGCAATTACCAGGGGTACGGCTAAAATCTTTGACGTCTGCGTCAATCCCATTCTGCACTGGTAAACCATTGGTCTTGTCCATCACATCACCCTCCTCCTTCAAATCTCCTAGCTTATCTCCATCAAACGTACccttgttcttcttttcacctttG…
>LNC_000727
tgagtccacAGGTACCTGCGTGCCTGAATAATCAAACTGAAGAGGCTCCATGCCCACATGTTCCATGGGGTCCAAGGGGACACTCTGGGACTCCATGTTGGAGAAATCCTCCACAGGCTTGGCACCATTGGTGCTGGTCAGCTGGGCTAAACCCTCAGAACCATTCTGGTTTGGACCCAGAAGATCCACTTCATTAGCAGAGTTCTGGCAATTACCAGGGGTACGGCTAAAATCTTTGACGTCTGCGTCAATCCCATTCTGCACTGGTAAACCATTGGTCTTGTCCATCACATCACCCTCCTCCTTCAAATCTCCTAGCTTATCTCCATCAAACGTACccttgttcttcttttcacctttGTCGTTTTCATCACTGTCTGCATCCCTTGGGCCCTGTTT…
>LNC_000728
GGCATCTAGTTGGCTTTTAATACAAAATGagtcagagaaacaaagaaagaaaatatacaagttattgaactaaaaaaacaaacaaacaaaaacccccgACAAATACATTTCAGTCACATTCCCTGTCTTCAGCCTAGATTAGGAAACAGGAAACGATGAACCAACCAATGTCTGTCCTTTTGAAGAaaccttacttaaaaaaaaaaaagaggaaaaaaatagaacaatCTCTAAAATCGGGCAGGTGGTTTTAAGAGGCCACTGGAAGCGTGCCTTAGTCATCCTGGTGAACTGGGACACTGGTGGTTTGGAACATGGCTACCTCCTCCTCATTTCTTGCTACTAACAATCTTCATCTGAAGGGAGGATGCTGGCTTGGACATCATTTGGTGCCACTTA…
>LNC_000729
GGTTGCTGGGTCTGACTGCAGGCTATAGAGGCGAGcCTTGGTGCCATCATAGGGCTCAGCCGTGCCAGAAGGTGTGCCCATCAGGGTGATGACGTCACAGTCGATGGTTTTGTCTGGTGAGGGAGCAAAGGTATCGGAGATCACCCCCAAGAAGTCAGACAgccctttcttcattttctctgtcGCTCCAGAGGAGCCTTCAGTAGTCAGCTTCTCCTTGACCACGCTGGCGGTGGCCGCAATGGTGCAGGCCGTGTCGCGCTGCACCACCTGGGTGAACTCCGTCAGGTCCCGCTTCATGAACTCCAGGGCTTCGGAGGACTTCTCTTTGACTGCCTGGTAGCTCTGCTGCAGCCAGCTCCGCCACCATCCCACGTCCTCCCTTTGACTTCCGACACG…
>LNC_000730
taaacatACAAAATGTGCCTGAGACTAAGAAAGGTGAAGGAGTGCTACCTCAGTGATCCTTGAAGAGCTAACTATCCAAACCATAGGCTCTTGTCCTTGTCTTTGTGCTAAATCCCTGGAGAAAAATAAGGTGGTGCTCAGACAGAACACGTAGAAAGCTCACAGACCATCTTGTAGATCAAGTTCATGTAATGATATCTGACACCACCCAGTGGTAATCTTTTCTCACTAACGTGAATAAatagcaacttccctggtggctcagacagtaaagcatctgtctacaatgcgggggacccgggttcgatccctgggttgggaagattcccctggagaaggaaatggcaatccactccaggactattgcctggaaaatcccatggacagaggagcctggta…
>LNC_000731
AATGACTTTCCCCACACGGATATCCAGCCGGGATGGGATGACCTCCTCTGGTTCTGAATTCTTGGCAGGGCCTTTGACAGCTGGCTTCTGCTTTGAGGGATCTGGGTAGGCAGCGCTGGACAGTTTCTTCAGAGCAGGGGTATTAAACTTCTCCCGGATGGGATCCAGCAACTTGTTCAGGGCAACTTCAACAGAATTCTTTAGGTCTCCAGGGTGTACAACCTCATCAGCAAAGTCCTTTTCCAGGTCCAAGTAAGCTGTGTAAGTTTTGTTTCCACCCCATTTTTCATCTCGAAGGATCACAAACTCAGACTTGAGGGGAAAGAGGACATGTCTGATGAAGGCCAGAACGCCGTTGTTCTCCACATTCCCTGGCTCacagaaggccttcttcagttt…
>LNC_000732
TAAACTTTAAGTTCCCGTTCCTTCAGTATCTCCTTCAGCTTCTCTTCCCCGAGAACCTCCTGCAGGTTCCGGGTGATAAGGTTTAGCTTCTCTTCAGGGCTCAGAGAATCCCCCATGGTTCTGTCGCTGCTGTTTCCAGCGGTTAGCCCGGCACCCGGGCCCCTTTCTCGgtcgctgccgccgccgccgccgcgtgCCGGAAACTGTCA
>LNC_000733
TGTGCCAGGCTTGTGCCAGGCGCGATCTCCCATACGCTCGTCCTCAGTCACCGATGGAAGACGCAGAGGTCCGTCTCTTCCCACGCAGGCACTCCACAGCCGTAACTTGTCAGTCCCAGGGAAGGCTCTGCCCTCCCTTAGCAAGCACCATTTGTGTTTTAAACCAGAAAGAGGCAGTGGAGGGAGGGACCCGTCACCtcacaccactcaggctctagGGAAGGACATGAGGACTCCGGGGAGCTTTCGCAGAACCCTGGATGAGATGGCAAGATATGGAGACCCCAGAGGCTGGGACTGCTGACTGTCCATGGTGAATGGCTTGGGCCTGCCTTCCAGCAGAGTCCAACCCAGAGGGGGTGATGAGCAGCCCCCAGGGTATTCCATGTGGACGTATCT…
>LNC_000734
gaaatttttatttattaaaatgtgtcCTTCAGTAATATGTTAGCATACAtacaatatacacacatacatctgTACACTCTTTGACACACCTCACGGATTGCCACCATAAGTTTAACcaataaattaaaactaaaaaagggtgggtggggggggggcgaaGGAGATGTGGGGATGCGTGGAACTAAGGGCGAAATTTCCATGTTTCATCTGGTAAGAAACTGCAAATTTCTCAGAATTTCCCTGGGGAAAACCTGTGACCAGAGAATCTCTGAAATAAAAGTACAGAAATCCCTGCCCCCCAAAAAGATTCCAAAAGATGCAGTTACAAGTGTGCTTCTCAGAACAGGAGCATTCATTCCACTTCATACTCTGCCTTCTGCATCTTCTGGCCTCAAGATA…
>LNC_000735
AAGAAAGGCACCTCATTGAAAATAATACATCACAGTGTTGTAGAGTGATCCCAGTCATAGGATTTGAGGATGGAAAGGACAGTCTTTGGATAATGTTGCTTAGGACACTTGCTCATTCATTAAAAAGAGTCCTTTCACACGATGTGGATGGAGGAAGGCAAGAGTGCAGGACTGTGGCGTACACTGGGTGGCTGCCGAGGGCTCACCCACGAGGGCAGGTGAGCTGGTAAATCAGTGGTGAGTATGAAGGGAGGGACACCAGCCCGCCCCATGACTCCAGTAAGCCAGATTTGTTGAGATGCTGCCCCCAGGAACACACTCCATGTCTCTTTCATGTGTGGAGATGACGTTCTGATTTCATGGTATGGGTAGCCAGGATTAGTAATCAACTCCTGCCCT…
>LNC_000736
CGGGGCTGAAGTAGGAGCAGAGCTTGCCCGGAAACTTCTCGCGGAAGGTGTAGAGCCAAGACATGTCGTCGGCGTTATAGAAGATGAGCAGGCCTTGGTCATAGTCCAGGAAGACGCCCACCTTGTCGAGCTTGTCGCGGACGTTGAGCCGCGTCCAGGGCTCCGTGCAGGCGCTGTACTGGTTGCCGTCGTGCATGACAATGCAGTAGAAGCCGCGGCTGGGCTGGATCTGGATGCTGCCCTTGCGGCTCGCGGCCTCGTGCGCCAGCCCGATCACCCACTGGGTCTTCTccgccaccaccacctcccagtAGTGGACGCCGCTACTGAAGGCCTCCGAACCCAGCACTGACACCTCCACGTCGAAGCGCTTGGAGACACAGACGAGAGGAGCCATGA…
>LNC_000737
cggatttatttttaaaaaacaaaaaaggttaaaaaagtcCTTCATTTCCAACCCTGCCCGGGGGTGTGAGTGGGGAATAGCACGAACTGAGAAGGGCACCcaccctcccctggggagagtccaacTCTTCCCCGGAAGCCTGCAGCGTGCAGGGCAGGTCAGAGGCCGGCCCTCGCCCTTCCTGCCCCACCTCCTCCATGGGCAGCTCACACTGCTGCCAGCAAGTTCCAGAGGCAAAGAAGTATGGGAGCCGAGGCGGAAGGCTGCCTTCTTCACCTCAGCGGTCACTCCAGCTCTTCCACCCTTGGATGTTCTCTGGGCCCCACCACTGGGCTCTCAGGGTGGGTGGACAGGCAAGACCAGGAGGCGCAGCTTGGCCCAGCCCACTGGCAGCTTCCT…
>LNC_000738
GATGACGCCGGCTTCAATGACGGTGCCatccagagagggagagggtcaTGGCACATTCAACCGCGGCTTCCAGAGGTTTTGAAAAAGGAGCCTTTGGGAGCCCAGCCTGCCTGGCATTTTGATGCTGTCGGTGTGGGTTTTGTATTCCATAATGGTGTTGGGAGGTAGGTTAAGCACTCGCCGAAGCGTATCCCGTATGCGGGCCGTGGTGGCTTGATCGCTGGCAGTCTTATTCCATATGGAAATAATGTCCTCCTGGAAGCGGACAGAGACCACAGCCCCGCAGATCTCCTCCCCAACCATGAACTGCTCCCCCAGCATAGCCAAGATGAGATTCTCCCAGCAGCGGGAGGCCAAGCCCTTCCGCAGTCGGATTATCCACTTTCCGCCATTTTTATT…
>LNC_000739
AAAGAGATCACAGAGCTCAGCTCTGGGTCTCTGGTGACTGCCCCTAAGCTTATTTTTACTGACATTAACcacatattacacacacacaaaaccagtcTATGGGAAgaataatccaaaaaaaaaaaaaaaaaaatccttcaatgTTGCTATAGCACCATGTTAGTGAGAAAACAATCTTTGAAAACCATCCACACAAACAATGGAATCGGGGCTTTTTCCTAGAGTTCCCATTTCCAAAGATATACCAAACTGCTACGCAGCTTTCAAAGAAGACTTTAACCAACACCCAGCACTAAcccccaaaccaaacaaaaaaccccccaaaacagaAAACTTCCTCAGAAAAACAGTCTAAGGCTCTCAGTTCTCACCTCCCACATGGGTTTAATTCCTTCTTTG…
>LNC_000740
CTCACCTTCTTCACCCGCTCAGACAGCACGTGGGTGCTGGGTGTGCGGAAGTGAATGTTGAGCACGATGACACAGATCACCACGACCACGGTCACCAGCACCATGCCAAAGAGCAGGAACCTGTGGGCGCAGGTGGCCTTGGACAAGcagcctaacctctctgtgcctcagattcCTCAACTGTTAAATGTTGGGAGGACAGAGCGAGAGAGTGTGTCTCAAATGCTCCGACTCTGCCTGGCTGTGGGTGAGAGCTCAAGAAACAGTTGCCATCCTCGTCAGCCAATCCCCTGCCACTCAGCCCCTCTAGACCACAGATCTGCGTAGAAGCCCCAGGGTGTCCTCACagaccccagcccagccctgccctgccttgCCCACCCGAGCCCCTGAGAAGTG…
>LNC_000741
ctgACAGGTCAGCAGCCACATTCGATTCTCACAGGAGCTCGAACCAAAACAAGACTGTGGAGTAGACTGACGTAAGCAACACACTTCAGGTGTCACTGTCCCCCAGCACCCCTGGATGGGACCATCCAGTtgcaggaaaacaagctcagAGCTCCCACTGATTCTGCACTATGcttcatgctgttgctgctaagtcacttcagtcgtgtccaactctgtgtgaccccatagacgacagcccaccaggctctgccgtccctgggattctccagatatcAACAGTCTTCCAAGGACTCAtgtgtggggttggggtggggaacaATTTCAGTGAAGGGTGAATCTGTTTCTCCCTTTTTAGTGTCCAACCCTGATTGAGTCTCTGAATTCTAGAATTCTAGA…
>LNC_000742
TGGACATCTTCTTAGTGGGCTGCCTCTGCTCGGCGTGAGGGGGACATTCTCGTTCGGCCAACTGCTGTTCCATCTCCTGAGCCGAGGAGGACGCGGTAGCTTTGAGGGTCTTCTTAATGTTGGTAAcCTCGGCCTCTACCTGCTGCTGAGTTCGGCTGTGGTTCTCCTTGTACTGGTTGGCTCTCAGAACTTGCTGCTCGATGCCCAGCAGGACTGCCTCGCAGCCATCACACcaTTCATGCAAGGTCTTGACAATATTATTGATATCTTTCTTTCGGATGTCACGGCCAATGCAGAAATCCACTTCCAGCAGCTGGTTTCGCTGGTCCAGCTTGCCCTGGATGATGTCAGTGTAGACCGCCTCGATGATGAGGTCCTCCAGTTCCCGGAGGTTCCGCA…
>LNC_000743
GCTGGTCCTCGATGGCTGTTACATACCAGCGTGGCTCAGTCTGGGCAGATGAGGCCATTGGGCACCAACCACTTGTCTCGGGTGTAGACCGCAGTGTTGAGCATCAACTCATAGGAGAGGCAGTAGCCCATCTATGGTGATGAAGTCCACCTCCTCCACcttccCCTTGAGGATAGTCAGCACGTGGTCTAACTTGTTGGCTCT
>LNC_000744
GCGGGGGGCACACCCCTGGGGGCTAGATGAGTGAAACGGAAGGGCTGCCAACAGGGGGCTGTTGTGTGGCTGCGAGAGTGAAGGCTTTAGATGGACAGAGAGCAACGGAGAAAGGACCTAGAGACGCAGGGAAAAGAGTAAGAAAAGACTGAGATGGAGAGGGCACTGCTATTTATACAAATTAATCACGCCCACAATATTAAATACATTATCAGGCTATGTACACGTCCAGGGCCATATATTAAACCCAGCAGAGGAGCGCCATTGTGGAGGGGAGGGGTGAAGGGGCGCggagagggggaggaggaaaaaaataacgcCCAGGAGAGAGCCGCACAGAACAGCGATGGCGGCTGTGCTCCCACACCGGAAGCCGGAAGCCGCCTCCTGCTCCGGGTT…
>LNC_000745
TCTCAGTACTTTATTCCGAAACTGTTTATTCTGCATTAAAGACATGCAGAGCTTCAAGCTATATGCCAGCATTCCTGGGACATCATTCGACTCAAGTATAGTCTTCTCAAAGACGTCCAGTCTTCGTGTCTCCAGAGCAATGCCGATAGCTTGCTTATACTTGTGATCATCTAGACatctttgaaacattttattCACAATGCCTTCCAATCTCTGGTCAATTGGTTTTTTTTCTCCTTCGGGCAAATCTGCATTTTCCACACATTGTTTGGTGTAGTGATCAATGCACTTTGCTATAATAGTTTCCACATATTCAGAGTTATCATTGACATTGAAGAGGTCACCTGCTCCAAGTGCATAATTCAGAGACTCCTCAAAAGCCCCCAGGTGATAAAATAC…
>LNC_000746
GCCAGATATTCTGATAAGAAATTTACTTTTCCTCAAGagaaaggaaatgctttcaaggCATTGATAACAATTGTATACatctccacctttttttttttaagggttaaAAATCACATTGAGTAACTGACTTATGTAAAATTAAACCTTTATAACACAAAAAGAAACCACTTCCAGTATAATAGTTTTGGTAACATGAATATATTAAATGATcagaatttcaaatgcatttttttgagtgttttcacattttgtttaaaaacaacaaaaaaccaaaagtCTTAACTATCCCCAGATTCTAATGCGAGAATAATACATCCGTGTTTTCTTTGACACGCGGCACCCCTCACTGTCTTCCACACAAAGGCTCTAGTGCTACAACAGCGTCACCGAAGTGGAAGC…
>LNC_000747
CAAAAAAGGTGCTTTCTGAATGGCAATAGACCTTCAAGAGGAGGAACTCACATTTCAGCTGCTCCTCCAGCTGCATCAGCCTTGCCAGGACCTCAGATTCTCTGAGACCCTGCTGGTTTCCTGAAGACTTCTCCATCCTGCAGAAGGTGCAACTCCACGGGCTCTTCTCAGTTTCCACGGGCGGGATGTGACAGTCCTCGTGAAAAGACCTCGAACAAGTGTCACAGCAGAACAGCTTTCCTCCATCCCGGCAGGTCTCACACACATCTGAGTTTCCCAGGCAAAGGCTATCTACGGTGTTGTCAGGAGACTTCAGTCCTCTTTTCTTTCTTCTCCTGTCATATTTCCTTGGAGGATTATGGAGAAACGTTTTCTGAAAGATAAAAAGATCCAAGTATA…
>LNC_000748
TGAATATAACCCTAAAAGTTACTCATTACAGTCTTGGTAAATCACCTGCGTGTGCATGTGAACAAATCAAAGGAAAAGGTCGGCATGTACATACGTCAGCTGGGACAGCCACCCACACATGGGAACAAAGGTGGAGCTGGAGGAGTGCCCACAGCTGAGCGTTTGAGAGGCAGGATTCCAGATTCAAAAGCCTCACCGACAGATCCTGTAGTTGAGGTTGAAGGTCGAGGCCAATAAAATTGCTTCTTCCCAAGGCATCCTCTGATGATTGCTGAAAACCTCAGTTCTCTGCAGTCCTGGACTCCAGCCTCTCCACCCGTCCTCCCAAGAGCAAAGGTCTCCACTTGTTCTGAGCAGATGATCTGCCTGTCACTTACCCCTGGCAGAAGCACCTGCTTT…
>LNC_000749
TGGAAGGtgtagCTCCAAATGGAGCAGGCACACTTGAAGACGCAGGCTGTGTCTGTGCAGAAGCACCCACTGGCACCGTTCCAAAAACATTACTGCTAGCATTACTTGTGGAAGTATACGCGTTACTGGAGGTGGCAGCAGAGCTGAAAACACTGTCCAGTTCTGCCAGGGCTGCATACTTGTCTGAAGATGCACTTGACTGACTGGGAACTGAAACCACAGAACCAACAGGAGCTTTACCTGTGGTCCCAAACCCACTACCCTGATCACC
>LNC_000750
GGCTGTAGCTGTTGACTGAGGTGCTGGAGCAGCAAAGATGTCTGAGCCAAGATCACTTAAAAGGTCAAACTGCTTCTTTTCCTGCTGCTGCCCTTGGGAGCGACCTACAACAGGGGACTGACTAGGCGTGCCCTTATTTAAGTGCAGTGCTGGTGCTGAATCTCCTAAAAGAGATTTCAGTGGTTTGACCTCAGGTGTGCTGCTCGTGCTACTGGCAGAGGACCCTGAAATAGATGCATGGACTGACGCCACCACTTTGGCTTGTTCTGGTGGGACATACcatcttttcttttcatatttttcttgtaGGAACTCTTTCACTTTTTGTGGATCCCTGAAGTCTGGAATTGCTGAAGATCTATCATCAAATAATCCTAGCCAAATCTGTTTACAGACTTC…
>LNC_000751
ATAGAAAACCATCtgcaaaataaagataaaaatgcacatttttgCCCACATTTTAGATAAACCACTGAAAATGTTAGGAATTATTTTATTGGAGGATCAATCATGTTTCATTGGATCACGAAACATGGGGTGGCTTGATTTTATTAAATCTGACACCAGACCAGGACTTCAGTAGTGTTAATGTTGAAATGTGGATGCAAAAATGTCTACAACTAAATCGTTTAATCTAATAGGGTTTGAGAAATCACTACAAATAGGACAAAATGAAGTACTATTTTTCCTTTACAGACATTTCGCTAAACCCATTTTCTATACACTTTCTCACACTCAGAATTAGTGGTGCAGactgaagaggcaaaaaaaaattccttaaaaaaaaacaaaaaccaaaacaactaG…
>LNC_000752
GCCCTACGAGTGGAAGACTGGATAAGCGACAAAATGCCACGAGCAGAGGAAAGATTAGCTCCATCTTCAGGTAACATACGGGGAGGGCAAACCCGAACCTGCGGTGGCGATGGTGTCACAATGGAGTCAGTTTTGACCAGCTGTCCATTTTGGCGAACAGCATTTTCACTCATAGAGCGTTCTCTTTTTAGCCTGCCAACTGCACGGATTTCTTCATTTTGAGGGGTTGGAGCAGGTCTTTCTAAATCCAGAAAATCTAGCGGTCTTTCACTCAGCGTAAGCACACGAGGTGGTGTTTTTAGAGCCAGAGGCTTAAAGGGAGTTGACTGTATAAGGTCAAGATCTGCTGGTCTTGAAAATGGAATGTCTTCATTATTTCctGCTACCACAATTCTCTCT…
>LNC_000753
TGTTGATCCCGACCTGGAAGATTTGAGAAAGGAGCAGAAGCAGCCCGATGTTAACTCCTCTTGATCTCCGATGCATGGTGAGATATCAAGCCGGAGATAGGAAGACGTGGTCAGGTCTGGGGAATACACAGGCAGCTGACtCACAATACCCAGGAACCACAGCGCCGACTTAGGAGCAGAAGACTAATCAAAGTGACATGTAGTCTCAGCCACAGTGTGGCACTCTTCTCAACATCACAGTTGAGTCTAGGCTTTAGGGCAGCTGCTTCAAGTCCTGAATATTTCTCGATATACCCCCAACACTGACACcGCTCTCTTACGGCCCGCCTGC
>LNC_000754
ggggaaggcAAATTAATTTGTTGACTTTTAAAGCCCTGTTACAATGAAATATGCCCCCCTCCTGTTTTAGCATGAGTTAAAGCTAAGGAATTTTCAGAATAGTCACAGAGGAAGAGTGGGTATGATACAAAGAGCTTATATTAAGTTCTTCCTCAGCCTTGTCTACTGCAAAAGCTTTGGCCTGTGTTTTCTGTATACAAAGTAAATAAAACTTGACCAGGATTATTTTCCCTAACAGGCAATATCACCTCCAGAGAGGTCGATGTCCTTATAAACAATGTCCTTGATCTTATGCTACAGTCACTATTGACCTTTGGACCTCTAGAGAAACCCTGTTGACAGGAGCTGGCACCCAAGTacaaggaaaaaaagacattcaAATACACAATGATTTTGCTG…
>LNC_000755
GTTGCAAGATGGGAGAAACTCTGAGCTGCAAATACCGGTCAGGATGCTTTCATTTGCAAGCAAGAGAAGCTCGAGcacgtgtgtggtgtgtgttatcagttgctcagtcgtgtctgacgctttgcgaccttatggactgtagcccacaaggctcctctgttcataggattctccaggcaagcctactggagcggatagccatttcctcttccaagaaatcttcccaacccaaggattcaactggtgtctcctgcatctcctgcaattgcaagaggattctttcccactgagccacctaggaagcccagctCTAACTAATAGGCATTTAATAGATGATGACCACTATAACTGTGGTGGCCCAGTACATCTAATGACGGGAAGGGACAATGGTGCCAGCAA…
>LNC_000756
CAGGGAGGAGTGAGAGCTGGGGCCGTTACTGCAATTTACCACAGAGAATCATTGAACAGCATTACTCTCCCACTGTGTCAGAGGTGCTGTTTTAAATGATTGCTCGGCAGTTAACAGAAAACACAGGTACCTGAGGCCTGCTTGATCCACTGCTCTGTAAGAGGGACCACCATCCCCTTAAATCTGACTGCTATGGATTACCAGGAAGTTGTTCTTAGAAACGGAACCAGAGGCTTGAATACTACAGTAAgacagggaaggaagaaataaaattaaaatataaagaaatgtccttaagttatttgttttaaaatgattttaaagaattataaCAACTGATTCTTAATTTACATATAATgaaatttcaaacaaaatataGTATGTGCTTTTTATATTTGT…
>LNC_000757
TAGAAAGGTTATGGTAGAAAAAATAAGGTGCATTTTTAATAAGCTACCAACAGCCTGACACGTATACACTCAGTGCAAACTATCCAAGAAAATAATCCTTATTTTAATATGAGATGTTTCACTACACAGCTCGACTAAAGGTAAAATGAGAAATAGCTTTCCAGCACTAATATGGCATAATCACAGACaattcaatgtgtgtgtgtatatatatgcagtcagtgaaaataaagaataacATTCCATCCTttgatttattgtttttaaattctacCTTACCTTTTAGAATTGGGAACAATTCtaaaaattttagatattttccTAGTTTCCATAGCTAACTAGAAGACTAGATATTTTGATGGTCAGCTACTAGAAATTAATGATCCACTGGTGATTCCC…
>LNC_000758
GGGGCATGTGAGATGCTAGCAGTTGTGTTATTTCCTATAAACCTAAACCTCAATTAAACTGGAAGTAAATCACATCATCCCTAATCATTTCCCAATTGTAATGCGGGAAGTTGGGTTGAGCAGTAAGCTCATGATAAAACCAAGGGGATGGCAGTGGGGACCTATAGTCAAAAATAGTTGCCCAGGAAATTCCTttgaagtccagtggttaggattccatgcttccactgcaggggacacgggtttgatcctggtgagagaactaagatccagcacgcCAAGTGGtgtgaacaaagaaaaaaaaaaaaagctgcccaGAAGAGGACTGCTATTGTGGGGACTGTCAGAGCACAGGAGCAGATGTAGGTGAGGAAGCTAACAGATTTACTCTGGAGCACG…
>LNC_000759
CAGCAGGTCACATCAGGTTATAAGCACTGTATGAGTCTGCCATGTATTAGCTCCTTCTGCAGGCTGAGATACAGAGAGGAACGAAGAGGAGATGTTTCTGCCACTGAAAAACTTCAGTGTCATTAGGAAATAGATTCGTGAACAAATAATGTCAGCCTGATCTGGTCTATGTTCTGATGTAGATACATGTAGGAATAATGGGAACACAGCAAAGGGCTGTGGAATTAGCCTTGAAGCTGGAGGAGGTGATGCTGGGGAGGATGCTGCCTGATGACAAGCATTTAGCTTGGTGAAGGAGGTGGAAGACAGCGCAGATACTGAGGCCTCTCTTCTGATCTTTGGACTTCCTTCCACTTCAACTTATATGACAGCAATTCAGGTGATGGTCTCTGATGCTTC…
>LNC_000760
GGTGAGATGTAGCGGACCAGGAAGCTGCCTTCCGCGGCCACTAGGGCGAGGACGAAGACCACCAGCCAGAGGCCAACCCACACACGGCCCGTGAGATACTCCAAGTCCTGGGCCCGGCAGAACTTGAAGAAGGCTTCTTCAAAGACGAGCAGTGGCCCCGAGAAGCCGACCACGAGCAGCGGCTGGGCCCccagcagagaaaagagaacgCCAAGCACAGCCGTGGAGACGATCAGCTCAGACACACCCATCAGCCCCTCTGTCTTCTCCCctAGCAGCCCCCC
>LNC_000761
CTCTGCCTCTATCTCAGCTGCCTCCAGACTCTGGAGCTCAAGCCGTTGCAGGGTTCGAGCTGCTTGCAGTTCCACCTCAAACAGGTGGCCTGTAGTGACCCAGAGAAAGCACTCCCTGCCCCGCACGCCCTCAGGCCCCTCCAGGGGACACACCAACATGGGCCGGCAGAGCTCCACCTCCATTTCACTttgctcctctcctccctcctcttctccctgcttctccagctcctcttcctcctgagGCTCTGGCTCCGGCCAGACCTCCTCTGCCACTTCCTGTGGAGACTCCTCAGGGGGTGGAGGGCTAGGCACAGGCCCTGGGCTCAGGGCGTCCGGGGACAGCGTGTTGAGGGCA
>LNC_000762
GTTCACCCGGGTTTATTAGGGAGTGGAGAGGGAGGCCAGGAGTCCTCCGACCACCCACGTTGCTCCCCATAAGTGCATCTGTGGAGAGCCTGCCCGGACAGAGGCTGGCCATGCAGGCAGGCAGGAGCCTCATGGGAGCAGATGGGAGTTCAGGGAGGCCTTCTGGCAGGCCCCCTCAGAGGATGATCTGGTTGGTGAAGCTGCGGCTCAGCTCCTTGTGTGGCAGAACAATCGAGTTCAGGATGAGCACCTCGGCAGGGATCCGGACGCGGCAGCCTAGGATAGTGATGGCAGGCAGCAGCTTCCCGTCCTTGAACAGGCTCTCACTGTCCATGTGGGCTCGGGGATCGTTGGGATTGGGGTCATTGGGGGTACCCTCCACGCGGGCCCAGCGCCCCA…
>LNC_000763
GGAAATATGGCATGAAGGAGATGAGCAGGAAGTGAAGTGGGAGAGGGGAGCCTATGGGGTTACCTGGGCACAAGCCTCAATATGGTGCTGGATCATAGGCACCCCCGCCACAGGAAACAGGGGTTTGGGCACCTCAAATGACAAAGGCCTGAAGCGAGTCcCCTTTTGAGGGCCTCCAATCAGGATCACAGCTTTGAGCATGATGGCGATTGCTACCTAAACCAAGCCCTGAGCACGGATACCGAAGACAAGTACTGAATCTCTGGATTCGCAGAACTGACTGTTGACCCTCTGAACCCCACACCTGACTAATAAATCCTAGCCTCACGCAGCCAGAGATTTTGGGACCAACACAAGAGCGTTAGAGCGGAGAGCCAGTCAAGAGCTCCGAGCCGCTCT…
>LNC_000764
CGAGCTCTTTTCCCTCTAGCACATAGCCCTGCACTCGGCCCCACTGGCCTGGTCTTGAAGCGATGCATGCAAGAAGCTTGCCCTGCTGGAACTGCTCCTCTAGAAGACTGCTGATTTTCGCGTTCTTTTTCCTCTCATCGTAtttcttctgaattttctttGATCGTTTCTTGTTTAAAATCTCTTCCTCCTCAGGAGTCAGTTCGTTGTTGGATGCATTATAGACAACATCGATTATTCTTGTCTTGCGTGTACAACACTCCGAGCGCCAGGAGAAGTTTCCCACGTCCAGCCTCAAGGCCCGGTACTTCTTGTTGCCTCCCCG
>LNC_000765
GCACCACGCAGCACCAGTGGAAGCGGCACAGGCAGTTCTCCTCGAGAAGCACACTCTCTTGACGGTGCCCGCGGCCGCAGCACAGCAGGTCGCAGCCGCTGAGGTCCGGGGCGCTGCTGTTGCAGGCGCGGCCGCGGGTGCCCGGCGAACCCGTGCGCCGGTTGGGGGCGCAGAAGTCGGGCGAGTCGGCGGCATAGAGCAGGTCAGCGCGGCCCGGCGGCTTGAGCGTGCGGACGGCGGGCAGCAGAGCCTTGCCATCGTTGGTGCCCATGACACGCGAGGCGCCGTGGAACCGCTCGAGCAGCCGCGCGCCCACCTCGCGGAACGGGGGCAGCTTCTGCCAGCAGGTGCGCAGCGCGCACGAGCCGGACAGGCCGTGGCACTTGCATTCGGTCCGCG…
>LNC_000766
GGGGCACGTTGGGAAAGAGACTGTAGATGAGGGCTGGTCGAACAACTTTCTCATTGGAAAGGGGTTTGGTCAGAAACTCCATGCAGTTCCGAGAGATCACTGCTACTGACTCGCTGGGGGAGACAGCACTGCACGAGGAGCACTCTGAGTCTCCCTCCTCCTCTTCGTTCTCATCCTGGCTGCAGCAGTCTTCCAAACCATCTAGTAGTTCTTCTTCCA
>LNC_000767
TGCCTCCAGCAGTAGCAGCTGCATCCTTGAAGTCCGTCAGCCCAGCGGACTCAGCTTCGCCGCGGCTGGGCGCCGGCTCCGCGCTGCTTCCTCCCTCGGCCTGCGGGCGAGCTGGCGGCCTCAGGCGCCCCTAGCAACCACGCACGGCCACGCGACCCGCGCTCTCAGCCGCCGGCGCTGCTGCCACCAAACACGCACTGCGCGCGCCCCCAGCGGACGCACCGAGGGCCTGAAGGGGCGATCCCAGCGGGAGGGAAGC
>LNC_000768
CCTGTCGACATGGTTGGTGGTCATGAATACTATGCGTGCTTCGGTGGAAGCCACACCGTCCAGGGCGTTGAGCAGGCCACTGAAGGTGAGCCGACCTAGACCTTGGTACTTTATGGGGTTCTCGGCGGCCAGGTCTCGACTGAGAAAGGCAGCATCCACGTCCTCCAAgagcaccaggctctgctgtgggGCCACACTCAGCAGGTGGTTGAGCCGGTCATCTGAGAGGCTGGAGTCCGTGAGACTCAGCAGGCAGATGCTGTGCTGCAGTTCTCCAGCCAGGGCTGTGATGAAACTGCTCTTTCCACAACCAGGGGGTCCATAGAGTAGGTAGCCACGTCTGTAGGGAATGCCTCTGTCAATGTACCACTTGGGGTTATCAATGAATTCCCGGATGTC…
>LNC_000769
GATCAgaagccctggtggtccagtggttaagaatcctccttgcaatgcagggggactcgggatcaatccctggttggggaactaagatcccacatatcctggggcaactaagcctacacaactactgagcctgtgcgctcTAAAGCCCAGGTGTCACAACTAGAAAGAAGCCTACGCGCTCCAAcagaagatcccccatgccacagctaagatccaacacggccaaataaataaaaaaggtaaaGGAAAGAACTCACCAAGATCATGGCGACATGGGAGAAACGCTCATATGTCTGACATATATAAGCCAAACCAGTGTCATCTAAGAGGATCTTCTGGAGGATAAATGTGGCAACCGTTTTAGAAAGTTCACTTCCAGATTCCATAATTCGCAAACAC…
>LNC_000770
CAAAAAGGGGTATAAAAAAAGTGGGATGTGTGCTGCAAGAAATGCggacCTGGTTTCTGGGTGTGATGCCACACATTGCAGTAATGCTAGAGCATTGCAAACTCTGTTAGACTGGTGTGCTGTCAAGGTGGGTGGGTTGATAGAtggataaatatttacaatttcCTGTAAAAGTGCTGCAATAGTACCAAATGAATGCCACAGCATGGGTGCAAGGTCAGGAACAGATTCTCGCTTCTTACTTAACTCCAGCAAAGCATTTTCCCTCGTTTCAGGACTGGACAGCTCGTTGATCCACTGATAGATCTTTTCTCTATCCACCTGAGCCAGTGCAGTAGGCACAGGCGCAGCCGTCGCCAGACTGTGCATGTTGGGAGAGGACACCGCTCTCCTCCCACT…
>LNC_000771
CTCAAAGTTGGGAGCGGTGGTGACTCTCTGCAGTGACAGGCCCTTCAGGATGCAAATCTAGGGCGGGGGGTGGCGAGTGTTTGCATGGAGAGCAGGAAATAGAGCAGGACCCTGAGGAAGGCcgggcaggaggcagggagggctcGGTGTTGACCGGCCAAGGGCTCTCGGGCTTCGGCTCAGACTGGGACTGGAGCTCAGGGTGGCGAGCGAGGGTTCTGCGGGCTCTCCTCCCGGGTGATGGCTTCGTGACGCTTTTCTACCAGGAAAAGTagtgaggagagggaggggggaggggcagcATCACACACACGCTGCAAagacctggggggtgggggcgggggggcacaCAGCAGCGTCTGGAGCGCCAGGAGGCTGAAGTCACAAGGTGAGGGGATG…
>LNC_000772
CTTTGATTCTCTTTATTATTTGTTTAGGCTGAGTGGAACCCCACCCTCCTGGCCAGCAGCTCTGAGGACTCACTCCCCGGGGCCTGAGCCTAGGCTTGTACTTAAGTCTCTGTGGTTTCCTCAACTATTCAGCCTAGAACACTGAGGCTTCTGTGAGAGGGAGTATGCAGGAGTAACCAACCCCACCCTGTGCCCCTCCCATCCCAGGGGACTCACAAACCCAGTCCTGGTTCCTTTCCACTCAGACACTCGGTGACTTTATTTGCCTTTGGCTGGCTTTTCAGGAGGAATGGGGCTGGCAGGAGCCTAGGCTTCGTGCGCCCTCTGGTGGGCCTCAGAGGCAAGGACCAGAAAGGACTGGACAGTCTGGAGGCCACAGTCAGTAGAGTTTAGGGGAGG…
>LNC_000773
CAGTGAGCCTCTCTCCTCTACAGGgagggtgggggtcggggggggTTCCTGAACCTAAGCCTCTCCAGCGCACGTCTGCAGGTTCAAGGGCAGTACTGATGTATCCTTcatccctccttttcttttggaCTCCCAGTCCAAAACCAAGTGAATTCTCATGTAAGATAGAAAGATTTTCTTTATTAATGACCCCAACCGTATTTCTTTAGATACAGGAGTTTTGAACTCAAATACTTAGAGAAAACAAGTTAAGATTGCATTATCCTGCAACTCATTACCAGTAACATATTGCAAAGCAAAACAGCTTGGAAAAGAAGGGGCGGGAAAGGGGAGTGAGGGAGGGAAGATAAAGAAAAGGAATTAAGTTGATCaagtggaattctttttttttttaattct…
>LNC_000774
GGCTTAGCAAGAAGACCAGGGCATAAATGATGACCACAGCATGCTTATTGATATCCAGAGATTCTGGCCGACATGGGGCAGAGTCTGGTAGAATAGAGGGCAGGTCAGTGTTGTAACTGTAATTGCCAAAATCTTCATCGCTGTAATTATCCCAGTTAAATCCATCCATATTTGAAGTAAATTTTGTTTCAGCTGTGATTCTGGGCTTGTCACCTGTGGGACACCTCCAGGAAAGGCAGATGTGTCTGACTGAAGAAAGGGCGGCGGTGCTGAGAACACAGTGAGGAAGTGAGTGGTGGATTACATTGCTCAATTCTGGGGTGGAGCCCCTGAGGGTGCGGGATGCTTTTGATAGTTTGAATAATTAATTCCCAGGTCAGCTCTTTAACGACAAGTCGT…
>LNC_000775
CGCTGTAATTATCCCAGTTAAATCCATCCATATTTGAAGTAAATTTTGTTTCAGCTGTGATTCTGGGCTTGTCACCTGTGGGACACCTCCAGGAAAGGCAGATGTGTCTGACTGAAGAAAGGGCGGCGGTGCACCCAGCAGTCCTATGGCTCTTCAACGTTTTTCCCATCTCAAAGGGAGCAGCTCTTTAAGGCACCAGAAATGGAGCTTTAGCCTTTGGCACGCCCGGTGGTTTTCTTCCCTGGCCTCTCCTCTCCACCCCACACAGCCCTGGTGTTCTTAAATCCTCATAAATTCCTTCTCCACGCCACGCCCTTTTGAGAGCTTCCACCCCCACATGGGTGCTCCATTCACC
>LNC_000776
GGAGaaagggggaagagagaggaagcagGCAGTAAAAATGTTCTGCTGCAGACAGATCATTCCTTTGGGATCAAAAAGTCAATGACTGTCAATGCTGAAAGGAACCTAGAAGGATCATTGCATCCATCTCCTGCCTCTATTGCTGGAATCCACTTTGCCCTAGAGCCACGAGGCCTGTGCAATGTTTGAGAAaatcgaggctcagagaggctgaggaacCTCCGCAAGTGAGAAAGCAGCGATTCATCTGACCTGATCACACCAGCCCAGGTTTGTGATGGAAGTCAAGACAACCACCATATTTCCCATCAAAGGCTCACCAGCATCTATGTTTTCCATGCATTTAGAAAACACGTGTttgtgtatattaccatatatatacGTATGCATTAATCACTT…
>LNC_000777
AAGTCAATGACTGTCAATGCTGAAAGGAACCTAGAAGGATCATTGCATCCATCTCCTGCCTCTATTGCTGGAATCCACTTTGCCCTAGAATTTCTGTAGTTTAGTAAACAGACTGTGTTGAGCTGCCTCACAGAGAAAACGGGTCCAGCAAGGCTGCAGCAACACTAGCCAATGAAGAGAATCTGTGACAAGGGTCTTTGCTCTTTGCTACGTGGGCACGAGGTCAACAGCGACCTTCTGGTCAACCATGAGACTGGCTGAAGACTCTACTGTTCCCTACCTCTTTGTTCCACCCACACTCTCTCAACCACTCCCACTCCTGCACCTGGGAGGACAAAGCCAACTTCATTTTTCTACAAGTGAACTTTGTCATTCACAGCATTTGGATTTCCT
>LNC_000778
catctggaagttcatggttcatgtattgctgaagcctggcttggacaattttgagcactgagttactagtgtgtgagGGAACCCAACTCAATGCAGTGAGTTCCTGAATGACattgcagggcagggcagggatgtGGACAGGACTCAAACCCAAGCCTTCTGATCATTCCAGGTGAGTGGATCACCATACCAGCAGTGTTCTGGGACCAAATTCCATCAGGTAGTTGTAGCTATTTGAGACTTAAAGTTCTGATGTGTGGAATACATGACTTTAAATTGGTTCCTGACTCTTATTTTGGTTAAATGTTAGATATTTTTCAAACAAAGTAAAAGGCCTCAATAGAAGATCCAAGATGGGTACTAGGAGGTGGGGTGAATAAAGAGAGGAGATGGGAGATT…
>LNC_000779
GCAAAAGACACACaagctttatttttccttcctttaatcttaagcaaaagagacacaggggttcaaaaataaaatttctttttttccctctcccaaaCATTTACCCCAGCTCCGCCACTGCAACCATCCCCTTCCTGCCCAGCAGGGCCTCGAGCAGGGAGGGTGCAGGCATCTCcagctggggagggggaaggtgggggtggggtggggtgtgccGAGCTCGGTGCCGGTCTCTTTCCAAATATAAATACACATGTCAGAACTCCTGGAAGCTCCGCCCCGCCAGCCATCACGCATGCGCTCTGCATGCTGGGCCCGCTCCGgagaggggtggaggtggggggtgccGGGCACCGGCTGGCTGTGGCTTACTGCATCCGCTGGGTGTGCACCCCTCGA…
>LNC_000780
AGCTGGGGAAGGACAGCCAGCCTGGCACTGGGGCAGCCTGAGCTGAGCGTGTCTCCCGTGTCCTGGGAACCTGGATCAAAGGACTCTGCTGCCTCCAGGAGCTCCATGTCGCTTCCATCTTCCTCGAAGGACTTCTGGAATAGGTCGTAGATCTTCTGCTGCTTTGAGTCCTTCATCAGAGGAATAAAAGACATCAGTAACCAGGCATCAACATTGACTTTTCC
>LNC_000781
TGaaacttcagtttcatcatcatcATTCAAGCAATAAACTGTTTctttttgtatatcttcttttttcAGAGTTCTTGCATCCACAACTGTCCAAGACTTTTTAACTTTCTCCTGGGTAATCGATTTATAAGCCACAATCTTTATAGACAAATTGGAGCCAATGGTCAGTTGACAGGACCAGGGCATGGAATGCCTCTCCGTTTTCTTAAAGACACACAGCTGTCTCAGACTCTCACTAAAGGAATAAATTTCCTCCAGCCCATCTT
>LNC_000782
CGCTGCACAAACATGGTTATCACCTTCTTTGCTAGTTCAAATGGGGAATCTTCACCAGGAAAGGAATTACTCATGGCCAAGCCCACATCCATACACAGCACCACTGCTGCCTTATTCCAGGACCGCGCCATGCTGCTGCCCCACAAGCCCCTCGGCCGCCTCTTCCGAGCGGGAACGTGCAGCGCCGAAACTCAGTCCCGCCG
>LNC_000783
GTCTAAGCCACCAATAATTTGCCTTATCACCTGCGAGGCGTGTGCAGTGTATACGAGACTGCTGTCCTGCTCCGATGCCAATAACCTGCCCATTCTTGGCATAGCACACAGAGTTAGACTGAGTGTACTTGACAGCAACAGTGGCCACAATGAGGTCCCTGAATGCAGATTCCGGCAAATCTTTATTCTTGGTAACAATGTTGCTAAACAGTGACCTGTTAACAACACTATTATTTCTCTTCTGGCTTAAACGAAGACCAAAGAGAGTTCGAACTTCATTTTCATCTGGATTGTAAGACTGGTCCATCTGAAGAACACAGTAATTCccgtttttctttttggaaagtaTTTTCAAAGCTTCATTTTCATATCCCGGGGCAATAATACCATCAGATACCT…
>LNC_000784
tcaaatttaccaaaaaaagttCAACTCCATTAATCAACTGACTCATACAGTATCAGACCTCTTTAAAAATGAATCTCTTGTGTGTGTGGTGGCAGCGTGATTTGGGAGGTGgtaaagattaaacacaaaaagCTTGGCTTGATAATTCTTACATGTGCGTTGTGAATGCACAGTGTTTGTAATTcacaatttttctgtatttttgaaatattctattaaaacatttttaaagaatgaagagCATAGATGtcctgaaatttaaaatacaaaagaaataaaccaTTTTTTTCTGTCATGAAGTTTACAGTCTAGCAGGGAGAGAAGACAGACATTCTACAAGTACTTAAAGGTATTTAAGAGAGAATTAAACTCAATAGCATTAgtcatgaagaaaaagaa…
>LNC_000785
GGGCGGCGAGAGATCACTGAATAATCTGTCCTTCTAGGACAGCTAACAAAATACCCTGATAAAACTTGTGCTCATATTTTAGAACAACTTGAAAATCCCTGGGCTTcataatatacttttttaaaaaatatatcaaatataaggtgcaaagtaaaaaaaaaaatgtttttgaagctAGGAGAATAAGTATGCCACTCCTAATCAGCTGcaaacttagcacacacacaaatcaaaaaTGACACGGAACAGGAAAAACTGAAGAACTGCCTTTGCTTTCAGAAAACagtaaagaaaccaaagaaaattctttttagaaattcagaagaaaattttttttcatagtagCTAACATGCCTTCCTTAGGCATTAAGACACTTTTCTGCTTGTAACCTTAATACA…
>LNC_000786
GGTGGATGGAGTGACCACATGGCTCAGCATTGGCTCTGCGGGTGTACTGGTGCCCATAAAACCTAAGTTCCAGGTATTTTGCAAATGACATGGACcaagactcattggaaagagcGACAACTGGTGTTACCTGCTTGCAGATTCTGCACCAGGAGTAGGTGAGAATTGTATGCTGATATCCAGGTACTGGAGAATCCAGCTCCTTTAGGATTATCTGCACACAGCCTTGGCCATGGACAAAGCGTCGAATGTGGTGCACCATGGGGGTATCACAGAACATGCTAGGGCACTGATaggaaggcCGGAAACAGTAT
>LNC_000787
AGATTGTGTCCTTGAAGGGAGCTGAGGGCTGGTCCAACTTCCACTCAGAGACTGTTGCTCTCcctggcccccttctcctctctCTTTGTTAAATCGAAAGAGATTGACAAAAGAACTATACGCTGATTTAAAAGGAGGCTCGTCCTGATCAGGAGTCAGAGGTTtaaagtgtgtgagatgagaagGACTGGTAGGAGACCGAGGCAAGTCATTAGCGGAGTCCAATGTTGGGGAAGTCTTATCATCTGTGGCCATTTCATGAGTCTGAGCTTCCCGCCCCAACCCCGCAGgccaccctcc
>LNC_000788
GAAAAACAGACCACAACTAAATCATGTGGCAAGCTGACTGTGCTGATAAAGAAATAGCAGAGTGTATAAACAGATGGTCTAAGTGTTTCTCCTCATTAAAACAGTGACACCTAAAGGAAAAATGTATCAtcacatattaaaataaaacatcacatattaaaatattatcacatacaaaaaaataaaatatttaaactattcTAAGTGTCTTTCTGTATCTTCCTAAAATACACAAAGACAGTTTTCAATCTTTTTCTCGGGGGGTGAGGGGCAGACACCGTCTTACCGTCCGTTTGAGATTTGCTCAGGAAAATTGTGCTTGCCCTTGGGTGGTCAGATGGGTTTGATTCCAAAGCTAAGTCTTCGGGCATCTCCCGGTCGCTGATGTGCTGCAGGTGG…
>LNC_000789
TGAAGCAATAGTGAAAATACAGCAAAGCTGTGCATTATCTCTCTCATGGAGAAACTGCATGAAAGAAAAACTACTACTTATCAAAGACTGACCATTAGCCATCTCATTAAGTGCAGCTTATTAAATAAAGAAGTTTTAGCAGGATCCATCAAttttaccagaaaaaaaatcccaatgcAAAGATCCTACTGACATAATCTGAAGTTACTCTTGACCTACAACAATCTAAGTAAATGCAACGTATATACCTGTTCTTCATGAGGCGAACCTCTCTCTTTCGTGCTGCTTCTTCAgcaggctgtgcaggaagtgcTGGGGAAGACGCCATAACAACCCCAGGGGCAATGGTGCTAGTGGGCGCTGTGCGAATCTGGTATGTCTGTACATCTCCAGAGGCag…
>LNC_000790
GTTATCAGGGGACCTGCTTGGTGAGAGGAGGAACGAGAAGGAAACAAGGTAGTCATTTGAGGACAGAAGCCACCTATTCTGAtaatgggaaaaagaaagatggagaagaaaaaaataagGTGTATCAAGGCCAAACTTGCAATTCAGAGAAAGAAGAGCACTAGAGGACCCAATGGGACTTTTATTTCTTAAGTGCTTGTGCTGTGAGAGGTCAAAGCGGGGAAGGGAAGAGTGTTTGGAGAAGGCAG
>LNC_000791
TTAAAAGGTTGCTTTTCACTCTAACATGTGCTTTGCAAATGTCTATCAGCAGCAGACAGTGCTTTGGGTGAGTAGATTTCAGTCTTCAAAACTGTGGCTGCATCCTTCATCTCTAGCTTTTCCACCTCCCAATTATTGACCAAGATTACATGAAAACCCATTATTTTCAAATGCCGCATTTTCATAGCAAGGTATCCTTTGGGGTGGGTTGAATCCAAACAGTAAGCAGATTTAGGAACACAGAGTACAGCTACtCTCTGAATATCTGTAGAAGTTACCACGTCCACATCAGAAAATGGAAGCACTTGGGTCCGGTTAGCATCCATTCTGATTTCAAaatCAATAAAATAATTATGT
>LNC_000792
TGGCATTTGTAGAAGTGATTGAGAGAAGAATATACATTAAGAATACCGACAAGGCTTTTCACATTTAGGAAGCCAGGTTCATCTGCTGCTTTCTTTATAAATAAGTCCATCAAACCAACAGGTCGAAAGCcaaagttttcaaataaaatgaggagaaaaagaacTTTTTTCAACTTCCAGATGTCAAAAGTTGTAGCCACATAATCTGCTATTCCTTTAAAAAGATCTATATTAATATATTGGAGGTCCTTGCAAGACTGCAATATGttgatcaatattttaaaaggacaCCCATGGATGTTACTTGTGACTCTCTTACTGCACTCATTCAGAAGGATAATGGAACGGTGATTCATGGCGGCCAGCACTGAAAACATGTGCTGGCAATTCAAAACAGAG…
>LNC_000793
AAACACTTGAAATAATGCAGTAAAAGTTGTATCACCACTTACAGAGGACGTCACTAACAGGTAGAGAAGTTGTCCTAAGTCCACTTTTGTTTATAAAATCTACCTTACATGTACACGTAACCATAGTATTCATAACAGGTAGTCCTTTTTTGGCTAAATGTTGAATGACAATGCTGACCTAAATTTACATTATTTATGAATTATCTAGCCATTGAATTTCTTCCCTCAAAAATGGAATATAAGTACCACCTTCTTATTTAGAAATCAAGAGCCAAGAGTTGTCTTTCAAACTTTTATTTAAGGGCACTGATCCATGATGGATTTTAGATCTTGTTGAATGCAGCCACATCCATAGACTGTACATACTCATCGAAAGCAGTGATCTGCTCCTCCAGCATG…
>LNC_000794
GAGAAACTCAGATTGAGACGTTCTACAAAATAATGGACTGGTACTCTTCAAGAGTGTGGAGGTCATGAAAGATAAGGAATATTTGAGTATCTGAGACAGAAAAAGGACATCAGTGGTAAACTGGCAAAAGTCAGAATAAAGTCTGTAGTTtagttaacagaaaaaaattacaacagaACATACCCAAAGCTATTTCTTTGTAGAACTGGGCAACCCCATGTAATAGTAAGCAATTCACTTCTAGAACTTATTTTTCCAATTGTTAGGTAACATAAAAAGCATTTGCAGTGTGAAATGctTCATTTTAGAAAACTG
>LNC_000795
CAGGTGCTCCTGAGCCACTTGGCGTGATCGTACATCCAACCACAGGGCTCCTCCGGGAAATCAAAGTTGCAGTTGAATCCTGAAGGGAGCTGCAAATCTTTgtCATCTTCAAAGCTGCAGTTCTCCCCGCAGTCCGTGGCCTCCTCGTCAATGGGATACGGGGTGGTGGTCTCTTCGCTCTTCACGGTGGGTCCCAGTGTCTCAGCTGTGGGCTTTGAGTCTGTCCAATCACAGCCCAGCACCTCCAGTCGCATCCCAATGCCTGCAGGTGACCACCTCTCCGGGTACACCCGCATGTACTGCGCCAGGACAGGGTCGAACCTCCGGATGTCAGGGGTGTCATAGTGCATATTCCCTTCAAACAGCTTTGGCTGCTGGGTCCTGGGGTCTTGGATGTGC…
>LNC_000796
CAGAGAGTTTTGATAATCTACTGAAGGTCATACGATGAGTTGGTGGTGGAGCAGAGATTCCAGCCCAAGCCCAACTGACTGAGAAGTGCAGCCTTTTCTGACCTACTGGTGCCTGCTGGctgaaaggcatgtgggatcttatctccttgaccagatatcaaaccctacattggaaggtgagtCTTAaatactggactgccagggacatcTCTGGGCCAGTTTCATTTACCCATTTGTGTGAGCGATTCTTTCGCGTGCCCAAATCCCTAGAGCCCTTAAGTAATTATTCTAGTTGGGTCTGAAATTCCaagggcaagttacttaattcaTTTAAGGCTCTCTTTTCTCATAAaatttgaggattaaatgggataaGATATGAAAAACATTCAGGCTAGT…
>LNC_000797
GCGGATGTACATGGTTCCCGGAAGTGGTTCACTCTGGCATAGTTGGGGTCCACTTCATCATCGTCCATATCATGCAGTGATCCAATTGCACCAGTAGCATAATCAATAAGACTTCTTGCCTGCTTTTCCCTTAGCTCCTGATGTTTTGCTCCAATCCTCTCAcgttcttctttcattttttccagttCCTCTTCTCTCAGGCCACCCTGCTTCAGAGGACCTTTTTGCTCTGCCTTTCCACCCTTATCATCTTTCTTCTTCCCAAATCTTAGCATGGCACCAAATcccttcttctttattttcttttctggatcttcatttccctctttctgctttttctcctTGACTTTTAATTtgcccttttccttcttcttctccttttctttcgtTTTTTTGACT…
>LNC_000798
GACATCTCATGTATTAATGAGCAAGCCTTTCAGTGACAAGTGGATGGAAACAGGTTCCAACTACTACTCAAACACAGCCAGAGATTTCCAGGAAGGAGAATATAAAGTCACTGACAAGGAATTTCTTACCCGATTTGTGTCCAGCCAATGAATGGACTTTGCTTTCATCTGGcaCGAGGTCCATGCTCTTTGAGGCTTTCAGATTCATTGATTCAGGCTGCCTGGCTGGTGTCACAGATCTAAAGTTGATATGCTGATCTGGAAAATACACTGCTGAGTCCACCCCAGAGCTGTGGCTGTAATCTTCAAGGCCCAATTCCAGAGCGGGATGTGGTTGGGGAGAAGGTGGCACTTCGCTCTCAGCCCATCCATCACTGGGAAGCGCTAGGTCTTTCTGTT…
>LNC_000799
GCATTCTTCTTGCTGCCAAACCCCATGAGTGGGGAGAGTGAGGGAGAGGATGGTTTTCTACCTAGTCTTGGTACTCGGGGGCTCTTGCTCTGTTGCAGAGAAGTTGATGCATCTTCTTCAGGACTGCTTGTTCCTGTGAGATTTATTGTCTTTATTCCTGATTTTCCTTGGACAGGAGGCGGCTCCTTTGTTCTCAACATGCGATCATTGTTGCCAAAAATGTTAAGAGGTCCAATgactgctttttcatactgttcccgGTTCTGAGGTGGAAGCACGCGGAGGAGCACACTTGGAGATTTCATTGCCTGACGGAAGAGGTCTTGAGCCTGGGCAAAGGTTTTGTCTACGAGGTCCACGTTGTTGATTTTTACAATACATTCATTTTCGTGAAACAGT…
>LNC_000800
TGCATCCATAGTTTTTGGTGATGTCAGTAGTTCTGTCTGCATACCATTCATAACTTCTCCATCTTCTAATTCCTCTGTGGAATTTGGAATCACAGGTTTCAGACTCTGACCACTGGGGTGTGAAGCGCTTGACTGGGCATCAGCAGGTGGGCTTGGCGCTGGGTCACTGCTTCTCCTCACCAGCAGTGGAGTGCCTAATTTCAGAGCAGAAGGGGTTACTTCAATTTCCCCACCGACTGGTTTAAATGCAGCCAGTTGTGCAGCCACTTCCGTCTCAAAAGCATCTGGGCTCTGCCGGCCTGTGGGGTTTCCACTGGGGCTCTCAATCTTGTGGAGTGGTTCTTGTTCGTCAAACACAGCAATCAGCTTATCTTTGTCTTCAACGACATCTGCCAAGAC…
>LNC_000801
CAGATAGGCAACACTTGCTAAGGACTGGGTGGTGTAGGCTTTGGTTTCTTCTAGGGCTCGCTGCTTATCCGCtgaCTGGATGTAGTTGTTCTCGCAGTAATCGGCCACCCGTTCCAGATTCGTGTAACTGTCGAAGAGGGCCCGGCGGCCCCCcgggatttcctcctccagcagcatCTGCAGCTCCGCCATCTTCACATCCTCC
>LNC_000802
CACGACTCCAAGGGCATACAAGACAAgggtCTCCCTAGGAATAATAAATTTGTCAATCTTTCCTTCAATATCTTGAAGCCGGGCAGAAACTGGGGTCAGTTTGGCAGTCCGCACAGTTTCACAAAGCACTTGCCGACAatacCTGAGCTTCTCAATTTTCTCTGAAGTGATAGGTCCCTTCCCCAAAACTTGGTCAATCTCTTCATATAGTTTTTTCTGAATTTCCTCATAGGTGGTTAAAAAACAGATTGCCC
>LNC_000803
gattttctttaaaatagattCCAGTTGCATAAGGGCATCTTCATATTGTTTTTTCCGAGTTGTACTTTTATCAAGTGATCCATCCAGAAAGCCTTTTCCAATCTCAGACCAAACTGTGCCATGATTCTTCTGGAAGCGAATGACTTCCTGTTCATCTTCAAATGTACTGCCCATTACCATCTGTGTAACAGACTTCATAGCAAAGCCAAGCATATGCTGGCAGAGGGGGACATGCTGGGACTCTGGGTACGATAGCCATTTATCCAATAATTCTTCCGAAAGCTTGAGCAGGAGAGCAAAATTACTCCGCAGACAATTAGTCACACCATTTTCGTACAATTTTTTCCTCATGTGATTTTCACTCACGTTCCCACTATCAGACTGATACCTTAATAATGA…
>LNC_000804
GTGAATCTCTCGAACTTGAGAGTGAGGCCACTTGAAATCAAAGCCTACtcCATCTTCTTTTTCAATGCTGCCATCATAGAAGTAAATGTGTTGAGTAGTGATTTCTAATCTGCCAGGAATTACATCAATTATTGTAATGAGTTCACAGTCTTCTGATAAcaccaatttttctttttgattttgttcttctttctcatcaATATTTACTCTGGTTGTTATTTCCTCTTCAGGAAGATCTAAT
>LNC_000805
CATGGGTTTTGAAATTATAATTTGGCACCAACTTAAGTCTCATGCGGGAATAATTTTCTACATTAGCTAGTTTCCAGTGAATTGGATTTtgtttcCTTTTAGCCCAAGGTCCCCTCTCACATGTAAGATAAAGCTTTACTGCCTTCCAGCGTCTCAGAGTGGCTAACTGCTgactgctaagttgtttcagcaTGTTATTATACCTCAAGTTCTCCTGGCGTGCTTTTCGATTAAATGGCTCCACAAAAAACTCCTGAAACTTGAGCTTGCTTTCTCCCCCTTCC
>LNC_000806
TTCGAATTGACTAGTCCCTCTGATTGCAGGAAGTTCTGTATGATCAGTGTGAGTCGGAAAGCATTTTCGGCAGTTATTGGATTCgtttttgcttctctgttttcTGTGACGGCCCATTCTAACATCTTCTGTAGCAAAACTAGTTTTATTTCATCTGATGGTCGAAGTAGCTCACTGGATATTCCTGGTTTAGTTAGTGCTGAAAACACTTGTCCCCGTTCAATCCAAGTATCATCATCAGACTTTTCTAGTCCCTTACACATTATACAGCTCAAAATATTGGTCAGTAACTGAATAAGCTCCTCCTCACATCtCTCTTTGTTTTCAAGTAAAGAGAAGTCATCACTAAAACCCACATCATTTGTGACGCTGCTTTCTTTGTCAGGCTGCACAGGAAAC…
>LNC_000807
CCAAACAAGTGACAGACACATTATCAAACTGAGAAGAAGGACATCATACCCATAATAAACCCTAAGTGTATCCAGGAGAAACTGTACACCATACTTCTTTCGGAAAACTCTTCTGCTGTCTTTGATGATGGTAGAAAGATACTGTATGTGACCTAAAATAGAAAGTTTACTCTtaaattatatacttaaaataaaAGTCACATAGGTGGTAATAAATTTCTAAACCAACTACAGAATTTTATCCAACAGCCTGAGCTTACCAATTCGAAAAGGAAAATCTCCACGGTTCCAAATACGGAAGTCAAACAGCAAATACTGATACATTTGTTGCAGGAGTTGCATATTTTTCTCTAATGATACCTGTTCAATGAGTAACTGAATTGCCATCAATACATTAAC…
>LNC_000808
GGTCTATCTGTGCAGTCTAACATGGCTGTGATGgtatTCAGCATTTTGATCTGAAGAGCTATGAACCGGTTTTCCCACTGTCTGGACCTTCTTTGATTAGGTAAAGCTGAATGATCTGAATTTAGCAATTTAAAATAGTTCTCCAGAATAGTGCTGGTTTCCACCTGACGCTGATCAGAGCTGCTAGTGAGAAGGATATGCACCACTTCTGTAAGGCACTTCAGAGTCAGTTCCACCTTCCTACCC
>LNC_000809
ACTTGACAAGCAAAATTGACAAGGCTTGCTGTTCTTCCTCTAACCCATCAGCCATTTTTTGAACACACTGTAGAAGCTGGATCCTCAGAACCTGCAGAATATTATCAGGAAGCAGAGATATTCCGGGAGGCACATCATCCACCCTGGTAGGCAGCTTTTCAAAGTCAACATCTAAGAATTGTTCATAGCTAGAAACAAAACTGTCCAACCACAGCTTCAGGTAATCTGGATCTTTCTTTGCACAATAAAGCATCCAAAGTTCAAAGAGTCTCTCTCTAGATGCCATTCTGGCTTTCACTCTGGCACTTTaatttttcctcaaaaaaaaaaaaaaagttcaagacCATAgagtgttcattttattttccaagtttttcaGCCGTTACAGTAAAGCTCAAA…
>LNC_000810
TGGACTGCTATGGAGGATTCTGCTGAGGGTTTCTGTTCTGATAAATAAGACCTCCTTCTGAGGTATtctgaagggaagaagaaaaagaaggtgagACAGAACAGAGGGAAATGGAGGAACACAGGAcgaggaaagaagaagaaaggacatTATACACAAATTATGATTTGAAAGGATCAAAAAAATatggttttccctttcttttttttcattttccccttgCCTTTGCCAAGGAATCTTTTAAGGAGGCAATTTCATAATCCCTGGAATATATTCTGGAAGTTTCCTCTTGCCTTAAAATATAGATGGCTGTATGTTTCGTATGTTGCTGCTTTTTTGCTTCAAAGTGCCTCCCAAAAGGAAAAATTTTGTTCATATCAAAAGTTCCCCCAAAGCAAC…
>LNC_000811
GTGGTTATTCACTGACATTAGAGCTGGTGATCCATCAGAAGTGAATCTTGGTTGTAACTGCAAACCCTGCAGGTGTGTGAATATTTTTGGCTgaaatgaagaaagtgaggagAGCAAGTGGGCTGGTTCTGGAGATAAAGAATTCCTTGTCTGATTTGTTTCCAATTTGCTGGAAACTGATTCTCCTTGTGAATTacCTTCTGCAAGCGTAACTGTCACAGTCTCTCTGAGAATATTCCCACTATCTGTAGTCCATTGAAGCGTTGCTGGAATAATCTCTGAGTTATagatattatctccatttttcaaGGATTTCTGTACCTCATGGATGTGATTTCTTATATCATTTACAGTTGGAAAAAAGGATAAATTATGTCTTTCAGGTACTTCATCAGGTTT…
>LNC_000812
GTCTGAGTCAGGGGCCCTGGTATATTCTGAGATGAGAGTGAACTGTCCTCTTCAGGAGTAGTAACAGGTAAAACTCTAGGCGAACCATCTTGTCCAAAAGAAGGCTCACTGGAGTCCATATAGGTTAGATGCTGAGAATCTGTTTTTGACTCTTCAGAATCATTATGGTTGACTTTTAATGAATCAACAGACTGTTCCATGCCGATATCATATTCAATTCCATTTTATTCTGTTGTTTAATAGctTCAGGCAGTAGCTCAAGTTTAAATTCAGGTCTCACGCATTCTACTATCCCCA
>LNC_000813
GAAATGATGACATAATAAAATTAACATAGTTAAAGTATGTCAAGACACAAATAGGTATAAAATGCTATTAATGATTAATCTTTCTTTCTCACCAAACCTCCCATCAATTATTTTACAGAGTATCTCACGTACATTTCTGACTGAATCGTAAGCATGATGTATCCAGGTGATTCAATTATGAACTCTTTGAAAGAATGGTTCCTTCCATTAGTCCtcattaactttcttttttttctttttcttctttttctctggacTagCAACTGCTGTGCTGGTGCATGGCTCTTCTTCAGAAAGTGGTTCTTCCTTAACGtgtttctttttgtcctttttcttcttcttcttcacagATGTTTCCTGTTCTTCTACAACTTGTACTACttcttcttctgtgtcttc…
>LNC_000814
CACAGCTATGACTCTTATTGTCTACAAAGCCAGAGATTTAGACTTGAATTTGCATAAAAATTATGTTGTCCTGACCCTCATGCTGTCCTagctatttgaaaataaaaagaagaagaaagagaataaagtagCAGCATTTTAACTATTGTTCAGTTGCATAACTATTGTCTAGTTATACAACTAAACAATAGCATCAATTAAGAGGAAAGAAGAGTTTTTTTCGCAGTGTGAAAGTAGGTTGTGGCATCTGTTTGCCCATGTTTTGCTTGTCATCCTTTTTGCTTACTTCGAAGTTCACCTTGGTTAGGATGGTCAGAATGTCTTCACCCCTAGGACATCTTTCTCTCAGGTTCTGACAAAGTGATTGGATATACCAGGTCCCCTTCAAGATGCTTCGGT…
>LNC_000815
CATTTTGATCCAGTGAAGTAGGAGGTCAGCTCATAGATGGGGGCTTCTTGCCCATCGGTGCCATAGATGGTGCCCTTGTTTCCATGGGTGAGGATGCAGCAGATGAAGCAGTCTTTGGTTTTGTGGTCCTTCTTCTGGTAGGATTTCAGAACCTCACAGATTCCCTTTGCTGTTTGGTCTCTGTAGTGCACTATCTCAAAATGAAGTTCACGAAAGGTCTTGTCCAAAGCCTCTGCATCCAAGTGTGTTCCATTCCTATCCTTAAGGCTGTGAAGTTCGGGCACCTGCTCCCGTGCTATGCTAAAATCATAATTGTTAAAGATCAAACAGTATCCCCGAG
>LNC_000816
TATCTCCAAATGGTCAGAGAAAGAAACGGGTAACAACAGCTGCCTCTGGGGAAAGGAACTGGGTAAGAggaaacagactttaaaaaatcattttagcacattttgaattttttgtcCATGGGCATGtcctacttatttttatttaaaaagttaaattctctagacttccttggtggtccagtggttaagaatctgtcttgcagtgcaggggacacaagtttgatccccggtcagggacctaggtctcacatgccacaacaaagagttCACATGTTACAACTAAGACCTgttgcagccaagtaaataacaaataaatattaaaaaataaaaacgtaAATTTTCAAAGGAACACacaaacaatggaaaaaatgtttgtatatgtggatacacaaacacaca…
>LNC_000817
GGGAGTCATAAGGATGAAAAGAGCAATTGTTTAATGGTTACACAGTAGATACATCTGACGCATAACATACAGTTACCACTAGGTATCAGCATGGAatttacaaacaaaaattaaaaaaaaaaaaaaaaaaaagaagactgacCTATATAAACCTAAGTGTAAggatggactttatttttttaaaaaaagtcttttgaGGACTACAAATTACAAAGTAAAAGCAGATCACTATGTAGAAACCTAGTGAATACATTTTGCCTGTGCATGAAAGCTTTATCAAAAGTCATTAACAATTTCACCCCCTTCACAATGGTATCAATTATAATGCTCTTCTTCATAAGGTTATACCtttatttcaaactatattacatgTTATTCCCTTAAGATAAACTTCTAAAC…
>LNC_000818
GGGAGTCATAAGGATGAAAAGAGCAATTGTTTAATGGTTACACAGTAGATACATCTGACGCATAACATACAGTTACCACTAGGTATCAGCATGGAatttacaaacaaaaattaaaaaaaaaaaaaaaaaaaagaagactgacCTATATAAACCTAAGTGTAAggatggactttatttttttaaaaaaagtcttttgaGGACTACAAATTACAAAGTAAAAGCAGATCACTATGTAGAAACCTAGTGAATACATTTTGCCTGTGCATGAAAGCTTTATCAAAAGTCATTAACAATTTCACCCCCTTCACAATGGTATCAATTATAATGCTCTTCTTCATAAGGTTATACCtttatttcaaactatattacatgTTATTCCCTTAAGATAAACTTCTAAAC…
>LNC_000819
GAATTTTGTACTCATCTGGGCCTCGAGAGTACAGGACACCTTCTGGGGAATATTTCAGCTCTTCAGTGGTATAAAGGCCCATTCCCTGAATAAATGCACCTTCAATCTGCCCAATATCGATGGCCGGATTTAGACTGCAGCAGGCATCCATGACGATGTCCGTTCTGATTTTTTTGTGAGCTCCTGTCAAGCAGTCAATTTCAACCTCGGAACAGGCGGCTCCATAGACATAGTAGGG
>LNC_000820
TTCCTATCTTCCCGCCAAAACCTCCACCCACTCGCTTTACGTGACAGGTGATCCTGTTGATGGGGATGTGTAAAGTAGAGGACACTGTTTTCTGCACATGGGCTGGATCCTGTGTTGACACATAAATGTCCAGTTCTTTGTCCTCTGTCTTTGGAATAACAAGCACTCTCTGTGTTTCCATGTAAAAATGCTCCTGTCCTCCGACATGGACCTCTCCTGTTAAGGGCAAG
>LNC_000821
CTCTGTGAAGTGGTTTTCCAGGGTGTAGCCTGCCTTCCTGGGGAACACCCCTCTCTTCCATTGCACAGCTTCCTCAGACAGAAATAAAGTGATAGGGGAGGCCGAGAATGGAAATAAGCCTTCCGGAGAGTGAAGAGGGAAATCAGAGCACGAGCTTTCAATCACCTCTTTACCCTGCTCCCAGATGAAAAGTGTTTCATTTGTGCCTCCACTTTGAACGTTTGTGAAAGCAGAGAATGACCATCAGCACGCACAAGCACAGTTCAGCACTGGTGTTAAGTGATACTCTTGGGGAGAAGACAAAGCGAAGGGACTCACATCACTTTTCCTGCCAAGCGAAGAAGAATCATTTTCTCCCAGATCCAGGCAGCATTTTCCTGTTCCTTTCTGTTGACAGCC…
>LNC_000822
TGCACAGCTTCCTCAGACAGAAATAAAGTGATAGGGGAGGCCGAGAATGGAAATAAGCCTTCCGGAGAGTGAAGAGGGAAATCAGAGCACGAGCTTTCAATCACCTCTTTACCCTGCTCCCAGATGAAAAGTGTTTCATTTGTGCCTCCACTTTGAACGTTTGTGAAAGCAGAGAATGACCATCAGCACGCACAAGCACAGTTCAGCACTGGTGTTAAGTGATACTCTTGGGGAGAAGACAAAGCGAAGGGACTCACATCACTTTTCCTGCCAAGCGAAGAAGAATCATTTTCTCCCAGATCCAGGCAGCATTTTCCTGTTCCTTTCTGTTGACAGCCATTTGACTCCTAGGACAGAGAAATGCCTTGagatgaaaaactttaaaaaaaaaaaacctat…
>LNC_000823
ATATGAAATTGTGAATGCATTCCAGTAACATATAgggatgttttattttcttacatgaTCTTTGCATGAGCTCTGGTGCTGGTGACTACAGCCAGGAAGAGTTCTTGGGAGATGGGGGGCATGTCATCAACAAACACAGCTTCCCCTGTGGTGTGTTTAATGGCTGACTGGTGCATGACTGGGTGGCCAACTGGATCTTGTAGGGGTTGGTGGGGATCCACGCACTGGAACATCTGAATTCCTTGGGGTGTTTCTATAGGGAAATCTTCTAGAGCACTCATGAACTTTTCTGGGATATCAGGAAACTTGTGGGAGTCCATTTTATTCAGCCCTCGCCTCACTTTGAGGTAGAATTTGAAGAGTAAGCTGATGATGAGGGTTCGCCTATACTCTACCATG…
>LNC_000824
CTGTTCTGATGTTCTTATGAGCACCTGTCAGGCAGTCTATCTCAACCTCGGAACAGGCTGCTCCATAAACAAAGTATTCGAAAGGGTGGCCTTCACCCGTCTCCCAGTTTATGTTCGACTCATAACCCCTGAAGTATCCAGTAGCTGAGAGACTAATGCTTTCATTAAAGGCAGCCTgtgcCCAATCCTTCCAAGTGCCTCTGGGATTCTTGCTGATGATGG
>LNC_000825
GCTTAATACCAGACAGGTGCATGATGGGATGGCCAATTGGGTCTTGAGAAAGTTGCTTTAGGTCTGCATTCTGGTACTTTAATGTACTCCAGTAATGTCTGGAACGAAGATCTTCTAAAGCACTCTCATACTTGCTTGCAAGGCTAGGATAGTGAACAGGGTCCATCTCCTTCAAAATCTGTGACACTTCCAGGTAGAACTTGAACAGGAAGCTGATGATGAGGG
>LNC_000826
ACATTCTGATCATTTTCTTTAACAAATAGCAATCTTAGATTATTCTGAGTTGATACTGGTCTTGCTGATACCAAAGAGGGACTATCAGGTGATGTCTTCGATATGGTGCTGTCATCACActgtattttctctttatcttcatCATCATCGTCATTTGAAGTTAATGGAACCCTTGCAAATGGAAGACGTGTCAATTTGCACTGCTGACTAACCCGTTTCTTCTTGCTACTTGGCAGTAGAAAGGGACTCTGATGGAACTCAGAAAGAGTGCTCATTTCAATTGCAGTTATCAAGTTATTGTTCATGAGTGCTTCTATTTCTATAAGCTTCTTATTCAAATTATTTAGCTTTAGACGAAGAAATGTGTTCTCAAAATTCAG
>LNC_000827
AGATGTTAAACTCTACAAAAGCGCATGTGTCTTCAGCAGATCATGTTTGTCTGATCAATAAGAATTTTGTTTCCAACATTAACTCTCTAAAGACAATCAATGGACTGACATCACTGCTACAACATAGGTTGCTACTGAGCCTCTGATCTTTAGCCACATCTTGATTTTCCTAACAAATGAGTAAATACTGCCTGGCTAAAATGCTGCAACATGTTGATGAGAAAAAGCGCCAACAGATCAAGCAAAGCCATGAAAGTTATGAAGCAAGCTAGAGCTGATTATTAGAATTAGTAAAAATGATTAAGAGAGGATGACACAGCCGTACAGGATTTGTGTATTCAGATTGACTCTCTTTTGGCAGCGAATTGGGTCAGCACCTCCGGCAGGGAACCGAAACTG…
>LNC_000828
CCTTGAGCTGTTCAATGTCACAGGAGAACCGGGCAGCTTTCCCGAGCTCTTCATCATATTTACGCTCGCTGACAAAGTGCTTAATTTCTGCCCTGAGTTCGGCCAGCTGCATCTCTGCCATCTGACTGGCTAGATCAGTAagtctttttagttcttctgctttcttttgacgAGCAGTCAGGATTTCCATGGCTTCTTCTTTAACTTTATCCATTTCTGCCATTAATGAAACTTCTTTGTCAAtgatgCAGTTGTGTAATTCAGCAAAGGCAGCTTTGATCTTCTTCACGGAACTATCTACCTCTTCCTTGATCATGACACGATATCTAGTTAGAGACACAGTACAGCGCTGCAAATCCTTCACTGATTTCTCAATATTTGGGCCTGTGACCCCACGGA…
>LNC_000829
TCTCATGCAGTTTAAATGGATTTCACTTGTTTTGTGGCAGAGATTCAGAACAGCTGTGTGGGCTCCTCTTATACTTATTTAGTAAGCATTTCTCAACTTGTTTTTCAACAAGTGTGGTCCAGGAACCACATGCAATAGCATCATCATGGTGCTTAACAGAATTATCCATTCCTGAGTCTGAATTCAGAACCACCGAGTCAGAGTGTGTGGAGTTGGAGTGTGTTAACAAGTGCCCAAGGACCCTTATGATTACATTGGACCCACCTGAATAATCCAGGCTAGTCTCCTTATCTCAAGCTTTTCATGAGGGCCTGGTTTCCTCTTTAACCTGCAGAGCTCTTCAAAATAAAAGCAGTAAGTGGACCTCTCTAGGACTCTTATACCCTTCTCAGACTTCTT…
>LNC_000830
GGTGCAGCAATTCTGAAGAAGGTTCTTGCACGTATCTTCTTAGGAAAAACTGAGGTATGTAGTGGAAGAGTTCTGCTCATCAGTATACCACAGGAAGCTAAATaaCTGACGTTCCTCGCAGGCACCTGCGCTGGAGCCGGGACTCTGGCGGCTGCCACAGACTTCGGATGGCATCCCGAAACCACCTTTTTCAGGGCTCTTTGACCTATCCGAGCTGCCATGATCATCTTACTGAAGCCGGTCTCCAGTAAACCCGGACCAGGCCCACGGCACCGCCC
>LNC_000831
CAGCTTAATAGTTCTTCTATAAAAAACAAACCACTCTTGTTAAcaaaccaaaaacataaaaagaaacagataaaggACAGTTTTCACAGTTAACAATAAATAAAAGTGCAATAAGTGTTCAAGTAGGGCATGTAGTTTAAAAACTACATGTGAGTATTTGGCATAGGTCATCTTTTAAAGGCTCTCCGAGGGTCCCTGCCATTACTTATTGTGGTCATGACTGTTTGATTATTAGCTGTTCCTGGTAGCTGTGGATTTATAGGTCCCCGGCCATTGCTTCTACCAGCATATGAAAATTGGCATCCCCTCGCTTCTGGGCCAGTCTGAACCCCATTtcccaTTGGTCCAAATGTACCTGTACCCACAT
>LNC_000832
gggggcccTACTAATAAGTTTTTGTATTGCCTAgtacagtgcctagcacagagtaggcattcaataaataggtGACGAATGGATGCACTATCTTTTGAGACTGTTTCCTACACTTTGATGTATTAATGATTTATGAGTAATATGTTGCATTAGGGCACACAAATCTAACATGATGACTAAACAAAGAACACACATGACATGGCATAGATACTGTTAGCTTCTACAATTCTGTCCCAGGGCAGAATGTGTACTTTAAGGGTTAAACtactccaataataaaaattgattagtcaaatatttttattttgccaagGGACTCTAACAGTATTAACCTTTGGCAATTCCCCAACATAGAATGaactccaaacaaaacaaaaccaaattgcACTGTTACAAAGA…
>LNC_000833
CACTTTGATGTATTAATGATTTATGAGTAATATGTTGCATTAGGGCACACAAATCTAACATGATGACTAAACAAAGAACACACATGACATGGCATAGATACTGTTAGCTTCTACAATTCTGTCCCAGGGCAGAATGTGTACTTTAAGGGTTAAACtactccaataataaaaattgattagtcaaatatttttattttgccaagGGACTCTAACAGTATTAACCTTTGGCAATTCCCCAACATAGAATGaactccaaacaaaacaaaaccaaattgcACTGTTACAAAGAAACGAGTCCATGGAAGCAGAGAGGAGGCGCCAGTTAAGGGACAGCAACTTCAAGGAGGCGGTTGTTTTTTCGCTTGCACGTTGGGACACTCCCGTTTTTCTGGTTGCCCT…
>LNC_000834
TGggctaacatttatttctttagcAGATTTCTAAAAAGTTTCTCAAAGGCAAAGActctgatcttttaaaaaagatttggaaattaaatatgaTAAAAACAATCTAAAATGCATAGGTTAAAAAACTAAATGTAAGAACAGGAAATGTATCCTTATAGCTATTTCTTAAAGACCCAGTATCTAAACTACTctatttacatattaatatatgttttaCTATTCTGAACTTCTTTAAAATACTCACAGTTACTTATCACTCCTCCCAGTGGGTCGCCTTTAAAATCAAATTCAATATCCATATATTTGCCAAATCTAGAGGAGTTGTCATTCCTTACAGTCTTGGCATTTCCAAACGCTTCCAGAACTGGGTTGGACTGTAAAAGCTGTTCTTTGACTTGA…
>LNC_000835
CCATGACATTGGGGACAACTAAAAGAATGCCACCAGCAACTCCAGATTTTGCAGGAAGACCAACATGGAAAGCAAACTGCCCTGAGAAATCATACATGCCACAGGAATGCATCAAACTGAGTGTATTTCGAACTGCTTCAGGACTCAGTACTCTTTCACCAGTGATTGGGCAGAAGCCACCATTAGCCAGTGTTGCTGCCATCACACTAGCTGACTCACAAGTTACTTCAATGGAGCAtagCTGGAAATAGAAGTCCAATATACCAACCATGTCTGTGCCTTCTGggaaacactttttttcctttaagtaatATCCTATTGCAAAATTTCGATCTccactttctctttcagactgaaacGTTGCATTACTGAATCCAACATATTCATTACCAGCCATCT…
>LNC_000836
GATAATTTTAATACATTGCCCTAATTTTTCCACCCAGCCATCAAATTATTACAAGATCTTAACTTTCAAACtgaaactgagattaaaaaataatgtaaggaTACTGCTGTTTCATCCAGAACAACTGtgctttcaaatttatttttattgtttcctttaagTCAAACAACcacattatcattatcatcaaaCATAACAAACTGCATCAAAAAGTATTCCTGTAAGTTTAGTAGCTACCACAGAGAGAAAGAGGTTAGCACCTTCatggttttttaaattatgtgcatTTTAAGTacaaaaatgacattttcttttaTGAAGGTATTTACCTATATagctttgtttaaaattttaaatattggagTTTTCCTACAAGTTTAGTAGTTAAGAATTTATGCA…
>LNC_000837
GCTGAAATGCCTCATAAAATGTAGTAAAAAGTATTATTTcaattgagtttttaaaattaaactaaaatttaaacttCTCTGCCTTCTTGAATTCATGTCATCTCAAGAGGCTAATTACTATTAGAGAAGATACTCCTCTCTACTTCATGCTCATTGTTATGTAGTGAGCAAATTTAAGTTTTAGAGCTGGTTTTGACGAATCTGAAATAAACTTACCTCTGTCCATCTACTGTACAAACGGATACACCCCACAAATCAGGGCTGAACTTGGCTAGTTGAGGAATATAATCTGCAACCTTTCCTCCAGACTGCTTTTTAGCACTCTCATATAATTCATCGATATGTGAAGTAAAAGACATAAAGTCAGGAATGACAAATTTTCTTCTAAAGGCTTGTGTC…
>LNC_000838
ACTCTGAATGCTCCGttacatttcaaatttatttccaaTCATTCAGAGCTGCATCAATGGGAGACAAAGGTGCCTTGGAGCTCTGGCACCTGCTGTTCCCCCCAAATGTCAAGGGCTGACGTTTGATACCATTGTCCCCAGTCAGCATGATGACAACTCACTCCTTGCTCCCCTAGGCCACCACCCTACTCACACCCAGCAAGGACTCCCACCCCCACACAGGTGGTAACCTGTACAGCCCAGGAAGACTCAGCCCTCCTCCCTCTGGCTGAGCATCCCTGGGTCCTGGGAGAGGACTCTCCAGCTGGATTTCTCCTTcgatccccacccccagcccgggTGGCACCCAGTGTCCCAGGTGAGGTGCGTGTCTTGGGGTGTGGGGGGGCTTGAGGGCTG…
>LNC_000839
CTCCACTTAAAATCTATTTGTGAAAACTGAAATCCAAAACTTCTCCCAAGAACTTTACTATTCTCAAGCAGAATCAGTACttaaaagcagcaaagaaaactaGTATCAAACTTACTGCATATGTCTGATCGCATAATTCAGAACCTTTTATGCTCAATCCAGGCAGTGCTATTACTGCACATTTTAGATGGGCATCCTAGGTACTTTACGACTCCAACAACTTTCTTCCCACAAATTCTTTGCAGAAAGAGCTGTCaagaaaattattctaaaatccAACAATGCACAGCAATTTATGCCttatttctacttctttcctCATGATGGAAAATTTGGTCAGTCCTTAACTTGGCCTGCTAACAGCTCCAATGCCCATGCTGAAAATCCTACTTACAAACA…
>LNC_000840
aaaaaagtcagcaattTTGTCACCATTAAAATACTACCACTATTAAcagtttcttttcctctctgttgTTTCTTCTAAGTAGAAGGATTGTCAACTAAATCTAAGCAATCATTTAGTCCATGCAAATTTTTCTCTTGCCTTCTTTTACTTAACGTTAAACAAGATGCTACTTATCTTACAAACCTGTAATACTGTTCAGCAGGAAACTTGGTCTTCAAAGACGTTAGATGTGTTTTTACTGTACCAAAATGTTCTCGAGCTTTCAAACACCTCTTTGGAATGTCCTGAAACCCAGCACCCTGATGGACCCCTTGCAGTAGAGTTAAAATCTCTCGAGCTGTTTGTTCTAAACTCTGTACAACTTTTCGGATTTCCTCTCGGATGTCCTGCTCGGCAGCC…
>LNC_000841
CACTTACAcgttgctggtaggaatgtaagatGGTGCAGACTTTGGAAAAGTCTGTCAGTCCCTCAAAAACACTAAACATAGAGTTACATGACCCAtcatattAACCCCAAAGTGGAAACACTAGCATTCATTAATGTTCATCAGCTGATgagcagataaacaaaatgtagctGTATATCTCTACAAAGAATACTATTTGGCCGTGAAAAGGAATGATGTGCTGATAAATACTACAACATGggtaaaccttgaaaacattacactGAATGAAAGAACCCAGTCACAAAAGGCTGCATACCATATtatcc
>LNC_000842
CTGGACATGCTCCCTTTTGTGTGTATTTTCAGTGGGACTGGTTCTTCTCACTTCCATCTACTGGTACTGCATGGAGGTTGGGGTGATAATGGGCAGCTTATTCATAAACACAAATCTTCTCCTGAAACATCTTCTAAGTGATGTGTTAACATGTTAAAATCACGAAATATCTTCCCCAAATACCCTCTGCAACACAAAAATATTTGTCACTATCATTGAAGGCATATAGCTTCTTCAGATCCTTTTCCCTTTCACAGAAGATTTCAATTACAAACAATACTACCCAATGAGTGATTCAGTATAAAATATCTTCTCCCCAATTTTCTTAATGTGATTGATCCTCTATAAACTCTAGAAATGTATACCGTCAACTTGCACAACAGAGTCCCAGTGCCCAAG…
>LNC_000843
GTCTTAGTGGTCTGATACTCAGTTTTCCCACTGTATCTAAACCGTGATCCTAATCGAATAAATCCTGATCGATGAGAACTCTTTTGGACAGGGCCTCGCAGGCGGAAGAAGGCATGATGCTCCACAGCACATTTCCATAAATGTTTGCATGCTTTGGGATGGTCCAGCCTAAAGACAAACGTATGCTCCTGCTCCTTGCCCTGATCATCATCTTCTACAACCACCAACGTTAGTTTATTCTTCTTAAAATCCAATCTGGTTATCTTGGGCCAAAAAAATAAGCCAATTTTG
>LNC_000844
CGGGTCAGTTCTTCACGAAGGTTGTTTGGTTCTGAGGAATAAAACTTAACTCGAAGATGCAGACAATAGGGTGAACCAATTTTTACTTGCTTTTTGATGCTTTTTGTACCATCTAACCAatgCGCTACTTGTGCTGAATCCATAAATCTCAGTCCAAAATAGTCGCTTTCAATAAGGTCCAAGTGGTACATAATCTGATCAAATAGCTCTTGTCCTTTGGCTTTTTTCGGCAAGTCCACGCTGACGTCGGTCCCATCCAGAAGAGACACCCGGCAAGTGATCACGGACCGCGCGTCCCCGGCCGCAGGGATGTGCGTGGCTGCGCGCTGGGCCTCACGGAGCCGGTCCTTCTCGGCCTGTTTGCGCATCGAGCGGCGCCCGAGCGTCCTGCGGAAGAAG…
>LNC_000845
CCAGGCTTTTTCCGATATAGttgATCAAACTGTGTCAGTACTGTTCCAGTGATAAGGCCCTCAGCCAGCTGGATCATCGACTCTCGCAGGGAGTGGTCATCCTGATGGATGCTGTCGAGAGGGGCTTTCTCAGGAATGTACTGGAAGTCTGGCTCAttttctagcttttcttccactaCATCATACACagCATTAGGTCGAACTAGAAGGACTAACTCCCCAGAATGTCTCTCGCAGCTCGCTTTGATCAGCAGGACCACCTGGTCGTGGGTGTGCTCTGCAATGTCCCGACCGTTGATCAGTACCACTTGGTCCCCTTCATTCAATCGAGGGACACACAGGTCAGCAGGGGTTCCTGGCGCAACTCGGGACACGATCACAGGCATCTTCTGGTCACA
>LNC_000846
CTGGTGGAGATCGTGATGGAAGGCTCTGTGTTTCTAACCTGTCATCAGATAGTGAATTCCTGCTGACTACTTCCCAATCCATTAATTTCCGTGCCAAGGGCTTACTTGGGGATCTTGCAAACACTCTGTCTTTATTTGCCTTTTCTTTGCcatactgaactgactgaacttcaGTTCTCCCACAGTACCGGAATTTTGAACCTAATGTAAAATAATGTGCAAAAAAATTCTTCTGAGGTGGAAGTGGTCTGTCCAAACGGAAGAATGTGTGATGTTCTACACACGCTTTCCATAAGTTTTTACATGCTCTGTAATTCACCATGTTAAATCCCAATAATGTTTCTCTAGATTCATGCAATTCTTTTCTTAACTGAATAAAAAACTGTTTGCACTTAAAAG…
>LNC_000847
GGCAAGGAGCGGAGTTTTCCCTTAGGAAGACGGAGGGCCCGCCGCGTTGGCTCTGGGGCAGTTGCCTGGCGTGGTCGCGTCCGAGGCGGCAAAGCGCTTCCGGCTACGCCGCGCGTCTGAGGAGgctcATTTTCCAGATGGAAGAAAGTGTGGCTCAAAGAAGATAGGTGATTCAGCACCTGAGAGGCTGGAGTGGGATTCACATGTAAGTCTGtcaactgcctgcaatgcaggagacctgggttcaattcctgggtcgggaagatcccctggaggaaggcatggtgacccactctatattgttgcctgaagaattccatggacagaggagcctggtgagttgcagtccatgggggctgcaaagagttggacgcgactgagtgactttgactttatGTT…
>LNC_000848
GAAGAACTTGTAGCGGCTCTCCTCGAAGGCGCGGGTCCAGCCATAGGTGAGCGTGTGCAGGGTGCTCAGTACCAGAGCCACAAAGCCCAGAGTGGACTGGACAAAGCTGAACTCTCTCCAGTTGAGTGAGTTCGCGATGGATGGCAGTGAGGTGACAGCCAGCAGGGACAGCATGCCAAGGGCCAGCACTCCCAGGGACAGGTAGATCTCCATCCGCC
>LNC_000849
ccccccccagcgCGCTCTCACATCCGTGCCCACCGGCGTGCACACGCTCGAGGCCAGTCAGTGTGGACCCCGACCCGCGCCGAGCCTGATGGAGGCGGGAGCCGCCACTCGGACAGgaaGAAGAGAGGACGGCGCGGGCCCTGGCAGGGGTCTCGGAGAGCAAGCGGCTCTGGATGCGGAGCGTCGGCGGAGGCCTGGCCTGGGGGAGGAtgctgttgggggtggggggacgaaCCAGCGCGAGGAGCACCGCCTAATCCAGCCGGAGCTCGTGGGCCGCGGGTGCATTTATCATCCCATTACTGTAACAAATCCGGGCTCCACTACATGAAAGGTAAAATGAATTACCGACGTTAAGCCGTCAATAAAGTCATTTCTGTAAATGGTGTCTCCAAAGGG…
>LNC_000850
AAAAAGCTGATTGTATGAACCAAAGCAGACTGGTGTTTCAACAGTACTGCATCTCGTCCTAAAACAGGACCTACCAGAAATCCTTTCCAGATCCTTTCCCCTCCTAAGCCTGAGTCTGGTCTCCTTGGCTACAAGCCTACCAAGTCCTGACAGCTCTAAGCTTGACAGCTCGCCGACTCTACCCCTTCATATCTTCGAGGTCGCCCTTCCCGCCGTCCGCCAGCCTTCTTTCCGCCCGGGCACTCTTCCACTGTCCAGGGAGTCTCGGCCTCTCCTAGGCCCTCTCCCTGACCCAGACGTCCCCTTCC
>LNC_000851
aaataaagaataccaTTTACAAGAAAACAAATACCAGAGAAGCACATTACTAGTGATGATGAGAATGATGAAGTGAAAAGGgacaaggaggaagagaaggaagaaggtggtgagagacaggaggaggaagaagggaaacaAGTAACAGAAGATACATGGCAAGTTCAGGAAGTTGCACTTTCCACTCTGCAACTTAAATTTGCTCTTCTATTTGTGAAGGCAACCAAAAACTccaaaagtgaaaatgtttatAGGGAAACCATGAGGACTTTTAACAGAATTTAAATATAAAGCCTATAGGATCAGCATGCGAGAAAGGATTACTTGCATGAAGAGCTCTGCTTCACTTAGATTGTAATGGTGGCTATAAATGCAATAATGAATCACCTACAAACTAAC…
>LNC_000852
AGAAGATCAAGAAGAACACAGAACAACTGATCTTAAGGGAAAAAGATGAGTGGAAGAGGATTCTAAACTTATTATACTCGAAAATAAAGAGAGTCTACTATGAAAAGGGAGCAATTACAATAAAGTTCTTGAAAAATAAGCTAATGATTTGTAGGACAAAAATACGATAGCCTGGATAAATCTGAGAAAACATTCAATTCATAAGGAGCATAACTAATcaacaaagtaaaag
>LNC_000853
ggtaattcagttttaatttattttcatcacttgttcttcatgatccagatattttaaaatgtaatgaaaattaaCTTTCCATATGTCAGGGACTGGCACTAAAAAAATTTCTGGACTGCAAATGGGTTATACAAATGAAAGTATCAAATGGAGATCCAGTTATCAAAATGAAAGCACTCAACATATTAAAAGTTCACAATTATTTGTTTAGAGCACATAAAAAAGTCAGCTCACTAACCAACTGTTGAGATTTTAAAGAACTATTGCAGAGGTTTGAAGAAAATAGATTTATTAGTTAACTTATAAAGATTAAAGAGCTTGAAAcaagtattaaaaagaaatttgtgcCTTTATTAGAATGGTGTTAGGCTTTAAATATACCAATTTGGGTAatcaaat…
>LNC_000854
ccatgacagcccaccaggctcctctgcccatggaattctccaggcaacaatactgcagTTGGTTGTCGTATTTTCCAGAAATATAGGTAATATCCTAGAGGAATAGAATGACCAAGAATATCATGGATATTAATCTATAAAATTAACCACTTTCCATTAGGTACCTCAGGCTCCTCTTACCTTCCAAAGAAAGCTGGCAGACATTCTACATTTCCAATACAATAATCAAGGCACCATCAACCTTTCCACCAATAATTGAGAAAACCTACCTTCAATCTACCACCACTCAATTCCTCACTTAATTTCAGCCTGGCATCTACAGTTCTTTTCAAATCTCTTTGCAAACGACGTCCAAAGTCCCTGAACATGGTTGAACCTCCAGAGAGGACAATATTCTTG…
>LNC_000855
GAGAATCCATGTCATAAACAAATGCCTTGTGGGGATCCGTGGAGGGGCTCCCTGTGTCTGTGGGTTTGCAGGGTGGATATTCCTTCAGGCTGCTACTTTTAATTCCTGGAGAATAGATTCCTTCATTGGAGTTCATGCAATCTTTATAACCCCATTTGGTTATCACTGATGGGGGTTCAAGTAACACTTTTCGCTTCTGGAGCTTTCTTAGTCCTTCCAAAATGTGGCTTTCCTTGATGCGAGTCGGAGGTAGTTCATCTGTAGGACTAGCAAAGCCACTCGGGAGCGAAGAGTCAATACTTAACCTTTTGTCCCAATTTTGCGATGACTGCCTTTTCCTGAGGTTCTTTCCATCATGCCACGTGTAGGAAGAGCCGCTGGAATACTCGCTGCAGGTGC…
>LNC_000856
TGACTCGCTGTTGGAAAAGGATGCTTAGCGTTCGATTCTGTTGTTCCAAATCAAACACTCTTGTTTTCAACTTTACACATTCCTCCCTGAGATCCTTTTGAGTGAGCAGGGCTTGCACAACCTGGTTCgctacCTCATCAAGACATCTCTCATACTGTtccctttgattttcattttccaaagCCAATGCTGAATTCTCTGCCTCTAGAGCTTTCAGTCTTTCTAACAGCCATTTGGtctttcctttcccctcatcTGCACTGCTCCCTTCACTCCTGGAGTCCTCATCTAGCACCATGTGACGGCCTTCCAAAGCTGCCTTGTGTTTTCGCTCCTCTTCTGACAGTTTTTCCTGATAGACCATTATATTAAccgtttcttcttttttctgttctggAG…
>LNC_000857
CTGGAATGGAGGCTTTTGAAAGCATGGGGTTCAAGAAATCACAAAGAATAATGCATTTCAAGCCAAAATATATAGAGTGTAATGAATATTTAGTACTTACCACGAGACTGCTATCTAAAGACAGCCTTTTCCCAAAGTCCCTTTTCTCAAGCTGTCTCTTTCCCTCCATGGGTGaagtgatttattttcctttgtgatttaTAAGAATTCCCCTTCTGTTGCCAGGGTCACTTTCTCCACCATCTTCCTCCACAGCTGCATCTGGTTCTGTTTTCTGGCCACCAAGAGTGAGGTTCCTGAAATTTGATCTCTAATCCTCATGCACTGCAGGATGCCAGCCAAGATCTGGGAGCACTCTGGAATAATGTTTCTAGAGCAGGCTAAAGTCAGACACTGACT…
>LNC_000858
GGCGAGTCCAGGTGCAGGCGCTTGGGGAAGAGAGCCGGAACCTCATGCCACCTCCGAACTTATCCCCCTGACGTTGGGATCCGGTGGAAATACTTCTCGGAAACTATGAAGACGATGTTACAGTGATGCCATGCCAGTATCATCACTTCCCTACACCCCCAGATGCCCATCACTGGCACTGAGGTACCACTAACCTGCACGTAAATATCATACTGCAATTTGTACGCTCTTGATCACAAGAAATACAGTTTCTAACCCTGTTAAAACAAAGGAATCTCATTTTCTTCCTGATTCCTGCCACCCATGCTATTGAAAAC
>LNC_000859
AGGCTCCTAACTGCCATCATTCTCCGTTCGGGACCATCGTGATTGGGCTAATTTAAACTACCTGCAGTGGGGCTGCCACGGTGATTCCATGTGGGGCCATCACAACAGCTGTGTTTTCTCTGCGCCTGGAGGGCCTCACATTAAAGAGATGAAGAGGCAAGCAGCAGCGTGTGGAGGGAATGGGGCAGAGGAGGCTCTGGGTGAATTCCAGCTTTCCTCTGCTATCTCTGAGTGCTCATTCCCAAAGAACCCTAGCCCAGCCTGAAAGGCAATTAAGTCCTATTTGTATGGAACGCTAAGGACCAGAAACCTCCCTCTTCATCCTCCTTGCTGCATGGCTATGTGGAGAGAATTTTCAGAAGCAAGTGATAAAAACAGGATCTCATTTCTGAATCCGCA…
>LNC_000860
GtgctgttttgtttggtttggtgctTTGCGATCTCTTCCAGAGCCAGAGCTGGGCTGCGGAACAGCTGCCCGCTTTTCCTGATTATCTTCTGCTTCATGGCAGTTAGACTACTCCATTCTCGAACAAACCTCAAGATCAGGGAGCGATTTTGTTTCAGCTGAAAGCTTGCTGGTAAATCTTCCCACAGGTCTAATTTTATATCCAAAGGAATGAAATTACAGTTCATCTGGTTTCCATCCtgattacagatgaggaagtcaGTATTAATCCATTTTGTCTGTAGGcactaataattattttaaaagtaaagaatgcTATTACTGCATTTCATGCCCAGTCTTCTAAACTGATAAACTGAGGCAGCTGATTCCAGACAAGATTC
>LNC_000861
CACATTTCACAGTAGGGTAACACTGAGTTATTGATGTAGGTGCAGAAAGCACACTGCCAGCCCTCACCACGAAGGGCTGGGCTagtggcctgggccttggcctcgcAGGCCCCGACCGCGAGCCGAGCTTCGGCCTGCCCAGGCCGGCAGGGTTTCTCCTCGGGGGGCCTGCAAGGGTCATTGATGGCGACCGATTTCAGTTTTTTAGCTTCAGGTTCAAGATCACTTTCATCACCTCTTGTAGCTGTTTTTCCAGGGTCTGCTGGCACTATAGTATTTTTCTCCTGGGATACCCTTGATTCATCACAGGAGGTCTCCAACTGTCTTTTCTTAGCGTTTGGTAGAAAGAATGATCGAATAtcatgctgtttttctttttcaaaACGAGTGAACAACATT…
>LNC_000862
cgacatTTTGTCGTGTCCATGGGCTATacggttcatggaattctccaggccagaatactgaagtgggtagcctttcccttctccaggggatcttcccaacccagggatggaacccaggtctcccgcattgcaggcggattctttaccagctgagccacaagggaagccccacaatactggagtgggcaacctatctcttctccaggggatcttcccgacccaggaattgaatcagggtctcctgcattgcagatggattcttaccaactgagctctcagggaagcccagcagtgaGGAATGCAGCTGCAAATGCTTCCAGATCGCTGATCCAACCCATATGAATCCAGTGGCCCCGCTGGAGCGGTAAGCAGCCAGaggagaggagataccccacgtcc…
>LNC_000863
AATGAGCCTGCACTGTGAGTGCTCTGTATGTTCAGTCATCAGTACTTCCTTTTGGGACAGAAGACTTTATAGTATCCTTCAGAACTACTACCAAATGTTTTCCCTTCAGTAAAGACTCAAGACAACAGGCGTTTGTCTGAGGCCTCCTCCGTGCTCCAGTCTACCTGTGTGACGCAGGCTCTGAAGCTTGAAATTGGCCACAgagggagtatttacaccatgg
>LNC_000864
aggAATCTTCCTCCTTAGGTGACTACCATTCTTGGGCAAGAGCTTTGACCAGAGAAAACCTAGAAAGCTGAGATTGAAACCACTCCTCATCTCATCTTCTCTGTAAAGCCATTTCTGCTTGCAACAAATCACTTCATTCCTTCACAATTTCAAGTTTCGCTTCATGAATTCTGGAATAAAATACTTTTGAGTGAAGAATATCCACAGAGATATCAAACGGCCTATTATGTAGAG
>LNC_000865
GCGGTTATACAACAGGCCACATATTTTTTTTGAACAGTCTCCTCCATGTGATGCCGAGGACATGTGTAACCATCATAACGTCTCTAGGAATCTGTATTTAATTTGAGTTGGGGTGGTGGCAGGGATTGGAGATCTGAAGCCGCCACAGGTTTGTGGCAGATGGCTCTGTGTCAGCTATGACAAGCAGCCAGGCTCAGCTTCCtctgcagattttcttttctctctgatcaGGTAAATATGGGCACACTCTGGAAAGTTCTACAGATTCTGCCTTAGGCTGCAAGTTTGTGACTTAGCCCCATCTGTCACAAATCTTCCCTAGGTTCTGCTGTAAGCAGAGACCTGAATTTACCATGTAGGGCTGCCCAAGAAAAAGGAGCCATTTCACCCTTATAGAGA…
>LNC_000866
GGGTAATATTTGTGGGAGTTGTAACAATCTGTAAAGTGTGCCAAGGAGGATGAAGttctaataaaaattatgaattcaCTCACGACTCCACAACAGAAACTTAAATTCAGGCTCTTGAGAGAGGGTGTTAGAAAGGTTGGCCCTTACACCCTTATATGATTGTctgtgaaaggaaaatgaaacaagtTCTTTGTGTTGAACAGTCATCCAAAAGTTGGTGCTGACAAACTAAAGTGACAGCCCATCATGTTTTTTGACCACTGAATTTTGATGTATTATTTGAAAATTCATCACTAGCAAACACACATAGTAACACTGATTAGAGACTGCTTCAGCACATATCACAAATTGAAAGGACTTACATTGCCActccaaagaattcatgcttagCTGTTGAGA…
>LNC_000867
CGTGGATGGAGCAGTGCCACCATTTTCTTTAAGGCTGAGCATCTTCTGTAAATGGGCTGCTTTGTGCTTGGGCATGAATCTGCTCACGTCAGGAAACCTGATGGGAAAGTAAATAACTTGGCACTTGGGTCTGATGATGCTTTCCAGATCCTTGGGTCTGTGATCAGGAATCAACTTCATGAATTTTCCAATAGAAGTGAGAAATGACTCCATATTAAAAACTGAGTTGAATACCACCACATCAGCCACCAGACAGGATAGAATTTGGTTGTATCCATATTGGAAATCCCTCTCCTGACATTTCTTGACAGGATATACCAACTGGTTCTCATGAAAGTACAGAATCTTTTTCAATTTCCCAAGGTCAGGTCGAAGGGCAGCCAGTTCAGTCAGGTTAAG…
>LNC_000868
ggaaaaaaaaaggagggggggaaTTTATGAATGGCAAAAGGAAAAGTAGAGAGGAATCAATACTGATGCATTGTAGTGCGAGCacattaaattaaaaaggaataacaataataataataaaaatactgatgTATGGTAGTGCGGGCACCTttcaaaaatgtattaatataaattagacatagttttttaaagtttgtagTGATACATAAGTAGAGTGCAATTCTTACAATTTTCTAGTTGTGCTTAAAGTATAACTGCTATTAAACACAGGAATTAGTCTCTGAACCACACAGTTTTTAGGCCTTAACACTGTACAAAATTTTTGCATAATGCAGTTTTTAACAATACCCAGCTCCAACTCCGTCTAAATCTGTCTTGGCTGAACTGCCCCTTCTGTCC…
>LNC_000869
TGGAGTGTAAGAACTACTGTGGGAGTTTTTAGAAGATGTGGAGGAAAGATTTAAGGGAGAAGGAGTATTACTCCTTGAGTGGTCCAATTTTTCAACTGGTTTAATATTGGTAAAATGGGAAGGTTTTGttagcctgagaggagggtcaCAATTCGTAACACTGTTGTGGAGTTCTGCTATAGATGGTGATGTTATGGAGTCCATGGGTTttacgggagacctgggtaatAAAGAGTCTTTTGTGGGAGGGTTACTGTTGGGAGCTAACGGCTTGGAGTTCCTTTCCAGTGATGGTGACCTGGAATTTGAGTACTGGTAGACTTTTCGTTGCTCAAACCATTCCTTCACAAATTCCTGAGGAAGGCCCACAGCAATGGAAATTTTCAGCAGTTCATCAGA…
>LNC_000870
GTTTAAAACGTAGTTCATATTCAACTTGCATCCAAATGGGAACATAATCCCCTCCTAAGATGTCAGTGCTGTAATGTGATAACACAACTATCATTTCATAATCTGTCGCCAGCTTTGGTATCTCTATTCTGCGAGGGCTCtgggaagaaatattttaatgatttggTTGTGGAGGTTCCACGAGGTAGGACAATTTGAGATGGCATACAAAAAGGCCAAGTGTTTTTAGACACTCACCTGGCCCATCTACAGAGGCTTGTAGAATGTCGCTGTTGTGCCAGGCATGTTCCACTCCACCCTCTCTTATctcatcttcctcttcctctcttggCAACAGAGCTTGGCTCACGTGTGGGGAGGACTCATGGTTGGGCACGCTAGCTGGACTTCTCTCCTGGT…
>LNC_000871
TCCAAGTTCCTTGCAATCCAGACAATCCGGATGCAGATAACATCCTGCATCTAGCATGCTGAGTGATCTCCAAAATCTCTGAAGCCTGTGCCATGTCCTGCTGTTCCTAGCTTAAGgaaaTGGATGCTTAAGAGAGATCACAGACCTACCGCTATACATGCCAGaaggaaaaattAAACCAGAGGAACTATCTTGTCATTCAGCCATCAGACATAGAgcctggcttcaaactcaactcTCATTCCAAAACGTGTGTTGATTTCAAGACAACATGTCACAATAGTAAAAAAGTAAGGGCCATTATCACTCTTATTACTACCACTGACTGCC
>LNC_000872
GCTGGAGATGCCACAGCCCTACTGCGAGGGAAAGAAAAGCTGCTCTTATTCCAGGACTGGGGTGGTAGGAAGCTATTGGAGCATGTCTTCagCAGACTTACCcagagtcccagaaggagaaagaccATGGCTCAGGACTTCatggaaatatgtgtgtgtacagaAATACATGTCCAGTGGAGCAGCTACTTGGATGGAAGTTAAATTGCAGGTAAAGAATAATGGGCTCCTGAGAAGGGGTATACCTTAGAGGGAAAGGAGTAGGGACATATGAATTAAAAATAGCCCCCCAGGATGAGGG
>LNC_000873
CAAGACTGTACTAGCTTTTCCATACTTAttaactgtagcctgccaggcttctctgtccatggaattcttcaggcaagaataccggagtgtactgccattcccttctccagaggaacttcccaatccagggatcacccctggctcctgcattgaagGTAACACACTGACCAGAATGAAACTTTGCTAGAAGATAATCTAGAAAAAGCCTCTTCTGCAAGAAAAGAGACAAAGTGGTTCAGCAAATGCTCCTCATATCACTTCAAGGACAGTATTGCACTAAGCACATTCCTAGCTTGAATAAGAGCTAAGAAAAAGAACTGCCACAAAAGACTCTGACAACTTCAGTAGCTCATCTtcagatttcccaggtaagaccTGATGTACAGTTCCCTGAAACAA…
>LNC_000874
CTATGATATATACAATCAAAGTAGACAAAAATAAGCCTATCTGCAGAAAAAAATCTTACCTTCATGACAACAGGTTTCTCAAAATTATAAACAGAATGGGCCTTTCTTTGAACAAACTTCTGAAATTCATTATAAACCATTTGAAAATTAAAGGGCTCCTCTTCATAGATATCATTTAAATGTTTCATTGCTATGATAAGACAGATTTCCAAGACTGACAAACCGTGCACAATATTTCCTTTTGAGTCCATGCTACACAGCTGGTTTGCCTCCATCAGATCCGCTGCAGTTATAAATGGGTGTGACGGTGTTACACGATTTAAAGCAAGCATCAGTAGCATGTGTAATGAACGAAGGTTTTTGCTGACATTAAAATGCTTCTGCAGCACTTCTTTCACA…
>LNC_000875
gaaaaaaaatgcttgataTGATAGCTACCTAATCTACAAATAGAGACAATATCATGCCTACCTTGCAGGGTTAATGTAAAGAATAAATAACAGAAGATAAATAAAAGGTACAAGGAACATGTTCAATAAATGCCAGTTTGCTTTGTCTATTGGCAGTCACAAATTCTTGAAGGACCAAAGACTACAATGGAACaaataacatttgaaaatttattaCTGTGAggaaaaataaggtaaaaaaagTTCTCTCAACTCAAATAAACAAGTCTAACTTTATAAAGGCTTTGCATGTATTCTaagacttaaaatttaaaaaaaaatgctagtaACACAAGGATGAAATAATCAAAACCATTTTCAATGTTGTACATGCCTACAAAGCAAAGGAATGCCAGAAAT…
>LNC_000876
CAGTCTCTGACCTCTAGAAGCTTATAATCTAAGAAGGTTAGACACCCAAGTATCTGTAAAAGTAGCAGAAGTGGCCAGGCTGATGAGTGAGGCAAGAGGACCACAAGGCTGATTAGCAGCATGGAAAATAAGAGAGGAGATTTCACAGAGGATGGATGATCTGAGGCTCAATGATGCAGGGAGTTCAAAGAGAAAAAGGACCAAGGAGAGATCTGTGGATATTGTTTCTAGGAGACAAATAGGGGCTTTGGGAAGTACTTCCAGATGAGGGAGTAGAGGGGGCAATCAAGGGCTAAAGAAGATGGAGAGGAAGCAAAGCCATGAAGAAAGATTTCTCTTTCAACATGTGTGGTGAGAGAAACCATAGTGATGGGGGAGATCAGGAGTGCACTGTTTTGC…
>LNC_000877
AATACGATGAAACAACTGTTAGATCAATTAATAATTAAAGAGAGATAATCTACAAGGTTGATGGAATGTTAGGAACTCTAAAAGAGAATGATTAACTATCCAAGGATTAAGACATTCTTGGAAAATTCTTTAGGCTCTTGGCAAAATTGACCAcgttataaaaagtataaaatgtcTAATATAAAGGTGTAAGAAAAGTGAAATGCTTGAAAACTTGGTTCTTCATTTAATCTAGAGATTAATGTATAGTTGAAATTAtacctaaatatttaaaaagaaaagccataAATTTGTTTCAGAGTTTCTCTAACTATAAATTGTAATTCCTTCTTTAAAAGTAGATTTAATTTTCAGGGTCTTTTTATGGTATCAGTTATCTTTGAAACAGGTTTTACTAGT…
>LNC_000878
TTTTTGGAGAGGTATAATTAAAAGTGAGGTTTTTCCAATTAAGGGGAGAAGCAACAGTATGAGATCATACCCTGGTTACATGTTAATTATCACATTCTGTACAATGTGGATGTGCTCAACATGTATTTAATGATAATATGAGtacctgaaatttaaaaatcataaaccACTTGCCAATATTGTAAATCCATAATGTTGAAATAAATACCTACAAgggagtaaattttaaaaacggAAGCCTTTGACAATGCTTGTGGATCATCCCAAATGTTACAGACCAGCAGAAGATCAAATTAATTAACCCTACTGCTAGTTTCCACTTAATTTCTTCATAATATGGCTGTCTGGTGTAGCATTAGTGAAGATACTTCCTACAACCACATGGGTACCCCAGAGACT…
>LNC_000879
GGGTCAATAAAGTCAGCCCAATAGCCTTCAGCTCGGAGGGCATAGCAAATTTCCTTAGCACCGCTGATGAACTTTTCCAAGagcacttctctttcattttctaccTCCTCACTCCAAACAGTCATATCATTCTTAGTTTTCTGTGTTACAGTCAGAATCATTAGTTTGTTGGTGGCTACTTCTGGAAACAGTGATTCAAAAtCTCTTCGCAGCAACTCTGGACACGTTTGGATTGCGCATTCTACTTTGGCACTTTCAAAGTAAGTTTCTGCACTGTTAATTTCTTGTTCAACAGGTACACCACTACCCTTTAGgggaataagaaatatatataaacaaaatctGGAGTTCAAAGAAAATATCCTGCCCGTTATAAACTTGTTTGTCCTAGAAAGCTTT…
>LNC_000880
ATTTGGGGCCATTAGAGGGAGCCAGAGAGGAGAGCGACATTGCACTAGGTGATCTGAGCCACGAGTGAGGGGTAAGGCTGTACTCCTGGACTGCGTGTTCCCGTCACTAAGAACATTTGTTGATCTGCTGACTGATTGCAGTGGGAGTATCCGCTGGACATGCTGAAAGCCCAGTACCTGTCATTTGAGTAGAGCAGGCCCTTCACCAGCCCGTGGGAATATCAGTGATTATCCTTCTCCGGCATAGGTTCCTGTTTTCTTTACAGTTTGATGTTGGGTGGCATCGGTGATGCATGCTTGCTCATTGCTTGAAGAAGCTTTTGTCTTTAGAAAAGTATATAGAATCTTGGATCAGATGGTACGCCTAGATGGCCAGGTGAAGATGGAGCACTGCCAAGC…
>LNC_000881
CTGCAGAAACATTGACCAAACAAACATACAAAGTgacttcaacatttaaaaaactgcaaCGAAAGTTCTGCTTTATAACAGTtataacttattttctttttacaataTTTAAATACAGAAAGCACTTGCCAGCTATTTCGTAATACTGCCCAAAGCATAATGCTGCATTAATCAGAGCATATCATGTTGGTAAAACGCCTGTATTTCTTGGGGAAAATGACTGGAATGGTATTTTCTTGCAGAGACAAAACAAAGTGCTTGTAAGACATAGACTGAGTGTTGTAATTACCTTAATCTCCTCTCCTGCCACAACTGAATGGGAGCACAGCTTCAACACTTCAAAAATGAAGCTTTATCATTGGAAAGAAAGCTCGTTTTCAACAAGCGCCAACAATAAAA…
>LNC_000882
GGGATTTCCATTTTCAGGTCCATTACCAGACTTTCTAGACGGATTTGACTCCGAAAAACAGAAAGATCAAGGACAGCCTTTACAGAGCTGAAGAcCTTTTCACTGACGTGGGAGACTATGAGTTGAGCAGATCCAGCCATGCCTTCTATACAGTGTTTCTTTTTCCTGACGACATTCTCTGCAACTGTTTTTTCTTTGAATGTTACATATGCAACTCCCTTCGTTCTTGTTGGATATATCACATCTTCAACAACGCCATCCCCACTGTCAGTATCTTCAAAGTGAATCTTCACTACTGTGGTCAGTAAC
>LNC_000883
TGGAAACAAAGAACTTAAAAtcacagaaatatattttgtatctAAGGACAAACGAATACTAAAGAATTacgtttcattttttttaaggaaagggaCAATCATTTTTGTCAAGCACTGACAGGAAGTTGGGTTCAGAAGCTCCAACTTTCATAGGATTCCATGAGCCTATTCTTCAAAGTATGCTGTGTGAGGTTGCCCGAGGGAACATTTGACCACCTCGACTTCTCCACCTCCATTCTTCTCCCGCTGAAAGTGAATGCTAATGAAATCCTctacagtttcttcatctgtcatcTGAAGGTCTTTCAATCCTGTCAGAAGCACTGTCCTCTTAGATACTCCTGAAAATACCTGAAACTTTTTCAAGTGTGTTTCTGTGTATGGAGAAACCGTAACTCT…
>LNC_000884
CTCCTTCTTTAActgaatattttcctttatgatttcACTAACtgatttctGGTTTTGTTTATCTTTCATAACTTCTTCAGCTTGCTCACATTCCTTAAGGACTTGTTCTTTGTTATCTTCATCAGCTGCCATGACTCcCGGGTCGCCACTCACGGCCTCTCCAGCCGGGCCCACTAGGAGCAGGAATGGCAGCGCGGGAAGGGGTCGCCCACTCACGCGCCTCGGCCGGCCGAGCGCCGTGCCCAGGTTCCCGGAAACCTCGCTGGCGGCGCGGGTAGTCGCTGGAACCCTCGGGGCCTGGCTGGGGCTCCCTCGTCCGGAAGCGCCTTCAGCCTTTTTCAAATGGATGGCCCGCGGATCAACAGtttgcttccttttaaaaaaagaaagagagaataa…
>LNC_000885
GTCTGTGACTGTGCGATGGTAAACGATGTCTAGAGCATCCTTCACAGTGTGGTATCTCCctttggtcttttcaaatgtttctttatAGCGTAgATCACTGGCGTTCCAGTAAGCCCTCTTGGCTCTGATGAGGATTGGTGTGTCTGGAACCGGAGTGTACTTGTCCTTCATCTTTTCATATTGAATCTTGTACTTGTTCTCACTGACCATGTCCTTCACGTGTCTGGCGTGCTTCAGGGCTGTGGTCTGGTTTCCAGCGTGATGATGGGGTCTTTCTTTGGTGGCGAGTTCAACATACAGATACTGACTTTGAAGCTTCTGCCCTCTCTTGGCTCTTATGAGATCAGGTGTATCAGGAACTGAAGTGAAGATTGACTTCTGCTTCCTTCCGGATGCTCT…
>LNC_000886
AGGAAGCAGCCCAGTCCCCTCAGGATCTGCAAGTCCTCTTTGTATTTAATATCGCTGGTGATGTCGCCCACGTAGCGGCAGTGGAGCACGTGGGGTGTGTATGGCATAGAGATCATGTGGCCTTGCATCTTGAAGAAGTCTgatttgtaaatcaaCTCGCTGACAGCCTCTTGGGTCTTCTTGACTTGGCGGATTTCAGGCGTGTCGGGAGTGGTGTGGATCTTGTCTTTCAGTTTGTGGTATAGTTGCCGATACAGTCTCTCACTGGTAATGTTGTTGACCCTCCGGACGTTGACAAATGGGACATCATTGGGTCCAAGTGTGTACCCATATGCCTTCATGTGTTCATAAACTTCTTTGTACTTAAAATAGCTGCTCATGTATCGGGTGTCCTTGGTG…
>LNC_000887
GACTTATATAAATTATCACTCTGGAGGTCATAAGCTTTCCGAGCATGGATGATGTCATTCTGGTCGGGCAGGCAGGTCCACTCATGCAGAGGATGTTTATAGTCCACATCGCTAACCAAAGTCTGACATTTCTTGGCCAAAACAATACCAAGCATGTCCACTGGACTGCTGAACCTGgtcttgtatttttcaaaatctttcttGTACTCACGGTCACTCTGCATTTTGGCAACGTGGACAGACCACATCATCTTGGGGTCATCATGTATCGCTCGGGCACCAATATGGTGACCCAACTGCTTACGATAAGCTTCTTTGTATTTGTAGTCACTCGCAATCTCCCGGGAGGCCTTGGCAGCCACGATAGGAATGGCGTCACTTCTTAAGTCATATCCTTCT…
>LNC_000888
GTGGTTTTATCTTTATCCCAAGCTTCTGTATAGAGGCgATGGTTCATGGTAATAGCATTGTTTTTTGCCAAAACCATTGGGATGGAGTCCATAAGGCTGGAAAACTTGAATTTATCTGGGTGCTGACGGTAAACGTGGTCACTCAAAATCTGGGTAGCTCTCTTGTTCTTCTCATCCTCAAGAGAGCCACTAGGTAACCAGCCAATGCCTTTGAGCCATTGAAGGTCAGACTTGTACAAATTATCGCTCTGCAGGTCATAGGCCCTCCGAGCATGGATGACATCGCTCTGGTCGGGCAGGCACGTCCACTGGTGCAGGTAGTTCTTGTAGTCTATGTCACTGACCAAGGTCTGGCACTTCTTGGCCAGCACCACCCCCAGCATGTCCACTGGGCTGCTG…
>LNC_000889
GAAAACATCCATTGGCATTTCTTAATAAGAATGTACAAAGCTAGAACAACATATTCTTTCTTAGTGACAGAATgccatgttatttttttaatgaatatgaaATTTAGGATGCTTAAATTGGGTCACACATGATGACATACGTTAGAAAACTGCTTTGTGTGAAAAGCAGCTAACTGGTAGATACAAAGAGGAATTCTAAATTCTTACAGAATCCTTTCCAGTCTTTTTCTTAGGTGATTTGTGTTTTGATTCTGATCTTTGTCTAGTTCTGTCTTTTTCGCCTTCccggtctttttcttttttatccttttctctttcaGCATCTGAGTCTGGAGAGTCTGATTTATgtcttctcttcttgcttttcttcttaTGTTTTTTTGACTTCTTATAACTTCT…
>LNC_000890
CTCAAATGCTGGCTCTTTTACAAATCTCTCCCGGATCTGAAAAATTCAGATatgcaataaaaatatgaaaactgagaaaaatatacCAATATGACTAAAAAAACAGCAAGTGAAAATTGACAGCCCAGCCCCCTTGTCTTTATTTCCGTTTCTCCAGTATTCCTAAATGCCATCACAGCTGAGTTCACAATCTTCAAATAACTTCAGTTTATCTCTGTAgctatgagaaagaaaaagatttttattttcaactgTAAAAGGAAAAACTTTTTAAGTATACATACATCTTCCCAGACAGCATCCAATTCTATTGGAGGAGTAGCTTGTTTCAACATACTCTTAAATGCAGATTCTTTTCGTTTCATCTTCCGagcctcctctttttctctttcacgtTCA…
>LNC_000891
GCCGTGCTGCCCCATTGGCATACCAACACTCGCGCATTATTCTCCCCATGACTCGGAGTgcTTCACAGCTTTGCCACTGGTTTGGAATACTTGGTCGGAACTTCTGGTCACAAACAACCTTCCTCATTTCTTCTACCGAGGGATCTGAGGGCACCATGTCATAATAAGGCAACTGGTACTCCTCAACAATTCCTCCAACTGAACACCTCCG
>LNC_000892
ACACAGCCAACATTTTGGCAAGTTGGGTCTTTAAAATTAAGAGTAACAGTGCAAGTAAGGAATGCAAAGAATTCCTAGTGCAATAAAGAAGAGAAGCACAGGCAATATTGCTGATTAAAAATTCACCACCTCCTTGAGTTTCCCGTGGGGAGTGTCTAGGAGACCTGTGAAGATATGCAAAGCCACTGTCTTAATGCCCAGATCTCTTTTAGGATTTCTCTGTGTTCCTCCAGTTCCCTACCTTTGCAACATTGTCTGTCCAACGTTAAGTCTCTGCAGTGTGAACAGTTTGTGAAATGCCCAGGTCACAGTCATTGAGCGAGGTTAGGGTGGTTTTGGTGTCTTCCCCAGCACACAGCCGGGTAAGATGTCTGCCTTGTCAAAGCAGCCATTTGGGGA…
>LNC_000893
GTCCGTTCTTCTTAACCaggatgtttttgctttttaaatcccGGTGAGCAATGGCTGGTTTCCCTTGGGTCCCAAAGATCTCTATGTGCAAATGTGCGAGACCGCTGGCTATGGACAGAACTATTCTCAGGCAGCTCACTGTGTCCAGAGTAGTAAGCTGAAGGTAGTCGTACAGCGATCCCATTTCATGATAATGTGTGATTAACCACAGCTGTGTACTGGAGTGTCTAGATGTCATGTCTGAAGCAATGAAACCTAAGATATTTTCATGCCTCAGCATCACAGTGTTGTACAATTCTGTTTCCCTAAACCACGACTTCTCATCCCGGGAGGAAAAGATCTTCACAGCGAC
>LNC_000894
GTTCCATCACTGCCAAAATCTGTCCGTTTTGAGCATCCCATAGGACAGTGGTACCATCTGTTGAACATGAAGCCAAAATATGTCCTGAAGGGGAGAAACAGCAGCAGTGGACAGCATAGGTGTGAAACTTCAATGGAGAGTATGGTACTTCAGTAAAGTCACTCAGGGAATATAGGCGAATTGTTTTGTCCAAGGAGCAAGTAGccaagagggaagaggagaaggcacAGCAGTTGACATCATCATCATGATCTGCTAATGTGTGAATTAGTTTCACCATGTTCTTTACTGGAAAATAGCCTGCAGTTTTTAGATAAAGGTTACTTCATCCTGCCACCGCTGCTGCTATACTGGCCCGTGCGCACTGGTCTTTTCACGTCGAAGACCCAAGACGTCAGG…
>LNC_000895
CAAACATACATACCCCTCCAAAGGCAGAGCCTATGTCTTTGTtgttaattaatgtatttttggCTCACTAGAAAAGTACCCAGCATATACCAAGCATTCAATGGATATTAAACTGAAATGATTTACTTACTGTCCactacttaatttctctctaatTGTGGAAAAATCCATAGGCTTCTTAATAACTTTCTTATAACCAGGAACAAGTTTCAAGTTTACAGGAAGTAGAAAAGGCCATGCATCCTCATGAGTTTCCATTTCAGTAAGGATCATaCTGCAAAGAGCTAGGTCCTTGGAGTCCTCTCTTTTGGGTTTCTTAACAGAAGTAAAACTTTCTTGCTGTGATACGTTAATAGAgctgttttcctccatttttctttttttcaggtctTTGACTCC…
>LNC_000896
CTCTGGGTCAATAATTCTCCACCAACCAAACTGCATTTCTTCTGGAATGGGTTTTGGACTAGGAAAATCTACTGGTTTTGCTACTTCAACAGCTGCAGGTTGAGCTGAAGAGACTTTTTCATTCTGTGGTACTGGAGATTCACTTTTACTTGGTGCAACATTAGGAGTCACGTATGTATTACTATTTCCTTCTGACAATCCCAACCCTGATCCCAGATTAGGTAAAGGTGATGTGAATGGAATATTGGAAGTAAGCATGCCAGCAGGCCACCCACAAAACTGGAGTCCCATCATAGACACTCCGCTTTTCACCTGCAAGAAACAACACATTTTAGAAGTAGGGACAATCTAAGGAGTTAGGAAAAGTGTTTAGAAccagaaattgtttttaaaaaattc…
>LNC_000897
TAAACATTCAACTGATTTCCCTTAAGAGAAAACATTTATAGGATGAAAGATTAGACAAAGCAACAAAAACATGAGTTACAGTTAACAGCACTAACCTGAAGAGGCGATAAAGCAAATGGATTTAGGCCAACAGGATTCTGAGCAGATGATCCAAGAAGCGGAGCTGGGGCGGGTGAAGGTGACTTAGACAGTGGCTGAGACTGAGGGGTCACTAAAGCAGCAGCTGACATACCGGCATGGGTAAGAGAGGTATCATCACAAGGTGTCCTTGGCAAAAGGCTAAACCACTGTCTATTCTTTTCAGTCAATGTCTTTAACAACTGGTCACTGGGGAGAGGACTATAGAACTTCCCTGGACCGCTTGAACTGGTATTGAACAGATTATTAGAGTCTGTCTTT…
>LNC_000898
CCTGGAATACGAGGCAACTCTGGCAAaggCTTTTGGTCTGCTAAGCACATGTCTTCATTAGGCTTCTTTAGTTCCTTTGCCATTTCTAATTCTAATCTTCGTTGCTCTAGTTTACGttctttatttaatcttttctcATCACGTTTTTCTTGCTTCAATcgttctttttcTTCTGCCTTTTTACGAGCTTCCATAGCTTTCATAAGCATCATATGTTGTCGCCTTCTCTCTCGTTCCTGATGCTTTAGAAGAACAGCTTGCtgtcttctcatttctttttcCTTTATTCGTTTCTCGGCCTCCAATAATTTGGCATTTGctgcttcttccttctttttcttttttgcCTCTAGAATTTGCTGGGCTCGAAGCTCTTTTTCCATTCTGATTTGTtgtatt…
>LNC_000899
TGGTCTGCTAAGCACATGTCTTCATTAGGCTTCTTTAGTTCCTTTGCCATTTCTAATTCTAATCTTCGTTGCTCTAGTTTACGttctttatttaatcttttctcATCACGTTTTTCTTGCTTCAATcgttctttttcTTCTGCCTTTTTACGAGCTTCCATAGCTTTCATAAGCATCATATGTTGTCGCCTTCTCTCTCGTTCCATATCTAGTCTATGCCTCTCCAACTCCTGATGCTTTAGAAGAACAGCTTGCtgtcttctcatttctttttcCTTTATTCGTTTCTCG
>LNC_000900
GCAGGATGGAGCTTACTATATTAACTGTATAATCAAAGGCTTTCAAAACTATAATTATAGACTAAAATGCTCTCTTAGATACTCGGATCAGCAGTCATAATATTCGCATGAGAAGACTGGGAAAAGAAATAACCACTACTTACCTTTTGGAATCTGGCACACCCATTCGAGTTTTGCATCACAAGCAAAAGGCCTTACATTCATAAATTCTCTGTCATCATAAAAATACCAGCTTCTTCTCCATGGCCTTTGAATGACCTAAAGGAGGAAGAGGATTGTAGAATATTTCCAAGTTGATGCAGCCCTTATACAACACTAAACTCCCTAAATCAGAGGAAAAATATCATCACACTGTCTTCCGGAATTGGTGCCAAGCAAGGTTCTACTACACAGGTTAAT…
>LNC_000901
GGAAAAGAAATAACCACTACTTACCTTTTGGAATCTGGCACACCCATTCGAGTTTTGCATCACAAGCAAAAGGCCTTACATTCATAAATTCTCTGTCATCATAAAAATACCAGCTTCTTCTCCATGGCCTTTGAATGACCTAAAGGAGGAAGAGGATTGTAGAATATTTCCAAGTTGATGCAGCCCTTATACAACACTAAACTCCCTAAATCAGAGGAAAAATATCATCACACTGTCTTCCGGAATTGGTGCCAAGCAAGGTTCTACTACACAGATTTCCATTCAAGAGATCTGATTATTCAAGTTCTGAATAACACAAGAAAGGgttaaaagaataagaaagagatCTGAATAAAGTTTAAGCCAAAAACCATGACAGAAGACCAGCAGACTTTTTTT…
>LNC_000902
GTTTTCATTGACGATGGTGAATGGATCATTACCTGAGCGGTCAGAGGGCTCCACCAGCCCGAAGCCCGGAAGGAGCAGCATGAGCAGCTCCGCCGCACGGCGAGGGGGTGCCCAGCGCGTCCTCATCCTGAGCCGGCCCCGGCGCCTCAGTCGGGTCTGCGGGGGCGCGCGGCACCCAGCCCTCCGGGTGCGCCAGGTCAGCCCCTCCACCGCC
>LNC_000903
CTGTAATGCTGGCCAGTTCTGCTCCATGCATCAGGCAGGTTTTTAGTGCTGTATACCAAGTCATATTTGCATTAATTATTTTGTAAGTTCTGTTTCCATATTCTAAGGTATTAGGGATTGGATACATATCAGATGTATTTATACTGTGTCCAGAAGCATCCTGCATTTTTTCACAAACAAACCCATAACCTTCTCTACAGTCTTCAAAATACCATTTTCCAGTGAAATGAAAATTAGGATTATTTGACAGCAAGCCACAGAGAGGAGTGCGTTTTTGAACTTCAGTGGTGTTGTGATTTGGAATATTTATTGTATCAAATGGAGACCAATTAGAATATGACACAGGCCTTCCATTTAGCCATTTTTCATAATCATCATTTTGTAACCCTATCCACACAT…
>LNC_000904
CACGTTTGGAACCACAGTATGAGGGTAGCAACGTTTTATTTGCCTTATAAACAGCgcaatttcttgcatcttctccaaaATAAGAATTGTCTAAAAATGAAGAGACAACAGGAGTTCCATCAGACCATTCCCAAGAACCAGCATTCAGTGGGTTTCTTTTATTAAATCCAATCCAGAACTGTCTTTCTTCTGTCCGATTAAATTTTGAATGTAAGAGCTCATTCACAAAATTCTCTTCCTCAATATGGGCAAAGCTTGCAAGATGAGCTCCAAACTCTTCACAAAATTCTTCAGCTTCTCTccatgttcttttcatcaggaCTTTTTCACTAT
>LNC_000905
GGCCATCCTTCTTCTTGCTCGGTTTTCTCCCGATTTTCCACTGGTTGCTTGCACAGGGACATCGCCTTAAAGTGTCTACAGTCCTTCACTTCCCAGCGGCCAGGGTGATTCCTCCCTCGCATGACAACACAGCCACCACTGTAGcGGGGCTGACGTGTGTTCCAGTGTGTGTACTTGACCGGCTCCAACTTCTGCCCTGACGTCTTCCAAGTGTATTCTCCTGTATTATTTTGATCTTGAAGAGCGATCCAAAAATAAGTGTCCTTCGTTTTTACCACACTACTGATCAAACTGGTAATAAAAGCCTGTTCAAACCTGTTTGTAATGGTTATAAGCGCAGGAGGACAGTAGTAACCACTGGAGGCATGGTCAAAGCTTCGAAGGACTGTGTCAATTTTG…
>LNC_000906
GTGTGACGGTGCCCTCTACTCACGGGGCTGACGTGTGTTCCAGTGTGTGTACTTGACCGGCTCCAACTTCTGCCCTGACGTCTTCCAAGTGTATTCTCCTGTATTATTTTGATCTTGAAGAGCGATCCAAAAATAAGTGTCCTTCGTTTTTACCACACTACTGATCAAACTGGTAATAAAAGCCTGTTCAAACCTGTTTGTAATGGTTATAAGCGCAGGAGGACAGTAGTAACCACTGGAGGCATGGTCAAAGCTTCGAAGGACTGTGTCAATTTTGTAACAGAATTTACCGTGTCTCTCCCATCCcttaaacaagaaaaaggaaaattaaagacaCAACTGATTTagttgaaaagtaaaatatttttcagtgtatTCTCATTTACCTCTTTTTTCTCT…
>LNC_000907
GGGGATTCCAGCCAGGCTCACAGTGGGTTGCATAGTATTTCCaagcatcattttCAACTACTCCATGATCAGTGGGATTTAGATGTTTTTTACACACGTAGGGCAAGGTAGACTCACAATCCCGACTTTTCCAGGCCTTTGGCATAAATGCATTAAATGTTCCACAGTGATATTCAACAAATGGCtcaaaatttatttCTGGGTTCCAGTTCAGATAGTTGAGTGGTGTTCTGTCAGACCACTGCCAACCAGCATCTTCATCCAGCTGATTCAGACCCATCCATACTTCCACTGCTTCACTGCCCAAGTGGTtccttatgaaattttcttcagtttcatCTGCAATACTTAATAAAGCAC
>LNC_000908
GCTGATCATAGACGCAGGCTGTAGTGACATGGTATGCTCCATGGAGGGAGTTAACACGGCACCAGGGTGCTGTAGGATATATGGTTGAGGTTGCATCCAGGAAGGACTTTGCACCTGGTAGGCAGATACAGGAGACGCAATATAGGGTGTAATAGAAGTTTGAGTAATCATTCGGTTTGTAGCAATACTGTATGGTGAAGGATAAAATCCATTCTGTATAGCAGCTGTGGTTGGGTCATAAGTAAGTGTCATTCCAGCCTCTCCTTCTCTGTGCCAGGGCCGTCCATTTGGGATGTATTTGTTTGGGTTCTGCCTCTTCTTCTGTCCGCCATCCGCAAATTTACACAATAACGGTTCAGAAACTCCGGGTGGTGTCTTAatgaattttccattaaaatg…
>LNC_000909
ttcaagctctagtactttggccacctcatgcgaagagctgacttattggaaaagactctgatgctgggagggattgggggcaggaggagaaggggacaacagaggatgagatggctggatggcatcactgacttgatggacgtgagtctgagtgaactcctggagttggtgatggacagggaagcctggcgtgttgtgatttatggggtcacaaagagttggacacgactgagtgactgaactgactgactgaaccttGAAGAAATGAGCTAGTGGGCGGTGCGGTGGAGGggagaagaaacaaagaatgaCTGGACCAGAAAGAAACAAGTTGGAAAACAGTAGATTTAAACTACTCTCCATTGTTAATTATGTTAAATGTAAATAGTCTAAATACCC…
>LNC_000910
TGGAGATCTGAGCTGACTGCTGAAAGTGAACGTTATCATCTGCTGTTCCATGAATAAGGAGGTACTCAACTTGTTTAAAATTTTCAGCTCTGCTCATGACTGTTGAATTCCTGTAAGAGTCAAGGTTGTCTTCTGGAGTTGGAAGACCCATGTAACGTTCTGTGTACACGGAGTCATAGTACTCCCACTTGGAAACAGGCGCCACAGCTATTCCGCACTTGAACACACCACTTCCTGCTCCCAGCACCATTGAGGTTACATACCCTC
>LNC_000911
GGGGAATTAAATAGCCTCTGAATTCACCTCCTAGTCACTCACCTGGTTGCTTCAATTTGATCTTCAACTTCAAATGTTCCCAATCTTCTGTTGATTGCGTGCATGATCTTATCTCCTTGGTAACCACTTCCTCTGCCATCAAAGCTAGCTACTATAATGTTTTCTGTGCTTGCAAGGTAAGTAGCCCAGTTGAGTCTGAAGATAGCATCTGCTTTTTGACTACAGGGGCCTGCATATACTTCTATTAGCAGAGGATATTTCTTGGATTTATCAAAATGAGGAGGCAAGATCATCTGATACCAAAATTTTGTTCCATGCAAATGAATGCAGTCCAGTTTCTTTGAGGGCATCTGGACATCCTGCAGCATTTGATCCAAATCTGAATTGTTTTCCAGGACT…
>LNC_000912
gcttgggcttcccaggtggtgcttgtggtaaagagcctgcttgcCCATGCAGAAGGCTTtagaagcaacccactccagtattctcgccaaaGACAGCCTGTATTctcggacaaaggagcctggtgggataaggtccgtggggtcacaaggagtcggacgtgactgaagagcctgagcatgcacacatgcagtcTGTGAGaaccAACCAGAAAAAGATGAATATGCTCATTAATTCAATCTTGTCAGAAGCTCCACTTCTCATCAGCCTGCCTCCTGTTTCCCGCAGGAGACTCATCTCCAGATCCAGCACACTGGAAGCCCCCACTGCTTTTCACGAATGAAGATTGCAGCCAAGGAAGACTGTACGTGTTTAAAGAGACACCACAGGGTTAATAATTA…
>LNC_000913
ATTCAAGCACTTGTCTAACAAACCCAAGCATTTCTTTCTCTGATAGAAACTGGAACCTGAAATGAATGAacacagagaaaataatagcattttaacttctgattttattctttcccCCTCAAATGAACAGGTAACAAAGCACTGTTTGTGTCCAAAGCAAAAGGCAGggcctctttttctcttctttcacagagtGCCAGAAAATGTAAACAATATTTAGGTTGAACTTCTGAGTCCTCTGAATCTTCTGTCAGCCTTCAGAACAACATTGGTGTGTTTGTTTATACCAACATTTAACAGCATTAAGAGTGAAACAAGCAAACGGTCTGAGGCATTCATAGGAAGTGTTCAGATTGTGATACAGTCTTGTATCTGTATGGTTTTAGTCTGACAAAGAAA…
>LNC_000914
ATTGTATTCACCACAGCTCAGTGATACGTGTGGGTGGACCAGGGAACAGTTGGAGCCCAGTGAGCAAGTTCCTGGATGCAATGAAACAATGACTCCATATGCCAGGAACATGACCGCACGTGGCACTAGATGCTGACCAAACAGAATTATGAGTCACACTGAGAACAAAAATAAGGTGGATCATGCTGCTAACCGTACCCAGTTTGGAGAGAAAATTCACAACTTTGGGCTGATCCAGG
>LNC_000915
CTGGCTCGGGGGATGCTCTTTGAGCCACATTCTCATCATCTGAATCACTTCCCATGGTGCCTGAATCACTGCCCATGTTGCTGTTATGTCCAAGACTTTCATCTAAGCAGCTGACACTTCCTTCTGCCAaacttgtgtctgattCTGAAACTATAGAAGAATCTGCAAGAGACGATTCCAGTGAACTATTCTCTATGTCCCAGACCTCCAGATTTGGC
>LNC_000916
CTTTGCTGACATCAATGGCATATAATTCTCTCAGTCCCAGTTCATTAAGAGATTTCGTCAAGTCAAGGGGCTCCTGAGACTGATAGTCCTTCAGCAACTGTGTGTGTAATGGATCAAACTCACATTTGCTGCATATAATGGTGAGAAGTTCTTGAAGTGGTGCGTGTGGGCTAACTCTCACTATTGTCTTCTGCGTTTTCTTAAAATTGATCACTACTCTCACAGTTTTCTCTGGTATTAGAGGTGTAGGTTTTTTCTTATCCAGAGTTTTTGGCTTTAAAATTACTTTCTCCACCTCCAACATTCCTATTGGTGTGTTTGGCTTAAATTTAATGGGGTTCTTTTCAGCTGA
>LNC_000917
AAGGCATTTGGTCTCAGCTGGAGGAAGTGGTGCCTTGGCTTTTGGTTTTctcCCTGCGGGTGCGGCCGGCGGGAGCGCCGCCGGAGCGTCCTGCACGCGCGGGGCTCGGCCGTCCATCGCCTTGAAGGGCGCTGCGCGGGCTCTGGCTCCGAGGCAGCGCGTCACTGCTGGAGTAGGAGAGGCCGGCGGGTCAGGGCGGGACGCACGTTTCCCCGAGGCCCAAGCGGGGCTGGCTGCACAAGAGCCCGCCCGAGCCGCCCCCAGCCCGGGACCCGCCCGCCCGCCTTCAGGGCGCGCTTCCACCTGCGGGCCCGGCTCCCCGCCCG
>LNC_000918
CTTGTAGCAGGTATAATCGGGCCAGCTCCAGCATTATCTTATTATCTGTCTCACAATGAACAAGAGCTTCTCTATAAAACTTAATTGCTTTTTCATAGTTTCGCTGAGCAACAGAATGTTTTGCAATCTCTGCACAAATTTCAGCTGCTAAATGTTTCTGCGCAGGAACTGCATCTGGCTGTTCCATCTGAACACGTTTTAGCACCCGAGCTTGTAATTCTCGAGCCTGCTGCAATGAAGTGACTGCATCATCAGGTCTGTCCACCTTACTGTAAACTTTTGCTAGAAGAACTTGAAAACGTCCATCCTCCATGAGGGCCGACAGTTCATTTaCAGGTTCATGAGCTAGAGCATGCTGAAGAACTTTTTCTGCTTTATCATACCACTTCAGTTTTAATA…
>LNC_000919
GCTAGCTgtagtttcattttctttacaaaaGCAGGAAGGAAACCTGGAAaattcatgattatctggttcacAGTCTCCAGAGCACCTGAATAATTCTGGCGCATCTCAAGGCATTGTGCCTTACCCAGTAGAGCAAAAATATCATTCCCATCTTGCAATCCCTCTTCAAAGTATCTTAATGCTTTTTTAGTATAAGGTTCTTTTCTTCTTGTAATATCAAGCCATGCTCTCAAAACCTGTCCC
>LNC_000920
gtCTCATCAAGAGCTAATAGACTGCATTAAAAAAAGCAACCTAAGAAAAccagaattttataaaatattaaaataaagctGTTACTTATAAAGTCAGCATAGAGTGGGCAATAACAAAGAATACcactgaatatataaataaaattaagcttTCTTTAATGAtactatttcaaaataagaaaatcagcTACCTCTTTACTCCCATTTGATATCTTGATCATTCGGTCAATGTATTCTCTCGCTTTATCATGCCGACCAATGTGCCACAAAAACAAGCCTGCATGGTACAAAACTTTTGGTCCAGCTCCTTTACGCTGCTCTTTCACTCTGGCATCTGACTCGAGAATAGCTTCTCTATCTGGATTAGGGCTCATTTTATGAGCATATATCAGTGCAATT…
>LNC_000921
GCACAACATAAACTGAGTTAATCCAAAACAGAGCAGTGTCGATTTTTGGGCTCTGTTCATCACTTTGTATCATAATGGTTATTGCTTGGAAACATATAAGAGTCATAATGATGATATTAAAAACTCGACTTGTTACCAAGTCAAAGATGAATCGTTGGAACTTGTTTTCTGGGAGAGGTACTGGTTTTTGAGAGTCTTCAtacatcagcttcttcagtgcaCGGTACTGTTTCTTCTGTTTGACTGTTATAAAGATATTTGAGCCTCCCTG
>LNC_000922
GAGTTTCTTAATCTTAAAACGAGGTTTACAGCACAAGAAGCTTCTCTGTAGTCTTCACTAGCGTTGGGTAagccCTGCGAGTCCTGCACAGAAAGGGACTGTATCTGCTCGGGGATGCTGCTGGCGTTCACCACCATCtctggattttcttcttttactcttCGTGACTTTTCTTGAGAAAAGGCTGCTTTCCcttcttcacttttctcatcCATCTCGTCGTCGCTCCACTCCCAGTCACCGTCTTCGGTTTTATGAAGGTGACCGCTTGACCCTGGAACTCGTCTCACCTTTTTGGCTCTTTGGGCTATGTCTGGTGTTCTTGTAAGCAGCTTTTCAATCAGGTACTCTCTGTTCTTggctttctggaagaatttgcattttaaaagttctGCTGCT…
>LNC_000923
GTCCAAGTCGATCTTTATATAAGTCTGCAGATTTCTGTAGCCTTTTCAACCTCTCTTCATTAGCTTTGTTAGCAGTGGAAATAGTTTCCTTCTTCCTAGCATATTCTTCCTTAAGATCCTGGATATTTGCAGTCAGTGCCTCCACTTCCTGGTTTTTGTCTTTTACTTCAGCAATCAACTTTaataaattctcttttttctcttgaatGAGCTTATTCTGTCTGCAGATTTGATTTTGATACTCCAGAAACATTTCAACCATCCGTTCTTCTTCCTTTAATTTCACAGACAGcttttCTGCAAATGCTTTAATGGAGTCCTTGTAGGCTTCTCTTAGTCCTACCATCTGACAGGAGGTGTCATTGACAGTGCTTTTGAATTTATTCCAAAATTCATTTA…
>LNC_000924
CTGAAAACAAATCAATTAGGCCTCCAACCCACAACACTCATGCACCTAGGATGTGCAAGTCATTGGATGTGCAAACTTCCAAAATAGCTGCATGTGCTGAAATGAAGGGAATcatttatggagcccatcttgtCACTGCTGACACTCAGGCCTCATACTAAGCAGTTATGCACAGATTTATGGGTTTAAATACAGAACAGCTCCATATTGATAAATGGCTGCCGCTTACTGAACTCCTCGTCCCAAGTGTTCTTATCCCTTCCTCAGGGTGTCCTACAATTACTCTTGGTCCTCTCAGTCCTGCACTACGGCCAGCATTTGATCTGACTGGTCAAAACTCATGCCATGTTAGTTGGAGGAACTTCCTGCAAGGTGGTACTCTTCGTATACACACTTAGC…
>LNC_000925
ATATCTTTCATTTAACGTTGGGTGATCTTTGAACTGTGAATTATcttcattatttattcttttgagcTCTCGAATATGAAGatttctgactctttccaaccgtTCAAGTTCTGCCTGGATTTCTGCCTCTTCCTTTTTGAGATGTCCTAGTCTAAGTTTGAAAATTTCTTCCTGTTCATGATATTCTGCCAAAGTCAACAGCTGTGGTAAATTTGGTCTAACGAAGGGATCATTTTCTGCTCCATTGactgctttgtttttcctttgttttgattCAGAATTGGTAGAGGGTGCCTGAGAATTATTAGCTGTGGGAGGTTTGCGTTTGGCTAGaagtttcctttgcctttcaataTCTTCCCTTTGCTGATTCACCCATTCTTGTTgcTTTACAAGATT…
>LNC_000926
CTGCCCGTGCTCCCCGTGCTCCCACTTGCAACTCCTGTAAATCTAGCTTCCAATAATTCTTGTCTTCTTGGATCCAGACTATGAAGCTCATCCATTGCACCTTCCCTGGGCCTCCCGGATGGCGGCGTGTGATTCAGCAGGGACCTGGCCGCCGCCGCCGAGCCCGGGGTTGGAGACGTGGAGAGCTGGGACCAAGATGGCGGCCCCTCCAAACTTCCACTGCTACTTTGGACACTCATCAAGCTACTTTCTGGGAACCCGACTCCCCCCCTGCGACGGCAGCGGCGGCAACAGCACCGGCACCCGCCTCCGTCATGGCGGGGGCCGCGCTGAGGGCGAGCAGGAGAgcgaggggcagggaggggagagtcaaggggatgggggaggaaaCCAAGaagg…
>LNC_000927
CGATCAACCAGGTTTTGCTTCTCATCTAACCCAGCCTTACAGAACATATTGTGCACTTCCCCTTTTGTAAAGAAATATGCTCTGGTGCCATCTCCTCGAACATAAaaattttcagataaacaatgtcCCCTTTTAAAACGAAGCTGAGTCTTATCATATCTTCCATAGTCCCGAAATAACAGCATTCCCCCAGGTTTCAGTAACTTGGACAGTCGGTTTATAACACTTTGCATCCTGTCAGGATGAATAGAAGACAGCACAAAGACGAGGAGAATGACATCCAGGGTCCCATCCGGAAAAGGGTAGGGTAAGCTGTGGTCACAAACGTCATGAACAAAGGCACAGCACTGGGCTGCTCTATACGATGCATGAGACTTTACTAGCTCCACAGCTCCAGAA…
>LNC_000928
AAAGGAGAAAAAGCGATCGTATTTAAACTAAGTCAGATACAAACAATAACCTTTCCAGAAGTACAGAAGAGGAGCACAGAGATTCTGTACTTAgagaatgggggtggggtgggtagggactcttttggcttaaaaaaaaaaaaaatagttacctGCCATGGCTCCAGCTGCAAGGAGATTTATACCTCCCACGTGTCCGTTTTCATCAGCCAGAAGTAGTTTGCAGTGAGcataaacaggaaaataaattgcAGAGAAGGGAATGTCTCGGAGGAAACACGCTTTGGCACCCTTGTACAGACCAAAGAGTCCCA
>LNC_000929
AAGGGAGTAAGCATGTGAGACCGGATGGTAACCATGATGTCACTGAAATCCAGACCAGAAATCAGGCCacttttgcttttgtctttgaGAGCAAAGGCTTGCCTTGCATGTTCCAATTGTAGTTCCTGAAGAAACTGTGTGAATTCTGTGTAGTTAAGGTGCTTCTTCCGATTATGCCCAAAATGTAGCCGGATAAATTCACAGTCCCAATTAAAAGGGATATGATGATGAATAGTAGTCTGTCCAAAAATTTCTTTGACATTttcaaaTGTCACCTCTCCATTTCCACTCTTGTCAAACAATTGGAAAGCCACTATGAACATGGAATCTGGAGCACATAATACAGATTCAAATGCCAAAAACTCTTGATAGGAGATCAACCCATCCTTGGTTTGATCG…
>LNC_000930
aaaaaaaccccaaaaccaggGCATAAGGGAAAAAGAGATTATTTTAGATTATATAATGTTAAAATGGAGAGATCTGTAAAACCCCTCTAGCTTTAATCTCCTTGTTAGGCATATGAGGAAACTGCTCAGACAATGTGAACATGAGTGGAGTGGACCACACCACAGCACACCACACCACAATacaacacaccacaccacaccacaacacaccacaccacaccacaacaCACCACACCGCAATACAACACACCACACTGCAATACAACACAACACACCACACCACAACACACCACACCACAATACAATACACCACACCACAATacaacacaccacaccacaccacaacaCACCACACCACAATACAACACACCACACTGCAATACAACACACCATACCGCA…
>LNC_000931
CTGGTATACTATTCTTCTGATTCCTATGAAAGACCCACTTTTAAGATACAATTGCAGCTGCCCCACACGCTAGTTACTGTGTCATACACATGCCTTAAAATTCTGTAATCAGCAACCGCCAGGTGCCGTATCGCATTCAGCACACCACAGTCAGTCAATACAGACATCCCCAAACACACCAAGGCTggttttgtcaaatgttttattGAGTGTAGACATCTGGAGTACTGTAAAACATGCATTATCTGTAGATTCAAAAAGGAGCAAGCCACATTGTCCTCACTGTCAAATGTGTCAGGCTTGGCATACATGATGGAGATTAATGAAGTATCATGAGAGTAATATGGTTCCTGAAAAGCTTCTACAATTTGGAGTAGGGTCTTAATCACGTGAAAAGCA…
>LNC_000932
CGGGCGCTCGCGGGCTGCGGCGGTGAAGGTGCAGTGCGGGGCGCCGAGCATGGGGCGGAGCGGGGATCACGGCAGGAGGCGGACCGGAGGCTCCGCCACAGGGAGGCCTATGGCCACCCGGCCGGGGAGCCCCGCCGCTGGCGTTGGGGGACCCGAACACCCCCACTCCCAGGGTTGGCATCTGGAGCGCGGAGTCTCTCTCCCCGAGGCTGTCACCTGCCTCAAGGCCGTCTCGCCCGCTGCCGCCTGGCAGGGAAGGAGGATCGACGCCGCTGGCGCGTGCCCGAACACAGACAAAAGGATTTGTCCCAAACACCCATGGACAAGCCAGGACGGAGCCCTTTCCCGCCAAACCACTAAGGCCGGGAAATAAACGGCGCCTGCCCAGGCTCTGGGCGC…
>LNC_000933
TGGGATTCATGTAGTTTTGTACTTGATGTAACAGTTTACagagatgaaaaattaaaatagagcttCTTATTAGAAAGACAACAGTATATAATTTAGCCCTTGCTACAGGTATTCAAGAAAAAAGTGGAGATATTTTTATTTGCAGTTTACTGTCGCAGGTAAGTCTCTCTTTGTTCTCTACTTCTGCTCCAGTCTTCTGGTGTCACTCTAGGATGCTTATCTCCCGATAATGCTCTCTATGCACCTGCCCTCCTCTGTATGCATCCGAGCCACGGCGTCTGGGGTCGCTTCTTCTGTCCCGCTCTTCACCTGGACTGCGCCTCGGccgcttccttccttctctcggCTGGTAACTGCTGGGGCTTCTGCTTCGGCTTCTCcggctcctctcctctctcc…
>LNC_000934
TAGGCATATGTTATAGTCTAGGGCAATGCAGCAGCCAGaggttctgttttctccatttgtgtgcatgtgtatagaAGCATCAGAAACCAATGACATAGGACCCAAAAGCAAAGTCACGACAGATCTACTCTGCGAAACATGCTGAGTTACAACCACAGGCGACCCAGGATGAAGGGGCGGTGCAGGCTTGGTGTCTCCTTTGTATGGGGTTCCCTTGCCAAACAGGGGGCTAATCATGCAATAGCTTGAGTTTCTCTGAACATGATAAACACCCAGGATTACTAGAACTGGAAAGCGTGTGTTCACTGTTTACAAGGACAGCTGAGCGGTGCTATGAAAACAATGGGAGGTTCCTTCATTTTAATCTGGTTATATGCCCAAACTTCTAACCAAGAAATA…
>LNC_000935
ATTACATGAAGCACATTTATGAAATGTAtagcttaaaatgaaaaaataaccacgtgtttctttatatgttttcAGATTGGCTCTGAGAGAGAAGACTGAATCATCACTCCAGTGCTCTTCAGCACATCTGGTTTTTAATCAACTTCCTGAGGGCTGTGACTGGGAGGAAGGAGCCATGACAATCTGCGAAAGCACAGGCTCTGTACTCTGGTCCGCCATCTGGGTGAGGACTGAAGTGGCTACAGCTTCTGCCTTGGAAGTTGAACTGACTCCATTGGATGTGCTGACAGAACTATGTTGTATAGCTTCGAAGAGAAACCAAGAATTCCATTTGTATAACACCCACAACTAGTTACAGTGTATGCAAGTTATGAGACAACTGATCTCATCAACACCTGT…
>LNC_000936
CTGCTGCACTGCAGGTTTTTAATCAACTTCCTGAGGGCTGTGACTGGGAGGAAGGAGCCATGACAATCTGCGAAAGCACAGGCTCTGTACTCTGGTCCGCCATCTGGGTGAGGACTGAAGTGGCTACAGCTTCTGCCTTGGAAGTTGAACTGACTCCATTGGATGTGCTGACAGAACTATGTTGTATAGCTTCGGTATGTGGACTACTCGGCACTGACAAATCTTCTGAACTATCATCTTTATCAGCAGTATGATAGCCAGATTTCTTCTGCATGGCGGTTACAGGGCAATCTTTATGAGCCAGAAGAAGCTGTTTCAGCTGTGCCACTTCATTTCTCAGCAGGGTGACTTCACTCTGCAGTTGACCATTTAATGAACTCAAgtcttctgctttcttct…
>LNC_000937
CTCTGTATATGTTTTCTAATGTGTTAGAAaacattcatattaaaaaaaaaattacccaagtattttttcaaaaaataaaagcatgcaaaaatgattaacacacacacaaaactaaggCCATAATTAGAATAATTAAATGTCTTAGGAAAACcatgaaaacaaaaacttaacAATTCAGAAAATTCAATGACTGGCCCAAATCACTTACACAATTGGCCTGTTGGAGGACGGTGCCTGGGTGATTACAGTACTTGACGTTGGTGAAGGTACTGCCTGCTGAATAATGACACTTGAGTCAGAACTTGTAAGCAGCACATTGGGAACTTGTAAAGATGCTGGACGAACGATAGCTGATGTAGGCTGTGCAGTTTGTGCCAATGGTACTTCCTTCTCATCACT…
>LNC_000938
TGCGACTCCGACATGTGCCCCCGGGACCTCTGAACTGACCAGAGAAGGGGAAGTGTTTGGAGGTGAAGCAGCAGTCTTGCAACCATGATTACAGAAGCAACACATTAAGTATGGAGAAGCTGGGAAAGAAACGGAGCCAGATAacactcaaccataaaaaagaatgaaattttgccatttgaaacaacatggatggacttggaggtcATTATAcaagGTATTTCTGCTGGGACCAACCACAAGACAGAAATCATATTAGTAATTTGAACAGGGGAAATTTGATATAAACTTTGTTAACCAGAAAAGGGTATCTAACTACTAAAAATGGGAGAGTAGATTCTAAAGGGTCCAGAAGCAGGAACTATAAGAATAGCTGCTACCCTTGGCTGAGGAAGAATG…
>LNC_000939
CGGAGTCACAGTAAGATACACAGAATTATATCCGTAATTAATATGAATGCCAACATTTCAAGCAGTAATTTCTGTTACATGGCAAACAAAATCAAGAAAGCAACCATCAAACAAAAGAGACCCATAGCTTCAGACAAGGCAAATCCCAGGATAGCATATGAGAACAGCTGCTGCTTCAGTGAAGGGTTTCTGGCATAACCAATGATGAGACTGCCGAAGACTGTTCCAATACCAGCACCAGAACCAGCCACTCCTACTGTGGCAGCACCTGCACCGATAAATTTGGCTGCAGTATCAATGTCTCTGTTGACCGCAGTGGTCTGAAACTCCCTTTGGATTAACTGAGACACACCACTCTGGGTGCCATTAAATACCGTAGAGCCCTGGAGAGCAGGAAAT…
>LNC_000940
GGTTTCTGTACATTCAAAAGGATTTTACTTTACTGACaccatttgcttttaattttaatacccAGTAGACATAACTTTGACATATTGAAATAGCTAGGcaatctgaaattcaaatgatACCAAGCATGTCTTTGAGGGGgcgaaaaaaaagaaagcactacCTTAAAAAGCAATAACTGACATCAGCAAGACTACAAATATCCAGTTGAAGGCACATGGAAGCATTTACTACATTGTCAAAGATTCTCCACTTAGTTCAGGATTAGGAACAGCATCAGCTCTGGGAACTGTGGACTTGTCTTCACTCATTGAGGTTTCTTCATTCTCGGTCTCTTCTTGTTTCTCCTCTGGTTCCTCTATGCCAGATGCTTGTTCAGTCACTGGGTCTGTCTGCTCTGT…
>LNC_000941
GGGACTTTGTTGGGTTGTCTATTGAAGACTCTTGACTGAGGAAGACCCAGTTCTGTCAGAGTTGTTGTGGAGATGGAAGAGTTTTGGAATATAGTGGCCCTGCATGTACATCCCTCAGCAGACAACCAATTGGATTGCATTGTACATTTAAATAAGGAAAGTTCCTCCACAAATGCCTAAAtagacataacttttcttctaattttgGACCCGGAAGACAACTTGATCCAACCCCTCAATTTTACTGAGGAAGAAAAGACCACTTGACTCACCCatgctcatattttaaaaatgacttatttTAGGAATGAAAGGGCTGACCTTTCAAAATGAAAGGAGCTACCCAAGCACCTGTTCTGTTTTTTGCTGTACCCAGAGTGGAGCTTACAATTCAAAGCC…
>LNC_000942
ATTGTTTCAGGTTTGACAGACAGACTGGAAGTTCCTCAATGGCAAAGCACGCGATTCTTCAGTAGTTTTTCCCAGCTCAGAACACAAAGTCTGGATGGACTTCTTGCCAGCTGCCAAAAGTACTTCGGGCTGTGGATCTAGCAGTTTGAACCATGTAGTGGCCAAGATATCCTAAGTGCCGCAAGAAACAGAGCCAGGGAATAAGGAGTtcctcctggtgggctgccgtctgtggggtctcacagagtcggacacgactgaagcgacttagcagcagcagcagccactgtcCGCTGCTAAATGATTGTGCTCGACAGGAACAAGGCTTGTTGGGACACACGTGGCAAAGAGCTCTGCCTCCTCACAGGGCCTGTGTTCATCTGCAGTTCACTCACACAA…
>LNC_000943
CGGCTGATAAGCAGATGTTAGTACCTCATTGTCATCTACAAATAGGAATGTCTCTGCCAAAAGCTGCATGCAGTCATCGAAGTACAAATCATCTGCTTTGGGAATGTGGGCTGCCTGCacaaagggaaagacacagaagagTAAAAAATTGTTCAGTGTTCATAAAATGCTTACAATCTAGTTAATCAAATATCTCTTCAGAAGTCAGTTTAGTAAAGAGCACAGAATCAAAGCAGACTCTGGTTTCAAATCGTGGCCCCCTCAATTTATTGCCCAGTttctgggcaagttatttaacctctttgagtTGCAGTTGCTCATCTGTGAAGTAAGATAATGGTATTTCATATAACTGTTGTGTTGATTAATCAGTATTAAAACAGTACTTGGCCCAGTACC…
>LNC_000944
CTCTGAGATAAATGCTTGATTATCCTTTCAGGATTTCGAGGTTGTTCTCCAGGGACAGCCCAAACTTGATTGCTCAATGTTTGCAGCCAGAAACACAGATTAATCATCAGCATGCTCTGAGCTACCAACCTGCACCCTGCCAGCTCaccaagacacacacagacaacacatgcacacacactccatCAGACTTCTTTGTTAGTAGAGTGAAAAGCACACTGATTACTGAGGAGGCAGTCTACTGCTGAGAGAGACC
>LNC_000945
TCTGCCTCGCTGTACTTGATCGCGGCTTGGAGACGGAGGACCCGGTTGTGGTAGGCGGGGTTGTCCAGGAGGAGCAAGGACACGCGGGTGGCCTCTGGGTAGAGGCAGGCCTTGTACAGGGCCTGGGCCTGGTACAGGCGGTACTGCTCCAGCTCCGGGTGCAGCTGGCCCAGCTGCTCATAGCACTCGGCAGCCAGCGCGAACTCCTGTAGGCGGTAGTAGCAGTAGCCCAGCAGCGACAGCCCGGCGCGGCTTCTCGGGCTCCGCTGGAGCTCTCCGCCCAGCAGCTGCACGGCCTCGGCGTACCGGGCATCCCGGATAAGTCGGTAGACAACCGCAGTGAACTCCCCGTCGGGGATCTGCGAACCTCCCAGGCCCGCCATAACAGCCTCCGAGGTT…
>LNC_000946
TGCAAATTGTGGTATATTCTCTCTTATGAGCAGGTCCTCCCTCCTGGGAAAGCGTATATTCAGGAAGTCTCCAGCCATGATGAATGGCCAATTCCTGTAATGAGCCAATAGGATTAAGCTGGTTCTTTGGTTGCTTGGAAGGGTCAGGCATTAAGGGATCAGGAACTGCAAAGCAAATACTTGCATTGGCTTTCAAAATGTTTATGGCAGCCTCTGCAGCTCTATGTTTCGCCAGCTTCTTACTTGTACCTTCACCTGTGCAGGTTATGTCACCAACGGTTACTCTGAAGGTGAAAGTGGGCACGTGTATTTGCACGTCGGATCTTTCACATTCATAAACCGGGATGTTCTTGGTCTTCATGCCGTATTCGTGTAATATCTGAATCGGTGTTTTCCCTG…
>LNC_000947
CTCATATTTATTATTCCAATATTACATGTATTGAAGGATCAAAATATGTTCAtgagggaaaaatagaaaatacaacgCAGAGAAAAGTGACTTTGTATTACATATAAAGTACAGTAAATAGCTAagaacatttagaaataaaaatatgctataGTTCATCATGTTGATAGACATtgtattccttagaagaaatgaagccaTCCCCATCATGGTCGTTCTTCTTAAAAAAATCCTCTAAAACTGCAGTCTGATACGACTTGTCACGTGGCTTCTCgtctttttcaaattcctttttcAGGTAATGACTTATCTCAGTTTTAGAAAGTTGCCTGTCATTGTCCATGTCTATCTGTTTAAATGTTTCAACGCTTCGTGGTCCTTTGGTCACAGCATAAAGTT…
>LNC_000948
GGTCTATCTCATCTTGCTCATCTTTGCACAAAATATTGTGAATTTTTGATGTTCCTCTAACTTTGGATTTAGTTGAATCAGtccctataaaaatatttttcttgataaTATGTTTAGAAGATTTCTTATTTTGGAGGATTTTTGTTAACTTCTGGGGATAAATTTATCCATGAGAATCAtatctgtgcttttaaaaaattgttgaatACATTCAACatgataatttaaatatttgctgTAGAGAACTTGAGTTGCTTTTTCTTCTCTATGATCATTTCTGTGATTTTCAAAGGCGCATACCTCCCCAGCTGCAGAATTTCACAGAAAACAACCAGCCACACATTTTGAGGTGCAGATAGcttgctttattttgttgttaCTATCTCAAGGAGGTCCAAC…
>LNC_000949
GTGGATAGGACATCTTCAATGGGGAATTCCTCGACCCATTGAGGCATACTTAGACATCAACATTATGTTGAGGCACAAAGATTGATTAAGTGTTGAGCAGGGTATTCGTTCCATAAGAAACTTTCTCCTACCAACCGTTAGTTTCAATAGTTACAGtgtaaaatgtcataaaataaatGGTACAAAACTTTATAACCGTTAATTCGGCTATATACAGTATGTACATGTCACTAGAAAATGTGTAATCTTCTTAGGTCAACAATTATGAAAAGattgaaatgtattatttttgaacTTCGACTCATTTAGGTTGATacaaaactactttttttttaagtatttacagATCAGAAAGATAGAAAGATTAGTCCATGTGAATCATTTGGGTAAGGTTAAGAA…
>LNC_000950
CTCGGTATTGATAGTCACTGTGTTCCGTGAGTCCTGTCACTTTCTGTCTGGTGTCACGGATTGTCTCTTTTAGGACTTTAAACCATCCAAGACTCTTCTTGTCTCGTTTCTCCAGGATATAACCGCTTATGTCACTGCCACCATCTGCAACCGGCCTGCTCCAGACAACAGTCATCGAATTCTTGTTAATCTTTGTCACCTCTGGCACGCTGGGAGGCCCAGGTGTGACAAATGCATTCCTTGCTATCACTGGGTGAGATTCCAGCGCATCACCAATTCCATATTTGTTCACAGCGCGAACCCGGAAGATGTATTCATTTCCTTTGATGATTTTGGTGGTCTTAATGATGCACTCTTCCAAATCTTCAGACACCATAGACCACACAACGCGGCTCGTCT…
>LNC_000951
AAGAATTTCACTGCCGCCATCAGATGCTGGTCTTTCCCATACAACAATCATTGAGTCCTTGGTCACTGCTGTGATTTCTGGAGCCTTTGGTGCATCTGGCACTACAAATGGGTTCTTGGCAGTTACTGGCTCAGATTCAAGAGGTTCGCCAACACCATATTTGTTGACAGCCATTACACGGAAAACATATTCATTGCCTTCAAGCAGCTTAGTAACCTTGCAGCCGAGAGTCTGTACGTTAGCATCAACCACAGTCCAAACCAAGCGGCTGGTCTCTCTCCTTTCCACAATATAATTTATGATATCACTCCCACCATCTTGGAGTGGGGGTTTCCAAGCTAGTGTGCATTTTTCTGCTGTAACTCCTGATATAACAATAGGTCCTTCGGGTGGCCCTGG…
>LNC_000952
TTATGACAATAGCATCTGTGGTCTCAACAAATGGGCCCATGCCAATACTATTTTCAGCCGCAATTCGGAAAAAGTAGGCTTTTCCTTGAATGAGACCCTGGACGGTAGCATTGTGTCGGGTAACTGTGTATGTCACTGGGGTCCATGCCCTGCGGTCAGCTTCCCGCTTTTCAATGACATAATTGGTGATGGGAGAGCCTCCATCATCTTCTGGTGAGAACCATGTCAGCTTGCAGGAGTCATTGGTCAGGTTGTGAGCCAGGAATGGTATTCCAACAGGACCTGGTACATCTAATACATCAACGATaattgtcttctttctttcccctgctGCATTTTTAGCAAGAAGAGAATAGACGCCTTGGTGGCTCCTCTGGCAATTCTTGATGACCATGGATG…
>LNC_000953
GCACAATTTTGCCGGGTTTCTCCACGACAATCTTGCCATCCTTCCTCCAGACCACGTCACGCTCTTTGTTTAACTCACAGCTTAAGTACAGCGGCTGTCCTCTGACCACTGTGACTTCCTCTTCAAGCGTTTTTACAAAACGCACAGGAAGTTCTTCAACAATCAGTTTAGCCGTGGAGGTCTTCTCCTTATTTCCCAGACGTAGAACACAGGTGTATTCGCCAGCATCAGAAAGTTGAACATCAATGATATGCAGCTTTCTGTCTTTGCCATCAGCGATGAATCTGTACTTTGGGCTCTCACGGATATTGCTACCATCTTTCATCCAGGTTGTAACTGCAGTGGACGGGGAAATTAAACACTCAAAGATTGCAGAAGAGCCAACTGACTCTGCTTCAG…
>LNC_000954
GTTTTGGAAATTTCTCTTCTGGAACAGCTCTCTTGGGTTCCTCAGGCACTTTGGTGGGAGGAGGTTCTTCTATCTTTGCCACTTTGGGAGGAGCCCTTTTTTCAGGAACTGGTTTCTTTGGTTCTTCTGGCACTTTGGCGGGCggcaccttttcctttttgggaactgcagcaggaattttcttttctgGCACAATTTTCTTCGGTGCTTCAGGAACTTTAGCTGGTGGAGGCTCCTCTACTTTAGCAGGAATTTTCGGTTTGGGTACGATTTTCTTCTCAGGCACTTCAGCTGGTTCAACTTCCACTTCCTCAGAAATAAAGTGCTCCTCTTCTTCTACAATGTATtcctcaggctcctccatcacTTCATATTCTGTAACCTccacttcttcctcct…
>LNC_000955
CTGGAACTGGCACGGGAACTTTCTCCTCCGGGACAGGTTTCTTAGGCACCGCTGGTAcTTTTGGTGGTGGGACTTCTTCTTCTTTCCGAGGGACAGGTCTTTTTTCTTCAGGAAGTTTCTTCTTTGGTATTTCTGGCACTGCTGGTGGTGGAGATTCCTCTCTTTCGGTGACAAtggttattttttcttctgtgacaACCCTCTTCTGTACTTCAGGAACTTTAGCTGGTGGAGCTTCCTTCTTCTTTGGAACGGGAACAGGAACAGGAACCTTTTCTTCAGGAACAGGTTTTTTGGGCACCTCTGGAACTTTTGGGGGAGCAGCAGGCTCCTTCTTGGGCACAGGAACTGGCTTTTTCTCCTCTGGCACAGGTTTCTTGGGAACTTCAGGAACTTTGG…
>LNC_000956
TTCTGATCCCCAGACATGGCAGCTGAGTTGTACAAATTCTCCTTCACTTGCTGTTACTGGGGTAAGGTGCTGATCAAACACGGGTGGCTTCTTAGGTTCTTTGATGATGATCGAAGATGTACACAGAGCAGAGCCTGCATCATTCGACACTTTGCACGTGTACAAACCGGCGTCGTCCATGCCTGCCCTCTTGATTTGCAGCAGAAGTGTGTTGTTCTTGAATGTGATTTCACAGTTAGACGTTGGATGGATCTCTATGTTATTTTTGTACCAAGCAACAGAGATGGGTTGGGAACCAGCAACACGGCCCTCAAGTTTGAAAGAATTCCCTTCTGTTTCTTCTACTGTCTCTGAGAGTTTTTTCGTGAAACTTGGTGGGATCAGCCGCTCTTTTATATT…
>LNC_000957
aagccgggcatgctacactccatggggctgcaaagagtcagacatggctcagcaactgaacaacaacagaatagGCACATTACCTCTAATTTCGCTGTCACAGAATGTGAGACTCATGTCACACAGTAGAATATGGAGCGtctcatacacatatatgtaaagcAGGAACTATACTATGCTAACACTGAAACAAAAACCCAACCAACCAACCTGAAACTTGCACTGAGGCCGTGCAGCTGTCTTTGCCCACAGGGTTCTGCACCTCAAAACTGTACACCCCACTGTCACTGGGGGCCGCATTGATGATCTTAAGGCCAGACACTTTGTTGAAGAAGCTTATTTTGTATTTGTTGTCACTTGTCAGCTCTTTTCCATCCTTAAACCACCTGGTCGTGAGCT…
>LNC_000958
CCTGATTCTGCTCACTGGCTCTGGTGTGGGTATGTAAGTCGGGGCACTGAGAGGTGCCGCAGGCTCCACATACAACTTCCCTGAGCAAATCGCATTTCCTTTCATATTGCTGGCAAATGCAGTATAGATGCCTTCATCTTCCGGAAGGACAACAGGTATTCGCAGACTAGCTCTGCCATCTTGTAGAAAGTCCATATGGTATCTCTCTCCATGTTTGATGCGCTTGCCATCTTTATACCATGCAATCTTGGGTAATGGATACCCAGACATCTTGCAATGAAATGTAACACCCATCCCTTCAAGAATTCTGTAATTCTTGACTCTTAAATCAAATCCTGCTTCAATAGCTTCAGATTCAGAAATGTCAACTGCCAtcttttcttctccatcttcTTCAAG…
>LNC_000959
AAAGGATTATGTAGtaatattaacaataataaatactttgttatttaattttccagttgtataactaaaaataaattaggtTAATAAGAGTCTCATAAGAAATTCTCAGACTTGGTATTAAAGTATTATAATAGAGGATTTCACATGAGATTTAGTATCAGTGTATTATAATAGGGGATTTCACACTGGAATAGCAATAGTCACCTTTTCATGAGTAACTTGGGTTTGTTCTTGTCTAGTAGCCATTTCTTCTCTAGTTCTCAGTATTGTTTCTTGTTCTTTGGCTTTAGCAGTTGCAACTGCTATTGTAGACAAGGCAGTTTTCTCAGCTTCCTTTCTCATCTTTTCGTGAGTTACTTGAACTTGCTCTCTTTTGGTAGTGATGCCTTCTCTAGTTCT…
>LNC_000960
ATTTGATATTTGAGAGCTTTTAGATTTcgagctttttcatttttcttagtgTAATTAAACTTCAGattgttgaatttcttttttatttctttgaatgatTCTTTGAGCTCGCCTATCTCATCCCTTGTAATGCAGAACTCCAGGCTGCGGGTCAGGGCCCGCTCATGGTCCTCGGTCTGGGCACGCCAGGTCAGACAGTCCCC
>LNC_000961
GAAAAATCAAGCTGCTGAATATGTTTTATGGttaactgaaagagaaactctagCAACTGGCTGAAACTTAGCAGAGGGTCCTCTTAGTTGCCAATTTAAAGAAGCATTAAGATGTACTTCCTGGGTTATTTTCTATATGCTGTGTACTGCTGATTGTGTGGAATGTTTTTTAGGATTATCAGCTCATAGCAAGAAGCCTACAGCCACACAGGAGAAAAAGGAAGTTGTCTGCTTACCTTTATGACAGCTATAACGATTTTGGAGTCCCCGGCCTGCacagctactgaactgactgtcGTTGTAGAAAACTCCACAGCAGGACTCTCTCGGCTGGACATGATCTGGATCCCCATTCCAAGCAAGAATGCCTCACACCAGCGCTCACACAGAAGTCCATCA…
>LNC_000962
CTGAGCCATTCTACTGCCTGGGCAGCATCTTCTTCACATTTAAACAACTGTACCATCTGAAGCATCTTTAATCTTCGCACATCTACCATGTCTTCACATCTTTGTTTTCTAAGCTGCATGTCTTCCATCACTCCTTGTATGTGGTCCACATTTTCCTTATTCTCAATGGTTACATCCTTTCCATAGGCCCAGGATGCCTGATTGGAGATCTGGTCCAGAAGACCTTGACCTTTTTCACGCAAACCTTGCAATCCTACATCAACACTTTTCAGCTTCTCTTCAAGCAGTTTTAAAGTTTGCTGAATCGATGCTCCATCAGCTGGTGCTACATCTACGCACAACATCCCTAATAAGCCATCCAACTGCTGAGACAACTAAAGCAGAGGGACACCAAAGAGA…
>LNC_000963
atcaaaagtctaTCTTGTTTCCCCCACCAGTAAATTTTactgttccagaaaaataattaagAGACATGCAAACCTGAAAAAATGATGTGCAGATAAGTACTCAGATAATCTGAAGCAAAGAAAAGCAATCAGAGTAGTCACTTACATCTTGGGCAACACCATGAAATTCAAGAGCTGCTTGTAGCAGATTCTGCCTAAATTCCAGCTGACTGGCCTGTCGATAACAAACATCACTAAGTTGTTGCTGGAGCGACTTCAGTTCCACAAGATCTTCCTCGTCCCCAGCATTTAAGAGTGCTGCAATTTGCTGATTAAGTTCCACGTAAACTGCAAACCATTCACTGTGCTGGCTCTCGATCTCTTCATGCTTCTGCTGTAGGGCTTGGGAAGCCCGGATGG…
>LNC_000964
TGTTAAGACAGGCCACACTGCTGTTTACAGGAAAGAAAGAGATCAAGTGCTGCCTCCAGGGGAAGGTGAAACACCTTACTTAAAGACTGAGTGGAAAAAAACAACAGATGGTGGAAGTCCTGCAAGGACAAGGTGGTGGGGAAAGCAACTGCAGAAGCTCTGTCACATGTGAGCAGttATATGAGGCAAGAGGACAATTCTAGTCTATGGTATATCATTGTGGCCAGAAGCAGAAGTCCCAGGTATCTTTTTCACAAAGGTCCCAAAAGCTACAGGCTGGGTTTTTatcaaacaatccaatcaaaaatg
>LNC_000965
TTTTTTGTAGAAGGCCTTGAGATGTATCAgttataaaacatattaaaaagaaaacatttttaatgtacaaaTACAAACCAGTACTTTATACAACAATTCTCTACAAAGTTTGTCAATCgatgtaaaaaataatttgtttcaacTGAATATAAGGCATGTTCAGTTTCTATGATTttgcagaattattttttttgctttgttggaGACTTTTCTCTTCGCCGGTCCTGATTTTTCTTTGATTCTCCGGATTGTTCAGAGTATCGGCTAGATTTTTCCCATTGCCTCTCAGCACCGTTCTGATACCTATCTTCATCACTTCTCGAACctgaatgttttttatttttttctcttgacttGGATCTGTCCTTCCTTCTAAAATTCTCACTGTCCCTATTTCGA…
>LNC_000966
ttctttttttagcATGCAAAATcgCCCAGCTAACAAGCCAAAAAATTTCTCATATGTCCTTTGTTGGGCACAGCAATCAAGTATCATGTTGCAGAGTTCtttTGTTTGACTCTCAGGAAACTCCATTTTTAGCAACTTGTGAGCACATTCTTCAAAATCTAAACTTGACTGAATAGCAAGATAAATGGTACGGCGAAATGAGACTAGATTAATTTCTGTTTTGTCATGAATAGTCACCTTTTGTCCTTCTTCATCTTCTTCAccgtcctcctcctcttcttcctcctcctcttcactaCTTCCAGCATCTTGGTCTGTGTTTGAGTCACTATCTCCTTCATCAAGAATTTCCTTCTTTATAGCTCTGTACTTCTCTTCATTCTCCATAAAATTAGGATC…
>LNC_000967
GAAATGTTGACTTTGTTGATCAGGCCATTGATAGATTTCTTCAAGGCTTCCCAGCTCATCCTCTGGTATGCTAAGCTGTTTTTATCTGTAATCTGTTCCTGCATCATTCTGAGTTTGGCAGGAGGAATATACGCTCCACCAGTGCGAGTAAGAAGAGGATCcagctcctctttcttcttctttgcaGTAGGTTCATCCTGAGCAGAGGAACTCTGGGTTACCGATGGTTCTGGGCTTCTTCTCCCAGGAGATGGTGACTTCCGGGACCTCTTCCGATCCACATCTCTTTCTCTGCGTTTCTCTCGGTCTCTACCTCGTGACTCCATGCTACTATCATAAGAACGTTCTCTC
>LNC_000968
CGGCGCGGGCGCGGCTGGTGGCTGCGCCTTTACTCCTGCGCTTCAAGGAGCTCAAAGGAAACATACCGGGGGAGAGAGACCAAGGAAGAAAGCTCCGATGGGGTGTTTAAGAATGCTGTTGATCCACAAGACAGCAAGATTCTTCAGTGTTGTTGGCCCCTATCTCACCCTTGGCCTGCCCTCACCTCATCTCTCACCCCTCCAAATCAAGGCATGTCTACATTGAGAGCAAGAGAAGCACTTGACCATTTGATCAGGAATAGGAAAGAAGATGGAGGACGACTGGAAGGAAACGTGCTCAAAATATGACATGAGCAGCTCATCTCTTAAAGAAAACACACTGCTAATGACTATCTCACAGCACTGGTTTTtgttcggagaagacaatggcaccccact…
>LNC_000969
TGTCTATATCTGTACCTATAATGTTAAGAAAATTAACAGAgtcaaaaatagagaaagaatgaGTATATTACTGCAGaatatatgaaaaggtgctcagcctAAAATGAATTAGGGAAACAAGAgcacaatgaaataccatttttaCATACAACAGGctggaaaaaattaaagtctAGCAATATACCAAGTATTGGTGTGGATGCAGATAACTGAATTTCTTATTgattgctggtaggaatataaatagGTTCAACTTCTTTAGACTATAGTTTGGCGTTATCTTGTGAACTAGGGCCTTTGTAAACCACTTGACTCAGCATTTCTACCCCCTCGCGTATGTATGTGAACAGGTGTCTATGACAGCCGGCTCCACACCTGGAGACAGCCCACCTGTGGTCC…
>LNC_000970
GCTCTGTGTCTCTCTGGCATGGTCTGATCAGAGGCAAGCATGGGCTGATTGAGAGTTTGTCCAACAAGATTTGAGGACAGTCTGACTCCCTGGAGGTCATTGTCATGGAGCATGAGGAGGCAGACAAGTCAGAGGAAGTCAGAGAGACCGAGCGCGCCTGAACTAACTCACCTTGGCCACGGGACTTTTTCTGCTTTAGCTCAGGACAGGAGAAAGAGAACAAGGAATTTCAATTGTTCTACATGgtatacaTTATGaacgcagcactttcacagcatcatctttcaggacttgaaatagctcagctggaatgccatcgcctccaccagctttgttcatagagatgcttcctaaggcccacttgactttggactccaggatgtcgggctctagGTGTGG…
>LNC_000971
GCTCTGTGTCTCTCTGGCATGGTCTGATCAGAGGCAAGCATGGGCTGATTGAGAGTTTGTCCAACAAGATTTGAGGACAGTCTGACTCCCTGGAGGTCATTGTCATGGAGCATGAGGAGGCAGACAAGTCAGAGGAAGTCAGAGAGACCGAGCGCGCCTGAACTAACTCACCTTGGCCACGGGACTTTTTCTGCTTTAGCTCAGGACAGGAGAAAGAGAACAAGGAATTTCAATTGTTCTACATGgtatacaTTATGaacgcagcactttcacagcatcatctttcaggacttgaaatagctcagctggaatgccatcgcctccaccagctttgttcatagagatgcttcctaaggcccacttgactttggactccaggatgtcgggctctagGTGTGG…
>LNC_000972
GAGAGATGGAGCTGCAGAGCTAACCAGGAGCCAGTGGGTAAAGAACTTCGAATGCCATGAATAGTCTGTCCAAGAGCAACGCGGAACTGGGCAAGAGTTTTAAAGAAGGGGCTGGCAGGATTGATGAGTAGTTTTGAGGGGCACCCTGGCAACAGCATGGAGAATAATTTTGGGGAAGGAAGTCTGGAGGTGTGGCTGCAGACTGCAGGAGCAGATGAGCTCATAAGAAACAAAGATTTGCTCTGCTGGATGATCTGTCTTCACTCAAGAACAAAGAGCAGCAGCATAAATGAGTTACCGTGTAAACAAATCGAGCAATCACTAACATGTACATCAGAGTGTGCTTTGTCAGCCAGTATACACACCTCTCTCCAGCACGCCTGTCCTTTACCCTCGTGG…
>LNC_000973
TCTGCTGGATGATCTGTCTTCACTCAAGAACAAAGAGCAGCAGCATAAATGAGTTACCGTGTAAACAAATCGAGCAATCACTAACATGTACATCAGAGTGTGCTTTGTCAGCCAGTATACACACCTCTCTCCAGCACGCCTGTCCTTTACCCTCGTGGAGTCAGTTGAAGATCTATTCTTTCCTTCACTTCAAAGAAGGGACGATCATAAGAATGTTCCACTCTTCTCACCGTCCCAAAGAAAACTTTCATGAACAATGGTCTGTTATTTTCTAGTGCTCTCTGACTTTAGGCAAGGACACTTCTATTTTaattctgtaattttaaaatgttttaatttagcATCTACTATGTACCAATAGAGAAAAATGTCCCCAGATTTCCAAAACTTGTCATCTCA…
>LNC_000974
TccattaaataaaaacaacaaataaacttaaaaaagatattccactttACTAATAAGCAAAGATctgcaaattaaaacatttatgttTCATCTTTTAAAGAGGCAAAGATGCATCAACAACAGTAAAATTGGTATGTATCAACAGTTTACCACAGGAGGAAATTATACTCAAACACACAATTGTAAGAGTAAAACTGATATAATCTCACTGGAGGGaaatttaatatgtttaaaatgtataCACCCTTCCACCAAGcaattttatttataagaaattaTGCCAAAGGAGATAAAAGCCCATGTTCACCAAGATATTATTTATAACACAGGAATACTTCCTTTTATTGCGCTTTCctttattgcactttgcagatactgcattttttataaattgaatGT…
>LNC_000975
gCTAGAGGCTGGATTTTAAACCATAACCCGAAAGACAGTGGCAATGTCTTAAAAACCTAACAATGGAGCTTCATAATAAGAGGTAATGAGATTCACTGAGAGTTTGAGGATAAGATTAAAAacggaaaaaaacaaaaacaaaaacaacaaactagCTAAGAGATGATTTTCTTGCCTTCAACacaattttcccatctgtaaggAAACATTTAAATTATTACCTGGTCACTCAGAGTACACTGTTCTGTGCAAATATCAGTGATGAGATTTCGAGCTTGTTTGGCCATTTCATCAAGGAACATATTACATAAGGAAAGACTGCGATCTCCAATATGATGTCTCTCTTCTGGACACAGTTCATGTGTGCAACTCATAAAATGAGTGCAAAGTAGTGGAAAT…
>LNC_000976
GCAGAAATGAAAGTTTGAGTCCAGctgtaaaaggatgaaaaaaaaaaccagagaaaTAATAACAAAGCATATGAAAATAAAGGGAGAAACAAGTTGAGTCTGGGAGGAAATAGTATGCTGTGGTTAAAGCTGAAAAAATCTCGAAAATAAGATGGAATAAAAATCAAGAGAAGTTAGTCATCTTCACTCCTGAATTcctatatattgaaatatatgaaaaaatagatGCATGTTACATACAGTAGTACTGTCTCATAAATGGGGAACCAGATGGTTATTCCAGTTATGGGATTAGTGTTGCCCACAAATGAATGTTTCATTTgaaatcaaatggccTCACTTCAGCCATCTTTTCTATCCCATATGAGTTTACAGTAAGAGATAAAGATCCCAACCAAA…
>LNC_000977
gtctggctctaggtgagtgatcaCACCATCAGCTTTTTCCCTCCCTTCTAATAAATTTTACTGCTTCAATAAACATATACAAAGCAGCTACTATGTTTCAGACTCAGAGGAAGGAGTGTCTCTGACAATGAACAGAGATTGTCCCTCCCCTATCACAGATTAGACAATAAGTGCATCAACATGAGTAAATAAAAGTTTGATCTTAGGGTCTCTCTCTTATTGTTCACAACTCA
>LNC_000978
AGGATAAGTGTGGCTCTCACAGCTTTCATGTAGAGATTGGATTCTGCTTGGTGAGTAACTTTTAACTTGGTGATAAGAACACGTACAatatttaataggaaaaaaagattcacCAATAAAGCAGCACAAATTGGGCCATGAATAATGTAGAGAAGTTGCGTATCAGAACTGATCCAGCAGTTGTCATTGTAATATAATCTTCTGGCAACAGCGTGAATACAAGCAGGAATCAGTG
>LNC_000979
acaaaagagaagaacaaattttTGTGCAAGGTAATCCTTTGGCAACTTAGGCTCTTGAAATAAAAGAATATGCCAAGTGAGATAAGCAGTGATGCAATAGATAATACATGTCCAATTATAGTCAGGTAAAACAAATTCAGTGCAGTCTTCACTTTCTCATGTGTGTTAACATTACACTGGGTATAATTTGTCCATGTTCTGTTGCTTGCTGGATGTCTAAACCAGTTTCCATCTTGGTCACAgatttttgtaactttttCTGAAGGATCAAAATCCTGAAAGTAATCAGGGCAGTGCTGCATTGATTCTGTTCCTGCAGCAACATCATTCCAGCACAGCCATCCATCCCAGGTTCTGTTACAATAAATGCCTTCTGTTTGCTGAACAGGGTCTTGCATA…
>LNC_000980
GTTGACTCTCTTTGTTCAGATACGATTTGGCTTAGGATTGTTTGAAGTGCTGGTTAGTGTAAAGGGAGCAAAAGTATGTCTAGGGAGTGAATCATCGTACAGAATTCTGTTGTTATTAGGTCTTTCCAAATGTAATATTGAGTGATCTTAATCAGAAAAGGATGCTTGCCACCATTTTATATGTGAAACCCCAAACCACTTGATCTTTAATAGTTATATTTGTTAATCTGAACATAGGGTATAAAGAATATAATTGTATGTGTGATAAAAACAAATAAGTGATGACATATTCTCAAACAGATAACCACCAGATGGTAAAGCAGACTGACTTGATGGGGCCAGCAGTATGATAAATTGTAGTTAAATGACAGATAGTTAGAAAGgaatcaagaaaataat…
>LNC_000981
GGGAGATAACACTTAAAATTGTGAATTATTATAACATTATAGATCTTTAGAGAGAAACAGATACTATCTAAAACAGATGTTCTGTTAACAAAAGCAATATTAAACAACAAGGGAACTCAACTCAGGAAAAACAagtcaagattttttaaaatgtttttatatagaaatattttacaAAGATTTTACAACATAGCAAATCATTACATCGTACtgtagaaagaagaaacagattaaacctcaagaaaacagaaagtgcTCAGCGCAATGTATTGCAGTCTCCAAGAAAGTGCATGAATGGTTAAGGCAAAGTATGCCGCTGGTATTGGCATGCTGCAAAATGACTtgcaaaacagttttgaaaaaatatatataaaaaaggattttttttccctccatttt…
>LNC_000982
tatacacacacactctacaAAATACAGGTTATTTCAAACTATAAAgttaaattttcataataaatgaCTGGATTATACATAAGAATAAAGAGTGGATTTTGCTTAAATTAACATTCAGGAGATATTTTAGCCCAATTTCTGCTAAGTTATCTGAACCTCCATTGCAAAAAGACACTTTAATTCATCAATATACAAAAGGAGACTTCTTACCGATTCTAGCAGCAATGACGCCTGCAAACAGCAGGCTGACAGAGATTATAGGCACGGATTTAGAACTCATCTCTGGGACAATACTAGCAGGAACAGACCCGTTTGACATGTGCGTATCAGTTGTAGAGATGATTTCAGATATTTTTGTAGGTGTAACTGAAAGTGGTTCTGTTTGAATGAACCTAGTAC…
>LNC_000983
CTCGTCCCGTCGCCAGGGTCAGGAGCTGTTTCCCCGAGGGCGTCACTCAGAATAAGTACCATcgcaaaggctgtcttttccctaAATGCTCTGCGTGCGCTCAAGCAATTCTCCCAGACTTGTACGTAAGAAGACGTCTGCAAGGTCACATGGCTACTGATACAGCGGAGACAGATTCGACTACGAGAGCGCAGATTCGACTACGTAGCATTTAGTTCTAAACACTACGTACgctacagtaaaagaaaaaaaatttttttgccttAGGCTGGAATTTGGATGCCACTGTTGCTTACTCTGGAGGCAATCTTCAGCATAGTATGTACTCCTATTCTTTAACCTCCTTCagtcttcttttgtttttattcgtAAGTGAACTTATTACCATTTGAATAGCTT…
>LNC_000984
AttttacaagggcttccctggtggctcagatggtaaagaatctgcctgcagtgtgggagacccaggttcaatccctgggttgggaagatcccctggagaagggaatggctacccactccagtattcttgtctggagaattccatggacagaggaacctgacaggctatagtccacagggttgcaaaaagtcagagaccagtgagccactaacactttcacttttacaaattCAGTTgcttaaaacaaaaaacttaagCATAATTTAATGACTGAGTTTAGAAGCTTTTGCAATAACCTTAtaccaaagaaaaattttattaaagtatagattactggttatttaaaaatacaaacatacaaaGGCATTATCATACAACTGATTTCTAAACtcaacactt…
>LNC_000985
TGAGGAGTGTGAAAATGCACCTGAAGAAAGGAGAAACTTATTACTTTACTGAATGTTTTTTGCTTGATAAACCTGATAACATCAGCCATTCAGCCTATTGTATTAGCACCATTGGCATAAACTATTAATGTACTGTATCAATCAGAATAGGAATGGTAACTTGCATATGGTGTGCCATCCCTATTTTGTGGAATCTCATCTTACCAAGTATGCTATCATAGAATATAAATTCAAGTGTTTAAGGATGTTTCAAATAATGGTATATAACAATACTTCATTTTACCAATACTACATATAGATTTTTCTGCAAATATTACGTGAAACTgtaaagaaatagattttaaagcaTACTCCTTTAATTCACCAGAAGACAAGGAGAACTGCTTTCATTCACCTGCA…
>LNC_000986
ATAAACCTAGACATATATCTAGTTAATTTCTATAagtaaaagcattttatttaattataactttcagagtttatttttctgctttactAAGCAAAcgaattttaacaaatatttcactcttctgggggaaaaaatgtgtTGTTGAGTGTGTGCTAGAATCCACTGTGAAGActtcctgtttttatttatataatcatgTAGCACATCAATGGAAagcattttatatttcaatttcaaTTCAAAAGAATTCCTTAAAAACTTAAGGACCATGgtataactttttttcttttaaatcctcATGCAAAGTAAAAGTATCAAGAGAGTTTTCATAGGGTGTGAAACGGGACACCTACTTTTATTGGGTACAGGGCTACCATCGGGGTAAGGTACCTCTGTCTG…
>LNC_000987
caggtctcccacattgcaggcagacgctttaacctctgcaccaccagggaataaCACTCTTATTTTTACTGAGCAAACTGAGTGATTGCTTCAACTCCACTCTAGAAATATGTACATGGTAGATACTTTTTATTGCCTGAGCAAATTTCTTATTACTTGAAATACTTAAAACTCAGTGTATACTTAACTTTAAGTGTTTCAGATCTTGGTAGTTCAGATCTTGTCAAGAA
>LNC_000988
CTTTGAAGACCCCTCCAGGAGTTGCCTTAGTGTGATCTTTAGTGAAGTTGGAGACATTTTATTAATTACCTTCAGCTGATCCAGGGCAAAAGATGAACCGTCTTGCTGTAAATTGTCAACAATCTGTTCCACAGTATTAGCTGAGaaccaaCTGTTTATTTTGTCCATGTGTTCCTCAAGTATAAAAGGCTTGTCTTGATCAATCTTTGACTTTGCATGGTAAGCTTCTAAGACATCTGCAACATTTTCTTTTGAAGGAGATTTCAGGGCTAACAAATCTTCTTCTAACATGCCCAACTTTTCAAAATCTACAAAGTGTGTAGCAATTCCTGCTGTGTACACATCTCTTCCTTTCAGTCTGAATCCTGTTAATGCAAGGAAGTACCCAAGTTTTCCTTG…
>LNC_000989
GGCGGAGCGCTGCACCTGGCGGCGGGTCCTCCGCGCTCGGCCCTGAAACGGGTCCAGCCGGTAGCGAGCGGCGGAGGCCGGGCGGGAGACGGAGGCAGGAGCGGAGAGGGAGAGGCGGTCGGGTCGGCCGGTGCGCTCGGCTCGCCGCTCCTGGTCTGCCCACCGGCTCGCACGCCCCCGCCGCAGCCCCGGAGGAGCCGGCTACCGCCCGAGATGGTGCGCGCCGCCCCGGCAGCCGCCGCCCCGGCGCCCAGAGCCGCCGCCCCGCGCCGGGGGGAGAaggcgccccgcgccccgcgcagctgagcgccgccgccgccgcagGATCCTGCACAGTGATAGGCAGACTTCAATTGAGCAAGTCACAGTGACCTTTCCAGGACTGCAGGATCAAAGGTG…
>LNC_000990
CCCAAGGCCATATTGTTCCTCATGGAGCCTCACTTCTTCAGGCGACAAGTGGCTTCCTCCCAGAACAAAGTCTGCAAACTTTTTCGGCTCCTGGAGCCTGGAGACCGCCAGCCAGGATGGGAAGCCGGGGCTGCGGCAGGCCTGGCGGAGCTCCTCCAGGGCGCAGGTTGTGGCGGCATCAGCTTGTTCCCTGTACTGGTCTTCAGTAAGAAGCTTCACCGCCAGCTTCTCTGATGTGaaccatttcttcattttcCTCCCGACACAGGCGAGTGCACTTGGTAGATAGCAGCGACTCCCGGACGCCAGGACGAGGAGCAGGGCGGCCGTGCAGGCGAACTGGGGCGCGGCCACCCCCATGTACACCAGGAGCAGGgacagcagccgcagcagccatGC…
>LNC_000991
CAATTTTTTAGTTACAATTTAGAGGTGGTCAGAGCTTAACTGCAATTTAAAAGCATATGCAGTCAAAAAGGGCAAGTGCTGTTTTGTTCTTTTGATCACCAGAGCAGAAAACTAGGAAGAATGTCAAAGAGAAATAGTCTAAAATGATATCTAATGAACTGAAACCACCAACTGTgggaataaaatattatttttaacagttcTTCTCCTTAGTTCACAGTGAAAATCTGAATGCTGGAGCGTATGTCAAGAGAAGGCCCCTGGCTGTACTTTTCAGCTTTACCAATAAcagactgtatttttaaaatctttacctACCTAATACACACATCCTGCTTTCATACCACCGTCTCTTCAGCTCTTCCATCAGTTGCCCCAGAATATACACTTAGGAATGAA…
>LNC_000992
CTGACATGGAGGGGAAACGTAGGAGGTGCAGAAAGTTGTTTAAGCACAAGGTGACTGTTTAGGTGCGACAAGAATACTTTCTGAGGCCTGAGACTGTGAGGAAAGATGACCCAGTCTTGGGCCAAAATTGGAATAGAGCCACGTAATGCGAGAATTCAAAGACATCACTGAGAGAGAACATCCAAGCCAGAGAGTCTGCTGAGGAACAAGTTCTTAAACTTCTTGGAGACTGTGGTGTTTGATTACGAGGTTCTCCGAGGCACGCCCCTCATCTT
>LNC_000993
cacacattttTCGGGAGAAGGTGCTGTTCTTCGCGCGCCCAGAGCTCCGCCAGCTGCACTCTCACTGTACTCGCTCGGTAAAGTTCTCGGGGAAGACGCCCCGGCATTTCTCCAGCTCCTTGTGCTGGTTCCAGTCACTCTCCTTCACGCCCATGAGCCAGCCTTCATCCTGCTCCTCCGGGTTCTGGAAGGGGATCACCAGCACCACATCCCCAGCCTTGAGCTGCAGCTCGTCCGTGTCAGTGGCTGTGTAGTCGTGTTGGGCCTGCACCTTGAACATGAACCCCGGGGGCAGGTCCAGACGTCCTGCCCCACTGCCGCTCTCCACCGTGCCATTCACAGTTGCCGAGAAGGTCTCCACGACCACCGCGGGGAGAGAGCTGGAGGCTGCTTCACTTG…
>LNC_000994
GGCGATGTAGCCACTGTTCTGCAGCTCCATCCAGTTGGCTTCATAGAGCTTCGGCCCAATCAGAAAGTTTAAGTCGACGATTTTGTCATCTTCCCGGACGAGGGTTGCGGTCAAACCCAGCTTGCAGTGCGCCTGCACAATGGTGAGCACCCGTCGGAACATCTTGGCTGGTATGGTGTGTACTTCATCCAGGATCATGAGGCCCCATTCCTGAGTTTTGAGCCACTCCATCACCCG
>LNC_000995
CCTCCACACCTCTCTtctttataaaaaaggaaaagtgcaGTCAGCGAGAAGGTGCCTGGACAGAAGGGAGCTGGGCAGAGGCGCCGGGGAGGCTCCCGGCCGCTAGTGGCAGTGCACAAACGTGTGCCTCAGAAGGTCGTCAGCCGGCGGCCTCAGTTTGGCCTCCACAAAAATCCGTTTGAGGAAGTCTCGAGTATAGTCGGAGACATGAGGTGGCAGCTTTGGGTTCGTTGGCTGAGTGGCGATTTTAAAGATGGCAGCCATCGCTTCAAACTCGGCCCAGGGAGGCTTTTCAGTTAGCATTTCTACCACAGTACAGCCCACGCtcCAGATATCTGCTTTtctgccatagccttctccactAATCACTTCAGGGCTCATCCAGTATGGTGTGCCTGT…
>LNC_000996
ATTTTGGATAGCTCTctCCATCCAGAGGGCTATCAAGTGATGGACAACTTCCTGAGCCAGAATTTTCAGGGCTGCTTAAAGATAATGGGTCCAgcatTTGGTCCATGCTCTCTGGGATGAACTCTCCTTCACTGTTGATACTGGTAAATGACCCATTCCGGGCAACCTGGTGTAACTCATCTGGAATGTATCCAGGGGGAGGGGAGCTTCTATCTCTACTAGTGGGACCTACTACAGAAagtccttttttcctctctgctccaAATACTGTGTTATCCAAATCTTCTAGTGACGGCAATGGCTCTAAATTAGTagcCTGTGTACTTCCATTTATTACAAGTAGTATTTTGAGGCTCTTCATGTGAATACTACGATCCAGCAGTTCCACAGCCTTGTCCA…
>LNC_000997
CGGATTTAATTTTTTGTGTTCCAGAAGGCAGGACAAGTTATAAGAAAGCAGGCTTCTGATTTAAAGACCACCTTTCGGAAAATTGGAGCTCTTTTGAGAGGTTCATGTGAGGTAGTGAATAttgtatgggcttctctggtggctcagtggtgaaaaatctgcCTCGGAGAATTCTTTCCTCATGGCAACGAAGAAAGTCCCAGATTCTAACAGTGCCGTCATCAGAGCATGTAGCAAATTTATTATCCGTGGGTGAGAAACTGGCCTCTCTAATCGCCTCCTTATGTGCCTGGAACATCTTGACGTTGTTCATGTTCGACTGCCAATATTTCACATATCCTCCGTGGTCTGCTGTCAACATCCACATGTCATTATGCGACCAAGTCATGGCTCTCACTG…
>LNC_000998
GATTTTATTCAGTTGTATAATTAAAGACTGAATTCTTTATTTGGAATGAAATATTCTTGTCTTACATAGTaggtaataaaaatgaataacgTATACACATTATTAAccataaatgaaaagagaaaaccagTGCAAAATGCGGCAGACAATACATCTCTAACATATTGCAAAGGCTCATATCGGGACAACACTACTTCAGGAAAGTGCCAGCAAAATGGCGAATGTGTGAAAACAAAGGGAAATACTGTGTGTATAGGGCGCAAAGAGTCTCCCAGAATCTGACAGAGCCCATGCATCTCCGCACCCAGAATACACTTAGAGAATAATTTAGCCATGACAATAGGGACTACAGAAAATGGTATATTGTGTATAAACCTGGCCTCTCTAATCGCCTCCTTA…
>LNC_000999
[truncated: 25,766 more rows]
