# Supplementary material for: Integrative Analysis of Methylome and Transcriptome Reveals the Regulatory Mechanisms of Hair Follicle Morphogenesis in Cashmere Goat
Source: Cells. 2020 Apr 14;9(4):969. doi: 10.3390/cells9040969 (PMC7226977; doi:10.3390/cells9040969)
Supplement: Supplementary file 1 [file cells-09-00969-s001.zip › cells-729398-supplementary/supplementary file/Appendix A/Additional file 4.xls]

## Sheet: lncRNA_E120_S_vs_E65_S.DE_ALL
Additional file 6: The differential expressed lncRNAs between E65 and E120 stages during hair follicle morphogenesis in cashmere goat
transcript_id	gene_id	gene_name	feature_id	E120_S_FPKM	E65_S_FPKM	log2(foldchange)	pvalue	qvalue
LNC_000293	XLOC_017623	.	transcript	2.8927	0.758152	1.93186	0.0361317	0.085323
LNC_000374	XLOC_019782	.	transcript	79.5912	0.0825813	9.91258	0.000280678	0.00738395
LNC_000503	XLOC_030070	.	transcript	2.20679	0.0152847	7.17372	0.0203418	0.0578734
LNC_001671	XLOC_089512	.	transcript	2.65193	0.674044	1.97613	0.0425266	0.095214
LNC_001937	XLOC_100760	.	transcript	1.89928	0	Inf	0.0118365	0.0409276
LNC_002056	XLOC_105285	.	transcript	11.1851	0.0210587	9.05295	0.00564221	0.0266707
LNC_002078	XLOC_105677	.	transcript	1.32693	5.03379	-1.92355	0.00094274	0.0115338
LNC_002568	XLOC_135009	.	transcript	3.91397	3.41788	0.195531	0.0348565	0.0831677
LNC_003334	XLOC_171156	.	transcript	0.732518	1.48907	-1.02347	0.0475488	0.103071
LNC_003785	XLOC_202190	.	transcript	0.540579	3.57025	-2.72345	0.0357744	0.0846649
LNC_003786	XLOC_202190	.	transcript	0.331175	2.3514	-2.82785	0.0143959	0.0464001
LNC_004333	XLOC_227362	.	transcript	2.15816	0.046038	5.55083	0.00847158	0.0331461
LNC_004491	XLOC_237097	.	transcript	0.201134	2.97191	-3.88516	0.0291839	0.0737219
LNC_005100	XLOC_277209	.	transcript	3.14098	1.47016	1.09525	0.0152891	0.0483156
LNC_005578	XLOC_298367	.	transcript	0.426338	2.96327	-2.79712	0.00663404	0.0289898
LNC_005579	XLOC_298368	.	transcript	0.121759	1.13864	-3.22521	0.0365937	0.086014
LNC_005899	XLOC_312987	.	transcript	0.402981	1.75136	-2.11969	0.021671	0.0603921
LNC_006342	XLOC_332074	.	transcript	1.27149	2.283	-0.844412	0.0369786	0.0865965
LNC_006636	XLOC_350855	.	transcript	0	3.31442	#NAME?	0.0208164	0.0588138
LNC_007152	XLOC_379985	.	transcript	881.924	5.90934	7.22151	0.00730638	0.0305542
LNC_007623	XLOC_407819	.	transcript	21.5567	0.181017	6.89586	0.000150554	0.00608304
LNC_007624	XLOC_407822	.	transcript	5.87843	0.0335743	7.45193	4.98629e-05	0.00478048
LNC_007659	XLOC_410158	.	transcript	0.332563	2.23221	-2.74677	0.0267775	0.0697259
LNC_008804	XLOC_470701	.	transcript	0.0269393	2.20724	-6.35639	0.0319003	0.0781505
LNC_009323	XLOC_495181	.	transcript	4.59623	0	Inf	0.00578551	0.0270354
LNC_009497	XLOC_498391	.	transcript	0.625312	5.0453	-3.01229	0.000203759	0.00661521
LNC_009704	XLOC_502874	.	transcript	7.13948	0.0255437	8.12671	0.0249074	0.0661219
LNC_010078	XLOC_511198	.	transcript	0.00646433	3.34506	-9.01532	0.0021677	0.0164446
LNC_010613	XLOC_543924	.	transcript	0.536704	4.20195	-2.96886	0.00887458	0.0341123
LNC_011098	XLOC_567930	.	transcript	0.061728	2.65882	-5.42872	0.00883412	0.0340256
LNC_011208	XLOC_571678	.	transcript	1.65618	2.88921	-0.802819	0.0410652	0.092819
LNC_011775	XLOC_602181	.	transcript	3.92019	0.217558	4.17146	0.00192964	0.0156086
LNC_012170	XLOC_615870	.	transcript	0.612799	2.69218	-2.13529	0.0394499	0.0904706
LNC_012570	XLOC_637544	.	transcript	0.00745133	1.76875	-7.89101	0.0314443	0.0773783
LNC_012974	XLOC_658606	.	transcript	0.081039	2.60366	-5.00578	0.0222652	0.0613539
LNC_013065	XLOC_664436	.	transcript	20.028	7.71094	1.37704	0.0258121	0.0679303
LNC_013087	XLOC_664546	.	transcript	0.21257	1.10729	-2.38102	0.0283471	0.0724185
LNC_013255	XLOC_673579	.	transcript	2.672	0.33642	2.98958	0.00817595	0.0324697
LNC_013582	XLOC_695743	.	transcript	4.63384	17.0603	-1.88036	0.00659997	0.0289293
LNC_013764	XLOC_703473	.	transcript	3.36059	28.3255	-3.07531	0.019736	0.0567489
LNC_013795	XLOC_705095	.	transcript	4.03531	24.836	-2.62169	0.00144103	0.0136778
XR_001295465.2	106501937	LOC106501937	transcript	2.16444	3.79372	-0.809622	0.0171123	0.0519795
XR_001295493.2	102188008	LOC102188008	transcript	0.131969	2.42502	-4.19972	0.00586107	0.0271803
XR_001295535.2	102173632	LOC102173632	transcript	3.18856	0.844525	1.91669	0.00773153	0.0314748
XR_001295577.2	102172689	LOC102172689	transcript	3.41294	5.24872	-0.620949	0.0324611	0.0791445
XR_001295595.2	106502031	LOC106502031	transcript	2.40867	5.17002	-1.10193	0.0383534	0.0887684
XR_001295647.2	102176392	LOC102176392	transcript	3.22547	7.18276	-1.15503	0.0199174	0.0570982
XR_001295686.2	106502106	LOC106502106	transcript	2.22669	6.57401	-1.56188	0.0189651	0.0555497
XR_001295773.2	102175844	LOC102175844	transcript	1.63261	3.11083	-0.930119	0.0360184	0.0851014
XR_001295782.2	106502192	LOC106502192	transcript	0.461936	3.15257	-2.77076	0.00236322	0.0169492
XR_001296034.2	102183240	LOC102183240	transcript	0.484622	1.61053	-1.7326	0.00364861	0.0209909
XR_001296088.2	106502480	LOC106502480	transcript	0.865584	2.46423	-1.50939	0.0456425	0.100246
XR_001296123.2	106502506	LOC106502506	transcript	29.2174	51.8823	-0.828417	0.0406607	0.092182
XR_001296231.2	106502584	LOC106502584	transcript	0.68712	8.9919	-3.70999	0.0021362	0.0162866
XR_001296260.2	102173750	LOC102173750	transcript	3.54851	5.76519	-0.700154	0.0287373	0.0730708
XR_001296303.2	102189216	LOC102189216	transcript	0.312813	2.32054	-2.89109	0.002067	0.0160735
XR_001296369.2	102183803	LOC102183803	transcript	0.761773	3.67808	-2.27152	0.00692383	0.0297464
XR_001296386.2	102187689	LOC102187689	transcript	1.10338	2.44809	-1.14972	0.0251696	0.0665951
XR_001296483.2	106502828	LOC106502828	transcript	3.3047	0.410549	3.00889	0.00273148	0.0181992
XR_001296510.2	106502854	LOC106502854	transcript	1.1784	13.5106	-3.51919	0.00160417	0.0144214
XR_001296511.2	106502854	LOC106502854	transcript	0.680525	5.06092	-2.89468	0.0183485	0.0543455
XR_001296604.2	102186417	LOC102186417	transcript	19.7208	28.3797	-0.525143	0.00660203	0.0289294
XR_001296616.2	106502944	LOC106502944	transcript	1.813	4.33692	-1.25829	0.0172217	0.0522318
XR_001296636.2	102183112	LOC102183112	transcript	1.36741	4.51745	-1.72407	0.00393417	0.0219102
XR_001296656.2	106502987	LOC106502987	transcript	2.63101	0.0766723	5.10077	0.000989692	0.0117326
XR_001296677.2	102168845	LOC102168845	transcript	17.8521	9.94856	0.843532	0.0381007	0.0883554
XR_001296739.2	106503063	LOC106503063	transcript	0.435101	3.60319	-3.04985	0.000417652	0.00848156
XR_001296756.2	102188339	LOC102188339	transcript	152.266	0.472538	8.33195	6.53139e-05	0.00493527
XR_001297052.2	106503383	LOC106503383	transcript	6.0715	49.7622	-3.03493	0.004385	0.0233169
XR_001297058.2	102168946	LOC102168946	transcript	1.69719	9.57913	-2.49675	0.00527602	0.0255311
XR_001297059.2	102168946	LOC102168946	transcript	1.5554	5.91554	-1.92723	0.0127282	0.0427315
XR_001297060.2	102168946	LOC102168946	transcript	1.70765	14.1019	-3.0458	0.00511483	0.0250825
XR_001297072.2	102187720	LOC102187720	transcript	5.11205	7.17407	-0.488891	0.0350732	0.083625
XR_001297187.2	106503490	LOC106503490	transcript	1.10302	3.63223	-1.7194	0.0149169	0.0474899
XR_001297265.2	102175457	LOC102175457	transcript	9.14795	18.9056	-1.04729	0.0123403	0.041944
XR_001297322.2	102175922	LOC102175922	transcript	195.403	360.469	-0.883424	0.0239756	0.0646088
XR_001297356.2	102185059	LOC102185059	transcript	0.49024	2.5626	-2.38605	0.0114318	0.0400536
XR_001297629.2	102184574	LOC102184574	transcript	31.3011	0.0186027	10.7165	0.000263184	0.007254
XR_001917021.1	102190274	LOC102190274	transcript	76.3535	121.115	-0.665608	0.0222705	0.0613565
XR_001917096.1	102182078	LOC102182078	transcript	0.865101	2.51685	-1.54068	0.00896759	0.0342519
XR_001917098.1	102182078	LOC102182078	transcript	0.736238	3.32345	-2.17444	0.0362703	0.0855268
XR_001917125.1	106503915	LOC106503915	transcript	6.0042	1.38748	2.11351	0.00213659	0.0162866
XR_001917188.1	102182363	LOC102182363	transcript	7.75564	11.5519	-0.574811	0.0162723	0.0504448
XR_001917232.1	102179832	LOC102179832	transcript	2.61796	13.3758	-2.35311	0.00184011	0.0152489
XR_001917341.1	102168798	LOC102168798	transcript	0.191228	4.59933	-4.58806	0.0109893	0.0390418
XR_001917342.1	102168798	LOC102168798	transcript	0.943703	3.77392	-1.99966	0.00396319	0.0220117
XR_001917344.1	106503641	LOC106503641	transcript	3.93415	6.3304	-0.686244	0.0394262	0.0904692
XR_001917345.1	108634039	LOC108634039	transcript	4.19643	2.40602	0.802513	0.0353032	0.0839671
XR_001917354.1	106503665	LOC106503665	transcript	0.173951	2.8989	-4.05875	0.010744	0.0384947
XR_001917359.1	102185059	LOC102185059	transcript	0.197614	2.3221	-3.55467	0.0106342	0.0382257
XR_001917388.1	108634138	LOC108634138	transcript	31.1386	46.63	-0.582554	0.00210382	0.0161848
XR_001917408.1	106503694	HNRNPF	transcript	2.66539	4.87828	-0.872023	0.00411689	0.022411
XR_001917466.1	108634221	LOC108634221	transcript	2.86622	16.3859	-2.51524	0.0171245	0.0519923
XR_001917508.1	102189583	JAM3	transcript	6.23647	26.9467	-2.11131	2.49154e-05	0.00358946
XR_001917530.1	102182405	LOC102182405	transcript	1.61295	1.89831	-0.23501	0.0478741	0.103556
XR_001917545.1	108634328	LOC108634328	transcript	2.30449	10.067	-2.12711	0.0135805	0.0446114
XR_001917576.1	108634349	LOC108634349	transcript	2.05482	5.03985	-1.29437	0.00844666	0.0330758
XR_001917597.1	108634435	LOC108634435	transcript	2.78762	5.2253	-0.906479	0.00320883	0.0195806
XR_001917600.1	108634449	LOC108634449	transcript	0.0567467	1.78046	-4.97157	0.0181559	0.0539765
XR_001917605.1	108634454	LOC108634454	transcript	0.986107	3.3182	-1.75059	0.0207689	0.0587182
XR_001917610.1	106503791	LOC106503791	transcript	2.32226	4.17434	-0.846017	0.00842682	0.0330485
XR_001917647.1	108634529	LOC108634529	transcript	18.8401	2.3499	3.00314	0.00249258	0.017387
XR_001917652.1	102180659	LOC102180659	transcript	18.5495	29.2139	-0.655276	0.0092722	0.0349854
XR_001917660.1	108634603	LOC108634603	transcript	0.3322	1.79204	-2.43148	0.0191215	0.0557799
XR_001917685.1	102188010	LOC102188010	transcript	7.7076	37.8565	-2.29619	0.0022101	0.0166161
XR_001917728.1	102180517	LOC102180517	transcript	132.478	1012.82	-2.93455	0.00121565	0.0126387
XR_001917731.1	106503783	LOC106503783	transcript	5.05274	7.86422	-0.638237	0.0145929	0.0467815
XR_001917791.1	102175195	LOC102175195	transcript	4.16486	7.10604	-0.770779	0.000748253	0.0104527
XR_001917801.1	108635434	LOC108635434	transcript	0.658785	11.1349	-4.07914	2.87207e-06	0.00261953
XR_001917833.1	102173804	LOC102173804	transcript	0.624428	2.86671	-2.19879	0.00302787	0.0190133
XR_001917843.1	102173353	LOC102173353	transcript	1.51109	2.54347	-0.751208	0.0241554	0.064849
XR_001917873.1	108635596	LOC108635596	transcript	12.7434	0.031469	8.6616	0.000745525	0.0104527
XR_001917890.1	108635607	LOC108635607	transcript	3.62239	4.39532	-0.279028	0.0314827	0.0774274
XR_001917911.1	108635656	LOC108635656	transcript	20.0485	0.0219953	9.83208	6.09021e-06	0.00267049
XR_001917912.1	108635657	LOC108635657	transcript	3.37563	0	Inf	0.00932733	0.0351189
XR_001917913.1	108635658	LOC108635658	transcript	8.09668	0.041494	7.60828	0.00265651	0.0179022
XR_001917914.1	108635659	LOC108635659	transcript	4.23518	0	Inf	0.00508676	0.0250307
XR_001917921.1	106502094	LOC106502094	transcript	7.35557	8.87019	-0.270128	0.0246747	0.0657119
XR_001918022.1	108635993	LOC108635993	transcript	0.109052	3.24608	-4.89561	0.00108259	0.0121784
XR_001918147.1	108636123	LOC108636123	transcript	6.37026	4.67198	0.447318	0.040391	0.0918619
XR_001918149.1	108636125	LOC108636125	transcript	0.927285	7.76457	-3.06582	0.0212005	0.0594755
XR_001918196.1	102183584	LOC102183584	transcript	6.20888	10.3017	-0.730475	0.0172256	0.0522327
XR_001918200.1	108636229	LOC108636229	transcript	0.0396713	4.91419	-6.95271	0.0152425	0.0482351
XR_001918202.1	102176775	LOC102176775	transcript	4.61998	6.22362	-0.429866	0.0132057	0.0438298
XR_001918280.1	102189670	LOC102189670	transcript	1.72838	3.05627	-0.822348	0.00942353	0.0353865
XR_001918304.1	108636366	LOC108636366	transcript	5.50422	10.4438	-0.924039	0.0258496	0.067954
XR_001918338.1	108636392	LOC108636392	transcript	11.7849	1.54145	2.93458	0.000156589	0.00609502
XR_001918343.1	102174292	LOC102174292	transcript	3.38232	7.41138	-1.13173	0.0457007	0.100328
XR_001918347.1	102176315	LOC102176315	transcript	0.861497	3.14325	-1.86734	0.0299659	0.0749016
XR_001918415.1	106502383	SOX7	transcript	2.64308	0.996824	1.40681	0.0250971	0.0664945
XR_001918416.1	108636537	LOC108636537	transcript	47.8385	72.4648	-0.599108	0.0155984	0.0488969
XR_001918472.1	102176916	LOC102176916	transcript	1.99584	4.59496	-1.20306	0.0109644	0.0390104
XR_001918473.1	108636576	LOC108636576	transcript	1.85417	2.9058	-0.648165	0.00524929	0.025459
XR_001918478.1	106502447	LOC106502447	transcript	1.89946	0.161453	3.55641	0.0127742	0.0428556
XR_001918481.1	106501724	LOC106501724	transcript	7.47467	3.74211	0.998158	0.00728384	0.03054
XR_001918520.1	108636718	LOC108636718	transcript	3.2543	0.125078	4.70145	0.000245062	0.00719521
XR_001918556.1	102171425	PPP1R14C	transcript	11.5382	5.23578	1.13994	0.0252725	0.0667885
XR_001918790.1	108637143	LOC108637143	transcript	282.72	440.329	-0.639207	0.0204009	0.0579954
XR_001918873.1	108637172	LOC108637172	transcript	1.37826	2.84662	-1.0464	0.0180143	0.0537907
XR_001918883.1	102168552	LOC102168552	transcript	23.6167	51.2091	-1.11659	0.0305336	0.0757638
XR_001918952.1	108637305	LOC108637305	transcript	1.95787	6.75297	-1.78624	0.0142345	0.0460566
XR_001918995.1	108637381	LOC108637381	transcript	1.1046	3.54918	-1.68397	0.00363953	0.0209674
XR_001919002.1	108637384	LOC108637384	transcript	2.90657	0	Inf	0.0116326	0.0405002
XR_001919126.1	106502849	LOC106502849	transcript	9.60137	13.9496	-0.538907	0.00322591	0.0196345
XR_001919178.1	106502817	LOC106502817	transcript	1.13642	3.29104	-1.53405	0.00641167	0.0285953
XR_001919179.1	108637541	LOC108637541	transcript	0.153685	3.39905	-4.46708	0.00187163	0.0153813
XR_001919187.1	108637642	LOC108637642	transcript	3.19966	5.50491	-0.7828	0.0268718	0.0698452
XR_001919188.1	108637643	LOC108637643	transcript	6.62784	3.95849	0.743589	0.00778754	0.0316201
XR_001919215.1	102172108	LOC102172108	transcript	3.40448	0.692581	2.29738	0.0181497	0.0539765
XR_001919236.1	108637679	LOC108637679	transcript	1.08696	4.20531	-1.95191	0.0027366	0.0182182
XR_001919238.1	106502886	LOC106502886	transcript	5.27174	14.347	-1.4444	0.012109	0.041488
XR_001919240.1	102187174	RPL37A	transcript	498.37	739.076	-0.568505	0.0454994	0.10004
XR_001919383.1	108637874	LOC108637874	transcript	4.7541	1.5064	1.65807	0.0310198	0.0766506
XR_001919588.1	108638112	LOC108638112	transcript	7.39313	10.4285	-0.496274	0.0182876	0.0542099
XR_001919589.1	108638115	LOC108638115	transcript	0.155502	1.86617	-3.58508	0.00233955	0.016862
XR_001919631.1	102190260	LOC102190260	transcript	0.789243	1.6976	-1.10496	0.0156595	0.0490345
XR_001919671.1	102180344	LOC102180344	transcript	0.508098	4.59661	-3.17739	0.0291843	0.0737219
XR_001919706.1	108638274	LOC108638274	transcript	3.96426	0.080446	5.62289	2.09666e-06	0.00235508
XR_001919740.1	102174331	LOC102174331	transcript	0.811022	1.58424	-0.965978	0.0275268	0.0710168
XR_001919764.1	108638309	LOC108638309	transcript	2.20557	4.91948	-1.15736	0.0408218	0.0923713
XR_001919784.1	106503312	LOC106503312	transcript	0.523545	5.50961	-3.39556	0.000505685	0.00902772
XR_001919847.1	102174435	LOC102174435	transcript	0.870227	6.66536	-2.93722	0.00866075	0.0335827
XR_001919851.1	108638502	LOC108638502	transcript	7.07789	36.9356	-2.38362	0.0130684	0.0435165
XR_001919898.1	108638517	LOC108638517	transcript	1.32159	3.19577	-1.27389	0.0142697	0.0460717
XR_001919910.1	102168946	LOC102168946	transcript	1.28866	11.8573	-3.20183	0.0185737	0.0547628
XR_001919911.1	102168946	LOC102168946	transcript	2.2996	17.3992	-2.91956	0.0222323	0.0612985
XR_001919914.1	102168946	LOC102168946	transcript	0.582309	7.51141	-3.68923	0.00910488	0.0346268
XR_001919915.1	102168946	LOC102168946	transcript	0.975013	5.651	-2.53501	0.00763627	0.031279
XR_001919916.1	102168946	LOC102168946	transcript	1.713	10.9221	-2.67265	0.022628	0.0619828
XR_001919918.1	102168946	LOC102168946	transcript	5.03464	39.777	-2.98197	0.0055275	0.0263026
XR_001919934.1	108638533	LOC108638533	transcript	3.61286	30.6374	-3.08408	0.00171109	0.0148975
XR_001919935.1	108638533	LOC108638533	transcript	5.12677	40.8201	-2.99316	0.00579437	0.0270506
XR_001919938.1	102176514	LOC102176514	transcript	1.36172	4.48675	-1.72025	0.0489291	0.105142
XR_309737.3	102188899	LOC102188899	transcript	3.51483	8.49998	-1.274	0.00560827	0.0265479
XR_309845.3	102185883	LOC102185883	transcript	0.341597	1.64047	-2.26374	0.0205174	0.0582093
XR_310091.3	102177511	LOC102177511	transcript	14.1162	26.5657	-0.912212	0.00939752	0.035318
XR_310320.3	102181394	LOC102181394	transcript	45.4323	39.4515	0.203639	0.0133004	0.0439704
XR_310506.3	102189880	LOC102189880	transcript	61.7931	224.844	-1.86341	0.000665439	0.00989157
XR_310619.3	102174324	LOC102174324	transcript	3.78312	8.96502	-1.24473	0.00763285	0.031279
XR_310683.3	102184183	LOC102184183	transcript	5.04322	11.0369	-1.12991	0.00158999	0.0143571
XR_310700.1	102191729	LOC102191729	transcript	6.37664	0.0489453	7.02548	0.000110079	0.00552592
XR_310826.3	102184471	LOC102184471	transcript	9.51155	18.0825	-0.926845	0.00249816	0.017387
XR_311001.3	102177673	LOC102177673	transcript	21.8859	46.4861	-1.08679	0.0146684	0.04695
XR_311008.3	102173795	LOC102173795	transcript	6.05846	17.2251	-1.50749	0.000426102	0.008561
XR_311101.2	102190928	LOC102190928	transcript	0.78141	2.67642	-1.77616	0.0209218	0.0589935
XR_311161.3	102190019	LOC102190019	transcript	1.73918	5.54222	-1.67206	0.000880315	0.011202
XR_311182.3	102187373	LOC102187373	transcript	3.4562	5.39011	-0.641128	0.0191459	0.0557966
XR_311203.3	102188744	LOC102188744	transcript	1.06345	3.79479	-1.83527	0.0176047	0.0530107
XR_311244.3	102191314	LOC102191314	transcript	5.75904	9.4903	-0.720626	0.0401086	0.0913496
XR_311251.3	102168615	LOC102168615	transcript	1.72539	3.94382	-1.19268	0.0485459	0.104597
XR_311269.3	102182682	LOC102182682	transcript	7.48172	21.3744	-1.51444	0.000759634	0.0104956
XR_311293.3	102175755	LOC102175755	transcript	24.7666	34.0358	-0.458658	0.016494	0.0508672
