# Supplementary material for: Integrative Analysis of Methylome and Transcriptome Reveals the Regulatory Mechanisms of Hair Follicle Morphogenesis in Cashmere Goat
Source: Cells. 2020 Apr 14;9(4):969. doi: 10.3390/cells9040969 (PMC7226977; doi:10.3390/cells9040969)
Supplement: Supplementary file 1 [file cells-09-00969-s001.zip › cells-729398-supplementary/supplementary file/Appendix A/Additional file 5.xlsx]

## Sheet: Sheet1
Additional file 2: differentially methylated regions between E65 and E120 during hair morphogenesis in cashmere goat
#chr	start	end	length	nCG	E120_S_meanMethy	E65_S_meanMethy	diff.Methy	areaStat	C_context	regionID	region	Gene Name	Description
NC_030808.1	403846	404045	200	38	0.0517767	0.000163521	0.0516132	210.422	CHH	102173229	exon	SON	SON DNA binding protein
NC_030808.1	404247	404401	155	28	0.193239	0.000220136	0.193018	202.483	CHH	102173229	exon	SON	SON DNA binding protein
NC_030808.1	496137	496247	111	14	0.694559	0.315907	0.378652	135.389	CG	102174509	exon	TMEM50B	transmembrane protein 50B
NC_030808.1	1315358	1315526	169	15	0.595817	0.862372	-0.266555	-84.4538	CG	102176266	exon	SYNJ1	synaptojanin 1
NC_030808.1	5169890	5170088	199	12	0.555214	0.874591	-0.319376	-91.2482	CG	102171277	exon	BACH1	BTB domain and CNC homolog 1
NC_030808.1	8886442	8886887	446	24	0.620836	0.850263	-0.229427	-134.233	CG	102186997	exon	APP	amyloid beta precursor protein
NC_030808.1	37097118	37097593	476	18	0.427397	0.819255	-0.391858	-139.677	CG	102191554	exon	STX19	syntaxin 19
NC_030808.1	41296099	41296463	365	25	0.67663	0.902208	-0.225578	-128.338	CG	102168299	exon	RCAN1	regulator of calcineurin 1
NC_030808.1	51779078	51779270	193	57	0.0241314	0.00111717	0.0230143	254.815	CHH	102172101	exon	LOC102172101	--
NC_030808.1	55765386	55765559	174	12	0.47236	0.85169	-0.37933	-101.127	CG	102173039	exon	NECTIN3	nectin cell adhesion molecule 3
NC_030808.1	56172205	56172767	563	12	0.432524	0.797091	-0.364567	-82.8913	CG	102176917	exon	LOC102176917	--
NC_030808.1	58974067	58974470	404	19	0.309102	0.583721	-0.27462	-120.171	CG	102174975	exon	ZBTB20	zinc finger and BTB domain containing 20
NC_030808.1	59189495	59189811	317	22	0.215317	0.526437	-0.31112	-149.274	CG	102174975	exon	ZBTB20	zinc finger and BTB domain containing 20
NC_030808.1	64225779	64225912	134	15	0.660871	0.381653	0.279217	89.7615	CG	102170550	exon	MAATS1	MYCBP associated and testis expressed 1
NC_030808.1	65497856	65498108	253	13	0.57805	0.830263	-0.252213	-82.5938	CG	102179813	exon	STXBP5L	syntaxin binding protein 5 like
NC_030808.1	66521853	66522137	285	14	0.517195	0.867966	-0.350771	-127.113	CG	102186631	exon	FAM162A	family with sequence similarity 162 member A
NC_030808.1	69131018	69131279	262	14	0.440943	0.79096	-0.350017	-101.474	CG	102173886	exon	MUC13	mucin 13%2C cell surface associated
NC_030808.1	69530037	69530226	190	62	0.0276492	0.0010589	0.0265903	345.864	CHH	102169055	exon	ZNF148	zinc finger protein 148
NC_030808.1	70758660	70758801	142	18	0.438862	0.73462	-0.295758	-138.225	CG	106501980	exon	LOC106501980	--
NC_030808.1	70957083	70957210	128	12	0.444092	0.80757	-0.363478	-96.1091	CG	102176269	exon	CEP19	centrosomal protein 19
NC_030808.1	79945517	79946052	536	38	0.741086	0.428456	0.31263	260.724	CG	100861310	exon	ST6GAL1	ST6 beta-galactoside alpha-2%2C6-sialyltransferase 1
NC_030808.1	80142073	80142450	378	114	0.0279816	0.00162284	0.0263588	622.102	CHH	102173784	exon	EIF4A2	eukaryotic translation initiation factor 4A2
NC_030808.1	81244751	81244949	199	54	0.0290877	0.000283582	0.0288041	283.253	CHH	102179703	exon	IGF2BP2	insulin like growth factor 2 mRNA binding protein 2
NC_030808.1	81783257	81783753	497	31	0.626557	0.257985	0.368572	205.18	CG	102180539	exon	C1H3orf70	chromosome 1 C3orf70 homolog
NC_030808.1	81856945	81857180	236	43	0.053054	0.00395905	0.0490949	220.133	CHH	102180154	exon	LOC102180154	60S ribosomal protein L19 pseudogene
NC_030808.1	82185105	82185265	161	17	0.323959	0.114202	0.209757	97.4399	CG	102180892	exon	MAGEF1	MAGE family member F1
NC_030808.1	82892155	82892358	204	15	0.574891	0.836047	-0.261156	-101.583	CG	102186159	exon	ABCC5	ATP binding cassette subfamily C member 5
NC_030808.1	83159934	83160036	103	33	0.0204483	7.43204e-05	0.020374	149.138	CHH	102187987	exon	KLHL24	kelch like family member 24
NC_030808.1	88570551	88570633	83	16	0.146683	0.000204733	0.146478	75.2965	CHH	102188713	exon	LOC102188713	phosphoglycerate mutase 1-like
NC_030808.1	90887899	90887965	67	9	8.1512e-05	0.036622	-0.0365405	-39.5917	CHG	102170637	exon	NAALADL2	N-acetylated alpha-linked acidic dipeptidase like 2
NC_030808.1	110484705	110484874	170	61	0.0273629	0.00122591	0.026137	308.603	CHH	102182170	exon	TIPARP	TCDD inducible poly(ADP-ribose) polymerase
NC_030808.1	114042623	114042853	231	66	0.0341959	0.000963452	0.0332324	402.643	CHH	102179815	exon	LOC102179815	THO complex subunit 2
NC_030808.1	114983321	114983555	235	79	0.0407239	0.00207387	0.0386501	519.184	CHH	102186525	exon	MBNL1	muscleblind like splicing regulator 1
NC_030808.1	114983437	114983538	102	13	0.0514333	0.00454333	0.04689	60.0617	CHG	102186525	exon	MBNL1	muscleblind like splicing regulator 1
NC_030808.1	114993068	114993623	556	21	0.442777	0.794364	-0.351587	-147.533	CG	102186525	exon	MBNL1	muscleblind like splicing regulator 1
NC_030808.1	115130868	115131064	197	62	0.042458	0.00154762	0.0409104	410.754	CHH	102186525	exon	MBNL1	muscleblind like splicing regulator 1
NC_030808.1	115817967	115818711	745	20	0.153865	0.545826	-0.391961	-171.1	CG	102189713	exon	LOC102189713	arylacetamide deacetylase
NC_030808.1	116185386	116185728	343	14	0.244406	0.630529	-0.386122	-110.904	CG	108636081	exon	LOC108636081	endogenous retrovirus group K member 7 Env polyprotein-like
NC_030808.1	116319735	116320176	442	18	0.467801	0.823833	-0.356032	-124.371	CG	102181438	exon	MED12L	mediator complex subunit 12 like
NC_030808.1	116328315	116328508	194	16	0.544826	0.840123	-0.295297	-120.506	CG	102181438	exon	MED12L	mediator complex subunit 12 like
NC_030808.1	116387978	116388590	613	20	0.457916	0.77956	-0.321644	-119.281	CG	102190995	exon	GPR87	G protein-coupled receptor 87
NC_030808.1	117297418	117297595	178	48	0.0470563	0.0017866	0.0452697	257.544	CHH	102182832	exon	TSC22D2	TSC22 domain family member 2
NC_030808.1	117791883	117792209	327	18	0.621571	0.278067	0.343504	117.861	CG	102183109	exon	PFN2	profilin 2
NC_030808.1	118381195	118381760	566	28	0.216755	0.585532	-0.368777	-199.246	CG	102171465	exon	TM4SF1	transmembrane 4 L six family member 1
NC_030808.1	119299518	119299634	117	13	0.34428	0.656811	-0.312531	-91.7838	CG	102174436	exon	LOC102174436	high mobility group protein B1 pseudogene
NC_030808.1	120520756	120521024	269	27	0.485311	0.174055	0.311256	203.453	CG	102174980	exon	ZIC1	Zic family member 1
NC_030808.1	120545190	120545667	478	59	0.325069	0.127629	0.19744	373.45	CG	102185315	exon	ZIC4	Zic family member 4
NC_030808.1	120545752	120545923	172	13	0.362106	0.0924454	0.269661	85.9499	CG	102185315	exon	ZIC4	Zic family member 4
NC_030808.1	120548004	120548284	281	26	0.33048	0.0959276	0.234552	163.12	CG	102185315	exon	ZIC4	Zic family member 4
NC_030808.1	130057985	130058186	202	10	0.271075	0.680654	-0.409579	-84.7505	CG	102185042	exon	PIK3CB	phosphatidylinositol-4%2C5-bisphosphate 3-kinase catalytic subunit beta
NC_030808.1	131816998	131817271	274	86	0.0328403	0.00049916	0.0323411	512.748	CHH	102189995	exon	NCK1	NCK adaptor protein 1
NC_030808.1	132671709	132671803	95	29	0.0217443	0.00137873	0.0203656	122.535	CHH	102191464	exon	MSL2	male-specific lethal 2 homolog (Drosophila)
NC_030808.1	143100260	143100414	155	20	0.507558	0.767486	-0.259928	-123.971	CG	102191654	exon	SIK1	salt inducible kinase 1
NC_030808.1	143110097	143110668	572	18	0.387924	0.720117	-0.332194	-126.279	CG	102191654	exon	SIK1	salt inducible kinase 1
NC_030808.1	143617604	143617855	252	23	0.399247	0.716363	-0.317116	-151.447	CG	102187080	exon	AGPAT3	1-acylglycerol-3-phosphate O-acyltransferase 3
NC_030808.1	148433622	148433724	103	16	0.194229	0.446714	-0.252485	-92.2567	CG	102178575	exon	DOPEY2	dopey family member 2
NC_030808.1	149585103	149585362	260	83	0.00283417	0.0288022	-0.025968	-401.656	CHH	102180263	exon	DYRK1A	dual specificity tyrosine phosphorylation regulated kinase 1A
NC_030808.1	151592384	151592531	148	16	0.842724	0.560342	0.282382	95.0048	CG	102178401	exon	COL6A6	collagen type VI alpha 6 chain
NC_030808.1	152463940	152464173	234	12	0.543167	0.850507	-0.30734	-86.4441	CG	102182450	exon	HACL1	2-hydroxyacyl-CoA lyase 1
NC_030808.1	152587918	152588076	159	21	0.67269	0.872072	-0.199381	-128.312	CG	102180432	exon	ANKRD28	ankyrin repeat domain 28
NC_030808.1	157033979	157034080	102	16	0.575416	0.387383	0.188034	82.4791	CG	102184478	exon	RAB5A	RAB5A%2C member RAS oncogene family
NC_030808.1	157111717	157111858	142	16	0.176091	0.548102	-0.372011	-124.245	CG	102184382	exon	KAT2B	lysine acetyltransferase 2B
NC_030809.1	167869	168148	280	16	0.439517	0.849272	-0.409756	-140.248	CG	102185411	exon	EPHA2	EPH receptor A2
NC_030809.1	434249	434360	112	18	0.41885	0.717832	-0.298981	-114.185	CG	102184570	exon	SZRD1	SUZ RNA binding domain containing 1
NC_030809.1	1125737	1125940	204	20	0.698373	0.93389	-0.235517	-112.199	CG	102173345	exon	LOC102173345	rho guanine nucleotide exchange factor 10-like protein
NC_030809.1	2527237	2527415	179	18	0.591439	0.927814	-0.336375	-119.018	CG	102171113	exon	UBR4	ubiquitin protein ligase E3 component n-recognin 4
NC_030809.1	2542970	2543394	425	26	0.414442	0.812442	-0.398	-182.858	CG	102171113	exon	UBR4	ubiquitin protein ligase E3 component n-recognin 4
NC_030809.1	3256896	3257179	284	14	0.310212	0.769578	-0.459366	-96.1161	CG	102170564	exon	LOC102170564	phospholipase A2%2C membrane associated-like
NC_030809.1	7160212	7160368	157	14	0.507202	0.818903	-0.311702	-88.3978	CG	102178497	exon	IL22RA1	interleukin 22 receptor subunit alpha 1
NC_030809.1	8393480	8393591	112	15	0.621554	0.823681	-0.202127	-80.6821	CG	102174443	exon	TMEM57	transmembrane protein 57
NC_030809.1	9565774	9565949	176	53	0.0272607	0.00229017	0.0249705	228.294	CHH	102191001	exon	ARID1A	AT-rich interaction domain 1A
NC_030809.1	9632087	9632388	302	22	0.55726	0.881352	-0.324092	-154.39	CG	102190744	exon	SFN	stratifin
NC_030809.1	11223706	11223873	168	52	0.0463654	0.00139969	0.0449658	292.465	CHH	102177573	exon	YTHDF2	YTH N6-methyladenosine RNA binding protein 2
NC_030809.1	13437879	13438029	151	47	0.0349239	0.0023146	0.0326093	240.816	CHH	102172215	exon	PUM1	pumilio RNA binding family member 1
NC_030809.1	14350598	14350836	239	72	0.0469647	0.000480271	0.0464844	403.687	CHH	102190562	exon	KPNA6	karyopherin subunit alpha 6
NC_030809.1	14350757	14350827	71	7	0.0851998	0.000242095	0.0849577	32.2525	CHG	102190562	exon	KPNA6	karyopherin subunit alpha 6
NC_030809.1	15303774	15303994	221	11	0.341932	0.782649	-0.440717	-90.9803	CG	102169235	exon	ZNF362	zinc finger protein 362
NC_030809.1	16223350	16223640	291	10	0.392168	0.857738	-0.46557	-82.8849	CG	102188989	exon	COPS7B	COP9 signalosome subunit 7B
NC_030809.1	16306566	16306828	263	64	0.0357787	0.00281081	0.0329679	347.941	CHH	102175998	exon	PTMA	prothymosin%2C alpha
NC_030809.1	17116517	17117374	858	17	0.424185	0.797635	-0.373449	-124.605	CG	102175725	exon	CAB39	calcium binding protein 39
NC_030809.1	17383361	17383768	408	16	0.522657	0.879449	-0.356792	-107.503	CG	102175070	exon	LOC102175070	nuclear autoantigen Sp-100
NC_030809.1	17651447	17651658	212	10	0.271223	0.644861	-0.373638	-82.8079	CG	102172496	exon	SLC16A14	solute carrier family 16 member 14
NC_030809.1	24718881	24719057	177	20	0.616527	0.873257	-0.256731	-119.342	CG	102185694	exon	ACSL3	acyl-CoA synthetase long-chain family member 3
NC_030809.1	29420255	29420546	292	65	0.0704415	0.000132767	0.0703087	439.129	CHH	102191473	exon	LOC102191473	40S ribosomal protein S27-like
NC_030809.1	29520801	29520887	87	12	0.39233	0.775827	-0.383496	-83.0784	CG	102190179	exon	ARPC2	actin related protein 2/3 complex subunit 2
NC_030809.1	32458621	32458966	346	111	0.100949	0.000420652	0.100528	1025.57	CHH	102182645	exon	FN1	fibronectin 1
NC_030809.1	32458674	32458921	248	37	0.11746	0.000133716	0.117326	247.326	CHG	102182645	exon	FN1	fibronectin 1
NC_030809.1	32465854	32465981	128	24	0.082044	0.00350609	0.0785379	132.111	CHH	102182645	exon	FN1	fibronectin 1
NC_030809.1	34827030	34827158	129	42	0.0277075	0.00291622	0.0247912	189.301	CHH	102181170	exon	IKZF2	IKAROS family zinc finger 2
NC_030809.1	38204549	38204828	280	16	0.471444	0.732015	-0.260571	-97.3468	CG	102168868	exon	UNC80	unc-80 homolog%2C NALCN activator
NC_030809.1	39709909	39710141	233	26	0.364488	0.693334	-0.328846	-177.181	CG	102187723	exon	PLEKHM3	pleckstrin homology domain containing M3
NC_030809.1	41785061	41785604	544	32	0.313742	0.715025	-0.401283	-249.565	CG	102179992	exon	NRP2	neuropilin 2
NC_030809.1	44804733	44804924	192	12	0.60264	0.89388	-0.29124	-88.1612	CG	102175253	exon	FAM117B	family with sequence similarity 117 member B
NC_030809.1	46462444	46462585	142	18	0.339927	0.563236	-0.223308	-87.735	CG	100861149	exon	CLK1	CDC like kinase 1
NC_030809.1	46492695	46492999	305	85	0.0334881	0.00112047	0.0323676	496.748	CHH	102189172	exon	BZW1	basic leucine zipper and W2 domains 1
NC_030809.1	48085385	48085532	148	11	0.470296	0.755558	-0.285262	-79.2504	CG	102171018	exon	SATB2	SATB homeobox 2
NC_030809.1	50001550	50001664	115	36	0.0212009	0.000818225	0.0203827	164.987	CHH	102171199	exon	SF3B1	splicing factor 3b subunit 1
NC_030809.1	51137154	51137312	159	14	0.593289	0.88762	-0.294331	-108.013	CG	102169918	exon	HECW2	HECT%2C C2 and WW domain containing E3 ubiquitin protein ligase 2
NC_030809.1	56003897	56004018	122	14	0.457889	0.726141	-0.268251	-83.1916	CG	102189720	exon	MYO1B	myosin IB
NC_030809.1	56033050	56034378	1329	25	0.480376	0.823019	-0.342643	-173.255	CG	102189720	exon	MYO1B	myosin IB
NC_030809.1	62850193	62850372	180	53	0.0471498	0.00452729	0.0426225	267.049	CHH	108637898	exon	LOC108637898	--
NC_030809.1	64131269	64131431	163	26	0.616989	0.805941	-0.188952	-131.524	CG	100861145	exon	RALB	RAS like proto-oncogene B
NC_030809.1	65536973	65537136	164	22	0.0606928	0.260927	-0.200234	-138.421	CG	102176470	exon	EN1	engrailed homeobox 1
NC_030809.1	74805590	74805926	337	12	0.431687	0.83865	-0.406964	-98.1608	CG	102170188	exon	DARS	aspartyl-tRNA synthetase
NC_030809.1	83524287	83524410	124	18	0.456474	0.68324	-0.226766	-104.007	CG	102190740	exon	GTDC1	glycosyltransferase like domain containing 1
NC_030809.1	91657489	91657603	115	14	0.497074	0.808082	-0.311008	-100.938	CG	102180806	exon	NEB	nebulin
NC_030809.1	91857345	91857443	99	33	0.0529805	0.00247842	0.0505021	163.573	CHH	108638047	exon	LOC108638047	60S ribosomal protein L12 pseudogene
NC_030809.1	91887629	91887835	207	14	0.615632	0.301138	0.314495	97.426	CG	102179332	exon	CACNB4	calcium voltage-gated channel auxiliary subunit beta 4
NC_030809.1	96253800	96254139	340	20	0.448534	0.183534	0.265	111.5	CG	102169808	exon	NR4A2	nuclear receptor subfamily 4 group A member 2
NC_030809.1	97668402	97668971	570	23	0.513253	0.915175	-0.401922	-190.527	CG	100860926	exon	ACVR1	activin A receptor type 1
NC_030809.1	99995831	99996088	258	18	0.491032	0.77216	-0.281128	-112.772	CG	102188539	exon	ITGB6	integrin subunit beta 6
NC_030809.1	100659741	100660288	548	167	0.0645932	0.00307207	0.0615212	1266.01	CHH	102168395	exon	LOC102168395	dnaJ homolog subfamily A member 1 pseudogene
NC_030809.1	100659813	100659975	163	18	0.0721364	0.00385094	0.0682855	90.837	CHG	102168395	exon	LOC102168395	dnaJ homolog subfamily A member 1 pseudogene
NC_030809.1	101864953	101865324	372	19	0.862114	0.666324	0.19579	103.076	CG	102183734	exon	GCG	glucagon
NC_030809.1	101976541	101976704	164	15	0.454445	0.189444	0.265002	107.982	CG	102183462	exon	FAP	fibroblast activation protein alpha
NC_030809.1	105669723	105669881	159	22	0.653882	0.851577	-0.197694	-121.314	CG	102179892	exon	CSRNP3	cysteine and serine rich nuclear protein 3
NC_030809.1	108162543	108162992	450	14	0.603883	0.895232	-0.291349	-91.7509	CG	102176738	exon	STK39	serine/threonine kinase 39
NC_030809.1	109296910	109297067	158	14	0.312732	0.680784	-0.368052	-104.269	CG	102190361	exon	LRP2	LDL receptor related protein 2
NC_030809.1	109706677	109706887	211	60	0.0302165	0.00130362	0.0289129	339.046	CHH	102169914	exon	KLHL23	kelch like family member 23
NC_030809.1	110580079	110580429	351	32	0.566085	0.215642	0.350442	239.231	CG	102191089	exon	SP5	Sp5 transcription factor
NC_030809.1	111826398	111826654	257	35	0.271826	0.0607029	0.211123	243.186	CG	102187006	exon	DLX1	distal-less homeobox 1
NC_030809.1	112224110	112224355	246	13	0.5152	0.835194	-0.319995	-96.0031	CG	102186251	exon	PDK1	pyruvate dehydrogenase kinase 1
NC_030809.1	112684123	112684290	168	16	0.730459	0.379308	0.35115	119.741	CG	102184383	exon	RAPGEF4	Rap guanine nucleotide exchange factor 4
NC_030809.1	113508015	113508163	149	33	0.0388717	0.00121989	0.0376518	145.458	CHH	102187900	exon	SP3	Sp3 transcription factor
NC_030809.1	113508512	113508840	329	101	0.0322244	0.000605666	0.0316188	495.698	CHH	102187900	exon	SP3	Sp3 transcription factor
NC_030809.1	114210781	114210936	156	14	0.622574	0.324987	0.297588	83.8432	CG	102181818	exon	CHRNA1	cholinergic receptor nicotinic alpha 1 subunit
NC_030809.1	114389756	114390129	374	18	0.40553	0.769664	-0.364135	-128.93	CG	102181543	exon	CHN1	chimerin 1
NC_030809.1	115531058	115531364	307	25	0.148773	0.366627	-0.217854	-128.633	CG	102186531	exon	HOXD9	homeobox D9
NC_030809.1	115578933	115579207	275	27	0.323601	0.596877	-0.273275	-157.965	CG	102185693	exon	HOXD3	homeobox D3
NC_030809.1	115580239	115580387	149	17	0.47151	0.646407	-0.174897	-84.3717	CG	102185693	exon	HOXD3	homeobox D3
NC_030809.1	117141930	117141992	63	16	0.733399	0.483884	0.249515	84.386	CG	102175531	exon	PDE11A	phosphodiesterase 11A
NC_030809.1	118182967	118183112	146	15	0.571671	0.878784	-0.307114	-107.007	CG	102173234	exon	TTN	titin
NC_030809.1	118187647	118187741	95	8	0.467909	0.907215	-0.439305	-79.146	CG	102173234	exon	TTN	titin
NC_030809.1	118523305	118523447	143	15	0.577613	0.220674	0.356939	114.554	CG	102172944	exon	CCDC141	coiled-coil domain containing 141
NC_030809.1	133159723	133159827	105	32	0.0368191	0.0106566	0.0261626	134.608	CHH	102170274	exon	LOC102170274	protein FAM49B pseudogene
NC_030809.1	133160061	133160327	267	75	0.0697366	0.0026665	0.0670701	593.028	CHH	102170274	exon	LOC102170274	protein FAM49B pseudogene
NC_030809.1	134094195	134094432	238	61	0.0765239	0.00382758	0.0726963	386.528	CHH	102170001	exon	LOC102170001	elongation factor 1-alpha 1 pseudogene
NC_030809.1	134094276	134094388	113	10	0.0920818	0.00106654	0.0910153	48.2316	CHG	102170001	exon	LOC102170001	elongation factor 1-alpha 1 pseudogene
NC_030810.1	3172822	3173034	213	20	0.404193	0.738602	-0.334409	-169.8	CG	102178971	exon	PER2	period circadian clock 2
NC_030810.1	3563156	3563453	298	19	0.559364	0.845737	-0.286373	-137.873	CG	102170479	exon	LRRFIP1	LRR binding FLII interacting protein 1
NC_030810.1	7679192	7679338	147	13	0.26515	0.755931	-0.490781	-134.218	CG	102171485	exon	DGKD	diacylglycerol kinase delta
NC_030810.1	8241471	8241660	190	15	0.518734	0.769149	-0.250415	-93.0858	CG	102188464	exon	GIGYF2	GRB10 interacting GYF protein 2
NC_030810.1	8653588	8653689	102	15	0.599191	0.889785	-0.290593	-88.9908	CG	102170109	exon	CSMD2	CUB and Sushi multiple domains 2
NC_030810.1	10307865	10308096	232	44	0.0771853	0.00100631	0.076179	259.072	CHH	102168967	exon	LOC102168967	myosin light polypeptide 6-like
NC_030810.1	11352218	11352437	220	17	0.32644	0.847486	-0.521046	-207.005	CG	102176490	exon	OSCP1	organic solute carrier partner 1
NC_030810.1	13686769	13687153	385	23	0.751126	0.46258	0.288546	120.302	CG	102171297	exon	GJA9	gap junction protein alpha 9
NC_030810.1	14216584	14216859	276	20	0.422855	0.746305	-0.32345	-124.303	CG	102169353	exon	LOC102169353	microtubule-actin cross-linking factor 1
NC_030810.1	17027429	17027544	116	17	0.338853	0.691495	-0.352642	-104.328	CG	102179728	exon	RIMKLA	ribosomal modification protein rimK like family member A
NC_030810.1	17262987	17263192	206	43	0.120193	0.022959	0.0972344	271.396	CHH	102184870	exon	YBX1	Y-box binding protein 1
NC_030810.1	17263007	17263169	163	19	0.14024	0.0245583	0.115681	86.9399	CHG	102184870	exon	YBX1	Y-box binding protein 1
NC_030810.1	17263438	17263544	107	18	0.66868	0.894375	-0.225695	-102.869	CG	102184870	exon	YBX1	Y-box binding protein 1
NC_030810.1	18410333	18410733	401	23	0.473896	0.84705	-0.373154	-147.088	CG	102169067	exon	KDM4A	lysine demethylase 4A
NC_030810.1	19592245	19592562	318	14	0.4378	0.805229	-0.367429	-85.0196	CG	102187733	exon	EIF2B3	eukaryotic translation initiation factor 2B subunit gamma
NC_030810.1	20246736	20247089	354	71	0.0945322	0.0122758	0.0822564	441.682	CHH	102182848	exon	LOC102182848	histone H3.3-like
NC_030810.1	20246741	20246815	75	9	0.135284	0.0163298	0.118954	47.7047	CHG	102182848	exon	LOC102182848	histone H3.3-like
NC_030810.1	20253962	20254073	112	30	0.0268277	0.00282441	0.0240033	130.526	CHH	102182562	exon	LOC102182562	thymosin beta-4
NC_030810.1	21305515	21305678	164	16	0.54314	0.857712	-0.314573	-98.7776	CG	102173908	exon	TEX38	testis expressed 38
NC_030810.1	26322129	26322294	166	36	0.00326179	0.026885	-0.0236232	-159.039	CHH	108633329	exon	LOC108633329	--
NC_030810.1	31728339	31729050	712	38	0.54387	0.839245	-0.295375	-256.808	CG	102169930	exon	DAB1	DAB1%2C reelin adaptor protein
NC_030810.1	33290448	33290822	375	20	0.614224	0.932802	-0.318578	-144.934	CG	102169446	exon	OMA1	OMA1 zinc metallopeptidase
NC_030810.1	33411105	33411351	247	18	0.357026	0.673782	-0.316756	-101.512	CG	102168963	exon	MYSM1	Myb like%2C SWIRM and MPN domains 1
NC_030810.1	36608694	36608950	257	19	0.656229	0.381395	0.274834	103.274	CG	102189452	exon	NFIA	nuclear factor I A
NC_030810.1	41524875	41526284	1410	17	0.448028	0.772531	-0.324503	-123.578	CG	102180558	exon	PDE4B	phosphodiesterase 4B
NC_030810.1	42994714	42994832	119	18	0.10624	0.000157108	0.106083	87.8904	CHH	102176006	exon	SERBP1	SERPINE1 mRNA binding protein 1
NC_030810.1	43248726	43248963	238	71	0.0448488	0.00161566	0.0432332	465.955	CHH	102179904	exon	GADD45A	growth arrest and DNA damage inducible alpha
NC_030810.1	55205526	55205661	136	15	0.668356	0.855614	-0.187258	-84.1235	CG	102174179	exon	IFI44	interferon induced protein 44
NC_030810.1	64526457	64527338	882	14	0.530831	0.877838	-0.347007	-96.6437	CG	102183562	exon	LMO4	LIM domain only 4
NC_030810.1	67350103	67350282	180	63	0.0267527	0.000728045	0.0260246	309.59	CHH	102172589	exon	ZNF326	zinc finger protein 326
NC_030810.1	68590500	68590769	270	82	0.0526873	0.00119909	0.0514882	456.347	CHH	102171210	exon	LOC102171210	--
NC_030810.1	71543722	71543963	242	15	0.380439	0.649301	-0.268862	-86.1775	CG	102178131	exon	F3	coagulation factor III%2C tissue factor
NC_030810.1	71546154	71546287	134	19	0.736799	0.899537	-0.162738	-95.2358	CG	102178131	exon	F3	coagulation factor III%2C tissue factor
NC_030810.1	71902325	71902554	230	72	0.0398201	0.00131257	0.0385076	442.148	CHH	102184300	exon	CNN3	calponin 3
NC_030810.1	71902370	71902455	86	14	0.0558588	0.00251637	0.0533425	68.8659	CHG	102184300	exon	CNN3	calponin 3
NC_030810.1	76580385	76580648	264	52	0.0693874	0.000211173	0.0691762	270.888	CHH	102179619	exon	PLPPR4	phospholipid phosphatase related 4
NC_030810.1	77944337	77944597	261	16	0.729837	0.4788	0.251037	79.8519	CG	102174895	exon	LOC102174895	vascular cell adhesion protein 1
NC_030810.1	81584256	81584412	157	47	0.0255262	0.00125385	0.0242724	237.804	CHH	102168789	exon	LOC102168789	--
NC_030810.1	84965252	84965701	450	30	0.53074	0.845478	-0.314738	-210.678	CG	102189645	exon	VAV3	vav guanine nucleotide exchange factor 3
NC_030810.1	85910971	85911123	153	17	0.556488	0.780872	-0.224384	-82.5545	CG	102175076	exon	FNDC7	fibronectin type III domain containing 7
NC_030810.1	86364644	86364844	201	18	0.679916	0.91029	-0.230375	-109.148	CG	102171023	exon	SARS	seryl-tRNA synthetase
NC_030810.1	87158797	87159360	564	16	0.535967	0.894759	-0.358792	-108.122	CG	102188182	exon	AHCYL1	adenosylhomocysteinase like 1
NC_030810.1	89760712	89760785	74	10	0.474728	0.872151	-0.397423	-96.3724	CG	102175541	exon	CTTNBP2NL	CTTNBP2 N-terminal like
NC_030810.1	91153850	91154102	253	84	0.0472848	0.000864757	0.04642	536.582	CHH	102191388	exon	HIPK1	homeodomain interacting protein kinase 1
NC_030810.1	91305281	91305572	292	20	0.519742	0.183295	0.336446	130.122	CG	102190837	exon	SYT6	synaptotagmin 6
NC_030810.1	93342469	93342559	91	14	0.513753	0.826511	-0.312758	-82.4057	CG	102183841	exon	MAB21L3	mab-21 like 3
NC_030810.1	94459595	94459945	351	86	0.0794941	0.00372062	0.0757735	501.85	CHH	102176008	exon	LOC102176008	nucleosome assembly protein 1-like 1
NC_030810.1	97175256	97175359	104	22	0.0618321	0.00018267	0.0616494	108.008	CHH	102177020	exon	NOTCH2	notch 2
NC_030810.1	99484116	99484243	128	45	0.03492	0.00261397	0.032306	216.462	CHH	102170653	exon	SF3B4	splicing factor 3b subunit 4
NC_030810.1	100363624	100363778	155	57	0.00174807	0.0336687	-0.0319207	-282.29	CHH	102182556	exon	CERS2	ceramide synthase 2
NC_030810.1	102269452	102269562	111	10	0.358709	0.861167	-0.502459	-103.163	CG	102187093	exon	CRNN	cornulin
NC_030810.1	103010048	103010163	116	18	0.519939	0.772449	-0.25251	-105.273	CG	102169924	exon	PGLYRP3	peptidoglycan recognition protein 3
NC_030810.1	103875815	103876045	231	63	0.0454443	0.00194574	0.0434986	375.679	CHH	102176088	exon	UBAP2L	ubiquitin associated protein 2 like
NC_030810.1	104111481	104111587	107	38	0.0029824	0.0353657	-0.0323833	-221.102	CHH	102174259	exon	TDRD10	tudor domain containing 10
NC_030810.1	106366553	106366828	276	14	0.481609	0.890632	-0.409023	-104.996	CG	102171117	exon	ETV3	ETS variant 3
NC_030810.1	109378175	109378330	156	18	0.685411	0.426583	0.258828	90.7741	CG	102169922	exon	CADM3	cell adhesion molecule 3
NC_030810.1	113317078	113317294	217	18	0.515571	0.234371	0.281199	99.8482	CG	100860806	exon	DDR2	discoidin domain receptor tyrosine kinase 2
NC_030810.1	118764512	118765022	511	25	0.507125	0.865627	-0.358502	-193.94	CG	102189357	exon	POU2F1	POU class 2 homeobox 1
NC_030810.1	119066790	119067026	237	13	0.590485	0.209867	0.380619	78.5246	CG	102188990	exon	RCSD1	RCSD domain containing 1
NC_030811.1	402283	402463	181	17	0.744861	0.909648	-0.164787	-89.2896	CG	106502076	exon	ESYT2	extended synaptotagmin 2
NC_030811.1	1403646	1403844	199	18	0.687144	0.885208	-0.198064	-96.1775	CG	102170756	exon	UBE3C	ubiquitin protein ligase E3C
NC_030811.1	1607924	1608089	166	20	0.751328	0.925574	-0.174246	-102.72	CG	102168421	exon	LMBR1	limb development membrane protein 1
NC_030811.1	2499783	2500192	410	16	0.363873	0.704295	-0.340422	-106.826	CG	102191491	exon	RBM33	RNA binding motif protein 33
NC_030811.1	2937154	2937372	219	26	0.445131	0.677432	-0.232301	-152.06	CG	102190020	exon	PAXIP1	PAX interacting protein 1
NC_030811.1	2963246	2963413	168	20	0.573915	0.853317	-0.279402	-132.744	CG	102190020	exon	PAXIP1	PAX interacting protein 1
NC_030811.1	5125280	5125625	346	28	0.625283	0.845029	-0.219746	-174.866	CG	102181925	exon	KMT2C	lysine methyltransferase 2C
NC_030811.1	5260264	5260633	370	34	0.621508	0.905882	-0.284374	-253.94	CG	102181925	exon	KMT2C	lysine methyltransferase 2C
NC_030811.1	8391156	8391492	337	102	0.0286772	0.0026847	0.0259925	440.45	CHH	102190934	exon	ZNF398	zinc finger protein 398
NC_030811.1	8648471	8649067	597	36	0.450477	0.821814	-0.371337	-330.809	CG	102190101	exon	EZH2	enhancer of zeste 2 polycomb repressive complex 2 subunit
NC_030811.1	17515979	17516197	219	68	0.0309194	0.000999783	0.0299196	365.07	CHH	102172789	exon	LOC102172789	putative RNA-binding protein Luc7-like 2
NC_030811.1	17581697	17582497	801	23	0.615213	0.91202	-0.296807	-177.65	CG	102177129	exon	UBN2	ubinuclein 2
NC_030811.1	17736829	17737008	180	15	0.59343	0.860432	-0.267002	-94.3963	CG	102176853	exon	ZC3HAV1	zinc finger CCCH-type containing%2C antiviral 1
NC_030811.1	21028372	21029089	718	210	0.256231	0.0705112	0.18572	2202.89	CHH	100861285	exon	TPT1	tumor protein%2C translationally-controlled 1
NC_030811.1	21028386	21028987	602	64	0.278299	0.0827486	0.19555	440.504	CHG	100861285	exon	TPT1	tumor protein%2C translationally-controlled 1
NC_030811.1	21530535	21531433	899	15	0.652312	0.917804	-0.265492	-91.0048	CG	102188560	exon	CALD1	caldesmon 1
NC_030811.1	22240020	22240408	389	18	0.520287	0.888728	-0.368441	-107.878	CG	102186830	exon	SLC35B4	solute carrier family 35 member B4
NC_030811.1	24391224	24391429	206	17	0.502089	0.836695	-0.334606	-107.924	CG	102173812	exon	PLXNA4	plexin A4
NC_030811.1	26855187	26855640	454	11	0.292929	0.777648	-0.484718	-100.699	CG	102179544	exon	AHCYL2	adenosylhomocysteinase like 2
NC_030811.1	27403056	27403170	115	37	0.0222664	0.0011327	0.0211336	172.129	CHH	102174624	exon	CALU	calumenin
NC_030811.1	37658804	37658994	191	11	0.464684	0.773316	-0.308632	-79.6429	CG	102179542	exon	AMPH	amphiphysin
NC_030811.1	37803714	37804135	422	106	0.047997	0.000287846	0.0477091	585.845	CHH	102190931	exon	LOC102190931	40S ribosomal protein S15a pseudogene
NC_030811.1	41410654	41411108	455	23	0.444093	0.875311	-0.431218	-195.711	CG	102178142	exon	GLI3	GLI family zinc finger 3
NC_030811.1	50471484	50471790	307	82	0.0577886	0.00361815	0.0541705	605.522	CHH	102172032	exon	HNRNPA2B1	heterogeneous nuclear ribonucleoprotein A2/B1
NC_030811.1	51339235	51339476	242	17	0.122542	0.311692	-0.18915	-90.5024	CG	106501762	exon	HOXA10	homeobox A10
NC_030811.1	51340550	51340824	275	22	0.0660734	0.258312	-0.192238	-115.176	CG	106501762	exon	HOXA10	homeobox A10
NC_030811.1	51351842	51352022	181	20	0.530484	0.785258	-0.254774	-105.673	CG	102172033	exon	HOXA11	homeobox A11
NC_030811.1	52920406	52920470	65	8	0.477329	0.879779	-0.40245	-84.8258	CG	102190378	exon	CREB5	cAMP responsive element binding protein 5
NC_030811.1	56446216	56446342	127	12	0.443532	0.730668	-0.287137	-79.2156	CG	102169251	exon	NT5C3A	5'-nucleotidase%2C cytosolic IIIA
NC_030811.1	59369780	59370042	263	13	0.701159	0.934637	-0.233478	-87.4271	CG	102178507	exon	ANLN	anillin actin binding protein
NC_030811.1	60146094	60146437	344	21	0.406369	0.854321	-0.447953	-199.814	CG	102188650	exon	ELMO1	engulfment and cell motility 1
NC_030811.1	63648329	63648491	163	12	0.491328	0.900328	-0.409	-120.536	CG	102186655	exon	DOCK4	dedicator of cytokinesis 4
NC_030811.1	65383844	65383957	114	32	0.0417055	0.00210437	0.0396011	208.501	CHH	102183934	exon	LOC102183934	--
NC_030811.1	65384018	65384147	130	33	0.0213533	0.000237607	0.0211156	147.595	CHH	102183934	exon	LOC102183934	--
NC_030811.1	68605916	68606675	760	17	0.330338	0.681839	-0.351502	-104.729	CG	102181186	exon	MET	MET proto-oncogene%2C receptor tyrosine kinase
NC_030811.1	72291255	72291379	125	12	0.518795	0.769503	-0.250708	-79.9397	CG	102173256	exon	PIK3CG	phosphatidylinositol-4%2C5-bisphosphate 3-kinase catalytic subunit gamma
NC_030811.1	73978244	73978473	230	15	0.372704	0.779083	-0.406378	-139.119	CG	102169250	exon	SRPK2	SRSF protein kinase 2
NC_030811.1	74010430	74010779	350	12	0.529872	0.853021	-0.323148	-79.2883	CG	102169548	exon	KMT2E	lysine methyltransferase 2E
NC_030811.1	87809526	87809692	167	14	0.355266	0.675893	-0.320628	-99.5257	CG	102185452	exon	LOC102185452	--
NC_030811.1	88452503	88452642	140	42	0.0260626	0.00238803	0.0236745	202.754	CHH	102178140	exon	TRA2A	transformer 2 alpha homolog
NC_030811.1	89582684	89582981	298	17	0.420146	0.0928143	0.327332	123.522	CG	102169728	exon	RAPGEF5	Rap guanine nucleotide exchange factor 5
NC_030811.1	90038412	90039011	600	41	0.377506	0.742909	-0.365403	-295.602	CG	106501759	exon	DNAH11	dynein axonemal heavy chain 11
NC_030811.1	90323946	90324164	219	78	0.0308045	0.00190309	0.0289014	454.975	CHH	102177303	exon	SP4	Sp4 transcription factor
NC_030811.1	93084507	93084683	177	14	0.788354	0.40559	0.382765	102.767	CG	102181263	exon	HDAC9	histone deacetylase 9
NC_030811.1	99851446	99851595	150	13	0.450164	0.740261	-0.290097	-87.8047	CG	102187022	exon	SCIN	scinderin
NC_030811.1	101026057	101026298	242	16	0.578754	0.211654	0.3671	113.788	CG	102186179	exon	THSD7A	thrombospondin type 1 domain containing 7A
NC_030811.1	105010176	105010364	189	18	0.728814	0.87837	-0.149556	-89.5759	CG	102169826	exon	MIOS	meiosis regulator for oocyte development
NC_030811.1	106266923	106267426	504	23	0.443605	0.147134	0.296471	124.758	CG	102184778	exon	DLX5	distal-less homeobox 5
NC_030811.1	106268605	106269005	401	31	0.674244	0.281376	0.392868	307.578	CG	102184778	exon	DLX5	distal-less homeobox 5
NC_030811.1	106279663	106280150	488	40	0.619453	0.244289	0.375165	331.674	CG	102184493	exon	DLX6	distal-less homeobox 6
NC_030811.1	108640798	108640972	175	11	0.49279	0.787116	-0.294326	-81.751	CG	102187186	exon	SGCE	sarcoglycan epsilon
NC_030811.1	109803440	109803644	205	18	0.598296	0.838379	-0.240084	-103.18	CG	102184585	exon	CALCR	calcitonin receptor
NC_030811.1	110879506	110880784	1279	41	0.511618	0.853324	-0.341706	-295.492	CG	102178594	exon	ANKIB1	ankyrin repeat and IBR domain containing 1
NC_030811.1	111085149	111085405	257	68	0.120793	0.0223475	0.0984452	541.517	CHH	108635859	exon	LOC108635859	small ubiquitin-related modifier 2 pseudogene
NC_030811.1	111085274	111085330	57	8	0.143569	0.0238849	0.119685	50.8914	CHG	108635859	exon	LOC108635859	small ubiquitin-related modifier 2 pseudogene
NC_030811.1	111262325	111262485	161	40	0.0269557	0.00162714	0.0253285	208.413	CHH	102177124	exon	AKAP9	A-kinase anchoring protein 9
NC_030811.1	111902257	111902552	296	17	0.329867	0.680884	-0.351017	-97.1215	CG	102183205	exon	FZD1	frizzled class receptor 1
NC_030812.1	4775761	4776053	293	18	0.305389	0.584998	-0.279608	-93.3218	CG	102177958	exon	GLIPR1	GLI pathogenesis related 1
NC_030812.1	5654093	5654328	236	26	0.430184	0.775308	-0.345124	-222.101	CG	102185062	exon	OSBPL8	oxysterol binding protein like 8
NC_030812.1	14801746	14801881	136	12	0.244626	0.617961	-0.373335	-106.068	CG	102168422	exon	ALX1	ALX homeobox 1
NC_030812.1	19167817	19168030	214	11	0.493553	0.82834	-0.334787	-78.8497	CG	102172790	exon	LOC102172790	polypeptide N-acetylgalactosaminyltransferase 4
NC_030812.1	19168678	19168807	130	13	0.560869	0.854438	-0.293569	-86.1167	CG	102172790	exon	LOC102172790	polypeptide N-acetylgalactosaminyltransferase 4
NC_030812.1	19248847	19248960	114	32	0.0307366	0.00204493	0.0286917	158.146	CHH	102174093	exon	ATP2B1	ATPase plasma membrane Ca2+ transporting 1
NC_030812.1	20859294	20859441	148	15	0.560676	0.308068	0.252608	96.6815	CG	100860944	exon	DCN	decorin
NC_030812.1	21794910	21795082	173	24	0.0907009	0.000130501	0.0905704	125.921	CHH	100861579	exon	BTG1	BTG anti-proliferation factor 1
NC_030812.1	25520469	25520841	373	105	0.0621709	0.00109965	0.0610712	842.663	CHH	102187459	exon	HNRNPA1	heterogeneous nuclear ribonucleoprotein A1
NC_030812.1	25520582	25520788	207	25	0.065222	0.000902516	0.0643195	130.57	CHG	102187459	exon	HNRNPA1	heterogeneous nuclear ribonucleoprotein A1
NC_030812.1	25716845	25717122	278	22	0.144399	0.472131	-0.327732	-160.752	CG	102190103	exon	HOXC4	homeobox C4
NC_030812.1	25717971	25718221	251	26	0.108921	0.478737	-0.369817	-205.7	CG	102190103	exon	HOXC4	homeobox C4
NC_030812.1	25740373	25740634	262	42	0.430431	0.20862	0.221811	260.365	CG	102191112	exon	HOXC6	homeobox C6
NC_030812.1	25758400	25759116	717	30	0.672836	0.328058	0.344778	192.101	CG	102177136	exon	HOXC8	homeobox C8
NC_030812.1	25767712	25767934	223	17	0.553068	0.254312	0.298756	110.25	CG	102177412	exon	HOXC9	homeobox C9
NC_030812.1	26284087	26284207	121	36	0.0770101	0.0303615	0.0466487	164.292	CHH	102170945	exon	PCBP2	poly(rC) binding protein 2
NC_030812.1	26284095	26284178	84	15	0.101552	0.0329227	0.0686288	62.775	CHG	102170945	exon	PCBP2	poly(rC) binding protein 2
NC_030812.1	26382040	26382101	62	12	0.0854942	0.000844684	0.0846495	69.0901	CHH	100860911	exon	SP1	Sp1 transcription factor
NC_030812.1	26621513	26621568	56	16	0.414684	0.85001	-0.435326	-128.128	CG	102180730	exon	SPRYD3	SPRY domain containing 3
NC_030812.1	27096361	27097088	728	43	0.354311	0.771521	-0.417209	-315.372	CG	102175207	exon	KRT5	keratin 5
NC_030812.1	27098454	27099607	1154	25	0.411418	0.803171	-0.391753	-160.668	CG	102175207	exon	KRT5	keratin 5
NC_030812.1	28224889	28225169	281	91	0.0857464	0.0319444	0.053802	482.626	CHH	102187743	exon	DAZAP2	DAZ associated protein 2
NC_030812.1	28225068	28225130	63	7	0.0870509	0.0193718	0.067679	29.747	CHG	102187743	exon	DAZAP2	DAZ associated protein 2
NC_030812.1	28326318	28326508	191	14	0.5769	0.920562	-0.343662	-104.371	CG	102188741	exon	TFCP2	transcription factor CP2
NC_030812.1	28869506	28869676	171	19	0.407955	0.670411	-0.262456	-110.458	CG	102188473	exon	DIP2B	disco interacting protein 2 homolog B
NC_030812.1	30209583	30209891	309	32	0.306137	0.00509923	0.301038	320.008	CHH	108636002	exon	TUBA1C	tubulin alpha 1c
NC_030812.1	30209627	30209773	147	14	0.34157	0.000593196	0.340977	118.615	CHG	108636002	exon	TUBA1C	tubulin alpha 1c
NC_030812.1	30306069	30306160	92	26	0.00207867	0.0348649	-0.0327862	-152.246	CHH	102177410	exon	TUBA1A	tubulin alpha 1a
NC_030812.1	30343811	30344024	214	66	0.151274	0.0440083	0.107266	458	CHH	102178700	exon	LOC102178700	tubulin alpha-1B chain
NC_030812.1	30440969	30441210	242	106	0.0315392	0.000144898	0.0313943	547.329	CHH	102168698	exon	KMT2D	lysine methyltransferase 2D
NC_030812.1	33409682	33409974	293	14	0.502552	0.784095	-0.281543	-81.3759	CG	102191114	exon	SLC38A2	solute carrier family 38 member 2
NC_030812.1	33910790	33910952	163	21	0.0638713	9.52931e-05	0.063776	99.122	CHH	102168890	exon	ARID2	AT-rich interaction domain 2
NC_030812.1	43399824	43400218	395	126	0.0580859	0.00215508	0.0559308	836.006	CHH	102170672	exon	LOC102170672	T-complex protein 1 subunit delta pseudogene
NC_030812.1	43399954	43400222	269	33	0.061337	0.00105502	0.060282	148.417	CHG	102170672	exon	LOC102170672	T-complex protein 1 subunit delta pseudogene
NC_030812.1	43611096	43611365	270	16	0.431267	0.786119	-0.354852	-137.148	CG	102171764	exon	LOC102171764	lysozyme C%2C milk isozyme
NC_030812.1	44310665	44310807	143	16	0.588719	0.818989	-0.23027	-89.8132	CG	102172872	exon	CPM	carboxypeptidase M
NC_030812.1	47677963	47678159	197	14	0.477044	0.783121	-0.306077	-89.8001	CG	102179636	exon	MSRB3	methionine sulfoxide reductase B3
NC_030812.1	48321992	48322091	100	14	0.471783	0.753456	-0.281673	-93.5482	CG	102187840	exon	TBC1D30	TBC1 domain family member 30
NC_030812.1	50293387	50293567	181	12	0.482696	0.785601	-0.302906	-84.0762	CG	102189555	exon	MON2	MON2 homolog%2C regulator of endosome-to-Golgi trafficking
NC_030812.1	53891062	53892005	944	21	0.401871	0.776315	-0.374444	-138.751	CG	102186562	exon	LRIG3	leucine rich repeats and immunoglobulin like domains 3
NC_030812.1	55274709	55274814	106	20	0.0707494	0.00132687	0.0694225	107.469	CHH	102188198	exon	MBD6	methyl-CpG binding domain protein 6
NC_030812.1	55275501	55275678	178	74	0.0515848	0.00170228	0.0498825	453.956	CHH	102188198	exon	MBD6	methyl-CpG binding domain protein 6
NC_030812.1	55321779	55322103	325	14	0.309445	0.624922	-0.315477	-80.1798	CG	102175836	exon	GLI1	GLI family zinc finger 1
NC_030812.1	55411056	55411350	295	83	0.413238	0.221691	0.191548	649.543	CHH	108636012	exon	LOC108636012	histone H3.3-like
NC_030812.1	58842136	58842518	383	16	0.313958	0.737085	-0.423127	-119.963	CG	102184600	exon	NTN4	netrin 4
NC_030812.1	60745144	60745275	132	49	0.040075	0.0014424	0.0386326	266.476	CHH	106502117	exon	LOC106502117	3-hydroxyisobutyrate dehydrogenase%2C mitochondrial pseudogene
NC_030812.1	61522301	61522492	192	10	0.487483	0.859082	-0.371599	-78.7362	CG	102188830	exon	APAF1	apoptotic peptidase activating factor 1
NC_030812.1	66439652	66439784	133	39	0.0224107	0.00104427	0.0213664	191.215	CHH	102181658	exon	HCFC2	host cell factor C2
NC_030812.1	66621982	66622219	238	24	0.502197	0.731734	-0.229537	-131.06	CG	102182855	exon	TXNRD1	thioredoxin reductase 1
NC_030812.1	67403609	67403914	306	20	0.607417	0.343083	0.264334	111.95	CG	102185155	exon	APPL2	adaptor protein%2C phosphotyrosine interacting with PH domain and leucine zipper 2
NC_030812.1	73623694	73623830	137	33	0.104652	0.0059484	0.0987038	162.296	CHH	102174280	exon	EIF3D	eukaryotic translation initiation factor 3 subunit D
NC_030812.1	89270575	89271910	1336	38	0.136865	0.637926	-0.50106	-419.255	CG	102169565	exon	PLEKHA5	pleckstrin homology domain containing A5
NC_030812.1	92265759	92266045	287	90	0.0544118	0.00120192	0.0532099	678.432	CHH	102174421	exon	LOC102174421	40S ribosomal protein S3a-like
NC_030812.1	95270026	95270605	580	13	0.441891	0.737426	-0.295535	-84.4478	CG	108636055	exon	EMP1	epithelial membrane protein 1
NC_030812.1	96282775	96283389	615	12	0.514277	0.919848	-0.405571	-89.1518	CG	102177417	exon	LRP6	LDL receptor related protein 6
NC_030812.1	100206384	100206521	138	14	0.513642	0.845578	-0.331936	-108.047	CG	102176590	exon	A2ML1	alpha-2-macroglobulin like 1
NC_030812.1	102311997	102312261	265	19	0.4298	0.757559	-0.327759	-103.193	CG	102188835	exon	C1R	complement C1r
NC_030812.1	102756993	102757197	205	61	0.0497268	0.00017738	0.0495494	339.971	CHH	102174819	exon	CHD4	chromodomain helicase DNA binding protein 4
NC_030812.1	102776709	102776860	152	16	0.556077	0.228882	0.327195	94.8145	CG	102189466	exon	IFFO1	intermediate filament family orphan 1
NC_030812.1	105730601	105730824	224	70	0.0451327	0.00335877	0.0417739	347.261	CHH	102182287	exon	LOC102182287	histone-binding protein RBBP4 pseudogene
NC_030812.1	106646123	106646305	183	17	0.512655	0.84486	-0.332205	-109.826	CG	102185070	exon	RAD52	RAD52 homolog%2C DNA repair protein
NC_030812.1	107977276	107977420	145	19	0.642234	0.403089	0.239144	109.118	CG	102178253	exon	LOC102178253	cat eye syndrome critical region protein 2
NC_030812.1	108649674	108649855	182	26	0.521825	0.821532	-0.299706	-201.303	CG	102181011	exon	MICALL1	MICAL like 1
NC_030812.1	109087089	109087183	95	19	0.0526176	0.000147259	0.0524704	86.8782	CHH	102183493	exon	DDX17	DEAD-box helicase 17
NC_030812.1	109088537	109088649	113	29	0.0257253	0.00321379	0.0225115	120.652	CHH	102183493	exon	DDX17	DEAD-box helicase 17
NC_030812.1	109589489	109589626	138	21	0.334052	0.733357	-0.399306	-193.638	CG	102184232	exon	PDGFB	platelet derived growth factor subunit B
NC_030812.1	110577489	110577721	233	22	0.408753	0.787655	-0.378902	-185.488	CG	102186097	exon	TNRC6B	trinucleotide repeat containing 6B
NC_030812.1	110578242	110578340	99	16	0.631516	0.887179	-0.255662	-115.33	CG	102186097	exon	TNRC6B	trinucleotide repeat containing 6B
NC_030812.1	110586792	110586949	158	15	0.489908	0.772977	-0.28307	-80.9126	CG	102186097	exon	TNRC6B	trinucleotide repeat containing 6B
NC_030812.1	111879359	111879617	259	15	0.60657	0.899988	-0.293417	-89.9308	CG	102169744	exon	CENPM	centromere protein M
NC_030812.1	113250839	113250938	100	19	0.623067	0.794787	-0.17172	-89.4399	CG	102168707	exon	EFCAB6	EF-hand calcium binding domain 6
NC_030812.1	113352081	113352309	229	22	0.526094	0.829769	-0.303675	-159.39	CG	102168707	exon	EFCAB6	EF-hand calcium binding domain 6
NC_030812.1	114528040	114528281	242	28	0.549272	0.917455	-0.368184	-271.879	CG	102171314	exon	NUP50	nucleoporin 50
NC_030813.1	4609813	4610024	212	14	0.429284	0.717954	-0.28867	-90.7721	CG	102191222	exon	TNIP3	TNFAIP3 interacting protein 3
NC_030813.1	9094241	9094291	51	14	0.147107	0.0669152	0.0801916	89.6976	CHH	102180117	exon	LOC102180117	14-3-3 protein epsilon pseudogene
NC_030813.1	9094405	9094757	353	81	0.064115	0.000674256	0.0634407	616.326	CHH	102180117	exon	LOC102180117	14-3-3 protein epsilon pseudogene
NC_030813.1	9094511	9094694	184	31	0.0791525	0.000184822	0.0789677	205.967	CHG	102180117	exon	LOC102180117	14-3-3 protein epsilon pseudogene
NC_030813.1	12675691	12675903	213	25	0.619901	0.307934	0.311967	185.766	CG	102169655	exon	ANK2	ankyrin 2
NC_030813.1	13588033	13588157	125	12	0.509111	0.812897	-0.303786	-91.6892	CG	102180472	exon	TIFA	TRAF interacting protein with forkhead associated domain
NC_030813.1	19592004	19592118	115	18	0.342294	0.64345	-0.301156	-110.793	CG	102172699	exon	NPNT	nephronectin
NC_030813.1	21011886	21012039	154	15	0.434392	0.000371096	0.434021	170.399	CHG	102168244	exon	CXXC4	CXXC finger protein 4
NC_030813.1	21011887	21012047	161	10	0.3922	0.00087204	0.391328	88.8945	CHH	102168244	exon	CXXC4	CXXC finger protein 4
NC_030813.1	22318972	22319395	424	120	0.050655	0.011088	0.039567	695.39	CHH	102174917	exon	UBE2D3	ubiquitin conjugating enzyme E2 D3
NC_030813.1	22959123	22959589	467	10	0.294643	0.692176	-0.397533	-79.3845	CG	102176311	exon	BANK1	B-cell scaffold protein with ankyrin repeats 1
NC_030813.1	35357604	35357904	301	48	0.127229	0.0247777	0.102451	271.08	CHH	108636214	exon	LOC108636214	adenylyl cyclase-associated protein 1 pseudogene
NC_030813.1	35358074	35358227	154	30	0.00329098	0.0670688	-0.0637778	-155.682	CHH	108636214	exon	LOC108636214	adenylyl cyclase-associated protein 1 pseudogene
NC_030813.1	36594601	36594722	122	18	0.680849	0.473502	0.207347	102.108	CG	102172524	exon	NAP1L5	nucleosome assembly protein 1 like 5
NC_030813.1	38661659	38661733	75	31	0.00580595	0.0346654	-0.0288595	-145.18	CHH	102190868	exon	LOC102190868	--
NC_030813.1	42453215	42453579	365	22	0.58453	0.897432	-0.312901	-142.548	CG	102180203	exon	ADGRA3	adhesion G protein-coupled receptor A3
NC_030813.1	43808514	43808775	262	16	0.780888	0.501729	0.27916	90.342	CG	100861288	exon	PPARGC1A	PPARG coactivator 1 alpha
NC_030813.1	43820415	43820664	250	69	0.0427843	0.0010581	0.0417262	354.886	CHH	100861288	exon	PPARGC1A	PPARG coactivator 1 alpha
NC_030813.1	45124391	45124522	132	39	0.0222727	0.00137621	0.0208965	187.262	CHH	102170038	exon	SEPSECS	Sep (O-phosphoserine) tRNA:Sec (selenocysteine) tRNA synthase
NC_030813.1	45730452	45730711	260	51	0.116506	0.0188966	0.0976092	375.372	CHH	102183775	exon	LOC102183775	--
NC_030813.1	50394509	50394677	169	15	0.466003	0.174177	0.291827	79.1553	CG	102186849	exon	PCDH7	protocadherin 7
NC_030813.1	50395203	50395301	99	33	0.0416177	0.00479951	0.0368182	167.349	CHH	102186849	exon	PCDH7	protocadherin 7
NC_030813.1	50615438	50615526	89	38	0.0219206	0.000549901	0.0213707	190.57	CHH	102186849	exon	PCDH7	protocadherin 7
NC_030813.1	58855899	58855981	83	26	0.021369	0.000764682	0.0206043	119.434	CHH	102169466	exon	KLHL5	kelch like family member 5
NC_030813.1	59170491	59170622	132	12	0.438932	0.790068	-0.351136	-96.4539	CG	102171138	exon	LIAS	lipoic acid synthetase
NC_030813.1	59781380	59781483	104	16	0.564914	0.819539	-0.254625	-90.3923	CG	108636221	exon	LOC108636221	mediator of RNA polymerase II transcription subunit 10 pseudogene
NC_030813.1	61067315	61067407	93	17	0.432392	0.224707	0.207685	81.4325	CG	102179180	exon	LIMCH1	LIM and calponin homology domains 1
NC_030813.1	61924231	61924307	77	14	0.700514	0.322876	0.377639	140.433	CG	102176951	exon	ATP8A1	ATPase phospholipid transporting 8A1
NC_030813.1	68324345	68324529	185	13	0.314553	0.680016	-0.365463	-87.2264	CG	102178894	exon	DCUN1D4	defective in cullin neddylation 1 domain containing 4
NC_030813.1	68470238	68470358	121	22	0.649393	0.463672	0.185721	105.215	CG	102169570	exon	SPATA18	spermatogenesis associated 18
NC_030813.1	69560980	69561072	93	15	0.848464	0.593463	0.255001	81.1705	CG	102170957	exon	LNX1	ligand of numb-protein X 1
NC_030813.1	71127324	71127449	126	16	0.65983	0.398769	0.261061	96.3864	CG	100860836	exon	KDR	kinase insert domain receptor
NC_030813.1	71422659	71422823	165	55	0.022061	0.00102022	0.0210408	260.977	CHH	102175105	exon	CLOCK	clock circadian regulator
NC_030813.1	77281275	77281520	246	54	0.0655526	0.0176906	0.047862	277.763	CHH	108636227	exon	LOC108636227	heterogeneous nuclear ribonucleoprotein K pseudogene
NC_030813.1	77281384	77281489	106	19	0.0657395	0.0132993	0.0524401	83.7196	CHG	108636227	exon	LOC108636227	heterogeneous nuclear ribonucleoprotein K pseudogene
NC_030813.1	77282197	77282313	117	33	0.00663604	0.0333325	-0.0266965	-136.961	CHH	108636227	exon	LOC108636227	heterogeneous nuclear ribonucleoprotein K pseudogene
NC_030813.1	77282407	77282731	325	85	0.161948	0.0378743	0.124074	635.302	CHH	108636227	exon	LOC108636227	heterogeneous nuclear ribonucleoprotein K pseudogene
NC_030813.1	77282430	77282607	178	28	0.165997	0.0516751	0.114322	140.482	CHG	108636227	exon	LOC108636227	heterogeneous nuclear ribonucleoprotein K pseudogene
NC_030813.1	80847306	80847537	232	77	0.133414	0.0591066	0.0743075	411.783	CHH	108636228	exon	LOC108636228	60S acidic ribosomal protein P1 pseudogene
NC_030813.1	84459178	84459777	600	14	0.411685	0.766881	-0.355196	-78.7011	CG	102185449	exon	LOC102185449	transmembrane protease serine 11F
NC_030813.1	84843454	84843649	196	54	0.0361165	0.0011116	0.0350049	315.834	CHH	102187203	exon	YTHDC1	YTH domain containing 1
NC_030813.1	87514124	87514477	354	26	0.546081	0.811327	-0.265246	-139.339	CG	102176869	exon	LOC102176869	--
NC_030813.1	89326932	89327096	165	49	0.0513891	0.000179116	0.05121	245.277	CHH	108636232	exon	LOC108636232	target of rapamycin complex 2 subunit MAPKAP1-like
NC_030813.1	94120456	94120821	366	18	0.525315	0.873567	-0.348252	-120.556	CG	102169950	exon	PAQR3	progestin and adipoQ receptor family member 3
NC_030813.1	96683717	96684028	312	17	0.543195	0.877277	-0.334082	-132.772	CG	102172613	exon	LOC102172613	ras-GEF domain-containing family member 1B
NC_030813.1	97702323	97702718	396	18	0.380319	0.762038	-0.381719	-140.2	CG	102174551	exon	ENOPH1	enolase-phosphatase 1
NC_030813.1	101268002	101268145	144	10	0.421365	0.874282	-0.452916	-104.308	CG	102181580	exon	ARHGAP24	Rho GTPase activating protein 24
NC_030813.1	102534201	102534398	198	59	0.0305352	0.00132294	0.0292122	303.034	CHH	102186289	exon	KLHL8	kelch like family member 8
NC_030813.1	105012992	105013155	164	24	0.734425	0.911494	-0.177069	-128.664	CG	102190950	exon	LOC102190950	neuron-specific protein family member 1
NC_030813.1	110947644	110947706	63	8	0.376983	0.84729	-0.470307	-82.2696	CG	102171228	exon	CC2D2A	coiled-coil and C2 domain containing 2A
NC_030813.1	110963666	110964025	360	13	0.366898	0.761289	-0.394391	-94.6594	CG	102171228	exon	CC2D2A	coiled-coil and C2 domain containing 2A
NC_030813.1	113045914	113046088	175	15	0.626024	0.897811	-0.271787	-100.375	CG	102176029	exon	QDPR	quinoid dihydropteridine reductase
NC_030813.1	113478994	113479124	131	24	0.671295	0.856516	-0.18522	-122.305	CG	102174377	exon	KIAA0232	KIAA0232 ortholog
NC_030813.1	113527036	113527502	467	28	0.601367	0.848048	-0.246682	-178.305	CG	102174377	exon	KIAA0232	KIAA0232 ortholog
NC_030813.1	113542517	113542591	75	19	0.0526686	0.000101093	0.0525675	88.0013	CHH	102174377	exon	KIAA0232	KIAA0232 ortholog
NC_030813.1	113616434	113616546	113	16	0.634782	0.855647	-0.220865	-100.509	CG	102174644	exon	TBC1D14	TBC1 domain family member 14
NC_030813.1	114866018	114866270	253	12	0.387112	0.917011	-0.529899	-132.404	CG	102177788	exon	ACOX3	acyl-CoA oxidase 3%2C pristanoyl
NC_030813.1	114893960	114894197	238	17	0.494916	0.781333	-0.286418	-95.9077	CG	102179654	exon	TRMT44	tRNA methyltransferase 44 homolog (S. cerevisiae)
NC_030813.1	115872146	115872529	384	31	0.503841	0.822306	-0.318464	-220.117	CG	102186471	exon	WHSC1	Wolf-Hirschhorn syndrome candidate 1
NC_030813.1	116512981	116513359	379	29	0.552946	0.90678	-0.353834	-223.271	CG	102184894	exon	FAM193A	family with sequence similarity 193 member A
NC_030813.1	116719977	116720089	113	20	0.65744	0.869717	-0.212276	-102.452	CG	102180479	exon	ADD1	adducin 1
NC_030813.1	116844083	116844346	264	15	0.490911	0.83041	-0.339499	-82.3405	CG	102183227	exon	HTT	huntingtin
NC_030813.1	116855940	116856112	173	16	0.692051	0.932984	-0.240934	-82.0552	CG	102183227	exon	HTT	huntingtin
NC_030813.1	116933700	116935136	1437	16	0.682559	0.392388	0.290172	82.3527	CG	102183227	exon	HTT	huntingtin
NC_030813.1	117184477	117184825	349	36	0.337961	0.600028	-0.262067	-203.837	CG	102187580	exon	LOC102187580	transmembrane emp24 domain-containing protein 11
NC_030814.1	3880070	3880231	162	20	0.556111	0.84298	-0.286868	-137.098	CG	102184996	exon	LOC102184996	--
NC_030814.1	7700371	7700861	491	32	0.411842	0.766462	-0.354621	-264.416	CG	102179384	exon	LOC102179384	--
NC_030814.1	10538870	10539059	190	58	0.000275959	0.0295836	-0.0293076	-316.679	CHH	102188403	exon	ST8SIA4	ST8 alpha-N-acetyl-neuraminide alpha-2%2C8-sialyltransferase 4
NC_030814.1	12595255	12595471	217	15	0.621344	0.879443	-0.258099	-86.4306	CG	102176324	exon	RGMB	repulsive guidance molecule family member b
NC_030814.1	14136750	14137068	319	22	0.640417	0.899783	-0.259365	-148.453	CG	102186394	exon	LNPEP	leucyl and cystinyl aminopeptidase
NC_030814.1	19872128	19872772	645	30	0.474254	0.782767	-0.308513	-183.721	CG	102173563	exon	ADGRV1	adhesion G protein-coupled receptor V1
NC_030814.1	27210982	27211178	197	57	0.0372464	0.00152432	0.035722	316.124	CHH	102168630	exon	VCAN	versican
NC_030814.1	27211056	27211109	54	9	0.0340412	0.00190619	0.032135	33.6649	CHG	102168630	exon	VCAN	versican
NC_030814.1	30266930	30267049	120	12	0.46968	0.889523	-0.419843	-114.218	CG	108633191	exon	LOC108633191	teneurin-2
NC_030814.1	30337144	30337665	522	15	0.493126	0.801403	-0.308278	-86.0161	CG	108633191	exon	LOC108633191	teneurin-2
NC_030814.1	30688951	30689019	69	20	0.0246738	0.000112847	0.0245609	103.97	CHH	108633191	exon	LOC108633191	teneurin-2
NC_030814.1	30750379	30751027	649	27	0.432976	0.887004	-0.454028	-216.228	CG	108633191	exon	LOC108633191	teneurin-2
NC_030814.1	35402658	35403085	428	16	0.55081	0.818396	-0.267586	-87.6146	CG	102185463	exon	HMMR	hyaluronan mediated motility receptor
NC_030814.1	42235884	42236000	117	18	0.701573	0.863919	-0.162346	-88.0179	CG	108636345	exon	LOC108636345	hepatitis A virus cellular receptor 1-like
NC_030814.1	49194407	49194539	133	13	0.322791	0.764213	-0.441421	-110.401	CG	102182870	exon	PDE6A	phosphodiesterase 6A
NC_030814.1	49790674	49790785	112	12	0.539231	0.827365	-0.288134	-80.6674	CG	102180124	exon	ABLIM3	actin binding LIM protein family member 3
NC_030814.1	50570606	50570778	173	32	0.0434561	0.000173218	0.0432828	152.283	CHH	102177520	exon	FBXO38	F-box protein 38
NC_030814.1	52779289	52779579	291	22	0.554486	0.877188	-0.322702	-175.182	CG	102169864	exon	TCERG1	transcription elongation regulator 1
NC_030814.1	52779748	52779917	170	64	0.0268951	0.00170642	0.0251887	299.86	CHH	102169864	exon	TCERG1	transcription elongation regulator 1
NC_030814.1	53096052	53096246	195	16	0.643593	0.881297	-0.237705	-92.9952	CG	102169284	exon	LARS	leucyl-tRNA synthetase
NC_030814.1	59888766	59888916	151	40	0.0314879	0.00551764	0.0259702	174.265	CHH	102191234	exon	MATR3	matrin 3
NC_030814.1	60304458	60304708	251	24	0.783378	0.574354	0.209024	127.04	CG	102189119	exon	LRRTM2	leucine rich repeat transmembrane neuronal 2
NC_030814.1	60629507	60629750	244	81	0.0367285	0.00233467	0.0343938	466.204	CHH	102188586	exon	ETF1	eukaryotic translation termination factor 1
NC_030814.1	60659000	60659235	236	16	0.487719	0.788006	-0.300288	-104.083	CG	102188309	exon	EGR1	early growth response 1
NC_030814.1	60747974	60748104	131	30	0.0794474	0.00176272	0.0776847	169.399	CHH	102187763	exon	FAM53C	family with sequence similarity 53 member C
NC_030814.1	61440752	61440891	140	24	0.696528	0.889868	-0.193339	-122.412	CG	102181774	exon	KLHL3	kelch like family member 3
NC_030814.1	63033247	63033403	157	14	0.615789	0.309987	0.305802	80.9264	CG	102182971	exon	TGFBI	transforming growth factor beta induced
NC_030814.1	63033808	63034021	214	17	0.648576	0.29798	0.350596	105.469	CG	102182971	exon	TGFBI	transforming growth factor beta induced
NC_030814.1	63673341	63673650	310	13	0.390078	0.872919	-0.482841	-89.1641	CG	102178535	exon	LOC102178535	core histone macro-H2A.1
NC_030814.1	64048961	64050348	1388	53	0.163679	0.636374	-0.472695	-475.221	CG	102181864	exon	PITX1	paired like homeodomain 1
NC_030814.1	66025767	66025976	210	59	0.0384723	0.00203611	0.0364362	310.122	CHH	100860859	exon	GDF9	growth differentiation factor 9
NC_030814.1	66772276	66772472	197	20	0.521812	0.73616	-0.214348	-96.9382	CG	102189303	exon	CIRBP	cold inducible RNA binding protein
NC_030814.1	66786465	66786620	156	24	0.588076	0.844979	-0.256903	-146.328	CG	102189030	exon	MIDN	midnolin
NC_030814.1	67051085	67051272	188	19	0.636386	0.890442	-0.254056	-108.15	CG	102184617	exon	MED16	mediator complex subunit 16
NC_030814.1	71866408	71866621	214	26	0.656619	0.835335	-0.178716	-119.333	CG	102184804	exon	NSD1	nuclear receptor binding SET domain protein 1
NC_030814.1	81597102	81597512	411	31	0.583009	0.869229	-0.286221	-239.593	CG	102188669	exon	ZNF608	zinc finger protein 608
NC_030814.1	84969939	84970066	128	10	0.261156	0.738316	-0.47716	-88.8437	CG	102173553	exon	FBN2	fibrillin 2
NC_030814.1	86180531	86181061	531	24	0.732408	0.390278	0.34213	164.804	CG	102170690	exon	KIAA1024L	KIAA1024 like
NC_030814.1	88372735	88373225	491	23	0.750635	0.39255	0.358085	142.094	CG	102189116	exon	LOC102189116	prolyl 4-hydroxylase subunit alpha-2
NC_030814.1	88534422	88534612	191	12	0.237561	0.664309	-0.426747	-82.4181	CG	102181489	exon	SLC22A5	solute carrier family 22 member 5
NC_030814.1	88982068	88982206	139	15	0.785775	0.558664	0.227111	89.3698	CG	102186298	exon	2019-09-08	septin 8
NC_030814.1	89218510	89218847	338	24	0.494383	0.744086	-0.249703	-134.499	CG	102180119	exon	DOT1L	DOT1 like histone lysine methyltransferase
NC_030814.1	89280524	89280575	52	13	0.210264	0.000213117	0.210051	59.142	CHH	100860946	exon	OAZ1	ornithine decarboxylase antizyme 1
NC_030814.1	91950025	91950219	195	13	0.515879	0.837922	-0.322043	-88.5127	CG	102168817	exon	CATSPERD	cation channel sperm associated auxiliary subunit delta
NC_030814.1	93715006	93715203	198	17	0.705298	0.469541	0.235757	83.4143	CG	102173732	exon	ELAVL1	ELAV like RNA binding protein 1
NC_030814.1	96569546	96569712	167	14	0.359116	0.660849	-0.301734	-97.4923	CG	102186577	exon	ADGRE3	adhesion G protein-coupled receptor E3
NC_030814.1	96661444	96661888	445	12	0.420136	0.772791	-0.352655	-78.4604	CG	102187392	exon	LOC102187392	--
NC_030814.1	100814575	100814667	93	8	0.21779	0.912368	-0.694578	-93.1041	CG	102184515	exon	EPHX3	epoxide hydrolase 3
NC_030814.1	102269784	102269892	109	14	0.338251	0.615604	-0.277353	-81.267	CG	102178061	exon	C7H19orf44	chromosome 7 C19orf44 homolog
NC_030814.1	102314825	102315007	183	14	0.411341	0.802229	-0.390888	-109.636	CG	102177325	exon	MED26	mediator complex subunit 26
NC_030814.1	102886662	102886877	216	18	0.476444	0.872233	-0.395789	-131.689	CG	102175943	exon	MYO9B	myosin IXB
NC_030814.1	107074354	107074769	416	15	0.584403	0.865839	-0.281435	-83.0676	CG	102175568	exon	RUFY1	RUN and FYVE domain containing 1
NC_030814.1	107108873	107108988	116	43	0.0215883	0.00119697	0.0203914	201.993	CHH	102174554	exon	HNRNPH1	heterogeneous nuclear ribonucleoprotein H1 (H)
NC_030814.1	107867648	107867840	193	20	0.53167	0.834474	-0.302804	-132.161	CG	102170134	exon	GFPT2	glutamine-fructose-6-phosphate transaminase 2
NC_030815.1	1203066	1203202	137	17	0.351589	0.747521	-0.395932	-136.525	CG	102169005	exon	SH3RF1	SH3 domain containing ring finger 1
NC_030815.1	1513072	1513288	217	23	0.519612	0.752577	-0.232965	-113.099	CG	102189584	exon	CLCN3	chloride voltage-gated channel 3
NC_030815.1	8381628	8382269	642	32	0.563737	0.91005	-0.346313	-249.682	CG	102175681	exon	PINX1	PIN2/TERF1 interacting%2C telomerase inhibitor 1
NC_030815.1	8616430	8616645	216	19	0.406599	0.717077	-0.310478	-124.476	CG	102176235	exon	MSRA	methionine sulfoxide reductase A
NC_030815.1	10280684	10281098	415	66	0.283125	0.0301608	0.252964	670.679	CHH	102179851	exon	LOC102179851	--
NC_030815.1	10280761	10281051	291	20	0.327672	0.050197	0.277475	142.173	CHG	102179851	exon	LOC102179851	--
NC_030815.1	10385903	10386068	166	55	0.0512043	0.0142992	0.0369051	270.248	CHH	102189034	exon	LOC102189034	heterogeneous nuclear ribonucleoprotein A1-like
NC_030815.1	10385945	10386055	111	21	0.0793996	0.0186222	0.0607774	104.554	CHG	102189034	exon	LOC102189034	heterogeneous nuclear ribonucleoprotein A1-like
NC_030815.1	10386133	10386226	94	18	0.0751179	0.0191418	0.0559761	81.4066	CHH	102189034	exon	LOC102189034	heterogeneous nuclear ribonucleoprotein A1-like
NC_030815.1	10835253	10835708	456	102	0.0646931	0.0034328	0.0612603	551.259	CHH	108636537	exon	LOC108636537	elongation factor 1-alpha 1 pseudogene
NC_030815.1	10835281	10835397	117	13	0.138653	0.00453888	0.134114	64.58	CHG	108636537	exon	LOC108636537	elongation factor 1-alpha 1 pseudogene
NC_030815.1	20500975	20501103	129	42	0.0248172	0.0025007	0.0223165	193.492	CHH	102172063	exon	ELAVL2	ELAV like RNA binding protein 2
NC_030815.1	22899934	22900124	191	55	0.041794	0.00316656	0.0386274	298.434	CHH	102179100	exon	KLHL9	kelch like family member 9
NC_030815.1	27689620	27690196	577	15	0.569726	0.882871	-0.313145	-84.0153	CG	102186591	exon	BNC2	basonuclin 2
NC_030815.1	29381627	29382284	658	23	0.614049	0.880304	-0.266255	-142.604	CG	102189949	exon	ZDHHC21	zinc finger DHHC-type containing 21
NC_030815.1	29743032	29743402	371	30	0.548315	0.816792	-0.268478	-194.982	CG	102190412	exon	NFIB	nuclear factor I B
NC_030815.1	36432815	36433111	297	16	0.554133	0.916623	-0.36249	-158.638	CG	102174567	exon	PTPRD	protein tyrosine phosphatase%2C receptor type D
NC_030815.1	38102788	38103274	487	15	0.308903	0.730376	-0.421474	-153.695	CG	102174205	exon	GLDC	glycine decarboxylase
NC_030815.1	38508982	38509175	194	53	0.0283077	0.00266545	0.0256423	237.686	CHH	102175018	exon	RANBP6	RAN binding protein 6
NC_030815.1	39783141	39783334	194	12	0.393104	0.813967	-0.420863	-80.3533	CG	102176416	exon	SLC1A1	solute carrier family 1 member 1
NC_030815.1	41101295	41101783	489	16	0.524765	0.795979	-0.271214	-97.6225	CG	102182306	exon	RFX3	regulatory factor X3
NC_030815.1	43854324	43854540	217	15	0.479919	0.811207	-0.331288	-102.996	CG	102184524	exon	DOCK8	dedicator of cytokinesis 8
NC_030815.1	44011944	44012057	114	14	0.46298	0.820695	-0.357715	-105.953	CG	102184524	exon	DOCK8	dedicator of cytokinesis 8
NC_030815.1	48393640	48393852	213	66	0.0241808	8.06548e-05	0.0241002	344.956	CHH	102171334	exon	ZFAND5	zinc finger AN1-type containing 5
NC_030815.1	59791312	59791805	494	28	0.659067	0.356903	0.302165	158.872	CG	102181596	exon	SPAG8	sperm associated antigen 8
NC_030815.1	60109109	60109239	131	34	0.0610046	0.00203702	0.0589676	211.436	CHH	102184526	exon	LOC102184526	--
NC_030815.1	60176791	60177039	249	71	0.0668695	0.00396086	0.0629086	437.395	CHH	102182223	exon	CLTA	clathrin light chain A
NC_030815.1	60479953	60480171	219	14	0.578462	0.900984	-0.322523	-95.4303	CG	102186868	exon	MELK	maternal embryonic leucine zipper kinase
NC_030815.1	62916779	62917026	248	32	0.776353	0.536694	0.239659	180.381	CG	108633232	exon	LOC108633232	histone-lysine N-methyltransferase setd3-like
NC_030815.1	69085945	69086213	269	15	0.451337	0.766464	-0.315127	-79.3038	CG	102170319	exon	FAM160B2	family with sequence similarity 160 member B2
NC_030815.1	69643273	69643425	153	14	0.386992	0.144438	0.242554	78.7841	CG	106501825	exon	EGR3	early growth response 3
NC_030815.1	70555467	70555818	352	91	0.0621822	0.0036305	0.0585517	562.787	CHH	108636643	exon	LOC108636643	--
NC_030815.1	70555494	70555558	65	7	0.06191	0.00206692	0.0598431	34.0482	CHG	108636643	exon	LOC108636643	--
NC_030815.1	71396623	71396698	76	12	0.298293	0.6785	-0.380208	-88.9518	CG	102179670	exon	ADAMDEC1	ADAM like decysin 1
NC_030815.1	72356076	72356287	212	21	0.739199	0.355083	0.384116	168.306	CG	102180222	exon	DOCK5	dedicator of cytokinesis 5
NC_030815.1	76618593	76618836	244	14	0.294441	0.68975	-0.395309	-90.3969	CG	102176533	exon	IDNK	IDNK%2C gluconokinase
NC_030815.1	81862465	81862683	219	11	0.54559	0.883407	-0.337818	-81.5673	CG	102187048	exon	PTCH1	patched 1
NC_030815.1	81900429	81900717	289	22	0.614998	0.840418	-0.225419	-109.761	CG	102187048	exon	PTCH1	patched 1
NC_030815.1	82827516	82828209	694	17	0.473163	0.757435	-0.284272	-86.9491	CG	102188856	exon	SLC35D2	solute carrier family 35 member D2
NC_030815.1	84557763	84557876	114	42	0.0315461	0.00153769	0.0300084	217.861	CHH	102171874	exon	LOC102171874	constitutive coactivator of PPAR-gamma-like protein 1
NC_030815.1	94638960	94639158	199	58	0.266642	0.156079	0.110563	291.858	CHH	102180042	exon	LOC102180042	small EDRK-rich factor 2 pseudogene
NC_030815.1	94638983	94639037	55	9	0.299528	0.165754	0.133774	41.6074	CHG	102180042	exon	LOC102180042	small EDRK-rich factor 2 pseudogene
NC_030815.1	99688374	99688654	281	16	0.504189	0.812153	-0.307964	-90.9141	CG	106502440	exon	SVEP1	sushi%2C von Willebrand factor type A%2C EGF and pentraxin domain containing 1
NC_030815.1	102279603	102279821	219	21	0.605287	0.859578	-0.254291	-119.827	CG	102171978	exon	WDR31	WD repeat domain 31
NC_030815.1	102511632	102512148	517	24	0.310478	0.684831	-0.374353	-139.368	CG	102173388	exon	RGS3	regulator of G-protein signaling 3
NC_030815.1	106021333	106021556	224	20	0.811554	0.476924	0.33463	121.462	CG	102180224	exon	ASTN2	astrotactin 2
NC_030815.1	108328255	108328610	356	20	0.539519	0.827957	-0.288438	-107.924	CG	102181036	exon	BRINP1	BMP/retinoic acid inducible neural specific 1
NC_030815.1	109618419	109618584	166	22	0.626882	0.874501	-0.247619	-143.576	CG	102178828	exon	CDK5RAP2	CDK5 regulatory subunit associated protein 2
NC_030815.1	110069295	110069482	188	11	0.547017	0.846956	-0.299939	-79.709	CG	102183419	exon	C5	complement C5
NC_030815.1	110256678	110257059	382	18	0.408866	0.82916	-0.420294	-137.239	CG	102184149	exon	CNTRL	centriolin
NC_030815.1	110287877	110288074	198	20	0.387874	0.728436	-0.340562	-120.439	CG	102184149	exon	CNTRL	centriolin
NC_030816.1	508321	508518	198	46	0.560257	0.299825	0.260432	331.436	CG	102186766	exon	CD109	CD109 molecule
NC_030816.1	1859661	1860222	562	29	0.630516	0.914323	-0.283807	-227.175	CG	102188405	exon	COL12A1	collagen type XII alpha 1 chain
NC_030816.1	1915356	1915546	191	12	0.774073	0.46723	0.306843	80.9752	CG	102188405	exon	COL12A1	collagen type XII alpha 1 chain
NC_030816.1	2796969	2797163	195	15	0.420562	0.696756	-0.276194	-87.6506	CG	102189587	exon	IMPG1	interphotoreceptor matrix proteoglycan 1
NC_030816.1	8822491	8822679	189	14	0.348763	0.660712	-0.31195	-87.9319	CG	102174393	exon	FAM46A	family with sequence similarity 46 member A
NC_030816.1	9502638	9502872	235	17	0.546161	0.874782	-0.328621	-113.754	CG	102173936	exon	TPBG	trophoblast glycoprotein
NC_030816.1	10737325	10737472	148	17	0.576032	0.803819	-0.227786	-94.0364	CG	102177164	exon	PRSS35	protease%2C serine 35
NC_030816.1	11120251	11120478	228	10	0.365259	0.783133	-0.417874	-88.1272	CG	102178276	exon	KIAA0408	KIAA0408 ortholog
NC_030816.1	13242922	13243035	114	12	0.522624	0.848262	-0.325638	-78.9712	CG	102181955	exon	TPD52L1	tumor protein D52-like 1
NC_030816.1	15691421	15691726	306	13	0.45772	0.806404	-0.348684	-94.2358	CG	102187769	exon	FABP7	fatty acid binding protein 7
NC_030816.1	16983564	16984617	1054	26	0.322435	0.719232	-0.396797	-187.038	CG	102191242	exon	GJA1	gap junction protein alpha 1
NC_030816.1	23871242	23871499	258	68	0.0256395	0.00124231	0.0243972	344.39	CHH	108636721	exon	MARCKS	myristoylated alanine rich protein kinase C substrate
NC_030816.1	26110551	26110663	113	31	0.0312302	0.00191652	0.0293136	157.185	CHH	102179673	exon	FYN	FYN proto-oncogene%2C Src family tyrosine kinase
NC_030816.1	27104651	27105192	542	15	0.208749	0.688594	-0.479845	-111.116	CG	102182791	exon	DDO	D-aspartate oxidase
NC_030816.1	29254245	29254384	140	23	0.528592	0.346891	0.181701	117.509	CG	102179852	exon	NR2E1	nuclear receptor subfamily 2 group E member 1
NC_030816.1	29635010	29635143	134	16	0.202813	0.519933	-0.31712	-87.786	CG	102190321	exon	SCML4	sex comb on midleg-like 4 (Drosophila)
NC_030816.1	31120036	31120278	243	15	0.420046	0.784225	-0.364179	-110.796	CG	102181213	exon	PRDM1	PR/SET domain 1
NC_030816.1	31120368	31120700	333	15	0.474012	0.810727	-0.336714	-96.72	CG	102181213	exon	PRDM1	PR/SET domain 1
NC_030816.1	31300039	31300382	344	15	0.432555	0.758494	-0.325939	-92.1185	CG	102181500	exon	LOC102181500	--
NC_030816.1	36817867	36818306	440	14	0.422959	0.745867	-0.322909	-92.8556	CG	102185362	exon	SIM1	single-minded family bHLH transcription factor 1
NC_030816.1	39855823	39856483	661	20	0.472772	0.869457	-0.396685	-171.949	CG	102188946	exon	MMS22L	MMS22 like%2C DNA repair protein
NC_030816.1	39865833	39866705	873	13	0.415811	0.82447	-0.408658	-104.899	CG	102189211	exon	KLHL32	kelch like family member 32
NC_030816.1	39878536	39879432	897	20	0.566652	0.901139	-0.334487	-137.322	CG	102189211	exon	KLHL32	kelch like family member 32
NC_030816.1	44053617	44054042	426	13	0.423547	0.788883	-0.365337	-84.6422	CG	102168261	exon	EPHA7	EPH receptor A7
NC_030816.1	44158920	44159544	625	24	0.575699	0.876244	-0.300545	-169.482	CG	102168261	exon	EPHA7	EPH receptor A7
NC_030816.1	47622374	47622446	73	20	0.79489	0.626032	0.168858	93.4632	CG	102173190	exon	BACH2	BTB domain and CNC homolog 2
NC_030816.1	47770265	47770427	163	12	0.718662	0.394231	0.324431	78.7381	CG	102174122	exon	MDN1	midasin AAA ATPase 1
NC_030816.1	54563660	54563873	214	14	0.359303	0.781648	-0.422345	-94.446	CG	102187050	exon	LAMA2	laminin subunit alpha 2
NC_030816.1	61270852	61271311	460	23	0.464635	0.838279	-0.373644	-152.97	CG	102179199	exon	PDE7B	phosphodiesterase 7B
NC_030816.1	61393267	61393424	158	58	0.0280853	0.00119591	0.0268894	307.06	CHH	102180497	exon	BCLAF1	BCL2 associated transcription factor 1
NC_030816.1	63663437	63663712	276	18	0.319266	0.663811	-0.344545	-161.65	CG	102174938	exon	CCDC28A	coiled-coil domain containing 28A
NC_030816.1	63693346	63693742	397	14	0.390379	0.749813	-0.359434	-86.6904	CG	102183693	exon	ECT2L	epithelial cell transforming 2 like
NC_030816.1	68764483	68764825	343	26	0.52703	0.853341	-0.326311	-209.572	CG	102183243	exon	UTRN	utrophin
NC_030816.1	74371583	74371744	162	15	0.646662	0.859316	-0.212654	-79.7989	CG	108636743	exon	RAET1E	retinoic acid early transcript 1E
NC_030816.1	75114344	75115273	930	35	0.448602	0.743162	-0.29456	-216.715	CG	102188678	exon	PLEKHG1	pleckstrin homology and RhoGEF domain containing G1
NC_030816.1	75388243	75388344	102	16	0.791401	0.596515	0.194887	92.6979	CG	102188948	exon	MTHFD1L	methylenetetrahydrofolate dehydrogenase (NADP+ dependent) 1-like
NC_030816.1	75895877	75896091	215	17	0.508174	0.272008	0.236165	100.936	CG	102189212	exon	CCDC170	coiled-coil domain containing 170
NC_030816.1	76418776	76418899	124	14	0.411191	0.724951	-0.31376	-79.7387	CG	102189759	exon	SYNE1	spectrin repeat containing nuclear envelope protein 1
NC_030816.1	76604099	76604318	220	19	0.52139	0.840089	-0.318699	-122.549	CG	102189759	exon	SYNE1	spectrin repeat containing nuclear envelope protein 1
NC_030816.1	79047777	79048304	528	20	0.551636	0.844098	-0.292461	-118.182	CG	102168351	exon	TIAM2	T-cell lymphoma invasion and metastasis 2
NC_030816.1	81144463	81144740	278	17	0.431958	0.826652	-0.394695	-129.052	CG	102178076	exon	ARID1B	AT-rich interaction domain 1B
NC_030816.1	82345479	82345547	69	19	0.816226	0.929873	-0.113647	-85.9141	CG	102170050	exon	TMEM181	transmembrane protein 181
NC_030816.1	82375380	82376051	672	39	0.401554	0.796852	-0.395298	-374.95	CG	102181501	exon	SYTL3	synaptotagmin like 3
NC_030816.1	82377269	82377816	548	29	0.53068	0.855261	-0.324581	-170.671	CG	102181501	exon	SYTL3	synaptotagmin like 3
NC_030816.1	82670232	82670566	335	26	0.697616	0.350798	0.346818	181.72	CG	102170605	exon	TAGAP	T-cell activation RhoGTPase activating protein
NC_030816.1	82840290	82840460	171	23	0.751039	0.532564	0.218475	114.455	CG	102170875	exon	FNDC1	fibronectin type III domain containing 1
NC_030816.1	89214590	89214866	277	26	0.531101	0.838283	-0.307182	-163.364	CG	102174742	exon	RNASET2	ribonuclease T2
NC_030816.1	89828299	89828509	211	27	0.564278	0.887044	-0.322766	-216.088	CG	106502495	exon	AFDN	afadin%2C adherens junction formation factor
NC_030816.1	90879047	90879348	302	42	0.309202	0.579017	-0.269815	-267.404	CG	102177633	exon	WDR27	WD repeat domain 27
NC_030817.1	83933	84378	446	24	0.429596	0.810507	-0.380911	-192.91	CG	102168835	exon	TERB2	telomere repeat binding bouquet formation protein 2
NC_030817.1	768759	769498	740	40	0.549763	0.194929	0.354835	335.389	CG	102191054	exon	RPS6KA5	ribosomal protein S6 kinase A5
NC_030817.1	778047	778208	162	20	0.7446	0.905523	-0.160923	-108.573	CG	102191054	exon	RPS6KA5	ribosomal protein S6 kinase A5
NC_030817.1	918559	919148	590	39	0.875919	0.595378	0.280542	231.475	CG	102190793	exon	TTC7B	tetratricopeptide repeat domain 7B
NC_030817.1	1213148	1213416	269	15	0.525948	0.884526	-0.358578	-96.7985	CG	102185007	exon	CALM1	calmodulin 1
NC_030817.1	1343524	1343705	182	20	0.649688	0.88735	-0.237662	-108.474	CG	102190237	exon	PSMC1	proteasome 26S subunit%2C ATPase 1
NC_030817.1	1344186	1344373	188	21	0.633342	0.831497	-0.198156	-107.727	CG	102190237	exon	PSMC1	proteasome 26S subunit%2C ATPase 1
NC_030817.1	2203564	2204077	514	35	0.376068	0.772261	-0.396192	-311.034	CG	102189963	exon	FOXN3	forkhead box N3
NC_030817.1	3043416	3043592	177	18	0.688526	0.887134	-0.198609	-114.592	CG	102188599	exon	SPATA7	spermatogenesis associated 7
NC_030817.1	3518624	3519044	421	14	0.434286	0.832083	-0.397796	-124.442	CG	102188052	exon	GALC	galactosylceramidase
NC_030817.1	12936323	12936444	122	45	0.0282537	0.0011192	0.0271345	217.679	CHH	102174308	exon	NRXN3	neurexin 3
NC_030817.1	14228224	14228366	143	51	0.0255966	0.00121632	0.0243802	276.663	CHH	102172728	exon	SNW1	SNW domain containing 1
NC_030817.1	16632299	16632537	239	65	0.0322452	0.000140964	0.0321042	356.161	CHH	102171520	exon	FOS	Fos proto-oncogene%2C AP-1 transcription factor subunit
NC_030817.1	16632915	16633015	101	12	0.164989	0.000200355	0.164788	55.1458	CHG	102171520	exon	FOS	Fos proto-oncogene%2C AP-1 transcription factor subunit
NC_030817.1	16632934	16633049	116	27	0.171266	0.000201526	0.171065	157.59	CHH	102171520	exon	FOS	Fos proto-oncogene%2C AP-1 transcription factor subunit
NC_030817.1	16759941	16760066	126	14	0.230066	0.61295	-0.382883	-120.826	CG	102184730	exon	NEK9	NIMA related kinase 9
NC_030817.1	20942183	20942365	183	15	0.632628	0.891996	-0.259368	-78.3851	CG	102179774	exon	LOC102179774	--
NC_030817.1	21218186	21218473	288	91	0.0322281	0.000167953	0.0320601	461.769	CHH	102177443	exon	SLC8A3	solute carrier family 8 member A3
NC_030817.1	22528305	22528484	180	49	0.0361354	0.0054187	0.0307167	246.781	CHH	102176694	exon	ZFP36L1	ZFP36 ring finger protein like 1
NC_030817.1	23597661	23597727	67	27	0.0234857	0.000631982	0.0228537	115.593	CHH	102171883	exon	RDH11	retinol dehydrogenase 11 (all-trans/9-cis/11-cis)
NC_030817.1	23913161	23913537	377	20	0.493794	0.841133	-0.347339	-133.399	CG	102169296	exon	ATP6V1D	ATPase H+ transporting V1 subunit D
NC_030817.1	25965387	25965785	399	20	0.46484	0.887849	-0.423009	-128.552	CG	102189488	exon	LOC102189488	protein farnesyltransferase subunit beta
NC_030817.1	26451936	26452113	178	50	0.0227444	8.63681e-05	0.022658	245.963	CHH	102186967	exon	ZBTB1	zinc finger and BTB domain containing 1
NC_030817.1	26814588	26814896	309	14	0.692692	0.952015	-0.259323	-79.2458	CG	102184156	exon	SYNE2	spectrin repeat containing nuclear envelope protein 2
NC_030817.1	26835063	26835146	84	12	0.677646	0.904358	-0.226712	-93.183	CG	102184156	exon	SYNE2	spectrin repeat containing nuclear envelope protein 2
NC_030817.1	27555305	27555706	402	22	0.742834	0.390909	0.351925	162.294	CG	102182314	exon	RHOJ	ras homolog family member J
NC_030817.1	29379897	29380207	311	67	0.0781621	0.00163497	0.0765271	417.824	CHH	102180398	exon	LOC102180398	elongation factor 1-gamma pseudogene
NC_030817.1	29379936	29380119	184	17	0.109985	0.00307285	0.106912	83.7296	CHG	102180398	exon	LOC102180398	elongation factor 1-gamma pseudogene
NC_030817.1	35368948	35369712	765	41	0.559584	0.879572	-0.319989	-303.121	CG	102173093	exon	ATG14	autophagy related 14
NC_030817.1	35860409	35860588	180	14	0.764499	0.455582	0.308918	84.8518	CG	102184729	exon	GCH1	GTP cyclohydrolase 1
NC_030817.1	37854627	37854800	174	37	0.00168548	0.0461107	-0.0444252	-164.227	CHH	106502554	exon	DUOX2	dual oxidase 2
NC_030817.1	41377194	41377897	704	13	0.580351	0.867173	-0.286821	-78.7293	CG	102180397	exon	FBN1	fibrillin 1
NC_030817.1	41638444	41638561	118	36	0.0887379	0.000552546	0.0881854	245.747	CHH	102176799	exon	LOC102176799	glyceraldehyde-3-phosphate dehydrogenase pseudogene
NC_030817.1	41638465	41638549	85	13	0.147984	0.000225421	0.147758	67.2249	CHG	102176799	exon	LOC102176799	glyceraldehyde-3-phosphate dehydrogenase pseudogene
NC_030817.1	42049399	42049525	127	34	0.0312068	0.000281766	0.030925	179.113	CHH	102179009	exon	COPS2	COP9 signalosome subunit 2
NC_030817.1	43104672	43105566	895	13	0.350845	0.802845	-0.452	-95.7299	CG	102176613	exon	SLC27A2	solute carrier family 27 member 2
NC_030817.1	43133733	43134454	722	20	0.292784	0.737559	-0.444775	-143.483	CG	102176613	exon	SLC27A2	solute carrier family 27 member 2
NC_030817.1	44969597	44969650	54	14	0.523261	0.783972	-0.260711	-84.1956	CG	102175130	exon	LOC102175130	--
NC_030817.1	46879138	46879344	207	66	0.0587464	0.008665	0.0500814	383.736	CHH	102189961	exon	UNC13C	unc-13 homolog C
NC_030817.1	48464526	48464974	449	128	0.000766718	0.0245693	-0.0238026	-611.43	CHH	102186022	exon	PRTG	protogenin
NC_030817.1	56864051	56864224	174	54	0.0360443	0.00225811	0.0337862	281.37	CHH	102170429	exon	HERC1	HECT and RLD domain containing E3 ubiquitin protein ligase family member 1
NC_030817.1	57265933	57266119	187	20	0.537742	0.937402	-0.39966	-195.122	CG	102168732	exon	CSNK1G1	casein kinase 1 gamma 1
NC_030817.1	72557999	72558232	234	71	0.0322978	0.00171024	0.0305875	398.59	CHH	108636999	exon	LOC108636999	14-3-3 protein zeta pseudogene
NC_030817.1	72558048	72558131	84	13	0.0425632	0.000811912	0.0417513	54.4108	CHG	108636999	exon	LOC108636999	14-3-3 protein zeta pseudogene
NC_030817.1	74764209	74764364	156	13	0.578504	0.930241	-0.351738	-85.4454	CG	102190522	exon	LPCAT4	lysophosphatidylcholine acyltransferase 4
NC_030817.1	76430994	76431173	180	16	0.394421	0.684684	-0.290263	-106.372	CG	102176127	exon	LOC102176127	inactive ribonuclease-like protein 9
NC_030817.1	76993865	76994266	402	128	0.0896634	0.00131626	0.0883472	1284.91	CHH	100860966	exon	HNRNPC	heterogeneous nuclear ribonucleoprotein C (C1/C2)
NC_030817.1	76993994	76994078	85	7	0.10139	0.00547642	0.0959135	31.9643	CHG	100860966	exon	HNRNPC	heterogeneous nuclear ribonucleoprotein C (C1/C2)
NC_030817.1	79937498	79937694	197	12	0.48739	0.868492	-0.381102	-78.3329	CG	102181869	exon	LOC102181869	myosin-7
NC_030817.1	81862122	81862249	128	27	0.138363	0.000770992	0.137592	151.451	CHH	102181503	exon	ADPGK	ADP dependent glucokinase
NC_030817.1	84925270	84925346	77	12	0.414682	0.724299	-0.309616	-80.5614	CG	102174210	exon	KIF23	kinesin family member 23
NC_030817.1	86173282	86173558	277	86	0.0304369	0.00116931	0.0292676	405.73	CHH	102170790	exon	FEM1B	fem-1 homolog B
NC_030817.1	88202668	88202735	68	22	0.0339404	0.00296651	0.0309739	103.614	CHH	102188771	exon	LOC102188771	E3 ubiquitin-protein ligase RBX1
NC_030817.1	88507881	88508210	330	94	0.0248231	0.000267825	0.0245553	483.728	CHH	102188223	exon	RAB11A	RAB11A%2C member RAS oncogene family
NC_030817.1	90156045	90156327	283	16	0.468248	0.805148	-0.336899	-99.0885	CG	102190521	exon	SERINC5	serine incorporator 5
NC_030817.1	92993008	92993205	198	15	0.519279	0.769585	-0.250306	-81.0709	CG	102188320	exon	AGGF1	angiogenic factor with G-patch and FHA domains 1
NC_030817.1	93652650	93652784	135	16	0.375555	0.703115	-0.327559	-112.678	CG	102171155	exon	SV2C	synaptic vesicle glycoprotein 2C
NC_030817.1	95607822	95608074	253	25	0.853777	0.624222	0.229555	153.007	CG	102168542	exon	SFXN1	sideroflexin 1
NC_030817.1	96554653	96554834	182	18	0.865674	0.62037	0.245304	118.094	CG	102190230	exon	CDO1	cysteine dioxygenase type 1
NC_030817.1	97815190	97815488	299	83	0.0247368	0.000673584	0.0240632	377.783	CHH	102185838	exon	KCNN2	potassium calcium-activated channel subfamily N member 2
NC_030817.1	100294833	100295212	380	15	0.556701	0.887921	-0.33122	-88.1877	CG	102183148	exon	MCC	mutated in colorectal cancers
NC_030817.1	100295303	100296012	710	29	0.422922	0.881011	-0.458089	-302.978	CG	102183148	exon	MCC	mutated in colorectal cancers
NC_030818.1	398789	399383	595	16	0.498679	0.907326	-0.408647	-127.038	CG	102170324	exon	ANAPC1	anaphase promoting complex subunit 1
NC_030818.1	436289	436551	263	19	0.5206	0.923548	-0.402948	-155.81	CG	102170324	exon	ANAPC1	anaphase promoting complex subunit 1
NC_030818.1	3696470	3696933	464	37	0.38086	0.797533	-0.416673	-330.037	CG	102181043	exon	INPP4A	inositol polyphosphate-4-phosphatase type I A
NC_030818.1	3968157	3968445	289	15	0.474703	0.78481	-0.310108	-90.1967	CG	102177805	exon	KIAA1211L	KIAA1211 like
NC_030818.1	6531059	6531237	179	15	0.912902	0.657272	0.255631	80.2456	CG	102180321	exon	MAP4K4	mitogen-activated protein kinase kinase kinase kinase 4
NC_030818.1	6611525	6611758	234	18	0.508603	0.841974	-0.333371	-93.5946	CG	102186601	exon	IL1R2	interleukin 1 receptor type 2
NC_030818.1	9606586	9606734	149	16	0.456823	0.851676	-0.394853	-133.851	CG	102168356	exon	HK2	hexokinase 2
NC_030818.1	10425663	10425823	161	51	0.0381179	0.00130708	0.0368108	326.072	CHH	102184732	exon	TET3	tet methylcytosine dioxygenase 3
NC_030818.1	11359955	11360036	82	11	0.66876	0.181623	0.487137	91.9389	CG	102186969	exon	SFXN5	sideroflexin 5
NC_030818.1	13853383	13853850	468	106	0.0623453	0.000928865	0.0614165	774.41	CHH	102186488	exon	LOC102186488	transforming protein RhoA pseudogene
NC_030818.1	19079942	19080124	183	22	0.516142	0.830119	-0.313977	-195.665	CG	102169597	exon	VIT	vitrin
NC_030818.1	20524573	20524987	415	115	0.0460529	0.000594718	0.0454581	706.918	CHH	102175862	exon	ATL2	atlastin GTPase 2
NC_030818.1	21535401	21535922	522	18	0.566439	0.891488	-0.325048	-135.171	CG	102180678	exon	MAP4K3	mitogen-activated protein kinase kinase kinase kinase 3
NC_030818.1	24052646	24052730	85	28	0.0506787	0.0090627	0.041616	137.406	CHH	102177722	exon	LOC102177722	WD repeat-containing protein 61 pseudogene
NC_030818.1	24635985	24636198	214	20	0.675807	0.332713	0.343094	171.2	CG	102187496	exon	LOC102187496	cytochrome c oxidase subunit 7A-related protein%2C mitochondrial
NC_030818.1	25670120	25671180	1061	19	0.475641	0.728079	-0.252438	-107.153	CG	102188325	exon	THADA	THADA%2C armadillo repeat containing
NC_030818.1	25857392	25858383	992	17	0.523487	0.829849	-0.306362	-103.542	CG	102188601	exon	PLEKHH2	pleckstrin homology%2C MyTH4 and FERM domain containing H2
NC_030818.1	26280998	26281302	305	90	0.0470714	0.00134914	0.0457222	526.06	CHH	102189871	exon	PPM1B	protein phosphatase%2C Mg2+/Mn2+ dependent 1B
NC_030818.1	26281068	26281216	149	21	0.0609363	0.00270429	0.058232	94.3341	CHG	102189871	exon	PPM1B	protein phosphatase%2C Mg2+/Mn2+ dependent 1B
NC_030818.1	28800061	28800342	282	16	0.736855	0.510526	0.226329	80.4266	CG	102171162	exon	SOCS5	suppressor of cytokine signaling 5
NC_030818.1	29156277	29156664	388	110	0.0690038	0.00161899	0.0673848	914.05	CHH	102172164	exon	CALM2	calmodulin 2
NC_030818.1	29156344	29156484	141	12	0.0692437	0.00152156	0.0677222	55.9784	CHG	102172164	exon	CALM2	calmodulin 2
NC_030818.1	32599637	32599795	159	10	0.667745	0.932004	-0.264259	-84.7329	CG	102176614	exon	NRXN1	neurexin 1
NC_030818.1	37327472	37328548	1077	20	0.441438	0.87619	-0.434752	-152.352	CG	102186127	exon	EML6	echinoderm microtubule associated protein like 6
NC_030818.1	37668567	37668921	355	13	0.624226	0.869958	-0.245732	-83.9356	CG	102188227	exon	CCDC88A	coiled-coil domain containing 88A
NC_030818.1	37789917	37790336	420	102	0.16362	0.0569659	0.106654	608.012	CHH	108637143	exon	LOC108637143	elongation factor 1-alpha 1 pseudogene
NC_030818.1	37790063	37790263	201	30	0.289435	0.0989612	0.190474	197.834	CHG	108637143	exon	LOC108637143	elongation factor 1-alpha 1 pseudogene
NC_030818.1	37890508	37890714	207	61	0.0277059	0.00108521	0.0266207	316.906	CHH	102189490	exon	PPP4R3B	protein phosphatase 4 regulatory subunit 3B
NC_030818.1	38651788	38651888	101	12	0.433165	0.759121	-0.325956	-82.8414	CG	102176429	exon	CCDC85A	coiled-coil domain containing 85A
NC_030818.1	42812237	42812360	124	25	0.000206299	0.0623142	-0.0621079	-126.84	CHH	102177806	exon	BCL11A	B-cell CLL/lymphoma 11A
NC_030818.1	44264651	44264911	261	15	0.560078	0.847342	-0.287264	-92.9665	CG	102172632	exon	LOC102172632	E3 SUMO-protein ligase RanBP2
NC_030818.1	46956572	46956761	190	12	0.518099	0.838158	-0.320059	-88.2537	CG	102185282	exon	RPIA	ribose 5-phosphate isomerase A
NC_030818.1	47648273	47648528	256	81	0.0281294	0.00139449	0.0267349	424.185	CHH	102188142	exon	LOC102188142	protein mago nashi homolog pseudogene
NC_030818.1	48005491	48005606	116	10	0.414124	0.886505	-0.472382	-80.7586	CG	102185576	exon	KDM3A	lysine demethylase 3A
NC_030818.1	48263446	48264072	627	15	0.53969	0.79454	-0.25485	-103.156	CG	102186129	exon	MRPL35	mitochondrial ribosomal protein L35
NC_030818.1	48986251	48986725	475	131	0.045365	0.00243435	0.0429306	796.861	CHH	102170704	exon	MAT2A	methionine adenosyltransferase 2A
NC_030818.1	48986278	48986384	107	10	0.076059	0.00168943	0.0743695	52.6796	CHG	102170704	exon	MAT2A	methionine adenosyltransferase 2A
NC_030818.1	48989278	48989559	282	14	0.349217	0.792983	-0.443766	-112.788	CG	102170704	exon	MAT2A	methionine adenosyltransferase 2A
NC_030818.1	62243351	62243470	120	41	0.0264036	0.000760058	0.0256436	202.819	CHH	102177900	exon	PELI1	pellino E3 ubiquitin protein ligase 1
NC_030818.1	62765288	62765407	120	17	0.716234	0.523863	0.192371	82.4965	CG	108637149	exon	SERTAD2	SERTA domain containing 2
NC_030818.1	63193382	63193716	335	16	0.297838	0.789748	-0.49191	-142.21	CG	102179777	exon	CEP68	centrosomal protein 68
NC_030818.1	64669664	64669764	101	10	0.495222	0.838687	-0.343466	-86.3273	CG	102181046	exon	MEIS1	Meis homeobox 1
NC_030818.1	68141941	68142250	310	35	0.109724	0.00324959	0.106474	233.86	CHG	102188775	exon	PCBP1	poly(rC) binding protein 1
NC_030818.1	68141942	68142253	312	67	0.123045	0.0042917	0.118753	613.394	CHH	102188775	exon	PCBP1	poly(rC) binding protein 1
NC_030818.1	70431464	70431630	167	16	0.721711	0.418544	0.303167	113.899	CG	102169018	exon	CLIP4	CAP-Gly domain containing linker protein family member 4
NC_030818.1	70893522	70893685	164	14	0.356383	0.705969	-0.349586	-98.6737	CG	102171250	exon	PLB1	phospholipase B1
NC_030818.1	72847376	72847592	217	12	0.270956	0.865615	-0.594658	-167.972	CG	102187600	exon	DRC1	dynein regulatory complex subunit 1
NC_030818.1	73600952	73601200	249	23	0.624848	0.88948	-0.264632	-155.892	CG	102190610	exon	DTNB	dystrobrevin beta
NC_030818.1	86812524	86812715	192	17	0.176079	0.000243456	0.175836	94.2308	CHH	102185093	exon	HPCAL1	hippocalcin like 1
NC_030818.1	89686145	89686284	140	16	0.656074	0.897251	-0.241177	-94.7098	CG	102189688	exon	CMPK2	cytidine/uridine monophosphate kinase 2
NC_030818.1	91925797	91926172	376	13	0.690191	0.25285	0.43734	102.172	CG	102168270	exon	LOC102168270	N-acetyllactosaminide alpha-1%2C3-galactosyltransferase
NC_030818.1	92355660	92355830	171	21	0.562338	0.925772	-0.363434	-180.126	CG	102191059	exon	TTLL11	tubulin tyrosine ligase like 11
NC_030818.1	93525749	93525990	242	79	0.0266547	0.000557274	0.0260975	434.232	CHH	102179489	exon	RC3H2	ring finger and CCCH-type domains 2
NC_030818.1	93536747	93536844	98	30	0.0234395	0.00121207	0.0222274	127.124	CHH	102179489	exon	RC3H2	ring finger and CCCH-type domains 2
NC_030818.1	95557161	95557231	71	14	0.783043	0.501262	0.281782	104.901	CG	102184162	exon	PPP6C	protein phosphatase 6 catalytic subunit
NC_030818.1	95627286	95627357	72	33	0.0278599	0.00176782	0.0260921	191.3	CHH	102185663	exon	HSPA5	heat shock protein family A (Hsp70) member 5
NC_030818.1	96305728	96306222	495	23	0.532281	0.863857	-0.331576	-166.177	CG	102187055	exon	PBX3	PBX homeobox 3
NC_030818.1	97151049	97151165	117	35	0.0350601	0.00106217	0.0339979	163.817	CHH	102187778	exon	ZBTB43	zinc finger and BTB domain containing 43
NC_030818.1	98887178	98887335	158	36	0.0833418	0.00312833	0.0802134	181.12	CHH	102179957	exon	LRRC8A	leucine rich repeat containing 8 family member A
NC_030818.1	101032492	101032617	126	16	0.565774	0.839252	-0.273477	-96.0845	CG	102185751	exon	PRRC2B	proline rich coiled-coil 2B
NC_030818.1	103179449	103179605	157	15	0.805879	0.510101	0.295779	88.6754	CG	102189874	exon	CCDC187	coiled-coil domain containing 187
NC_030818.1	103289634	103289773	140	14	0.577658	0.844684	-0.267026	-79.9784	CG	102171796	exon	PMPCA	peptidase%2C mitochondrial processing alpha subunit
NC_030818.1	103351558	103351699	142	27	0.707267	0.855024	-0.147756	-126.073	CG	102172636	exon	NOTCH1	notch 1
NC_030818.1	105353945	105354201	257	22	0.52164	0.766063	-0.244423	-104.629	CG	106502091	exon	RXRA	retinoid X receptor alpha
NC_030818.1	105450502	105450618	117	18	0.571712	0.955003	-0.383291	-143.76	CG	102189138	exon	CACNA1B	calcium voltage-gated channel subunit alpha1 B
NC_030819.1	1379525	1379920	396	23	0.472955	0.825228	-0.352273	-169.22	CG	102171079	exon	COL4A1	collagen type IV alpha 1 chain
NC_030819.1	1430464	1430651	188	23	0.675833	0.934139	-0.258306	-132.806	CG	102171079	exon	COL4A1	collagen type IV alpha 1 chain
NC_030819.1	2243494	2243930	437	22	0.500241	0.834358	-0.334117	-159.305	CG	102170796	exon	MYO16	myosin XVI
NC_030819.1	2258374	2258815	442	26	0.428496	0.749887	-0.321391	-178.752	CG	102170796	exon	MYO16	myosin XVI
NC_030819.1	3486160	3487049	890	39	0.359796	0.7426	-0.382804	-321.048	CG	102170529	exon	FAM155A	family with sequence similarity 155 member A
NC_030819.1	3965964	3966226	263	84	0.0385483	0.00196462	0.0365837	511.345	CHH	102170245	exon	ARGLU1	arginine and glutamate rich 1
NC_030819.1	8398947	8399059	113	12	0.613818	0.241573	0.372245	92.3363	CG	102179491	exon	ITGBL1	integrin subunit beta like 1
NC_030819.1	8456648	8456963	316	28	0.515055	0.780427	-0.265372	-165.23	CG	102168838	exon	NALCN	sodium leak channel%2C non-selective
NC_030819.1	10186332	10186966	635	48	0.553063	0.842945	-0.289882	-377.667	CG	102178182	exon	GPR18	G protein-coupled receptor 18
NC_030819.1	10534685	10535106	422	23	0.37956	0.769414	-0.389855	-167.832	CG	102176138	exon	DOCK9	dedicator of cytokinesis 9
NC_030819.1	10674616	10674752	137	13	0.369779	0.652037	-0.282258	-85.2798	CG	102175866	exon	SLC15A1	solute carrier family 15 member 1
NC_030819.1	12248437	12248559	123	18	0.457478	0.731262	-0.273784	-96.1984	CG	102188872	exon	HS6ST3	heparan sulfate 6-O-sulfotransferase 3
NC_030819.1	17064386	17065118	733	28	0.449847	0.859597	-0.40975	-234.009	CG	102169882	exon	DCT	dopachrome tautomerase
NC_030819.1	17077176	17077298	123	16	0.419539	0.663796	-0.244257	-86.9592	CG	102169882	exon	DCT	dopachrome tautomerase
NC_030819.1	23769012	23769139	128	33	0.0505771	0.000194903	0.0503822	147.877	CHH	102171990	exon	SLITRK5	SLIT and NTRK like family member 5
NC_030819.1	32285353	32285896	544	20	0.705484	0.315573	0.389912	173.555	CG	102186974	exon	RNF219	ring finger protein 219
NC_030819.1	33026845	33027128	284	14	0.17343	0.582482	-0.409052	-120.951	CG	102186699	exon	EDNRB	endothelin receptor type B
NC_030819.1	33348750	33349014	265	14	0.33676	0.708038	-0.371278	-98.3698	CG	102184635	exon	SCEL	sciellin
NC_030819.1	33875680	33875857	178	20	0.443956	0.830408	-0.386452	-199.563	CG	102190428	exon	MYCBP2	MYC binding protein 2%2C E3 ubiquitin protein ligase
NC_030819.1	50694614	50694742	129	13	0.536792	0.819293	-0.282501	-79.0779	CG	102171255	exon	GJB6	gap junction protein beta 6
NC_030819.1	53205927	53206251	325	19	0.561968	0.264417	0.297551	116.69	CG	102191532	exon	ATP8A2	ATPase phospholipid transporting 8A2
NC_030819.1	53513407	53513621	215	11	0.399974	0.715592	-0.315618	-83.5213	CG	102190971	exon	LOC102190971	phospholipid-transporting ATPase IB-like
NC_030819.1	55031385	55031553	169	18	0.385072	0.750828	-0.365756	-143.069	CG	100860837	exon	FLT1	fms related tyrosine kinase 1
NC_030819.1	55037032	55037238	207	18	0.462042	0.817555	-0.355513	-169.772	CG	100860837	exon	FLT1	fms related tyrosine kinase 1
NC_030819.1	55725397	55725584	188	12	0.321792	0.897848	-0.576055	-102.489	CG	102187237	exon	SLC7A1	solute carrier family 7 member 1
NC_030819.1	56377623	56378006	384	111	0.0563422	0.00773716	0.048605	683.237	CHH	102185752	exon	HMGB1	high mobility group box 1
NC_030819.1	57938390	57939240	851	44	0.390082	0.756063	-0.365981	-312.034	CG	106502698	exon	FRY	FRY microtubule binding protein
NC_030819.1	58686653	58687313	661	26	0.419481	0.740485	-0.321004	-167.985	CG	102180134	exon	STARD13	StAR related lipid transfer domain containing 13
NC_030819.1	65776944	65777472	529	15	0.504022	0.845811	-0.341789	-99.0387	CG	102182983	exon	INTS6	integrator complex subunit 6
NC_030819.1	67042361	67042558	198	14	0.202866	0.618041	-0.415175	-126.156	CG	108637304	exon	LOC108637304	gametogenetin-like
NC_030819.1	74607941	74608148	208	18	0.440939	0.834852	-0.393913	-154.82	CG	102176618	exon	VWA8	von Willebrand factor A domain containing 8
NC_030819.1	75024577	75024831	255	18	0.495745	0.810293	-0.314548	-115.894	CG	102176337	exon	NAA16	N(alpha)-acetyltransferase 16%2C NatA auxiliary subunit
NC_030819.1	81306871	81307044	174	11	0.455387	0.791231	-0.335845	-80.948	CG	102179930	exon	PCDH17	protocadherin 17
NC_030820.1	5211739	5212201	463	19	0.352421	0.690184	-0.337764	-106.415	CG	102183340	exon	BTBD3	BTB domain containing 3
NC_030820.1	6799609	6800077	469	14	0.439345	0.85631	-0.416965	-101.369	CG	102184819	exon	TASP1	taspase 1
NC_030820.1	11771237	11771454	218	16	0.4617	0.786101	-0.3244	-103.797	CG	102171991	exon	SFMBT2	Scm-like with four mbt domains 2
NC_030820.1	12388542	12388674	133	19	0.585569	0.831891	-0.246322	-117.803	CG	102172821	exon	GATA3	GATA binding protein 3
NC_030820.1	16144568	16144770	203	20	0.655112	0.932121	-0.27701	-152.244	CG	102174220	exon	NUDT5	nudix hydrolase 5
NC_030820.1	22903059	22903229	171	13	0.528463	0.81406	-0.285597	-88.2615	CG	102168644	exon	SPAG6	sperm associated antigen 6
NC_030820.1	24695259	24696502	1244	54	0.412173	0.834439	-0.422266	-503.412	CG	102170438	exon	KIAA1217	KIAA1217 ortholog
NC_030820.1	24850194	24850454	261	26	0.801754	0.59097	0.210785	139.095	CG	102170885	exon	ARHGAP21	Rho GTPase activating protein 21
NC_030820.1	25042715	25043391	677	18	0.583872	0.876424	-0.292552	-100.529	CG	102171349	exon	PRTFDC1	phosphoribosyl transferase domain containing 1
NC_030820.1	27737552	27737855	304	17	0.191289	0.547659	-0.356369	-122.448	CG	102179783	exon	FRMD4A	FERM domain containing 4A
NC_030820.1	32057935	32058276	342	22	0.670884	0.297441	0.373443	171.303	CG	102182803	exon	CACNB2	calcium voltage-gated channel auxiliary subunit beta 2
NC_030820.1	33126309	33126460	152	14	0.603741	0.852806	-0.249064	-80.3026	CG	106502734	exon	ZEB1	zinc finger E-box binding homeobox 1
NC_030820.1	33941486	33941891	406	22	0.449492	0.817187	-0.367695	-140.716	CG	102187412	exon	SVIL	supervillin
NC_030820.1	35854768	35855000	233	10	0.504331	0.905654	-0.401323	-79.2254	CG	102168645	exon	MPP7	membrane palmitoylated protein 7
NC_030820.1	38836028	38836459	432	23	0.203959	0.533421	-0.329461	-141.463	CG	102181219	exon	RIN2	Ras and Rab interactor 2
NC_030820.1	38875188	38875372	185	19	0.5872	0.819894	-0.232694	-94.3104	CG	102181219	exon	RIN2	Ras and Rab interactor 2
NC_030820.1	38973551	38973787	237	19	0.541618	0.845181	-0.303563	-127.511	CG	102170158	exon	CRNKL1	crooked neck pre-mRNA splicing factor 1
NC_030820.1	39159697	39160457	761	45	0.514855	0.824053	-0.309198	-341.722	CG	102181512	exon	CFAP61	cilia and flagella associated protein 61
NC_030820.1	40263112	40263244	133	15	0.616164	0.296783	0.319381	88.7707	CG	102182322	exon	PAX1	paired box 1
NC_030820.1	41396235	41396697	463	29	0.292926	0.590283	-0.297357	-187.063	CG	102183155	exon	NAPB	NSF attachment protein beta
NC_030820.1	41405993	41406447	455	25	0.458613	0.830361	-0.371748	-149.994	CG	102183155	exon	NAPB	NSF attachment protein beta
NC_030820.1	42513946	42514243	298	22	0.462224	0.737533	-0.275308	-119.769	CG	102175776	exon	NET1	neuroepithelial cell transforming 1
NC_030820.1	43066170	43066618	449	89	0.10958	0.017731	0.0918488	578.71	CHH	102186674	exon	LOC102186674	14-3-3 protein zeta/delta pseudogene
NC_030820.1	43066328	43066562	235	16	0.168419	0.0195516	0.148867	83.2604	CHG	102186674	exon	LOC102186674	14-3-3 protein zeta/delta pseudogene
NC_030820.1	44011503	44011871	369	17	0.198035	0.760557	-0.562522	-149.57	CG	102189494	exon	KLF6	Kruppel like factor 6
NC_030820.1	44013842	44014136	295	11	0.266191	0.871575	-0.605385	-107.552	CG	102189494	exon	KLF6	Kruppel like factor 6
NC_030820.1	45704210	45704528	319	21	0.440431	0.77514	-0.334709	-111.095	CG	102190705	exon	WDR37	WD repeat domain 37
NC_030820.1	46225670	46226229	560	18	0.493673	0.816676	-0.323003	-90.9607	CG	102169195	exon	DIP2C	disco interacting protein 2 homolog C
NC_030820.1	49261800	49261971	172	61	0.0340462	0.00277809	0.0312681	315.366	CHH	108637368	exon	LOC108637368	serine/threonine-protein phosphatase PP1-gamma catalytic subunit pseudogene
NC_030820.1	50920377	50920676	300	93	0.0451711	0.00221923	0.0429519	592.267	CHH	108633174	exon	LOC108633174	ubiquitin-conjugating enzyme E2 N-like
NC_030820.1	50920513	50920678	166	28	0.0611155	0.000111396	0.0610041	146.338	CHG	108633174	exon	LOC108633174	ubiquitin-conjugating enzyme E2 N-like
NC_030820.1	51351560	51351856	297	13	0.361051	0.837825	-0.476774	-86.4469	CG	102182805	exon	DDRGK1	DDRGK domain containing 1
NC_030820.1	53666116	53666291	176	19	0.644683	0.879151	-0.234468	-108.505	CG	102169096	exon	YTHDF1	YTH N6-methyladenosine RNA binding protein 1
NC_030820.1	56781942	56782134	193	57	0.0338252	0.00171222	0.032113	261.467	CHH	102188874	exon	LOC102188874	guanine nucleotide-binding protein G(s) subunit alpha isoforms short
NC_030820.1	58258428	58258704	277	17	0.345934	0.701565	-0.355631	-112.436	CG	102177903	exon	BMP7	bone morphogenetic protein 7
NC_030820.1	59910436	59910606	171	14	0.46171	0.893453	-0.431742	-110.696	CG	102180948	exon	TBC1D20	TBC1 domain family member 20
NC_030820.1	60454594	60455466	873	20	0.53954	0.88829	-0.348751	-114.235	CG	102178287	exon	HM13	histocompatibility minor 13
NC_030820.1	61203954	61204069	116	24	0.0226951	0.000795729	0.0218993	103.191	CHH	102186028	exon	NOL4L	nucleolar protein 4 like
NC_030820.1	61537422	61537655	234	73	0.0226784	0.000494191	0.0221842	345.982	CHH	102187961	exon	MAPRE1	microtubule associated protein RP/EB family member 1
NC_030820.1	62797030	62797168	139	10	0.393121	0.9137	-0.520579	-91.6189	CG	102173316	exon	ZNF341	zinc finger protein 341
NC_030820.1	64444820	64444932	113	13	0.0305175	0.00131938	0.0291981	46.565	CHG	102174316	exon	CPNE1	copine 1
NC_030820.1	64445325	64445510	186	59	0.0309622	0.000962318	0.0299998	304.147	CHH	102174316	exon	CPNE1	copine 1
NC_030820.1	64446249	64446481	233	80	0.0480889	0.000813825	0.047275	498.092	CHH	102174316	exon	CPNE1	copine 1
NC_030820.1	66242589	66242978	390	17	0.562835	0.843853	-0.281018	-98.8941	CG	102184537	exon	CTNNBL1	catenin beta like 1
NC_030820.1	75761870	75762019	150	28	0.724438	0.944174	-0.219736	-190.12	CG	102170711	exon	SULF2	sulfatase 2
NC_030820.1	76999699	76999961	263	66	0.0796524	0.000270645	0.0793817	441.083	CHH	102171802	exon	KCNB1	potassium voltage-gated channel subfamily B member 1
NC_030820.1	78950061	78950193	133	18	0.669544	0.464368	0.205176	89.0344	CG	102175139	exon	ATP9A	ATPase phospholipid transporting 9A (putative)
NC_030820.1	81006854	81007311	458	18	0.484171	0.811514	-0.327343	-100.845	CG	102177995	exon	BCAS1	breast carcinoma amplified sequence 1
NC_030820.1	81155087	81155256	170	16	0.791036	0.501909	0.289127	101.679	CG	102178921	exon	LOC102178921	1%2C25-dihydroxyvitamin D(3) 24-hydroxylase%2C mitochondrial
NC_030821.1	1234851	1235089	239	30	0.721388	0.914255	-0.192867	-197.412	CG	102176626	exon	ENPP2	ectonucleotide pyrophosphatase/phosphodiesterase 2
NC_030821.1	1333859	1334176	318	14	0.346941	0.694412	-0.347471	-83.5704	CG	102175597	exon	SLC10A5	solute carrier family 10 member 5
NC_030821.1	4409034	4409155	122	30	0.591995	0.808082	-0.216087	-188.545	CG	102174135	exon	RALYL	RALY RNA binding protein-like
NC_030821.1	5925886	5926123	238	20	0.613297	0.936093	-0.322796	-186.521	CG	102171442	exon	WWP1	WW domain containing E3 ubiquitin protein ligase 1
NC_030821.1	5927494	5927645	152	15	0.689502	0.883823	-0.194321	-87.0079	CG	102171442	exon	WWP1	WW domain containing E3 ubiquitin protein ligase 1
NC_030821.1	6149116	6149285	170	19	0.777963	0.915751	-0.137789	-92.5703	CG	102170891	exon	CNGB3	cyclic nucleotide gated channel beta 3
NC_030821.1	9015488	9015722	235	14	0.495222	0.802553	-0.307331	-110.756	CG	102190244	exon	SLC26A7	solute carrier family 26 member 7
NC_030821.1	9829603	9829829	227	20	0.704412	0.393603	0.310809	140.087	CG	102171993	exon	RUNX1T1	RUNX1 translocation partner 1
NC_030821.1	9860412	9860547	136	16	0.458583	0.729617	-0.271034	-104.079	CG	102171993	exon	RUNX1T1	RUNX1 translocation partner 1
NC_030821.1	12315245	12315457	213	62	0.0267061	0.00114021	0.0255658	296.665	CHH	106501728	exon	FSBP	fibrinogen silencer binding protein
NC_030821.1	14306901	14307067	167	13	0.465592	0.84987	-0.384278	-113.671	CG	102169493	exon	PTDSS1	phosphatidylserine synthase 1
NC_030821.1	14585839	14587538	1700	33	0.608077	0.908554	-0.300477	-208.462	CG	108637513	exon	LOC108637513	--
NC_030821.1	14868078	14868254	177	20	0.803187	0.458218	0.344969	166.028	CG	102182423	exon	CPQ	carboxypeptidase Q
NC_030821.1	15854072	15854163	92	22	0.583997	0.895412	-0.311415	-178.493	CG	102180951	exon	LAPTM4B	lysosomal protein transmembrane 4 beta
NC_030821.1	18571190	18571266	77	25	0.0582741	0.0184766	0.0397976	118.06	CHH	102175779	exon	PABPC1	poly(A) binding protein cytoplasmic 1
NC_030821.1	18793796	18794028	233	66	0.0408646	0.00162346	0.0392411	402.221	CHH	102175223	exon	YWHAZ	tyrosine 3-monooxygenase/tryptophan 5-monooxygenase activation protein zeta
NC_030821.1	22073483	22073748	266	12	0.37405	0.756797	-0.382747	-94.3257	CG	102187062	exon	LRP12	LDL receptor related protein 12
NC_030821.1	33152885	33153376	492	14	0.494833	0.864291	-0.369459	-110.604	CG	102184827	exon	TRPS1	transcriptional repressor GATA binding 1
NC_030821.1	35919066	35919398	333	77	0.0682457	0.000148162	0.0680976	411.133	CHH	102182809	exon	EXT1	exostosin glycosyltransferase 1
NC_030821.1	35919527	35919923	397	113	0.113668	0.000943731	0.112724	864.234	CHH	102182809	exon	EXT1	exostosin glycosyltransferase 1
NC_030821.1	35919603	35919860	258	34	0.15504	0.000348971	0.154691	215.631	CHG	102182809	exon	EXT1	exostosin glycosyltransferase 1
NC_030821.1	35919606	35919757	152	25	0.212936	0.0648612	0.148075	118.811	CG	102182809	exon	EXT1	exostosin glycosyltransferase 1
NC_030821.1	42222540	42222750	211	66	0.0371251	0.00294773	0.0341774	314.036	CHH	102180407	exon	ZFHX4	zinc finger homeobox 4
NC_030821.1	43680339	43680474	136	12	0.366697	0.775909	-0.409212	-115.1	CG	102180139	exon	LOC102180139	--
NC_030821.1	43903964	43904309	346	14	0.481286	0.788094	-0.306808	-92.5129	CG	102174675	exon	PI15	peptidase inhibitor 15
NC_030821.1	43929809	43929965	157	15	0.527488	0.751842	-0.224354	-86.302	CG	102174675	exon	PI15	peptidase inhibitor 15
NC_030821.1	48241797	48242700	904	27	0.408477	0.776074	-0.367596	-175.256	CG	102176142	exon	NCOA2	nuclear receptor coactivator 2
NC_030821.1	48692220	48692612	393	19	0.517933	0.845531	-0.327597	-116.277	CG	102175314	exon	SULF1	sulfatase 1
NC_030821.1	50794308	50794455	148	19	0.640014	0.862947	-0.222933	-99.2655	CG	102174047	exon	ARFGEF1	ADP ribosylation factor guanine nucleotide exchange factor 1
NC_030821.1	52106299	52106550	252	20	0.547429	0.809919	-0.26249	-105.035	CG	102168749	exon	ARMC1	armadillo repeat containing 1
NC_030821.1	53970693	53970910	218	72	0.044172	0.000178228	0.0439938	485.472	CHH	102190617	exon	YTHDF3	YTH N6-methyladenosine RNA binding protein 3
NC_030821.1	57316799	57317058	260	17	0.611708	0.362451	0.249257	89.1276	CG	102188421	exon	NSMAF	neutral sphingomyelinase activation associated factor
NC_030821.1	58842927	58843115	189	25	0.760644	0.911696	-0.151052	-134.363	CG	102184639	exon	LYN	LYN proto-oncogene%2C Src family tyrosine kinase
NC_030821.1	59018445	59018509	65	14	0.785776	0.511742	0.274034	93.5806	CG	102182986	exon	TMEM68	transmembrane protein 68
NC_030821.1	66430173	66430683	511	19	0.674914	0.333203	0.341711	123.242	CG	102188955	exon	RNF139	ring finger protein 139
NC_030821.1	71388262	71388551	290	17	0.565357	0.821935	-0.256578	-87.9935	CG	102170442	exon	ASAP1	ArfGAP with SH3 domain%2C ankyrin repeat and PH domain 1
NC_030821.1	73507278	73507400	123	20	0.609065	0.906072	-0.297007	-196.622	CG	102182612	exon	PHF20L1	PHD finger protein 20-like 1
NC_030821.1	75579664	75580315	652	22	0.610577	0.829894	-0.219316	-125.482	CG	102191538	exon	KHDRBS3	KH RNA binding domain containing%2C signal transduction associated 3
NC_030821.1	78793094	78793314	221	23	0.455136	0.758055	-0.302919	-174.634	CG	106502836	exon	TRAPPC9	trafficking protein particle complex 9
NC_030821.1	79093938	79094098	161	14	0.387236	0.746246	-0.35901	-82.3078	CG	102177814	exon	PTK2	protein tyrosine kinase 2
NC_030821.1	79196098	79196554	457	24	0.403595	0.726552	-0.322957	-167.266	CG	102177814	exon	PTK2	protein tyrosine kinase 2
NC_030821.1	81005150	81005443	294	22	0.324337	0.628394	-0.304057	-150.672	CG	102183251	exon	MAPK15	mitogen-activated protein kinase 15
NC_030821.1	91579854	91580563	710	22	0.696984	0.369426	0.327559	123.259	CG	102185102	exon	SMAP1	small ArfGAP 1
NC_030822.1	183708	183928	221	16	0.376773	0.704731	-0.327958	-115.375	CG	102172466	exon	MS4A13	membrane spanning 4-domains A13
NC_030822.1	236344	236636	293	22	0.242348	0.637453	-0.395106	-177.808	CG	102172175	exon	MS4A1	membrane spanning 4-domains A1
NC_030822.1	444545	445282	738	54	0.376484	0.770097	-0.393613	-454.281	CG	102170716	exon	TCN1	transcobalamin 1
NC_030822.1	1074019	1074315	297	77	0.0793813	0.00156852	0.0778128	610.649	CHH	108637643	exon	LOC108637643	dnaJ homolog subfamily A member 2 pseudogene
NC_030822.1	1074066	1074135	70	7	0.0803009	0.00684017	0.0734607	26.9826	CHG	108637643	exon	LOC108637643	dnaJ homolog subfamily A member 2 pseudogene
NC_030822.1	1291001	1291161	161	15	0.517697	0.801352	-0.283655	-104.3	CG	102175783	exon	LOC102175783	glycine N-phenylacetyltransferase
NC_030822.1	2277556	2277803	248	14	0.486856	0.927887	-0.44103	-119.427	CG	102183255	exon	CTNND1	catenin delta 1
NC_030822.1	2339285	2339412	128	14	0.647115	0.902898	-0.255784	-86.0706	CG	102172174	exon	TMX2	thioredoxin related transmembrane protein 2
NC_030822.1	3173198	3173434	237	14	0.489215	0.845511	-0.356296	-83.1528	CG	102178291	exon	LOC102178291	--
NC_030822.1	3996289	3996553	265	14	0.398886	0.749803	-0.350918	-85.994	CG	108637647	exon	LOC108637647	fatty acid desaturase 2-like protein FADS2P1
NC_030822.1	5887130	5887337	208	15	0.246397	0.704517	-0.45812	-114.54	CG	102171356	exon	DDB2	damage specific DNA binding protein 2
NC_030822.1	6196244	6196817	574	13	0.268157	0.756702	-0.488545	-104.831	CG	102185291	exon	LRP4	LDL receptor related protein 4
NC_030822.1	6454784	6455009	226	12	0.58642	0.897254	-0.310834	-79.7092	CG	102184456	exon	AMBRA1	autophagy and beclin 1 regulator 1
NC_030822.1	9541819	9541992	174	60	0.0241868	0.000160801	0.024026	299.884	CHH	102185762	exon	API5	apoptosis inhibitor 5
NC_030822.1	12593375	12593436	62	25	0.0335849	0.00395747	0.0296274	114.324	CHH	102191321	exon	LRRC4C	leucine rich repeat containing 4C
NC_030822.1	12594820	12594992	173	56	0.0294452	0.00139261	0.0280526	267.947	CHH	102191321	exon	LRRC4C	leucine rich repeat containing 4C
NC_030822.1	15980975	15981126	152	16	0.669211	0.374733	0.294478	96.3304	CG	102172830	exon	TRAF6	TNF receptor associated factor 6
NC_030822.1	17943277	17943404	128	12	0.400645	0.795429	-0.394784	-92.2326	CG	100860855	exon	CAT	catalase
NC_030822.1	19404347	19404793	447	15	0.378166	0.721008	-0.342842	-109.621	CG	102187699	exon	PRRG4	proline rich and Gla domain 4
NC_030822.1	20588355	20588852	498	19	0.680846	0.926947	-0.246101	-122.882	CG	102179686	exon	ELP4	elongator acetyltransferase complex subunit 4
NC_030822.1	20813359	20813443	85	16	0.562935	0.789912	-0.226978	-101.25	CG	102183892	exon	DCDC1	doublecortin domain containing 1
NC_030822.1	23955220	23955332	113	18	0.712921	0.910644	-0.197723	-97.897	CG	102181700	exon	METTL15	methyltransferase like 15
NC_030822.1	24848846	24849193	348	15	0.631814	0.882587	-0.250773	-85.9222	CG	102180241	exon	LGR4	leucine rich repeat containing G protein-coupled receptor 4
NC_030822.1	27063175	27063275	101	12	0.35658	0.654214	-0.297634	-88.4965	CG	102175878	exon	EMSY	EMSY%2C BRCA2 interacting transcriptional repressor
NC_030822.1	30318142	30318251	110	37	0.0286653	0.00519665	0.0234687	149.622	CHH	108637664	exon	LOC108637664	SWI/SNF-related matrix-associated actin-dependent regulator of chromatin subfamily A member 5 pseudogene
NC_030822.1	30869223	30869386	164	15	0.615256	0.106128	0.509128	136.884	CG	102179217	exon	PDE2A	phosphodiesterase 2A
NC_030822.1	31004207	31004349	143	22	0.571153	0.768989	-0.197836	-99.8666	CG	102174380	exon	LOC102174380	beta-galactosidase-1-like protein 3
NC_030822.1	31777588	31777904	317	22	0.513199	0.901649	-0.388449	-184.432	CG	102171630	exon	NUMA1	nuclear mitotic apparatus protein 1
NC_030822.1	33144019	33144115	97	40	0.0224557	0.00205009	0.0204056	185.939	CHH	102170621	exon	LOC102170621	--
NC_030822.1	37298128	37298454	327	13	0.449101	0.864487	-0.415387	-86.7827	CG	102187066	exon	PPFIBP2	PPFIA binding protein 2
NC_030822.1	38858594	38858900	307	19	0.453328	0.750197	-0.296869	-113.561	CG	102169685	exon	SCUBE2	signal peptide%2C CUB domain and EGF like domain containing 2
NC_030822.1	38859491	38859833	343	22	0.482495	0.832309	-0.349815	-145.946	CG	102169685	exon	SCUBE2	signal peptide%2C CUB domain and EGF like domain containing 2
NC_030822.1	40483474	40484035	562	141	0.0629336	0.0121149	0.0508187	820.259	CHH	102168559	exon	EIF4G2	eukaryotic translation initiation factor 4 gamma 2
NC_030822.1	43916636	43916837	202	48	0.0899187	0.00363321	0.0862855	385.825	CHH	102191155	exon	LOC102191155	60S ribosomal protein L36a-like
NC_030822.1	44481367	44481696	330	14	0.293701	0.71543	-0.421729	-99.1979	CG	102189885	exon	LOC102189885	calcitonin receptor-stimulating peptide 2-like
NC_030822.1	44779987	44780169	183	53	0.00353997	0.0299471	-0.0264071	-243.382	CHH	102188877	exon	LOC102188877	F-actin-capping protein subunit alpha-1-like
NC_030822.1	48101364	48101710	347	11	0.453391	0.831889	-0.378498	-78.6622	CG	102188154	exon	GRAMD1B	GRAM domain containing 1B
NC_030822.1	48653495	48653655	161	52	0.000189134	0.0314418	-0.0312527	-264.43	CHH	102182240	exon	HSPA8	heat shock protein family A (Hsp70) member 8
NC_030822.1	48654045	48654244	200	60	0.000960126	0.0310987	-0.0301386	-309.407	CHH	102182240	exon	HSPA8	heat shock protein family A (Hsp70) member 8
NC_030822.1	48859576	48859928	353	18	0.264534	0.676879	-0.412345	-150.126	CG	102181406	exon	CRTAM	cytotoxic and regulatory T-cell molecule
NC_030822.1	51297801	51298731	931	11	0.465024	0.852639	-0.387614	-78.9195	CG	102179302	exon	ARHGEF12	Rho guanine nucleotide exchange factor 12
NC_030822.1	51449917	51450039	123	18	0.689373	0.897983	-0.20861	-105.451	CG	102179026	exon	TMEM136	transmembrane protein 136
NC_030822.1	53050464	53050708	245	21	0.630576	0.895452	-0.264875	-131.829	CG	102183436	exon	PHLDB1	pleckstrin homology like domain family B member 1
NC_030822.1	53090033	53090108	76	12	0.527555	0.847369	-0.319814	-91.9584	CG	102183162	exon	ARCN1	archain 1
NC_030822.1	54350136	54350225	90	24	0.162779	0.0771149	0.0856636	115.643	CHH	108637681	exon	LOC108637681	40S ribosomal protein S12 pseudogene
NC_030822.1	54415095	54415532	438	16	0.484299	0.867421	-0.383122	-99.7236	CG	102186415	exon	RNF214	ring finger protein 214
NC_030822.1	54493979	54494444	466	28	0.436023	0.826238	-0.390216	-224.563	CG	102185383	exon	PAFAH1B2	platelet activating factor acetylhydrolase 1b catalytic subunit 2
NC_030822.1	56631850	56632043	194	60	0.0416654	0.00297923	0.0386862	344.831	CHH	102182328	exon	CADM1	cell adhesion molecule 1
NC_030822.1	57556451	57556621	171	20	0.394991	0.676439	-0.281448	-133.04	CG	102178465	exon	ZBTB16	zinc finger and BTB domain containing 16
NC_030822.1	57977163	57977901	739	22	0.476223	0.883021	-0.406798	-174.684	CG	102179685	exon	USP28	ubiquitin specific peptidase 28
NC_030822.1	58008518	58009283	766	28	0.540801	0.810863	-0.270062	-157.895	CG	102179685	exon	USP28	ubiquitin specific peptidase 28
NC_030822.1	60155104	60155392	289	18	0.374406	0.617737	-0.243331	-111.238	CG	102170340	exon	ALG9	ALG9%2C alpha-1%2C2-mannosyltransferase
NC_030822.1	60321630	60321904	275	23	0.292623	0.590944	-0.29832	-159.437	CG	102175697	exon	SIK2	salt inducible kinase 2
NC_030822.1	60323731	60324015	285	19	0.707843	0.402027	0.305815	101.606	CG	102175697	exon	SIK2	salt inducible kinase 2
NC_030822.1	61750292	61750748	457	16	0.313219	0.735799	-0.422579	-127.539	CG	102169032	exon	ARHGAP20	Rho GTPase activating protein 20
NC_030822.1	63972319	63972597	279	12	0.558445	0.890328	-0.331883	-84.2383	CG	102173212	exon	DDX10	DEAD-box helicase 10
NC_030822.1	64559086	64559190	105	13	0.0588035	0.00236967	0.0564338	62.8869	CHH	102172646	exon	LOC102172646	heterogeneous nuclear ribonucleoprotein A3
NC_030822.1	65192612	65192801	190	14	0.378588	0.713742	-0.335154	-85.6169	CG	102189054	exon	ELMOD1	ELMO domain containing 1
NC_030822.1	65509905	65510212	308	48	0.228161	0.0686037	0.159558	273.512	CHH	108637684	exon	LOC108637684	elongation factor 1-alpha 1 pseudogene
NC_030822.1	65510009	65510114	106	12	0.263911	0.0808501	0.183061	61.5377	CHG	108637684	exon	LOC108637684	elongation factor 1-alpha 1 pseudogene
NC_030822.1	66479527	66479790	264	17	0.312364	0.633825	-0.321461	-105.251	CG	102186414	exon	PIWIL4	piwi like RNA-mediated gene silencing 4
NC_030822.1	80664276	80664783	508	24	0.448979	0.724353	-0.275374	-150.635	CG	102185850	exon	GRIA4	glutamate ionotropic receptor AMPA type subunit 4
NC_030823.1	65678	65837	160	21	0.277243	0.00525073	0.271992	200.48	CHH	102186417	exon	LOC102186417	nuclease-sensitive element-binding protein 1 pseudogene
NC_030823.1	65679	65842	164	8	0.279451	0.00614055	0.27331	49.6914	CHG	102186417	exon	LOC102186417	nuclease-sensitive element-binding protein 1 pseudogene
NC_030823.1	66202	66699	498	123	0.200128	0.0452099	0.154919	1128.34	CHH	102186417	exon	LOC102186417	nuclease-sensitive element-binding protein 1 pseudogene
NC_030823.1	66270	66608	339	39	0.239284	0.0493649	0.189919	292.101	CHG	102186417	exon	LOC102186417	nuclease-sensitive element-binding protein 1 pseudogene
NC_030823.1	2346165	2346380	216	14	0.627047	0.938746	-0.311698	-78.7789	CG	102170074	exon	DSTYK	dual serine/threonine and tyrosine protein kinase
NC_030823.1	3719205	3719735	531	28	0.231084	0.544427	-0.313343	-175.617	CG	102175144	exon	RASSF5	Ras association domain family member 5
NC_030823.1	10661674	10661806	133	14	0.213932	0.486506	-0.272574	-95.1093	CG	102190625	exon	B3GALT2	beta-1%2C3-galactosyltransferase 2
NC_030823.1	18454001	18454123	123	40	0.0274418	0.000432329	0.0270095	201.962	CHH	102174498	exon	ESRRG	estrogen related receptor gamma
NC_030823.1	20294457	20294812	356	22	0.7059	0.321119	0.384782	150.134	CG	102175604	exon	RRP15	ribosomal RNA processing 15 homolog
NC_030823.1	22621276	22621880	605	14	0.447297	0.721667	-0.27437	-91.6187	CG	102178752	exon	MARK1	microtubule affinity regulating kinase 1
NC_030823.1	26121969	26122534	566	181	0.120982	0.0164642	0.104518	1599.07	CHH	100860961	exon	LOC100860961	peptidyl-prolyl cis-trans isomerase A
NC_030823.1	26122044	26122453	410	42	0.154983	0.0364896	0.118493	212.979	CHG	100860961	exon	LOC100860961	peptidyl-prolyl cis-trans isomerase A
NC_030823.1	26296635	26296830	196	14	0.510788	0.843212	-0.332423	-79.504	CG	102187151	exon	CNIH3	cornichon family AMPA receptor auxiliary protein 3
NC_030823.1	27932437	27932508	72	11	0.320273	0.85076	-0.530487	-97.2888	CG	102190248	exon	PARP1	poly(ADP-ribose) polymerase 1
NC_030823.1	30174982	30175222	241	15	0.591618	0.852811	-0.261193	-86.7091	CG	102186789	exon	KIF26B	kinesin family member 26B
NC_030823.1	30952396	30952630	235	61	0.0371297	0.00258036	0.0345493	342.417	CHH	102172177	exon	HNRNPU	heterogeneous nuclear ribonucleoprotein U
NC_030823.1	31679905	31680144	240	45	0.0671134	0.0017629	0.0653505	266.266	CHH	102173488	exon	ZBTB18	zinc finger and BTB domain containing 18
NC_030823.1	34837184	34837295	112	12	0.47205	0.861903	-0.389853	-91.9683	CG	102191261	exon	DPT	dermatopontin
NC_030823.1	35316856	35317257	402	107	0.0469156	0.00236478	0.0445509	664.142	CHH	102168373	exon	ATP1B1	ATPase Na+/K+ transporting subunit beta 1
NC_030823.1	35317017	35317135	119	13	0.0586767	7.05177e-05	0.0586062	59.316	CHG	102168373	exon	ATP1B1	ATPase Na+/K+ transporting subunit beta 1
NC_030823.1	35317690	35317825	136	36	0.023607	6.72337e-05	0.0235398	170.114	CHH	102168373	exon	ATP1B1	ATPase Na+/K+ transporting subunit beta 1
NC_030823.1	36227359	36227772	414	12	0.437978	0.817155	-0.379178	-91.086	CG	102172285	exon	KIFAP3	kinesin associated protein 3
NC_030823.1	37089142	37089351	210	12	0.394284	0.842524	-0.44824	-116.427	CG	102190626	exon	MROH9	maestro heat like repeat family member 9
NC_030823.1	38391092	38391174	83	12	0.657346	0.3134	0.343946	91.71	CG	102177079	exon	DNM3	dynamin 3
NC_030823.1	39874099	39874236	138	15	0.843401	0.618558	0.224843	80.5037	CG	102179870	exon	VPS13D	vacuolar protein sorting 13 homolog D
NC_030823.1	39921891	39921983	93	23	0.0527416	0.000189223	0.0525523	109.733	CHH	102179870	exon	VPS13D	vacuolar protein sorting 13 homolog D
NC_030823.1	41687641	41687977	337	31	0.602677	0.858432	-0.255756	-187.258	CG	102170718	exon	KIF1B	kinesin family member 1B
NC_030823.1	45271250	45271353	104	16	0.680808	0.888883	-0.208075	-84.9484	CG	102178928	exon	DNAJC11	DnaJ heat shock protein family (Hsp40) member C11
NC_030823.1	45649102	45649401	300	19	0.354018	0.704683	-0.350665	-122.021	CG	102181140	exon	ICMT	isoprenylcysteine carboxyl methyltransferase
NC_030823.1	45774038	45774192	155	18	0.566822	0.863301	-0.296479	-98.9859	CG	102181886	exon	KCNAB2	potassium voltage-gated channel subfamily A regulatory beta subunit 2
NC_030823.1	49474474	49474758	285	20	0.281983	0.783516	-0.501533	-223.177	CG	102188159	exon	LOC102188159	cyclin-dependent kinase 11B
NC_030823.1	54567809	54568078	270	15	0.572987	0.192782	0.380205	89.5779	CG	102180067	exon	RABGAP1L	RAB GTPase activating protein 1 like
NC_030823.1	55835465	55835585	121	12	0.393654	0.698975	-0.30532	-84.4672	CG	102182525	exon	RFWD2	ring finger and WD repeat domain 2
NC_030823.1	56713893	56714215	323	28	0.426065	0.792076	-0.366011	-204.393	CG	102182060	exon	ASTN1	astrotactin 1
NC_030823.1	62331149	62331392	244	17	0.429167	0.735522	-0.306355	-87.1903	CG	102168754	exon	RGS8	regulator of G-protein signaling 8
NC_030823.1	62414152	62414311	160	45	0.0352903	0.00714893	0.0281414	214.468	CHH	102186508	exon	LOC102186508	nucleosome assembly protein 1-like 1
NC_030823.1	63225157	63225629	473	17	0.593813	0.904423	-0.310611	-117.668	CG	102171449	exon	SMG7	SMG7%2C nonsense mediated mRNA decay factor
NC_030823.1	64890619	64890837	219	78	0.0306561	0.00208707	0.028569	423.045	CHH	102175606	exon	IVNS1ABP	influenza virus NS1A binding protein
NC_030823.1	67826346	67826553	208	22	0.244749	0.629621	-0.384872	-191.797	CG	102189507	exon	PTPN14	protein tyrosine phosphatase%2C non-receptor type 14
NC_030823.1	67829729	67830033	305	13	0.519766	0.852443	-0.332677	-86.6466	CG	102189507	exon	PTPN14	protein tyrosine phosphatase%2C non-receptor type 14
NC_030823.1	67845654	67845842	189	15	0.478189	0.833869	-0.355681	-91.4105	CG	102189507	exon	PTPN14	protein tyrosine phosphatase%2C non-receptor type 14
NC_030823.1	67847564	67848035	472	18	0.34896	0.643294	-0.294333	-96.7695	CG	102189507	exon	PTPN14	protein tyrosine phosphatase%2C non-receptor type 14
NC_030823.1	68225242	68225709	468	17	0.780627	0.482287	0.29834	90.5054	CG	102180144	exon	PROX1	prospero homeobox 1
NC_030823.1	70529797	70530011	215	11	0.491657	0.838604	-0.346946	-80.0488	CG	102187972	exon	SLC30A1	solute carrier family 30 member 1
NC_030823.1	74994744	74994929	186	35	0.0534612	0.00237862	0.0510825	168.137	CHH	102170898	exon	LOC102170898	--
NC_030823.1	75147144	75147873	730	46	0.621843	0.873258	-0.251415	-251.358	CG	102171637	exon	DENND1B	DENN domain containing 1B
NC_030823.1	77810418	77810571	154	14	0.567086	0.819533	-0.252447	-81.1202	CG	102171999	exon	KIF14	kinesin family member 14
NC_030823.1	77834060	77834253	194	19	0.501123	0.789812	-0.28869	-108.105	CG	102171999	exon	KIF14	kinesin family member 14
NC_030824.1	116431	116671	241	23	0.686247	0.411603	0.274643	125.615	CG	102177649	exon	SMARCB1	SWI/SNF related%2C matrix associated%2C actin dependent regulator of chromatin%2C subfamily b%2C member 1
NC_030824.1	148100	148690	591	35	0.489813	0.875493	-0.38568	-262.846	CG	102180526	exon	ZNF70	zinc finger protein 70
NC_030824.1	889028	889214	187	13	0.614088	0.321411	0.292677	82.9913	CG	102172180	exon	DEPDC5	DEP domain containing 5
NC_030824.1	1323137	1323594	458	13	0.353764	0.745572	-0.391808	-85.44	CG	102170349	exon	RNF185	ring finger protein 185
NC_030824.1	1340639	1340880	242	19	0.579357	0.834537	-0.25518	-96.2958	CG	102170349	exon	RNF185	ring finger protein 185
NC_030824.1	1504762	1505374	613	36	0.561305	0.892983	-0.331678	-244.496	CG	102191728	exon	MORC2	MORC family CW-type zinc finger 2
NC_030824.1	4912675	4912825	151	19	0.679056	0.877857	-0.1988	-89.6754	CG	102186983	exon	TFIP11	tuftelin interacting protein 11
NC_030824.1	5791750	5791959	210	15	0.510452	0.861258	-0.350806	-118.173	CG	102185023	exon	KIAA1671	KIAA1671 ortholog
NC_030824.1	6815219	6815318	100	15	0.295237	0.105005	0.190232	82.5958	CG	102179693	exon	CORO1C	coronin 1C
NC_030824.1	6827218	6827489	272	13	0.343877	0.878547	-0.53467	-132.85	CG	102179693	exon	CORO1C	coronin 1C
NC_030824.1	7374719	7374872	154	18	0.472446	0.846182	-0.373736	-144.657	CG	102181978	exon	MYO1H	myosin IH
NC_030824.1	8806638	8806785	148	13	0.543816	0.900957	-0.357141	-81.4358	CG	102170543	exon	ALDH2	aldehyde dehydrogenase 2 family (mitochondrial)
NC_030824.1	9178439	9179188	750	19	0.570678	0.884368	-0.31369	-107.587	CG	102191164	exon	HECTD4	HECT domain E3 ubiquitin protein ligase 4
NC_030824.1	9352836	9352956	121	18	0.64267	0.830074	-0.187404	-82.863	CG	102177271	exon	PTPN11	protein tyrosine phosphatase%2C non-receptor type 11
NC_030824.1	10016837	10017072	236	12	0.438004	0.833024	-0.39502	-88.755	CG	102187887	exon	RASAL1	RAS protein activator like 1
NC_030824.1	10873762	10873991	230	22	0.376827	0.595952	-0.219125	-112.363	CG	102186328	exon	TBX5	T-box 5
NC_030824.1	10877722	10877933	212	17	0.204355	0.601636	-0.397281	-139.135	CG	102186328	exon	TBX5	T-box 5
NC_030824.1	10886940	10887340	401	30	0.237154	0.573683	-0.336529	-204.261	CG	102186328	exon	TBX5	T-box 5
NC_030824.1	16847999	16848239	241	70	0.0656995	0.00192732	0.0637722	585.273	CHH	108633166	exon	LOC108633166	eukaryotic translation initiation factor 2 subunit 2 pseudogene
NC_030824.1	16848033	16848170	138	19	0.06483	0.000374045	0.064456	115.368	CHG	108633166	exon	LOC108633166	eukaryotic translation initiation factor 2 subunit 2 pseudogene
NC_030824.1	16964396	16964661	266	52	0.0438472	0.00141182	0.0424354	240.677	CHH	102174960	exon	ATP2A2	ATPase sarcoplasmic/endoplasmic reticulum Ca2+ transporting 2
NC_030824.1	17304429	17304728	300	28	0.490882	0.815886	-0.325004	-189.736	CG	102173026	exon	CAMKK2	calcium/calmodulin dependent protein kinase kinase 2
NC_030824.1	17863518	17863732	215	18	0.296705	0.560934	-0.264229	-90.9053	CG	102169119	exon	WDR66	WD repeat domain 66
NC_030824.1	17909912	17910108	197	14	0.334839	0.817846	-0.483006	-112.616	CG	102179692	exon	BCL7A	BCL tumor suppressor 7A
NC_030824.1	18417978	18418208	231	13	0.35247	0.790074	-0.437604	-95.3821	CG	102189146	exon	HCAR2	hydroxycarboxylic acid receptor 2
NC_030824.1	18435417	18436182	766	12	0.387315	0.869924	-0.482609	-85.4303	CG	102188883	exon	HCAR1	hydroxycarboxylic acid receptor 1
NC_030824.1	18664153	18664263	111	14	0.294202	0.624862	-0.330661	-91.1476	CG	102177743	exon	PITPNM2	phosphatidylinositol transfer protein membrane associated 2
NC_030824.1	18832349	18832641	293	22	0.549332	0.835915	-0.286583	-143.516	CG	102185590	exon	MPHOSPH9	M-phase phosphoprotein 9
NC_030824.1	18992298	18992647	350	26	0.292368	0.660562	-0.368194	-167.844	CG	102183718	exon	KMT5A	lysine methyltransferase 5A
NC_030824.1	19337126	19337452	327	28	0.27459	0.673281	-0.398691	-210.881	CG	102179503	exon	DNAH10	dynein axonemal heavy chain 10
NC_030824.1	20311791	20311947	157	18	0.248515	0.0523291	0.196185	100.582	CHG	102178199	exon	UBC	ubiquitin C
NC_030824.1	20311792	20311959	168	40	0.20737	0.0607292	0.146641	247.574	CHH	102178199	exon	UBC	ubiquitin C
NC_030824.1	20471422	20471758	337	13	0.426409	0.793094	-0.366685	-78.538	CG	102177457	exon	AACS	acetoacetyl-CoA synthetase
NC_030824.1	21450117	21450425	309	85	0.103451	0.00213084	0.10132	485.685	CHH	108637886	exon	LOC108637886	serine/threonine-protein phosphatase 2A catalytic subunit beta isoform
NC_030824.1	30906166	30906264	99	15	0.396332	0.669688	-0.273356	-92.482	CG	102188244	exon	FNIP2	folliculin interacting protein 2
NC_030824.1	31431335	31431593	259	19	0.713997	0.923325	-0.209328	-102.885	CG	102187973	exon	RAPGEF2	Rap guanine nucleotide exchange factor 2
NC_030824.1	38586874	38587033	160	56	0.0248205	0.00104258	0.023778	237.874	CHH	102179034	exon	FAT4	FAT atypical cadherin 4
NC_030824.1	45721998	45722061	64	27	0.0544701	0.000169734	0.0543003	117.316	CHH	102177648	exon	PCDH10	protocadherin 10
NC_030824.1	50687128	50688512	1385	23	0.702049	0.321706	0.380343	143.743	CG	102188615	exon	PCDH18	protocadherin 18
NC_030824.1	53431197	53431284	88	17	0.104631	0.00019406	0.104437	101.469	CHH	102191545	exon	MAML3	mastermind like transcriptional coactivator 3
NC_030824.1	54155166	54155290	125	14	0.411515	0.761966	-0.350451	-94.775	CG	102182158	exon	RNF150	ring finger protein 150
NC_030824.1	57478405	57478688	284	13	0.437159	0.840498	-0.403339	-96.5833	CG	102178293	exon	HHIP	hedgehog interacting protein
NC_030824.1	58417744	58417913	170	21	0.742162	0.93548	-0.193318	-110.282	CG	102178845	exon	ZNF827	zinc finger protein 827
NC_030824.1	63619763	63620180	418	30	0.531648	0.177318	0.35433	237.938	CG	102190157	exon	MAB21L2	mab-21 like 2
NC_030824.1	63620323	63621704	1382	39	0.639795	0.300469	0.339327	270.383	CG	102190157	exon	MAB21L2	mab-21 like 2
NC_030824.1	65505435	65505635	201	12	0.498845	0.898765	-0.39992	-91.1808	CG	102188433	exon	FBXW7	F-box and WD repeat domain containing 7
NC_030824.1	65945132	65945332	201	16	0.545946	0.790821	-0.244874	-95.4537	CG	102170626	exon	TIGD4	tigger transposable element derived 4
NC_030824.1	70313304	70313486	183	16	0.258387	0.550126	-0.291739	-97.6418	CG	102168660	exon	TLL1	tolloid like 1
NC_030825.1	88505	88974	470	15	0.555892	0.854206	-0.298314	-91.7114	CG	102169437	exon	ALDH5A1	aldehyde dehydrogenase 5 family member A1
NC_030825.1	104867	105069	203	12	0.44171	0.846803	-0.405093	-94.1418	CG	102169437	exon	ALDH5A1	aldehyde dehydrogenase 5 family member A1
NC_030825.1	2259464	2259610	147	59	0.0300689	0.000272554	0.0297964	337.378	CHH	102172289	exon	LOC102172289	cytochrome b-c1 complex subunit Rieske%2C mitochondrial
NC_030825.1	3126575	3126778	204	27	0.711379	0.910707	-0.199329	-144.001	CG	106503078	exon	LOC106503078	pyruvate dehydrogenase phosphatase regulatory subunit%2C mitochondrial
NC_030825.1	3210715	3210846	132	17	0.78187	0.929151	-0.147281	-82.3542	CG	102175323	exon	GLG1	golgi glycoprotein 1
NC_030825.1	3364524	3364733	210	16	0.565967	0.819058	-0.253091	-84.919	CG	102172181	exon	MLKL	mixed lineage kinase domain like
NC_030825.1	5795604	5795932	329	20	0.504909	0.842204	-0.337296	-126.639	CG	102177826	exon	ADAMTS18	ADAM metallopeptidase with thrombospondin type 1 motif 18
NC_030825.1	6539977	6540194	218	19	0.581869	0.877165	-0.295296	-135.215	CG	102178099	exon	WWOX	WW domain containing oxidoreductase
NC_030825.1	7926659	7926960	302	16	0.382867	0.118094	0.264774	81.2916	CG	102170350	exon	DOK4	docking protein 4
NC_030825.1	12033516	12033682	167	20	0.830651	0.651352	0.179299	98.8195	CG	102185946	exon	ATP2C2	ATPase secretory pathway Ca2+ transporting 2
NC_030825.1	12297490	12297595	106	18	0.583698	0.787295	-0.203597	-88.5262	CG	102182819	exon	USP10	ubiquitin specific peptidase 10
NC_030825.1	14745437	14745607	171	21	0.627935	0.873771	-0.245837	-119.711	CG	102191071	exon	CA5A	carbonic anhydrase 5A
NC_030825.1	18173382	18173536	155	40	0.0244436	0.00135034	0.0230932	198.313	CHH	102179035	exon	CYLD	CYLD lysine 63 deubiquitinase
NC_030825.1	18850395	18850892	498	14	0.525082	0.858746	-0.333664	-88.9023	CG	102185298	exon	CNEP1R1	CTD nuclear envelope phosphatase 1 regulatory subunit 1
NC_030825.1	20522760	20522923	164	51	0.0585818	0.00950573	0.0490761	245.993	CHH	102176068	exon	SIAH1	siah E3 ubiquitin protein ligase 1
NC_030825.1	20609122	20609345	224	16	0.668209	0.899909	-0.2317	-82.3318	CG	102175790	exon	LONP2	lon peptidase 2%2C peroxisomal
NC_030825.1	23021112	23021284	173	12	0.471675	0.804764	-0.33309	-87.1196	CG	102180418	exon	CHD9	chromodomain helicase DNA binding protein 9
NC_030825.1	23361767	23361962	196	60	0.0327131	0.00261666	0.0300965	307.339	CHH	102182622	exon	RPGRIP1L	RPGRIP1 like
NC_030825.1	23409797	23410341	545	20	0.805636	0.476795	0.328841	138.037	CG	102182622	exon	RPGRIP1L	RPGRIP1 like
NC_030825.1	24000196	24000651	456	27	0.563273	0.211267	0.352007	194.057	CG	106503097	exon	IRX3	iroquois homeobox 3
NC_030825.1	24616445	24616572	128	21	0.244451	0.0772929	0.167158	98.3758	CG	106503096	exon	IRX5	iroquois homeobox 5
NC_030825.1	27219307	27219715	409	126	0.0759784	0.00135215	0.0746263	1060.51	CHH	102172558	exon	LOC102172558	40S ribosomal protein S25
NC_030825.1	27219434	27219706	273	37	0.0824596	0.000108143	0.0823514	216.993	CHG	102172558	exon	LOC102172558	40S ribosomal protein S25
NC_030825.1	27796537	27796961	425	15	0.612451	0.929256	-0.316804	-92.3205	CG	102168850	exon	GOT2	glutamic-oxaloacetic transaminase 2
NC_030825.1	30809591	30809748	158	17	0.736077	0.896791	-0.160714	-82.2484	CG	102171734	exon	CDH8	cadherin 8
NC_030825.1	37996942	37997101	160	27	0.0834367	0.00807481	0.0753619	132.716	CHG	102173116	exon	NFAT5	nuclear factor of activated T-cells 5
NC_030825.1	37996945	37997181	237	72	0.0668752	0.00462238	0.0622528	458.494	CHH	102173116	exon	NFAT5	nuclear factor of activated T-cells 5
NC_030825.1	48361155	48361420	266	91	0.0259481	0.00162648	0.0243216	450.225	CHH	106501765	exon	LOC106501765	zinc finger protein 420
NC_030825.1	48570193	48570289	97	28	0.0295795	0.000596587	0.0289829	139.911	CHH	102176453	exon	LOC102176453	nucleophosmin
NC_030825.1	49396953	49397242	290	17	0.321333	0.817778	-0.496446	-137.214	CG	102180072	exon	LGALS7	galectin 7
NC_030825.1	50808369	50808663	295	24	0.24929	0.672484	-0.423194	-219.027	CG	102188621	exon	LTBP4	latent transforming growth factor beta binding protein 4
NC_030825.1	50808893	50809223	331	21	0.148461	0.575382	-0.426922	-145.76	CG	102188621	exon	LTBP4	latent transforming growth factor beta binding protein 4
NC_030825.1	50847342	50847407	66	14	0.071981	0.000676253	0.0713048	74.9119	CHH	102188890	exon	NUMBL	NUMB like%2C endocytic adaptor protein
NC_030825.1	55027261	55027599	339	96	0.0379534	0.00184748	0.0361059	497.035	CHH	102177274	exon	ARHGAP35	Rho GTPase activating protein 35
NC_030825.1	55027316	55027375	60	17	0.0398124	0.000163296	0.0396491	71.6973	CHG	102177274	exon	ARHGAP35	Rho GTPase activating protein 35
NC_030825.1	55043438	55043684	247	19	0.448925	0.808565	-0.35964	-137.542	CG	102177274	exon	ARHGAP35	Rho GTPase activating protein 35
NC_030825.1	55927660	55927935	276	19	0.643055	0.84599	-0.202935	-100.043	CG	102174153	exon	LIG1	DNA ligase 1
NC_030825.1	56492555	56492743	189	15	0.463985	0.776543	-0.312558	-85.3262	CG	102186898	exon	PPP1R15A	protein phosphatase 1 regulatory subunit 15A
NC_030825.1	57036519	57036689	171	14	0.436604	0.823078	-0.386474	-87.6779	CG	102184084	exon	PRR12	proline rich 12
NC_030825.1	60792399	60792747	349	70	0.178602	0.000477666	0.178124	626.922	CHH	102190770	exon	LOC102190770	60S ribosomal protein L4 pseudogene
NC_030825.1	60792422	60792666	245	31	0.269795	0.000157003	0.269638	264.462	CHG	102190770	exon	LOC102190770	60S ribosomal protein L4 pseudogene
NC_030825.1	65497959	65498137	179	18	0.226692	0.510434	-0.283742	-102.783	CG	102189516	exon	LOC102189516	uncharacterized LOC102189516
NC_030825.1	66685651	66685749	99	37	0.0214013	0.000472238	0.020929	168.838	CHH	102168664	exon	LOC102168664	zinc finger protein 256
NC_030826.1	5302084	5302255	172	14	0.538179	0.770301	-0.232122	-79.1179	CG	102176260	exon	MMD	monocyte to macrophage differentiation associated
NC_030826.1	8100159	8100351	193	15	0.490371	0.767705	-0.277334	-90.9712	CG	102185031	exon	MSI2	musashi RNA binding protein 2
NC_030826.1	8410315	8410611	297	79	0.0457875	0.00215439	0.0436331	481.081	CHH	102183176	exon	SRSF1	serine and arginine rich splicing factor 1
NC_030826.1	8410770	8410990	221	62	0.0335611	0.00122521	0.0323359	329.183	CHH	102183176	exon	SRSF1	serine and arginine rich splicing factor 1
NC_030826.1	9799407	9799572	166	58	0.0234757	0.000851878	0.0226239	257.689	CHH	102188794	exon	SMG8	SMG8%2C nonsense mediated mRNA decay factor
NC_030826.1	9997705	9997774	70	14	0.485856	0.775389	-0.289533	-91.0704	CG	102189791	exon	YPEL2	yippee like 2
NC_030826.1	11320985	11321158	174	20	0.32561	0.620599	-0.294989	-115.104	CG	102190545	exon	TBX2	T-box 2
NC_030826.1	12138683	12139062	380	12	0.509229	0.914082	-0.404853	-130.558	CG	102191369	exon	APPBP2	amyloid beta precursor protein binding protein 2
NC_030826.1	14361444	14361954	511	12	0.546665	0.868271	-0.321605	-78.937	CG	102172093	exon	AP2B1	adaptor related protein complex 2 beta 1 subunit
NC_030826.1	18347511	18347824	314	79	0.0401016	0.00120675	0.0388948	424.781	CHH	102182166	exon	OMG	oligodendrocyte myelin glycoprotein
NC_030826.1	20107534	20107633	100	19	0.000234649	0.0688916	-0.0686569	-100.035	CHH	102168856	exon	PHF12	PHD finger protein 12
NC_030826.1	20246564	20246795	232	14	0.580721	0.887425	-0.306703	-83.9586	CG	102169216	exon	PIPOX	pipecolic acid and sarcosine oxidase
NC_030826.1	20442009	20442278	270	84	0.0333935	0.000961149	0.0324324	405.122	CHH	102170084	exon	NUFIP2	NUFIP2%2C FMR1 interacting protein 2
NC_030826.1	21123780	21124078	299	19	0.622234	0.900186	-0.277951	-114.423	CG	102172383	exon	SLC6A4	solute carrier family 6 member 4
NC_030826.1	22324667	22324805	139	42	0.0265076	0.00265671	0.0238509	200.377	CHH	102177369	exon	YWHAE	tyrosine 3-monooxygenase/tryptophan 5-monooxygenase activation protein epsilon
NC_030826.1	23021979	23022151	173	14	0.71975	0.338268	0.381482	117.121	CG	102180253	exon	SMG6	SMG6%2C nonsense mediated mRNA decay factor
NC_030826.1	25246346	25246585	240	10	0.277978	0.891943	-0.613965	-83.6578	CG	102183101	exon	AIPL1	aryl hydrocarbon receptor interacting protein like 1
NC_030826.1	25883102	25883341	240	12	0.345115	0.756037	-0.410922	-89.5442	CG	102170085	exon	MIS12	MIS12%2C kinetochore complex component
NC_030826.1	27806197	27806261	65	18	0.625071	0.859399	-0.234328	-91.4024	CG	102177371	exon	MYH10	myosin heavy chain 10
NC_030826.1	28572997	28573126	130	14	0.652278	0.360324	0.291954	92.4649	CG	102173330	exon	STX8	syntaxin 8
NC_030826.1	29125138	29125604	467	18	0.625532	0.831344	-0.205812	-93.6903	CG	102180624	exon	MYH8	myosin heavy chain 8
NC_030826.1	29152278	29152347	70	14	0.443027	0.772941	-0.329914	-109.802	CG	102180624	exon	MYH8	myosin heavy chain 8
NC_030826.1	29233996	29234236	241	17	0.492149	0.743822	-0.251673	-95.0509	CG	102181155	exon	LOC102181155	myosin-2
NC_030826.1	32928120	32928328	209	27	0.182891	0.0272367	0.155654	168.107	CHG	102187800	exon	UBB	ubiquitin B
NC_030826.1	32928123	32928395	273	65	0.23183	0.0745953	0.157234	485.829	CHH	102187800	exon	UBB	ubiquitin B
NC_030826.1	33091315	33091581	267	16	0.623306	0.902035	-0.278729	-97.6384	CG	102188080	exon	NCOR1	nuclear receptor corepressor 1
NC_030826.1	35688858	35689460	603	13	0.409817	0.889003	-0.479185	-91.9691	CG	102181156	exon	ABCC3	ATP binding cassette subfamily C member 3
NC_030826.1	36473803	36473917	115	14	0.342891	0.669893	-0.327002	-87.6723	CG	102187348	exon	KAT7	lysine acetyltransferase 7
NC_030826.1	37524661	37525297	637	31	0.865196	0.477278	0.387918	200.505	CG	102169050	exon	HOXB6	homeobox B6
NC_030826.1	37528003	37528226	224	18	0.508023	0.157409	0.350613	119.604	CG	102169050	exon	HOXB6	homeobox B6
NC_030826.1	37530475	37530988	514	40	0.742708	0.41445	0.328258	231.466	CG	102169050	exon	HOXB6	homeobox B6
NC_030826.1	37552278	37552497	220	18	0.717662	0.474622	0.24304	104.037	CG	102169623	exon	HOXB3	homeobox B3
NC_030826.1	37569786	37570211	426	18	0.337755	0.0616323	0.276123	110.257	CG	102169623	exon	HOXB3	homeobox B3
NC_030826.1	37582526	37582684	159	16	0.287808	0.0784666	0.209342	93.0665	CG	102169903	exon	HOXB2	homeobox B2
NC_030826.1	38060772	38060872	101	11	0.126559	0.000207233	0.126352	54.685	CHG	102170631	exon	NFE2L1	nuclear factor%2C erythroid 2 like 1
NC_030826.1	38060777	38060962	186	34	0.124547	0.00610734	0.118439	225.766	CHH	102170631	exon	NFE2L1	nuclear factor%2C erythroid 2 like 1
NC_030826.1	38460707	38460878	172	13	0.294394	0.637852	-0.343458	-82.229	CG	102173501	exon	NPEPPS	aminopeptidase puromycin sensitive
NC_030826.1	38978980	38979304	325	8	0.205519	0.819465	-0.613946	-82.9385	CG	102174064	exon	MLLT6	MLLT6%2C PHD finger domain containing
NC_030826.1	39484205	39484351	147	55	0.0239783	0.000609823	0.0233685	259.839	CHH	102179593	exon	MED1	mediator complex subunit 1
NC_030826.1	39525594	39525738	145	47	0.0257694	0.00207541	0.023694	202.573	CHH	102179880	exon	CDK12	cyclin dependent kinase 12
NC_030826.1	40037981	40038110	130	14	0.144734	0.000209679	0.144524	72.7173	CHG	102176826	exon	NR1D1	nuclear receptor subfamily 1 group D member 1
NC_030826.1	40070629	40070736	108	40	0.0294863	0.000914264	0.028572	214.7	CHH	102186796	exon	MSL1	male specific lethal 1 homolog
NC_030826.1	40830782	40831215	434	24	0.394048	0.788245	-0.394198	-153.957	CG	102169993	exon	KRT40	keratin 40
NC_030826.1	41440140	41440345	206	17	0.661134	0.896349	-0.235215	-110.061	CG	102178106	exon	KRT14	keratin 14
NC_030826.1	42149653	42150121	469	57	0.726735	0.454815	0.27192	362.128	CG	102182344	exon	PTRF	polymerase I and transcript release factor
NC_030826.1	43525723	43525909	187	54	0.0215177	0.000192492	0.0213252	258.892	CHH	102186242	exon	LSM12	LSM12 homolog
NC_030826.1	44709973	44711542	1570	46	0.786409	0.489112	0.297296	275.323	CG	102168300	exon	ARHGAP27	Rho GTPase activating protein 27
NC_030826.1	46699506	46699887	382	15	0.506834	0.856125	-0.349291	-87.8202	CG	108638308	exon	LOC108638308	--
NC_030826.1	48132157	48132494	338	102	0.0563874	0.00134871	0.0550386	692.94	CHH	102179516	exon	LOC102179516	40S ribosomal protein S23 pseudogene
NC_030826.1	48132217	48132484	268	38	0.0671059	0.00015973	0.0669462	185.464	CHG	102179516	exon	LOC102179516	40S ribosomal protein S23 pseudogene
NC_030826.1	48191846	48192192	347	17	0.313205	0.677648	-0.364444	-94.7998	CG	102179808	exon	PECAM1	platelet and endothelial cell adhesion molecule 1
NC_030826.1	48290384	48290969	586	143	0.127949	0.0293104	0.098639	1119.06	CHH	102181158	exon	DDX5	DEAD-box helicase 5
NC_030826.1	48290497	48290928	432	52	0.128109	0.0363967	0.0917125	274.5	CHG	102181158	exon	DDX5	DEAD-box helicase 5
NC_030826.1	48455716	48455820	105	12	0.577282	0.842664	-0.265382	-81.4104	CG	108638215	exon	LOC108638215	translation initiation factor IF-2-like
NC_030826.1	48841830	48842097	268	16	0.865433	0.596618	0.268815	91.2685	CG	102183361	exon	PITPNC1	phosphatidylinositol transfer protein%2C cytoplasmic 1
NC_030826.1	50631606	50631720	115	37	0.0606166	0.00467239	0.0559442	169.44	CHH	100860883	exon	ACTG1	actin gamma 1
NC_030826.1	51966400	51966551	152	22	0.758901	0.460542	0.29836	135.562	CG	102186051	exon	CBX8	chromobox 8
NC_030826.1	53917633	53917763	131	15	0.657421	0.849612	-0.192191	-81.8345	CG	102181990	exon	SEC14L1	SEC14 like lipid binding 1
NC_030826.1	53933983	53934165	183	31	0.586126	0.881947	-0.295821	-261.503	CG	102181990	exon	SEC14L1	SEC14 like lipid binding 1
NC_030826.1	54628206	54628366	161	26	0.601005	0.879113	-0.278108	-180.372	CG	102185951	exon	PRPSAP1	phosphoribosyl pyrophosphate synthetase associated protein 1
NC_030826.1	54707215	54707414	200	14	0.253691	0.683863	-0.430172	-113.719	CG	102169332	exon	RNF157	ring finger protein 157
NC_030826.1	55536936	55537102	167	23	0.757344	0.917755	-0.160411	-119.709	CG	106503282	exon	HN1	hematological and neurological expressed 1
NC_030826.1	56295268	56297310	2043	16	0.30648	0.714579	-0.408099	-99.2747	CG	102175059	exon	KIF19	kinesin family member 19
NC_030826.1	56337445	56337682	238	36	0.841702	0.666558	0.175144	195.142	CG	102180079	exon	RGS9	regulator of G-protein signaling 9
NC_030826.1	56400232	56400457	226	17	0.356449	0.764466	-0.408017	-141.627	CG	102189796	exon	DNAI2	dynein axonemal intermediate chain 2
NC_030826.1	58093149	58093239	91	18	0.687766	0.255412	0.432353	134.852	CG	106503295	exon	SOX9	SRY-box 9
NC_030826.1	60639045	60639166	122	12	0.193262	0.516367	-0.323105	-92.2039	CG	102177837	exon	ABCA6	ATP binding cassette subfamily A member 6
NC_030826.1	60726147	60726448	302	22	0.611553	0.900912	-0.289359	-115.864	CG	102178109	exon	LOC102178109	ATP-binding cassette sub-family A member 9
NC_030826.1	60762282	60762497	216	24	0.539119	0.242934	0.296185	163.978	CG	102178109	exon	LOC102178109	ATP-binding cassette sub-family A member 9
NC_030826.1	61050667	61050999	333	16	0.688388	0.277726	0.410662	109.653	CG	102179519	exon	ARSG	arylsulfatase G
NC_030826.1	61766432	61766551	120	10	0.168255	0.746554	-0.578299	-78.241	CG	102171373	exon	APOH	apolipoprotein H
NC_030826.1	62141019	62141288	270	17	0.377921	0.720191	-0.34227	-101.669	CG	108638200	exon	LOC108638200	protein kinase C alpha type-like
NC_030826.1	62357383	62357534	152	13	0.586575	0.857186	-0.270611	-81.486	CG	102181432	exon	HELZ	helicase with zinc finger
NC_030827.1	1676616	1677122	507	40	0.424029	0.730434	-0.306405	-253.575	CG	102177564	exon	DOCK2	dedicator of cytokinesis 2
NC_030827.1	4874295	4874748	454	16	0.634149	0.899869	-0.26572	-85.6903	CG	102190172	exon	CREBRF	CREB3 regulatory factor
NC_030827.1	6869977	6870534	558	22	0.622926	0.896061	-0.273134	-135.411	CG	102181720	exon	HEXB	hexosaminidase subunit beta
NC_030827.1	7843213	7843710	498	26	0.415351	0.736704	-0.321353	-191.126	CG	102171549	exon	ARHGEF28	Rho guanine nucleotide exchange factor 28
NC_030827.1	7844024	7844267	244	16	0.380331	0.710634	-0.330303	-108.171	CG	102171549	exon	ARHGEF28	Rho guanine nucleotide exchange factor 28
NC_030827.1	9937825	9938023	199	20	0.506868	0.773227	-0.266359	-104.849	CG	102184659	exon	MCCC2	methylcrotonoyl-CoA carboxylase 2
NC_030827.1	11406636	11406964	329	13	0.333358	0.669286	-0.335927	-80.1272	CG	102188710	exon	PIK3R1	phosphoinositide-3-kinase regulatory subunit 1
NC_030827.1	12489196	12489316	121	41	0.0256291	0.000138865	0.0254902	207.083	CHH	102190263	exon	LOC102190263	microtubule-associated serine/threonine-protein kinase 4
NC_030827.1	14272343	14272771	429	14	0.452908	0.847526	-0.394619	-101.811	CG	102172391	exon	ADAMTS6	ADAM metallopeptidase with thrombospondin type 1 motif 6
NC_030827.1	14803326	14803798	473	42	0.63591	0.918492	-0.282582	-366.437	CG	102173415	exon	LOC102173415	acidic leucine-rich nuclear phosphoprotein 32 family member B-like
NC_030827.1	15640851	15641063	213	72	0.0454078	0.000666313	0.0447415	379.702	CHH	102175522	exon	LOC102175522	--
NC_030827.1	18532538	18533360	823	22	0.647131	0.879711	-0.23258	-118.617	CG	102182633	exon	ELOVL7	ELOVL fatty acid elongase 7
NC_030827.1	22410681	22411030	350	22	0.768401	0.369259	0.399142	187.054	CG	102187530	exon	MAP3K1	mitogen-activated protein kinase kinase kinase 1
NC_030827.1	24304589	24304721	133	16	0.819432	0.563064	0.256368	91.1712	CG	102185312	exon	LOC102185312	chondroitin sulfate proteoglycan 4
NC_030827.1	25282907	25283297	391	13	0.751337	0.318535	0.432802	96.1035	CG	102169909	exon	ARL15	ADP ribosylation factor like GTPase 15
NC_030827.1	26031218	26031336	119	14	0.65102	0.35081	0.30021	98.233	CG	102172198	exon	ITGA2	integrin subunit alpha 2
NC_030827.1	26309473	26309739	267	14	0.51064	0.813743	-0.303103	-79.0819	CG	102172484	exon	PELO	pelota homolog (Drosophila)
NC_030827.1	31833998	31834065	68	14	0.119507	0.0142082	0.105298	63.0414	CHH	102188087	exon	LOC102188087	cytosol aminopeptidase pseudogene
NC_030827.1	33351860	33351981	122	16	0.542531	0.258604	0.283928	96.6617	CG	102179521	exon	C6	complement C6
NC_030827.1	35063963	35064106	144	16	0.565481	0.830499	-0.265018	-100.96	CG	102191275	exon	C9	complement C9
NC_030827.1	36627090	36627236	147	36	0.0468733	0.00146785	0.0454055	218.078	CHH	102169798	exon	GDNF	glial cell derived neurotrophic factor
NC_030827.1	36628049	36628196	148	18	0.65911	0.407425	0.251685	104.082	CG	102169798	exon	GDNF	glial cell derived neurotrophic factor
NC_030827.1	37143989	37144183	195	54	0.0268387	0.00104501	0.0257937	271.865	CHH	102171102	exon	NIPBL	NIPBL%2C cohesin loading factor
NC_030827.1	38005837	38006141	305	14	0.619506	0.893656	-0.27415	-83.5661	CG	102172298	exon	NADK2	NAD kinase 2%2C mitochondrial
NC_030827.1	38036658	38036865	208	24	0.529538	0.889515	-0.359977	-198.326	CG	102172762	exon	SKP2	S-phase kinase-associated protein 2%2C E3 ubiquitin protein ligase
NC_030827.1	38220785	38220880	96	16	0.796644	0.540865	0.255779	104.054	CG	102174600	exon	CAPSL	calcyphosine like
NC_030827.1	40877274	40877484	211	14	0.551359	0.857733	-0.306374	-87.0953	CG	102185687	exon	NPR3	natriuretic peptide receptor 3
NC_030827.1	56415171	56415469	299	16	0.76597	0.448665	0.317305	80.6348	CG	102175716	exon	MYO10	myosin X
NC_030827.1	57497695	57497838	144	14	0.589576	0.312551	0.277025	79.8086	CG	102176562	exon	FBXL7	F-box and leucine rich repeat protein 7
NC_030827.1	58495006	58495343	338	28	0.444349	0.739402	-0.295054	-175.086	CG	102177099	exon	FAM105A	family with sequence similarity 105 member A
NC_030827.1	58573714	58573881	168	34	0.36142	0.662549	-0.301129	-263.713	CG	106503326	exon	TRIO	trio Rho guanine nucleotide exchange factor
NC_030827.1	58613430	58613611	182	26	0.694054	0.458874	0.23518	143.821	CG	106503326	exon	TRIO	trio Rho guanine nucleotide exchange factor
NC_030827.1	61629442	61629567	126	18	0.549433	0.84355	-0.294117	-128.91	CG	102178768	exon	CTNND2	catenin delta 2
NC_030827.1	62960220	62960602	383	30	0.476119	0.859879	-0.383759	-246.819	CG	102169336	exon	CMBL	carboxymethylenebutenolidase homolog
NC_030827.1	62980344	62980695	352	31	0.594341	0.81505	-0.220709	-183.935	CG	102169336	exon	CMBL	carboxymethylenebutenolidase homolog
NC_030827.1	64020551	64020628	78	14	0.535113	0.809338	-0.274225	-85.4648	CG	102170636	exon	SEMA5A	semaphorin 5A
NC_030827.1	67903012	67903248	237	17	0.892933	0.671429	0.221504	85.3548	CG	102180970	exon	ADAMTS16	ADAM metallopeptidase with thrombospondin type 1 motif 16
NC_030827.1	70770494	70770791	298	25	0.844866	0.54688	0.297986	143.1	CG	108638408	exon	IRX4	iroquois homeobox 4
NC_030827.1	71401524	71401738	215	20	0.672464	0.910258	-0.237794	-109.593	CG	102185041	exon	TPPP	tubulin polymerization promoting protein
NC_030828.1	847284	847587	304	98	0.056757	0.000934623	0.0558223	665.739	CHH	102176514	exon	LOC102176514	cell division control protein 42 homolog pseudogene
NC_030828.1	847298	847555	258	40	0.0600135	9.837e-05	0.0599152	191.274	CHG	102176514	exon	LOC102176514	cell division control protein 42 homolog pseudogene
NC_030828.1	15819265	15819803	539	30	0.502467	0.782703	-0.280236	-174.497	CG	102184845	exon	AKAP13	A-kinase anchoring protein 13
NC_030828.1	18235110	18235253	144	32	0.045263	0.00128409	0.0439789	152.05	CHH	102185689	exon	NTRK3	neurotrophic receptor tyrosine kinase 3
NC_030828.1	20782964	20783217	254	18	0.325142	0.761233	-0.436091	-132.83	CG	102168943	exon	IDH2	isocitrate dehydrogenase (NADP(+)) 2%2C mitochondrial
NC_030828.1	21014954	21015039	86	16	0.307954	0.574127	-0.266173	-92.238	CG	102170092	exon	UNC45A	unc-45 myosin chaperone A
NC_030828.1	22071869	22072202	334	18	0.395322	0.740594	-0.345273	-100.937	CG	102175061	exon	PDE8A	phosphodiesterase 8A
NC_030828.1	26595684	26595972	289	17	0.237743	0.672108	-0.434366	-143.484	CG	102175992	exon	CFAP161	cilia and flagella associated protein 161
NC_030828.1	30001437	30001810	374	26	0.4454	0.781357	-0.335957	-178.174	CG	102179986	exon	TBC1D2B	TBC1 domain family member 2B
NC_030828.1	30806014	30806168	155	22	0.743189	0.926246	-0.183058	-123.774	CG	102185400	exon	FBXO22	F-box protein 22
NC_030828.1	31482667	31482963	297	18	0.418562	0.674021	-0.25546	-101.938	CG	102187001	exon	SCAPER	S-phase cyclin A associated protein in the ER
NC_030828.1	41160696	41160906	211	66	0.0297224	0.0011366	0.0285858	311.122	CHH	102176169	exon	HECTD1	HECT domain E3 ubiquitin protein ligase 1
NC_030828.1	41194558	41194891	334	14	0.384741	0.776951	-0.39221	-102.666	CG	102176169	exon	HECTD1	HECT domain E3 ubiquitin protein ligase 1
NC_030828.1	41940844	41941033	190	59	0.0242423	0.000781593	0.0234607	288.272	CHH	102178574	exon	ARHGAP5	Rho GTPase activating protein 5
NC_030828.1	48701827	48701967	141	45	0.00152288	0.0288751	-0.0273522	-221.076	CHH	102173044	exon	FBXO33	F-box protein 33
NC_030828.1	54922487	54922874	388	121	0.213408	0.0823537	0.131054	918.502	CHH	100860778	exon	SERF2	small EDRK-rich factor 2
NC_030828.1	54922623	54922774	152	23	0.26396	0.0923745	0.171586	139.321	CHG	100860778	exon	SERF2	small EDRK-rich factor 2
NC_030828.1	56189214	56189663	450	14	0.420641	0.743007	-0.322366	-80.9507	CG	102188359	exon	TRIP11	thyroid hormone receptor interactor 11
NC_030828.1	56667759	56667934	176	9	0.429523	0.880359	-0.450836	-92.1734	CG	102190738	exon	SLC24A4	solute carrier family 24 member 4
NC_030828.1	56850026	56850300	275	15	0.871088	0.225481	0.645607	197.237	CG	102191183	exon	LGMN	legumain
NC_030828.1	56856291	56856403	113	18	0.623587	0.868281	-0.244694	-114.316	CG	102191183	exon	LGMN	legumain
NC_030828.1	60499378	60499655	278	17	0.604688	0.854854	-0.250166	-109.632	CG	102176171	exon	ATG2B	autophagy related 2B
NC_030828.1	60520634	60520784	151	16	0.437628	0.757034	-0.319406	-127.858	CG	102176171	exon	ATG2B	autophagy related 2B
NC_030828.1	63802052	63802513	462	15	0.462023	0.804537	-0.342514	-99.7489	CG	102177383	exon	CCNK	cyclin K
NC_030828.1	64214521	64214869	349	101	0.0275148	0.00200413	0.0255107	448.784	CHH	102189906	exon	LOC102189906	--
NC_030828.1	64517476	64518083	608	15	0.478512	0.915791	-0.437279	-99.8753	CG	102190826	exon	WARS	tryptophanyl-tRNA synthetase
NC_030828.1	66059008	66059169	162	15	0.675414	0.914179	-0.238765	-82.8196	CG	102169526	exon	PPP2R5C	protein phosphatase 2 regulatory subunit B'gamma
NC_030828.1	66201833	66201950	118	42	0.0285362	0.00137617	0.02716	238.186	CHH	100860851	exon	HSP90AA1	heat shock protein 90 alpha family class A member 1
NC_030828.1	66320142	66320322	181	19	0.518917	0.761027	-0.24211	-124.585	CG	102181542	exon	MOK	MOK protein kinase
NC_030828.1	66329784	66330019	236	19	0.555417	0.77559	-0.220172	-108.219	CG	102181542	exon	MOK	MOK protein kinase
NC_030828.1	66486876	66487121	246	14	0.514194	0.86341	-0.349216	-79.1686	CG	102182636	exon	TECPR2	tectonin beta-propeller repeat containing 2
NC_030828.1	66682923	66683047	125	16	0.82171	0.950683	-0.128974	-79.7455	CG	102182918	exon	RCOR1	REST corepressor 1
NC_030828.1	67046726	67046826	101	19	0.89553	0.673339	0.222191	98.1386	CG	106501899	exon	LOC106501899	tumor necrosis factor alpha-induced protein 2
NC_030828.1	67113586	67113821	236	58	0.690939	0.869406	-0.178468	-362.88	CG	106503952	exon	TNFAIP2	TNF alpha induced protein 2
NC_030828.1	67465253	67465907	655	26	0.411787	0.743999	-0.332211	-171.073	CG	102174514	exon	BAG5	BCL2 associated athanogene 5
NC_030828.1	67466874	67466996	123	12	0.523064	0.851702	-0.328639	-84.2977	CG	102174514	exon	BAG5	BCL2 associated athanogene 5
NC_030829.1	1583636	1583756	121	12	0.375585	0.734808	-0.359223	-94.3598	CG	102171931	exon	NEK10	NIMA related kinase 10
NC_030829.1	1715432	1715590	159	19	0.679891	0.868646	-0.188756	-91.9314	CG	102173046	exon	SLC4A7	solute carrier family 4 member 7
NC_030829.1	5285137	5285338	202	16	0.817185	0.388255	0.42893	117.495	CG	102176564	exon	GADL1	glutamate decarboxylase like 1
NC_030829.1	6834641	6834760	120	17	0.668378	0.878834	-0.210456	-88.5408	CG	102171284	exon	CMTM6	CKLF like MARVEL transmembrane domain containing 6
NC_030829.1	10325861	10326087	227	12	0.648027	0.286085	0.361942	85.8216	CG	102180895	exon	LRRFIP2	LRR binding FLII interacting protein 2
NC_030829.1	10414971	10415212	242	15	0.3393	0.633302	-0.294001	-89.8357	CG	102181726	exon	MLH1	mutL homolog 1
NC_030829.1	10757158	10757907	750	19	0.42487	0.824372	-0.399502	-136.68	CG	102182919	exon	GOLGA4	golgin A4
NC_030829.1	11730902	11731074	173	14	0.883665	0.594524	0.289141	96.988	CG	102176275	exon	ACVR2B	activin A receptor type 2B
NC_030829.1	12268121	12268897	777	27	0.691721	0.390202	0.301519	176.205	CG	102186061	exon	WDR48	WD repeat domain 48
NC_030829.1	13704249	13704444	196	59	0.0326157	0.000267789	0.0323479	296.637	CHH	102191742	exon	CTNNB1	catenin beta 1
NC_030829.1	13704693	13704782	90	26	0.0344746	0.00526857	0.029206	118.639	CHH	102191742	exon	CTNNB1	catenin beta 1
NC_030829.1	13717397	13717821	425	16	0.388019	0.821508	-0.433489	-150.994	CG	102191742	exon	CTNNB1	catenin beta 1
NC_030829.1	16950718	16950977	260	63	0.073845	0.000158332	0.0736867	393.665	CHH	102186164	exon	SETD5	SET domain containing 5
NC_030829.1	16950738	16950841	104	14	0.134149	0.000197689	0.133951	70.2441	CHG	102186164	exon	SETD5	SET domain containing 5
NC_030829.1	16988533	16988687	155	56	0.0332672	0.00213263	0.0311346	290.977	CHH	102186164	exon	SETD5	SET domain containing 5
NC_030829.1	17355809	17356078	270	17	0.388401	0.682395	-0.293994	-112.055	CG	102184850	exon	SRGAP3	SLIT-ROBO Rho GTPase activating protein 3
NC_030829.1	21038134	21038285	152	19	0.704283	0.892885	-0.188602	-108.463	CG	102187633	exon	EDEM1	ER degradation enhancing alpha-mannosidase like protein 1
NC_030829.1	21789573	21789799	227	26	0.622154	0.876755	-0.2546	-160.147	CG	102188808	exon	SUMF1	sulfatase modifying factor 1
NC_030829.1	22325556	22325785	230	68	0.0397817	0.000121861	0.0396598	362.989	CHH	102189910	exon	LRRN1	leucine rich repeat neuronal 1
NC_030829.1	23126757	23126935	179	11	0.331283	0.686668	-0.355386	-79.8414	CG	102190741	exon	CNTN4	contactin 4
NC_030829.1	29789112	29789194	83	14	0.599779	0.814619	-0.214839	-82.7052	CG	102189806	exon	PROK2	prokineticin 2
NC_030829.1	30602513	30602657	145	47	0.0303057	0.00270523	0.0276004	232.392	CHH	102171383	exon	FOXP1	forkhead box P1
NC_030829.1	35069618	35069826	209	16	0.400969	0.861438	-0.46047	-136.541	CG	102191189	exon	LRIG1	leucine rich repeats and immunoglobulin like domains 1
NC_030829.1	35822919	35823072	154	47	0.0290334	0.0030442	0.0259892	232.123	CHH	108638613	exon	LOC108638613	TIP41-like protein pseudogene
NC_030829.1	35894775	35895209	435	20	0.490189	0.816655	-0.326465	-122.583	CG	102178670	exon	MAGI1	membrane associated guanylate kinase%2C WW and PDZ domain containing 1
NC_030829.1	37228691	37229024	334	15	0.363153	0.668841	-0.305688	-84.5552	CG	102179895	exon	PRICKLE2	prickle planar cell polarity protein 2
NC_030829.1	39038320	39038852	533	22	0.470227	0.819446	-0.349218	-133.344	CG	102169530	exon	PTPRG	protein tyrosine phosphatase%2C receptor type G
NC_030829.1	43129922	43130132	211	20	0.491889	0.793599	-0.30171	-128.674	CG	102187630	exon	FLNB	filamin B
NC_030829.1	44946240	44946587	348	12	0.423661	0.795157	-0.371496	-85.1173	CG	102172577	exon	ERC2	ELKS/RAB6-interacting/CAST family member 2
NC_030829.1	46288275	46288391	117	18	0.659366	0.833355	-0.173989	-89.7687	CG	102172849	exon	CACNA2D3	calcium voltage-gated channel auxiliary subunit alpha2delta 3
NC_030829.1	47042077	47042275	199	11	0.210651	0.000201797	0.21045	57.5554	CHG	108638627	exon	LOC108638627	elongation factor 1-alpha 1 pseudogene
NC_030829.1	47042165	47042348	184	31	0.122495	0.00126115	0.121234	188.695	CHH	108638627	exon	LOC108638627	elongation factor 1-alpha 1 pseudogene
NC_030829.1	50235242	50235483	242	21	0.571774	0.248655	0.323119	134.776	CG	102174344	exon	GNAT1	G protein subunit alpha transducin 1
NC_030829.1	50826477	50826731	255	75	0.118164	0.0488555	0.0693083	402.757	CHH	102181169	exon	RHOA	ras homolog family member A
NC_030829.1	51002377	51002491	115	39	0.0315832	0.00162896	0.0299543	191.993	CHH	102184386	exon	QRICH1	glutamine rich 1
NC_030829.1	51079964	51080354	391	32	0.47618	0.784697	-0.308517	-184.568	CG	102185615	exon	ARIH2	ariadne RBR E3 ubiquitin protein ligase 2
NC_030829.1	51751260	51751540	281	12	0.334906	0.841158	-0.506252	-102.099	CG	102181731	exon	CDC25A	cell division cycle 25A
NC_030829.1	53579951	53580182	232	22	0.626794	0.891715	-0.264921	-159.622	CG	102181907	exon	SACM1L	SAC1 suppressor of actin mutations 1-like (yeast)
NC_030829.1	55395989	55396209	221	17	0.62747	0.355314	0.272155	95.6906	CG	102185791	exon	ATG7	autophagy related 7
NC_030829.1	57999966	58000057	92	12	0.154636	0.562138	-0.407502	-102.173	CG	102171107	exon	TMEM43	transmembrane protein 43
NC_030829.1	59013472	59013584	113	37	0.0215333	0.00136504	0.0201682	168.791	CHH	102168217	exon	CNBP	CCHC-type zinc finger nucleic acid binding protein
NC_030829.1	60026099	60026457	359	23	0.675978	0.894523	-0.218544	-113.405	CG	102176923	exon	TXNRD3	thioredoxin reductase 3
NC_030829.1	60104588	60104748	161	19	0.63421	0.899662	-0.265451	-123.597	CG	102178578	exon	ZXDC	ZXD family zinc finger C
NC_030830.1	696608	696874	267	21	0.849717	0.634423	0.215295	102.106	CG	106503520	exon	FOXF2	forkhead box F2
NC_030830.1	1032346	1032853	508	24	0.528102	0.217222	0.31088	132.14	CG	102181740	exon	GMDS	GDP-mannose 4%2C6-dehydratase
NC_030830.1	1523083	1523619	537	32	0.502234	0.823819	-0.321585	-176.904	CG	102181176	exon	WRNIP1	Werner helicase interacting protein 1
NC_030830.1	2410696	2411048	353	23	0.507463	0.783333	-0.27587	-137.225	CG	102175635	exon	CAGE1	cancer antigen 1
NC_030830.1	2867791	2868604	814	60	0.776922	0.470412	0.30651	449.763	CG	102191195	exon	TXNDC5	thioredoxin domain containing 5
NC_030830.1	4731838	4731997	160	13	0.566976	0.20738	0.359596	85.8132	CG	108633520	exon	LOC108633520	translation initiation factor IF-2-like
NC_030830.1	10187408	10187600	193	64	0.0281033	0.00156246	0.0265408	311.2	CHH	102173056	exon	LOC102173056	60S ribosomal protein L23a pseudogene
NC_030830.1	10388383	10388632	250	19	0.723676	0.462275	0.2614	107.374	CG	102172779	exon	CAP2	CAP%2C adenylate cyclase-associated protein%2C 2 (yeast)
NC_030830.1	10656217	10656528	312	12	0.394774	0.746359	-0.351585	-82.1828	CG	102171675	exon	KIF13A	kinesin family member 13A
NC_030830.1	10659686	10659819	134	19	0.692833	0.854732	-0.161898	-90.3767	CG	102171675	exon	KIF13A	kinesin family member 13A
NC_030830.1	10674215	10674367	153	22	0.633277	0.895856	-0.262579	-149.633	CG	102171675	exon	KIF13A	kinesin family member 13A
NC_030830.1	15624981	15625291	311	13	0.535941	0.892642	-0.356701	-79.7913	CG	102170570	exon	ECI2	enoyl-CoA delta isomerase 2
NC_030830.1	16076735	16076904	170	19	0.64345	0.925863	-0.282413	-110.005	CG	102177017	exon	RPP40	ribonuclease P/MRP subunit p40
NC_030830.1	16206782	16207304	523	20	0.464288	0.899856	-0.435568	-153.395	CG	102176749	exon	LYRM4	LYR motif containing 4
NC_030830.1	17667342	17667687	346	19	0.700369	0.368107	0.332262	115.95	CG	102182743	exon	CARMIL1	capping protein regulator and myosin 1 linker 1
NC_030830.1	17832328	17832468	141	25	0.60779	0.818368	-0.210578	-145.011	CG	102189079	exon	LOC102189079	histone H2B type 1-A-like
NC_030830.1	19853710	19853768	59	25	0.0316058	0.000340102	0.0312657	109.82	CHH	102174449	exon	TRIM27	tripartite motif containing 27
NC_030830.1	22713771	22713936	166	20	0.34758	0.0958617	0.251718	131.108	CG	102174172	exon	PRRT1	proline rich transmembrane protein 1
NC_030830.1	24516716	24516855	140	14	0.371838	0.724153	-0.352315	-90.591	CG	102171111	exon	IL17F	interleukin 17F
NC_030830.1	26653942	26654194	253	79	0.0594412	0.0201974	0.0392439	366.859	CHH	102168398	exon	LOC102168398	translationally-controlled tumor protein pseudogene
NC_030830.1	27839318	27839503	186	31	0.0530395	0.00084437	0.0521951	157.285	CHH	102188988	exon	LOC102188988	patched domain-containing protein 4
NC_030830.1	28161452	28161595	144	12	0.476871	0.795741	-0.31887	-93.3579	CG	102187087	exon	ADGRF2	adhesion G protein-coupled receptor F2
NC_030830.1	28912512	28913052	541	18	0.172502	0.597556	-0.425054	-134.931	CG	102184567	exon	ANKRD66	ankyrin repeat domain 66
NC_030830.1	29421771	29421933	163	33	0.80645	0.928638	-0.122188	-176.655	CG	102183019	exon	RCAN2	regulator of calcineurin 2
NC_030830.1	32156189	32156281	93	11	0.358705	0.922595	-0.56389	-93.449	CG	102173138	exon	KLC4	kinesin light chain 4
NC_030830.1	32494137	32494572	436	14	0.542726	0.884034	-0.341308	-97.3449	CG	102169233	exon	UBR2	ubiquitin protein ligase E3 component n-recognin 2
NC_030830.1	32500016	32500218	203	66	0.0262674	0.00016815	0.0260993	326.553	CHH	102169233	exon	UBR2	ubiquitin protein ligase E3 component n-recognin 2
NC_030830.1	38193802	38194052	251	82	0.091574	0.0374715	0.0541025	384.692	CHH	102180169	exon	LOC102180169	40S ribosomal protein S4%2C X isoform
NC_030830.1	38230651	38230785	135	22	0.315863	0.511412	-0.19555	-114.6	CG	102180637	exon	SRSF3	serine and arginine rich splicing factor 3
NC_030830.1	38232128	38232257	130	44	0.0255287	0.000106966	0.0254218	205.326	CHH	102180637	exon	SRSF3	serine and arginine rich splicing factor 3
NC_030830.1	40203401	40203674	274	85	0.0852568	0.00357658	0.0816802	522.233	CHH	102172673	exon	RPS10	ribosomal protein S10
NC_030830.1	40544803	40545018	216	29	0.430072	0.735314	-0.305242	-183.273	CG	102171388	exon	GRM4	glutamate metabotropic receptor 4
NC_030830.1	41633999	41634224	226	18	0.556131	0.825445	-0.269314	-93.0078	CG	102180090	exon	GCLC	glutamate-cysteine ligase catalytic subunit
NC_030830.1	41648348	41648699	352	16	0.442566	0.828955	-0.386389	-119.458	CG	102180090	exon	GCLC	glutamate-cysteine ligase catalytic subunit
NC_030830.1	43671996	43672274	279	17	0.65804	0.387788	0.270251	97.3311	CG	102178959	exon	HMGCLL1	3-hydroxymethyl-3-methylglutaryl-CoA lyase like 1
NC_030830.1	44055455	44055547	93	16	0.818031	0.59426	0.223771	88.9729	CG	102183277	exon	BMP5	bone morphogenetic protein 5
NC_030830.1	45112077	45112722	646	20	0.436804	0.809677	-0.372873	-142.1	CG	106503471	exon	DST	dystonin
NC_030830.1	45113361	45114603	1243	35	0.557116	0.860015	-0.302899	-261.865	CG	106503471	exon	DST	dystonin
NC_030830.1	45114655	45114868	214	13	0.466822	0.745838	-0.279016	-81.4341	CG	106503471	exon	DST	dystonin
NC_030830.1	45115407	45116099	693	36	0.46756	0.838275	-0.370715	-275.852	CG	106503471	exon	DST	dystonin
NC_030830.1	45155623	45156041	419	19	0.473716	0.727551	-0.253836	-106.651	CG	106503471	exon	DST	dystonin
NC_030831.1	939231	939400	170	21	0.852593	0.533871	0.318722	163.699	CG	102188725	exon	SALL3	spalt like transcription factor 3
NC_030831.1	2283689	2284342	654	31	0.47904	0.843439	-0.364399	-221.928	CG	106503529	exon	MBP	myelin basic protein
NC_030831.1	9597197	9597320	124	16	0.688356	0.45737	0.230987	87.0956	CG	102169063	exon	DSEL	dermatan sulfate epimerase-like
NC_030831.1	21323580	21324267	688	13	0.295654	0.664119	-0.368465	-85.9758	CG	102173516	exon	SLC39A6	solute carrier family 39 member 6
NC_030831.1	21923178	21923311	134	18	0.506766	0.790845	-0.284079	-136.76	CG	100861330	exon	INO80C	INO80 complex subunit C
NC_030831.1	22202139	22202304	166	26	0.67883	0.86235	-0.18352	-131.439	CG	102176573	exon	MAPRE2	microtubule associated protein RP/EB family member 2
NC_030831.1	22481900	22481996	97	12	0.43815	0.828001	-0.389851	-101.595	CG	102177114	exon	DTNA	dystrobrevin alpha
NC_030831.1	26130192	26130290	99	12	0.393531	0.708055	-0.314524	-89.7595	CG	102187728	exon	DSG1	desmoglein 1
NC_030831.1	26341176	26341362	187	14	0.619197	0.862253	-0.243056	-94.2108	CG	102184211	exon	LOC102184211	desmocollin-2
NC_030831.1	29180291	29180503	213	26	0.762986	0.412262	0.350724	257.947	CG	102188004	exon	CDH2	cadherin 2
NC_030831.1	34763666	34763772	107	14	0.52013	0.234155	0.285975	92.8603	CG	102169639	exon	MIB1	mindbomb E3 ubiquitin protein ligase 1
NC_030831.1	34873703	34873851	149	39	0.030854	0.00108189	0.0297722	211.033	CHH	102190479	exon	LOC102190479	RWD domain-containing protein 1 pseudogene
NC_030831.1	35514686	35514787	102	17	0.656992	0.845993	-0.189001	-91.6353	CG	102168224	exon	THOC1	THO complex 1
NC_030831.1	35579273	35579503	231	24	0.497512	0.195559	0.301953	162.058	CG	102168505	exon	COLEC12	collectin subfamily member 12
NC_030831.1	35854988	35855170	183	16	0.605705	0.315587	0.290118	97.5133	CG	102171563	exon	CLUL1	clusterin like 1
NC_030831.1	35869739	35870040	302	20	0.498634	0.776767	-0.278134	-108.594	CG	102171563	exon	CLUL1	clusterin like 1
NC_030831.1	37694097	37694255	159	22	0.615499	0.8542	-0.238701	-147.992	CG	102174450	exon	MYOM1	myomesin 1
NC_030831.1	39231562	39231655	94	14	0.58099	0.914538	-0.333549	-142.818	CG	102172400	exon	EPB41L3	erythrocyte membrane protein band 4.1 like 3
NC_030831.1	41344263	41344447	185	14	0.575842	0.858297	-0.282455	-86.9494	CG	102173248	exon	PTPRM	protein tyrosine phosphatase%2C receptor type M
NC_030831.1	41344556	41344773	218	27	0.74126	0.904595	-0.163335	-161.968	CG	102173248	exon	PTPRM	protein tyrosine phosphatase%2C receptor type M
NC_030831.1	41595713	41595838	126	16	0.696864	0.901428	-0.204565	-90.4083	CG	102176574	exon	MTCL1	microtubule crosslinking factor 1
NC_030831.1	45646054	45646242	189	15	0.550041	0.867325	-0.317284	-116.118	CG	102182650	exon	SLC14A2	solute carrier family 14 member 2
NC_030831.1	54859184	54859452	269	22	0.706724	0.925415	-0.218691	-143.055	CG	102188726	exon	TCF4	transcription factor 4
NC_030831.1	57020563	57020831	269	14	0.372391	0.763421	-0.39103	-89.5213	CG	102172401	exon	FECH	ferrochelatase
NC_030831.1	57718673	57719012	340	24	0.716664	0.909678	-0.193014	-135.818	CG	102170194	exon	NEDD4L	neural precursor cell expressed%2C developmentally down-regulated 4-like%2C E3 ubiquitin protein ligase
NC_030831.1	60223642	60223784	143	20	0.706414	0.905263	-0.198849	-111.405	CG	102182087	exon	CDH20	cadherin 20
NC_030831.1	60724558	60724869	312	22	0.524909	0.803432	-0.278523	-155.699	CG	102177490	exon	PIGN	phosphatidylinositol glycan anchor biosynthesis class N
NC_030831.1	61126944	61127253	310	108	0.904183	0.752003	0.152181	711.279	CG	102183197	exon	ZCCHC2	zinc finger CCHC-type containing 2
NC_030831.1	62023091	62023288	198	19	0.660239	0.360485	0.299753	110.449	CG	102180556	exon	LOC102180556	serpin B3
NC_030831.1	62186378	62186540	163	19	0.737112	0.312578	0.424533	180.326	CG	102181089	exon	SERPINB7	serpin family B member 7
NC_030832.1	1692503	1692780	278	18	0.326267	0.617738	-0.291471	-92.0729	CG	102173145	exon	RNPS1	RNA binding protein with serine rich domain 1
NC_030832.1	3499181	3499649	469	25	0.360098	0.790202	-0.430105	-204.468	CG	102189179	exon	DNAJA3	DnaJ heat shock protein family (Hsp40) member A3
NC_030832.1	10613704	10614022	319	24	0.370861	0.87315	-0.502288	-246.622	CG	102175264	exon	SNX29	sorting nexin 29
NC_030832.1	12706923	12707035	113	14	0.560248	0.792091	-0.231843	-79.2853	CG	102175824	exon	ERCC4	ERCC excision repair 4%2C endonuclease catalytic subunit
NC_030832.1	13012711	13012861	151	12	0.378666	0.724857	-0.346191	-95.6248	CG	102176092	exon	MKL2	MKL1/myocardin like 2
NC_030832.1	13599593	13600033	441	25	0.439591	0.782121	-0.342529	-144.083	CG	102176660	exon	NTAN1	N-terminal asparagine amidase
NC_030832.1	14254246	14254453	208	16	0.578976	0.873953	-0.294976	-99.5754	CG	102177770	exon	ABCC1	ATP binding cassette subfamily C member 1
NC_030832.1	24987616	24987932	317	20	0.499214	0.866245	-0.367031	-145.822	CG	102186362	exon	GTF3C1	general transcription factor IIIC subunit 1
NC_030832.1	25964683	25965343	661	14	0.430424	0.80296	-0.372536	-80.2846	CG	102182465	exon	APOBR	apolipoprotein B receptor
NC_030832.1	26607473	26607783	311	95	0.0322083	0.00127023	0.0309381	502.783	CHH	102171833	exon	LOC102171833	rRNA-processing protein FCF1 homolog pseudogene
NC_030832.1	26764527	26765433	907	19	0.422626	0.85316	-0.430534	-131.072	CG	102169352	exon	SRCAP	Snf2-related CREBBP activator protein
NC_030832.1	28196267	28196582	316	19	0.754627	0.460044	0.294584	117.299	CG	102188731	exon	SBDS	SBDS ribosome assembly guanine nucleotide exchange factor
NC_030832.1	30515469	30515678	210	19	0.475687	0.862977	-0.38729	-149.725	CG	102175180	exon	AUTS2	autism susceptibility candidate 2
NC_030832.1	30707525	30707696	172	33	0.314424	0.124032	0.190392	203.114	CHH	102175457	exon	LOC102175457	40S ribosomal protein S9-like
NC_030832.1	35381558	35381827	270	12	0.318825	0.76166	-0.442835	-95.4524	CG	102183479	exon	DTX2	deltex E3 ubiquitin ligase 2
NC_030832.1	37766650	37766871	222	14	0.410519	0.769908	-0.35939	-83.0799	CG	102188645	exon	ZNF789	zinc finger protein 789
NC_030832.1	37903159	37903333	175	21	0.658649	0.872686	-0.214037	-122.122	CG	102172116	exon	ARPC1A	actin related protein 2/3 complex subunit 1A
NC_030832.1	38139093	38139278	186	26	0.566033	0.789508	-0.223476	-176.148	CG	102170659	exon	TRRAP	transformation/transcription domain associated protein
NC_030832.1	38183373	38183487	115	15	0.682497	0.883756	-0.201259	-80.6367	CG	102170659	exon	TRRAP	transformation/transcription domain associated protein
NC_030832.1	38183958	38184086	129	18	0.508013	0.875344	-0.367331	-121.941	CG	102170659	exon	TRRAP	transformation/transcription domain associated protein
NC_030832.1	38606053	38606201	149	21	0.573541	0.317187	0.256353	131.739	CG	102173150	exon	BAIAP2L1	BAI1 associated protein 2 like 1
NC_030832.1	38974013	38974209	197	14	0.454353	0.886363	-0.432011	-103.702	CG	102172861	exon	USP42	ubiquitin specific peptidase 42
NC_030832.1	42391279	42391582	304	17	0.713094	0.318889	0.394205	118.753	CG	102173992	exon	LOC102173992	translation initiation factor IF-2
NC_030832.1	42404480	42404669	190	12	0.368495	0.841413	-0.472918	-93.7781	CG	102173992	exon	LOC102173992	translation initiation factor IF-2
NC_030833.1	1041070	1041222	153	12	0.858981	0.437087	0.421894	89.22	CG	102181095	exon	LRRC27	leucine rich repeat containing 27
NC_030833.1	1206118	1206348	231	28	0.271703	0.891776	-0.620073	-376.788	CG	102178326	exon	JAKMIP3	Janus kinase and microtubule interacting protein 3
NC_030833.1	4558173	4558269	97	16	0.561924	0.797335	-0.235411	-81.6367	CG	102174718	exon	PTPRE	protein tyrosine phosphatase%2C receptor type E
NC_030833.1	5147151	5147360	210	15	0.502151	0.89622	-0.394069	-140.12	CG	102174457	exon	DOCK1	dedicator of cytokinesis 1
NC_030833.1	6105998	6106147	150	19	0.761263	0.529348	0.231915	101.292	CG	102174184	exon	C26H10orf90	chromosome 26 C10orf90 homolog
NC_030833.1	6530874	6531250	377	19	0.539644	0.87685	-0.337206	-120.461	CG	102182472	exon	ADAM12	ADAM metallopeptidase domain 12
NC_030833.1	6670622	6670816	195	21	0.79737	0.475134	0.322237	133.06	CG	102182193	exon	DHX32	DEAH-box helicase 32 (putative)
NC_030833.1	6786523	6786964	442	12	0.43393	0.833816	-0.399886	-98.1287	CG	102173635	exon	EDRF1	erythroid differentiation regulatory factor 1
NC_030833.1	7981050	7981557	508	17	0.372458	0.691838	-0.31938	-105.598	CG	102179910	exon	OAT	ornithine aminotransferase
NC_030833.1	8313068	8313295	228	23	0.79218	0.53487	0.25731	143.613	CG	102179262	exon	CHST15	carbohydrate sulfotransferase 15
NC_030833.1	9071299	9071461	163	38	0.0228759	0.000384809	0.0224911	177.07	CHH	102178035	exon	BUB3	BUB3%2C mitotic checkpoint protein
NC_030833.1	9073070	9073264	195	55	0.0229427	0.00055562	0.0223871	262.493	CHH	102178035	exon	BUB3	BUB3%2C mitotic checkpoint protein
NC_030833.1	10038102	10038287	186	10	0.337926	0.848617	-0.510691	-80.4407	CG	102173157	exon	TACC2	transforming acidic coiled-coil containing protein 2
NC_030833.1	10065758	10065977	220	23	0.496755	0.850895	-0.35414	-191.078	CG	102173157	exon	TACC2	transforming acidic coiled-coil containing protein 2
NC_030833.1	10512410	10512581	172	12	0.540468	0.166698	0.37377	87.9479	CG	102170938	exon	FGFR2	fibroblast growth factor receptor 2
NC_030833.1	10532941	10533110	170	18	0.626404	0.893201	-0.266797	-125.806	CG	102170938	exon	FGFR2	fibroblast growth factor receptor 2
NC_030833.1	13671234	13671360	127	14	0.743635	0.522228	0.221407	78.4294	CG	102187915	exon	RAB11FIP2	RAB11 family interacting protein 2
NC_030833.1	15523013	15523371	359	18	0.58209	0.892087	-0.309997	-114.444	CG	102189457	exon	GFRA1	GDNF family receptor alpha 1
NC_030833.1	16625987	16626417	431	133	0.0382396	0.000942467	0.0372971	780.52	CHH	106503641	exon	LOC106503641	ADP-ribosylation factor-like protein 6-interacting protein 1 pseudogene
NC_030833.1	17078831	17079151	321	26	0.570416	0.850459	-0.280043	-164.974	CG	102183390	exon	ABLIM1	actin binding LIM protein 1
NC_030833.1	17296725	17297020	296	18	0.633425	0.409507	0.223918	86.5093	CG	102187832	exon	TDRD1	tudor domain containing 1
NC_030833.1	17888558	17889182	625	30	0.348499	0.73545	-0.38695	-223.389	CG	102180648	exon	NRAP	nebulin related anchoring protein
NC_030833.1	17931947	17932037	91	18	0.47287	0.840519	-0.36765	-149.328	CG	102180648	exon	NRAP	nebulin related anchoring protein
NC_030833.1	18650441	18650802	362	24	0.55449	0.824468	-0.269978	-165.7	CG	102178975	exon	VTI1A	vesicle transport through interaction with t-SNAREs 1A
NC_030833.1	20570426	20570518	93	16	0.750179	0.911048	-0.160869	-92.5109	CG	100861341	exon	PDCD4	programmed cell death 4 (neoplastic transformation inhibitor)
NC_030833.1	21304823	21306173	1351	17	0.330548	0.736653	-0.406105	-124.427	CG	102172687	exon	ADD3	adducin 3
NC_030833.1	24426247	24426404	158	18	0.555646	0.860049	-0.304403	-139.677	CG	102168513	exon	SORCS1	sortilin related VPS10 domain containing receptor 1
NC_030833.1	24506804	24507338	535	20	0.238857	0.624457	-0.3856	-150.116	CG	102168513	exon	SORCS1	sortilin related VPS10 domain containing receptor 1
NC_030833.1	28022588	28022867	280	15	0.582964	0.914538	-0.331574	-99.625	CG	102183758	exon	NT5C2	5'-nucleotidase%2C cytosolic II
NC_030833.1	28436687	28437010	324	20	0.303585	0.000269472	0.303316	130.275	CHG	102181750	exon	TRIM8	tripartite motif containing 8
NC_030833.1	28436902	28437008	107	11	0.466109	0.000307639	0.465801	104.955	CHH	102181750	exon	TRIM8	tripartite motif containing 8
NC_030833.1	28597404	28597581	178	13	0.378024	0.871664	-0.49364	-100.488	CG	102169451	exon	MFSD13A	major facilitator superfamily domain containing 13A
NC_030833.1	30347686	30347787	102	12	0.0769542	0.000197376	0.0767568	59.0816	CHH	102175922	exon	LOC102175922	elongation factor 1-alpha 1 pseudogene
NC_030833.1	30348430	30348549	120	19	0.0645843	0.000212515	0.0643718	91.6258	CHH	102175922	exon	LOC102175922	elongation factor 1-alpha 1 pseudogene
NC_030833.1	30844634	30845030	397	21	0.245886	0.691158	-0.445272	-152.66	CG	102179626	exon	ABCC2	ATP binding cassette subfamily C member 2
NC_030833.1	31220771	31220969	199	20	0.500203	0.826534	-0.32633	-147.933	CG	100861063	exon	GOT1	glutamic-oxaloacetic transaminase 1
NC_030833.1	34486542	34486853	312	12	0.505331	0.882286	-0.376955	-88.4624	CG	102188107	exon	ALDH18A1	aldehyde dehydrogenase 18 family member A1
NC_030833.1	34764541	34764722	182	8	0.379094	0.86492	-0.485826	-84.5975	CG	102187289	exon	SORBS1	sorbin and SH3 domain containing 1
NC_030833.1	36220603	36221029	427	14	0.441161	0.780435	-0.339274	-84.6752	CG	102184309	exon	LOC102184309	--
NC_030833.1	36554366	36554504	139	38	0.0276441	0.00166625	0.0259778	193.532	CHH	102176013	exon	LOC102176013	--
NC_030833.1	36663637	36663864	228	58	0.084128	0.000176221	0.0839518	325.312	CHH	102183482	exon	MYOF	myoferlin
NC_030833.1	37801211	37801309	99	20	0.661859	0.870693	-0.208834	-106.795	CG	102173255	exon	CPEB3	cytoplasmic polyadenylation element binding protein 3
NC_030833.1	40100292	40100430	139	46	0.0245654	0.0010434	0.023522	220.908	CHH	102170661	exon	PANK1	pantothenate kinase 1
NC_030833.1	40714652	40714837	186	23	0.125087	0.36916	-0.244073	-129.904	CG	102191486	exon	ACTA2	actin%2C alpha 2%2C smooth muscle%2C aorta
NC_030833.1	43893574	43893726	153	20	0.0726731	0.000690131	0.071983	95.1335	CHH	102182469	exon	CSTF2T	cleavage stimulation factor subunit 2 tau variant
NC_030833.1	46732857	46733382	526	17	0.40617	0.739177	-0.333007	-131.478	CG	102179442	exon	PCDH15	protocadherin related 15
NC_030833.1	51034425	51034736	312	14	0.712747	0.386153	0.326594	86.8722	CG	100861090	exon	CISD1	CDGSH iron sulfur domain 1
NC_030834.1	1193103	1193202	100	30	0.7075	0.841711	-0.134211	-139.861	CG	102180997	exon	ZNF385D	zinc finger protein 385D
NC_030834.1	5774839	5775000	162	15	0.410348	0.77018	-0.359832	-106.009	CG	102179912	exon	LOC102179912	--
NC_030834.1	7931149	7931332	184	23	0.420301	0.75672	-0.336419	-155.402	CG	100861101	exon	HOOK3	hook microtubule tethering protein 3
NC_030834.1	8369139	8369520	382	13	0.403591	0.727372	-0.32378	-91.8887	CG	102176666	exon	VDAC3	voltage dependent anion channel 3
NC_030834.1	9397090	9397457	368	16	0.492603	0.773614	-0.281011	-87.4614	CG	102176017	exon	SFRP1	secreted frizzled related protein 1
NC_030834.1	11586200	11586479	280	24	0.644995	0.883279	-0.238284	-145.696	CG	102180823	exon	HTRA4	HtrA serine peptidase 4
NC_030834.1	11595286	11595393	108	10	0.401461	0.805392	-0.403931	-95.9931	CG	102190199	exon	PLEKHA2	pleckstrin homology domain containing A2
NC_030834.1	12209169	12209326	158	27	0.467529	0.192234	0.275295	189.522	CG	102188284	exon	WHSC1L1	Wolf-Hirschhorn syndrome candidate 1-like 1
NC_030834.1	12659719	12660357	639	31	0.45605	0.813535	-0.357485	-215.29	CG	102185628	exon	ERLIN2	ER lipid raft associated 2
NC_030834.1	13489828	13490174	347	26	0.361036	0.657892	-0.296856	-154.39	CG	102184875	exon	KCNU1	potassium calcium-activated channel subfamily U member 1
NC_030834.1	18738915	18739191	277	11	0.466019	0.832181	-0.366162	-85.3327	CG	100861098	exon	UBXN8	UBX domain protein 8
NC_030834.1	18848926	18849501	576	17	0.67258	0.367809	0.304771	98.5459	CG	102179264	exon	SMIM18	small integral membrane protein 18
NC_030834.1	19405996	19406356	361	116	0.0549186	0.00261101	0.0523076	839.862	CHH	102177494	exon	LOC102177494	heterogeneous nuclear ribonucleoprotein C pseudogene
NC_030834.1	21342630	21342887	258	15	0.587172	0.884277	-0.297105	-110.862	CG	102172512	exon	LONRF1	LON peptidase N-terminal domain and ring finger 1
NC_030834.1	26183909	26184689	781	22	0.377481	0.731382	-0.353901	-162.767	CG	102168604	exon	FGL1	fibrinogen like 1
NC_030834.1	26230635	26230755	121	12	0.242899	0.664322	-0.421423	-115.509	CG	102191676	exon	PCM1	pericentriolar material 1
NC_030834.1	29281390	29281530	141	19	0.625113	0.412672	0.212441	107.361	CG	102184030	exon	KLKB1	kallikrein B1
NC_030834.1	30901957	30902202	246	32	0.68084	0.317531	0.363309	301.515	CG	102175827	exon	STOX2	storkhead box 2
NC_030834.1	31848388	31848536	149	17	0.664885	0.924826	-0.259941	-122.986	CG	102185807	exon	TENM3	teneurin transmembrane protein 3
NC_030834.1	36843198	36843563	366	23	0.771549	0.396368	0.375181	200.662	CG	102190099	exon	AGA	aspartylglucosaminidase
NC_030834.1	38320478	38320702	225	22	0.453553	0.821402	-0.367849	-212.191	CG	102188015	exon	LOC102188015	beta-defensin 103A
NC_030834.1	42433177	42433666	490	15	0.256348	0.610738	-0.35439	-87.5351	CG	102169454	exon	CSMD1	CUB and Sushi multiple domains 1
NC_030834.1	42434315	42434632	318	28	0.527798	0.806924	-0.279126	-180.846	CG	102169454	exon	CSMD1	CUB and Sushi multiple domains 1
NC_030834.1	42729758	42729894	137	37	0.0418972	0.00585112	0.0360461	166.857	CHH	108634096	exon	LOC108634096	L-lactate dehydrogenase A chain pseudogene
NC_030835.1	2123185	2123676	492	16	0.535375	0.872272	-0.336897	-106.013	CG	102181839	exon	ERCC6	ERCC excision repair 6%2C chromatin remodeling factor
NC_030835.1	2943922	2944275	354	14	0.463516	0.765236	-0.30172	-89.2848	CG	100861087	exon	MAPK8	mitogen-activated protein kinase 8
NC_030835.1	4338197	4338566	370	18	0.378655	0.764711	-0.386056	-116.584	CG	102188195	exon	LDB3	LIM domain binding 3
NC_030835.1	4338773	4339006	234	15	0.343311	0.719544	-0.376233	-98.691	CG	102188195	exon	LDB3	LIM domain binding 3
NC_030835.1	15631720	15631909	190	51	0.034745	0.000836577	0.0339084	301.25	CHH	102189191	exon	AP3M1	adaptor related protein complex 3 mu 1 subunit
NC_030835.1	15631761	15631825	65	9	0.0287191	9.40543e-05	0.0286251	36.5334	CHG	102189191	exon	AP3M1	adaptor related protein complex 3 mu 1 subunit
NC_030835.1	16371527	16371928	402	114	0.0477649	0.00319572	0.0445692	727.059	CHH	108634138	exon	LOC108634138	nucleophosmin pseudogene
NC_030835.1	19279911	19280091	181	56	0.0264395	0.000484122	0.0259554	245.913	CHH	102169074	exon	SAR1A	secretion associated Ras related GTPase 1A
NC_030835.1	20332135	20332368	234	69	0.0264313	0.000671137	0.0257601	348.33	CHH	102188470	exon	KIF1BP	KIF1 binding protein
NC_030835.1	21205838	21205952	115	10	0.546449	0.905731	-0.359282	-81.751	CG	102180824	exon	SIRT1	sirtuin 1
NC_030835.1	27523877	27525036	1160	34	0.226859	0.638376	-0.411517	-274.495	CG	102169735	exon	ARID5B	AT-rich interaction domain 5B
NC_030835.1	28329670	28330247	578	11	0.235341	0.679144	-0.443802	-89.4844	CG	102173813	exon	TMEM26	transmembrane protein 26
NC_030835.1	29030885	29031449	565	14	0.434305	0.789292	-0.354987	-92.9293	CG	100861361	exon	CDK1	cyclin dependent kinase 1
NC_030835.1	29782372	29782483	112	26	0.024208	0.00178273	0.0224253	108.459	CHH	102189650	exon	ANK3	ankyrin 3
NC_030835.1	32005862	32006106	245	25	0.435199	0.895185	-0.459986	-242.588	CG	102172412	exon	RET	ret proto-oncogene
NC_030835.1	32330876	32331141	266	103	0.0338017	0.00069885	0.0331029	519.544	CHH	102182945	exon	BMS1	BMS1%2C ribosome biogenesis factor
NC_030835.1	32728139	32728367	229	62	0.0568759	0.00106878	0.0558071	313.46	CHH	108633307	exon	CHRM3	cholinergic receptor muscarinic 3
NC_030835.1	37956293	37956412	120	39	0.0386671	0.00287874	0.0357884	209.888	CHH	102177497	exon	IRF2BP2	interferon regulatory factor 2 binding protein 2
NC_030835.1	39462736	39463104	369	17	0.67271	0.366464	0.306246	94.604	CG	102190853	exon	NTPCR	nucleoside-triphosphatase%2C cancer-related
NC_030835.1	40063720	40063908	189	18	0.506538	0.848369	-0.341831	-176.507	CG	102175553	exon	SIPA1L2	signal induced proliferation associated 1 like 2
NC_030836.1	7706887	7707118	232	17	0.908023	0.732832	0.175191	88.003	CG	102183573	exon	TMEM135	transmembrane protein 135
NC_030836.1	8043799	8043967	169	13	0.334918	0.62004	-0.285122	-79.4834	CG	102184122	exon	FZD4	frizzled class receptor 4
NC_030836.1	11691079	11691291	213	13	0.388644	0.693271	-0.304627	-81.9804	CG	102169162	exon	DLG2	discs large MAGUK scaffold protein 2
NC_030836.1	18043715	18043806	92	31	0.0227984	0.0011106	0.0216878	147.203	CHH	102180827	exon	PAK1	p21 (RAC1) activated kinase 1
NC_030836.1	22694718	22694843	126	50	0.0349167	0.000247841	0.0346688	240.154	CHH	102185535	exon	NELL1	neural EGFL like 1
NC_030836.1	24192740	24192880	141	15	0.619672	0.878047	-0.258374	-87.9401	CG	102185718	exon	NAV2	neuron navigator 2
NC_030836.1	28892761	28893069	309	20	0.76073	0.449377	0.311353	129.434	CG	102184504	exon	RPUSD4	RNA pseudouridylate synthase domain containing 4
NC_030836.1	31778323	31779089	767	34	0.448911	0.801749	-0.352838	-263.868	CG	102185635	exon	ARHGAP32	Rho GTPase activating protein 32
NC_030836.1	40281632	40281786	155	17	0.668159	0.889058	-0.220899	-88.8362	CG	100861111	exon	SDHAF2	succinate dehydrogenase complex assembly factor 2
NC_030836.1	41143229	41143521	293	24	0.268163	0.566318	-0.298154	-143.625	CG	102181273	exon	AHNAK	AHNAK nucleoprotein
NC_030836.1	41255811	41255902	92	35	0.0240669	0.00286643	0.0212005	157.388	CHH	102181569	exon	EEF1G	eukaryotic translation elongation factor 1 gamma
NC_030836.1	41258357	41258492	136	15	0.555159	0.880943	-0.325783	-92.5609	CG	102171956	exon	TUT1	terminal uridylyl transferase 1%2C U6 snRNA-specific
NC_030836.1	41276148	41276317	170	14	0.138715	0.515745	-0.377029	-109.716	CG	100861363	exon	MTA2	metastasis associated 1 family member 2
NC_030836.1	41366595	41366709	115	19	0.565155	0.788964	-0.223809	-104.4	CG	102173072	exon	HNRNPUL2	heterogeneous nuclear ribonucleoprotein U like 2
NC_030836.1	42464961	42465653	693	14	0.373085	0.698788	-0.325703	-81.8124	CG	102177598	exon	RTN3	reticulon 3
NC_030836.1	42850008	42851467	1460	17	0.703604	0.309777	0.393826	92.7999	CG	102179074	exon	FLRT1	fibronectin leucine rich transmembrane protein 1
NC_030836.1	43465664	43465891	228	11	0.329646	0.876811	-0.547166	-87.6361	CG	102184226	exon	MEN1	menin 1
NC_030836.1	43509389	43509487	99	15	0.000253392	0.127913	-0.12766	-71.9889	CHH	102169361	exon	EHD1	EH domain containing 1
NC_030836.1	43609507	43609681	175	24	0.662239	0.8725	-0.210262	-124.149	CG	102169941	exon	MAJIN	membrane anchored junction protein
NC_030836.1	44382970	44383104	135	29	0.106774	0.0237614	0.0830123	144.26	CHH	102170587	exon	CFL1	cofilin 1
NC_030836.1	45049166	45049380	215	30	0.153444	0.000539668	0.152904	201.102	CHH	102179921	exon	LOC102179921	RNA-binding protein 14
NC_030836.1	45049203	45049310	108	10	0.149314	0.000204886	0.14911	48.2569	CHG	102179921	exon	LOC102179921	RNA-binding protein 14
NC_030836.1	45063679	45063791	113	12	0.110726	0.000159542	0.110566	60.2699	CHH	100861126	exon	RBM4	RNA binding motif protein 4
NC_030836.1	45063684	45063785	102	17	0.158983	0.000199472	0.158783	88.9416	CHG	100861126	exon	RBM4	RNA binding motif protein 4
NC_030836.1	46562554	46562652	99	15	0.822107	0.497901	0.324206	82.0452	CG	102185721	exon	UNC93B1	unc-93 homolog B1 (C. elegans)
NC_030836.1	49699631	49700165	535	28	0.570954	0.926612	-0.355658	-193.385	CG	102173166	exon	NAP1L4	nucleosome assembly protein 1 like 4
NC_030836.1	49735354	49735694	341	18	0.409519	0.817511	-0.407991	-96.494	CG	102174635	exon	SLC22A18	solute carrier family 22 member 18
NC_030836.1	49754750	49754926	177	19	0.719237	0.472756	0.246481	103.751	CG	108634245	exon	CDKN1C	cyclin dependent kinase inhibitor 1C
NW_017189516.1	1948632	1948831	200	62	0.00153095	0.0461663	-0.0446354	-310.73	CHH	102177604	exon	LOC102177604	bridging integrator 2
NW_017189516.1	2640839	2641092	254	83	0.0304363	0.00178898	0.0286473	391.38	CHH	102184981	exon	CYSLTR1	cysteinyl leukotriene receptor 1
NW_017189516.1	5191139	5191399	261	69	0.0405475	0.0001226	0.0404249	397.973	CHH	102171225	exon	LOC102171225	--
NW_017189516.1	8820499	8820649	151	30	0.148501	0.353267	-0.204766	-187.546	CHH	102168808	exon	LOC102168808	ferritin heavy chain pseudogene
NW_017189516.1	10071342	10071498	157	49	0.0256419	9.30677e-05	0.0255489	232.196	CHH	108634345	exon	LOC108634345	transcriptional regulator ATRX-like
NW_017189516.1	11471695	11471876	182	57	0.0311396	0.000366784	0.0307728	297.288	CHH	102176208	exon	IGBP1	immunoglobulin (CD79A) binding protein 1
NW_017189516.1	23175376	23175455	80	33	0.0571695	0.000165226	0.0570043	166.801	CHH	102183583	exon	HUWE1	HECT%2C UBA and WWE domain containing 1%2C E3 ubiquitin protein ligase
NW_017189516.1	23248164	23248266	103	32	0.0314993	0.000936797	0.0305625	145.048	CHH	102183136	exon	LOC102183136	ribosome biogenesis protein NSA2 homolog pseudogene
NW_017189516.1	26194125	26194362	238	69	0.0377724	0.000457451	0.0373149	384.893	CHH	102190867	exon	LOC102190867	methionine aminopeptidase 2 pseudogene
NW_017189516.1	26195022	26195137	116	27	0.0448784	0.000960585	0.0439178	127.261	CHH	102190867	exon	LOC102190867	methionine aminopeptidase 2 pseudogene
NW_017189516.1	27397641	27397911	271	70	0.126584	0.0363807	0.0902037	437.068	CHH	102168811	exon	LOC102168811	actin-related protein 2/3 complex subunit 2 pseudogene
NW_017189516.1	65600714	65600814	101	17	0.400551	0.646781	-0.24623	-86.7072	CG	102180751	exon	CD99	CD99 molecule
NW_017189517.1	2451590	2451739	150	18	0.104671	0.0189002	0.0857706	90.9915	CHH	102181479	exon	LOC102181479	60S ribosomal protein L7 pseudogene
NW_017189517.1	24755830	24756068	239	52	0.0461738	0.000126943	0.0460469	259.026	CHH	102176025	exon	LOC102176025	ras-related protein Rab-33A
NW_017189517.1	35466605	35466788	184	59	0.0294449	0.00125856	0.0281863	294.852	CHH	102175751	exon	PSMD10	proteasome 26S subunit%2C non-ATPase 10
NW_017189517.1	37099594	37099716	123	42	0.0418234	0.0025723	0.0392511	222.896	CHH	102171412	exon	BEX3	brain expressed X-linked 3
NW_017189539.1	69568	69680	113	27	0.0454579	0.000127287	0.0453306	135.045	CHH	102173272	exon	RBMX	RNA binding motif protein%2C X-linked
NW_017189557.1	20891	21028	138	44	0.0374119	0.00014968	0.0372622	197.177	CHH	102189379	exon	NONO	non-POU domain containing%2C octamer-binding
NW_017189592.1	16660	16760	101	17	0.722122	0.892185	-0.170063	-85.1302	CG	102172622	exon	LOC102172622	patched domain-containing protein 3-like
NW_017189615.1	13116	13621	506	87	0.355782	0.0948141	0.260968	769.993	CHH	102180659	exon	LOC102180659	elongation factor 1-alpha 1 pseudogene
NW_017189615.1	13208	13607	400	22	0.428477	0.111708	0.31677	137.467	CHG	102180659	exon	LOC102180659	elongation factor 1-alpha 1 pseudogene
NW_017189624.1	4376	4491	116	26	0.234418	0.521768	-0.28735	-153.848	CG	108634577	exon	LOC108634577	collagen alpha-1(I) chain-like
NW_017189629.1	227985	228200	216	62	0.0339171	0.00225693	0.0316602	309.132	CHH	102171588	exon	DDX3X	DEAD-box helicase 3%2C X-linked
NW_017189629.1	228410	228761	352	90	0.0481598	0.00422825	0.0439315	487.534	CHH	102171588	exon	DDX3X	DEAD-box helicase 3%2C X-linked
NW_017189629.1	228816	228954	139	45	0.0601411	0.019017	0.0411241	212.371	CHH	102171588	exon	DDX3X	DEAD-box helicase 3%2C X-linked
NW_017189629.1	229211	229296	86	23	0.0385677	0.00367187	0.0348959	103.658	CHH	102171588	exon	DDX3X	DEAD-box helicase 3%2C X-linked
NW_017189629.1	415502	415681	180	12	0.340011	0.748119	-0.408108	-81.8816	CG	102171047	exon	CASK	calcium/calmodulin dependent serine protein kinase
NW_017189796.1	5406	5559	154	17	0.720839	0.917695	-0.196857	-91.4538	CG	102173579	exon	TUBGCP3	tubulin gamma complex associated protein 3
NW_017189851.1	82128	82520	393	19	0.457941	0.763145	-0.305204	-95.5533	CG	102169859	exon	MED15	mediator complex subunit 15
NW_017189851.1	491316	491555	240	21	0.480631	0.821812	-0.341181	-162.462	CG	106503068	exon	GNB1L	G protein subunit beta 1 like
NW_017189851.1	635647	635773	127	15	0.309503	0.750095	-0.440592	-131.577	CG	102169615	exon	RANBP1	RAN binding protein 1
NW_017189852.1	117480	117580	101	14	0.408857	0.0813926	0.327465	83.2324	CG	102176209	exon	RBM3	RNA binding motif (RNP1%2C RRM) protein 3
NW_017189896.1	124552	124785	234	27	0.575235	0.865037	-0.289801	-175.562	CG	102184082	exon	SPECC1L	sperm antigen with calponin homology and coiled-coil domains 1 like
NW_017189947.1	11443	11611	169	34	0.496174	0.122416	0.373758	350.33	CG	108634746	exon	LOC108634746	translation initiation factor IF-2-like
NW_017189962.1	598536	598629	94	24	0.779264	0.898312	-0.119048	-123.457	CG	102178285	exon	CDC16	cell division cycle 16
NW_017190004.1	11028	11225	198	41	0.468208	0.336737	0.131471	218.938	CG	108634776	exon	LOC108634776	zinc finger protein 532-like
NW_017190141.1	103225	103398	174	39	0.0349911	0.00012243	0.0348687	183.923	CHH	102186945	exon	LOC102186945	--
NW_017190146.1	11194	11427	234	78	0.000865508	0.0310808	-0.0302153	-359.775	CHH	102179082	exon	LOC102179082	S-adenosylmethionine decarboxylase proenzyme pseudogene
NW_017190147.1	546877	547139	263	13	0.136507	0.436263	-0.299756	-86.0646	CG	102178258	exon	CRLF2	cytokine receptor-like factor 2
NW_017190382.1	8119	8320	202	56	0.268887	0.432284	-0.163397	-286.225	CG	108634846	exon	LOC108634846	collagen alpha-1(I) chain-like
NW_017202952.1	12199	12395	197	76	0.270701	0.164722	0.105979	384.732	CG	108635081	exon	LOC108635081	translation initiation factor IF-2-like
NW_017217938.1	9595	9949	355	80	0.250053	0.0389801	0.211072	773.195	CHH	108635520	exon	LOC108635520	--
NW_017217938.1	9767	9947	181	17	0.25699	0.0110494	0.245941	118.32	CHG	108635520	exon	LOC108635520	--
NC_030808.1	180247	180407	161	14	0.605254	0.903014	-0.29776	-120.887	CG	102171916	intron	ITSN1	intersectin 1
NC_030808.1	187189	187354	166	16	0.71826	0.937138	-0.218879	-92.9296	CG	102171916	intron	ITSN1	intersectin 1
NC_030808.1	311492	312199	708	14	0.463168	0.785857	-0.32269	-101.407	CG	102171916	intron	ITSN1	intersectin 1
NC_030808.1	486305	486377	73	12	0.514699	0.804077	-0.289378	-82.1351	CG	102174509	intron	TMEM50B	transmembrane protein 50B
NC_030808.1	1472935	1473099	165	12	0.468778	0.789893	-0.321115	-82.7187	CG	102168484	intron	EVA1C	eva-1 homolog C
NC_030808.1	2458349	2458513	165	14	0.374337	0.741891	-0.367554	-111.854	CG	102170463	intron	TIAM1	T-cell lymphoma invasion and metastasis 1
NC_030808.1	2470384	2470510	127	11	0.502464	0.840653	-0.338189	-81.8848	CG	102170463	intron	TIAM1	T-cell lymphoma invasion and metastasis 1
NC_030808.1	2549978	2550253	276	12	0.377055	0.839212	-0.462157	-91.6329	CG	102170463	intron	TIAM1	T-cell lymphoma invasion and metastasis 1
NC_030808.1	2597804	2598283	480	18	0.439053	0.82184	-0.382787	-120.338	CG	102170463	intron	TIAM1	T-cell lymphoma invasion and metastasis 1
NC_030808.1	2622251	2622726	476	24	0.527901	0.846681	-0.318779	-158.493	CG	102170463	intron	TIAM1	T-cell lymphoma invasion and metastasis 1
NC_030808.1	2697579	2697737	159	11	0.597407	0.924769	-0.327363	-88.1051	CG	102170463	intron	TIAM1	T-cell lymphoma invasion and metastasis 1
NC_030808.1	2731779	2732172	394	20	0.407394	0.744637	-0.337244	-134.522	CG	102170463	intron	TIAM1	T-cell lymphoma invasion and metastasis 1
NC_030808.1	2751270	2751542	273	17	0.451318	0.778521	-0.327202	-91.0334	CG	102170463	intron	TIAM1	T-cell lymphoma invasion and metastasis 1
NC_030808.1	2761906	2762018	113	8	0.433808	0.878062	-0.444254	-94.7832	CG	102170463	intron	TIAM1	T-cell lymphoma invasion and metastasis 1
NC_030808.1	2835396	2835672	277	20	0.355602	0.13225	0.223352	98.2996	CG	102170463	intron	TIAM1	T-cell lymphoma invasion and metastasis 1
NC_030808.1	2860245	2860591	347	13	0.686319	0.941371	-0.255052	-83.0482	CG	102170463	intron	TIAM1	T-cell lymphoma invasion and metastasis 1
NC_030808.1	8779131	8779717	587	12	0.360092	0.70163	-0.341538	-78.9344	CG	102186997	intron	APP	amyloid beta precursor protein
NC_030808.1	8796676	8797484	809	23	0.309716	0.719138	-0.409422	-172.571	CG	102186997	intron	APP	amyloid beta precursor protein
NC_030808.1	8887791	8888292	502	20	0.451925	0.777014	-0.325089	-132.554	CG	102186997	intron	APP	amyloid beta precursor protein
NC_030808.1	8909392	8910159	768	22	0.652677	0.925058	-0.272381	-143.436	CG	102186997	intron	APP	amyloid beta precursor protein
NC_030808.1	18096978	18097660	683	20	0.33862	0.782116	-0.443496	-135.107	CG	102180699	intron	CXADR	coxsackie virus and adenovirus receptor
NC_030808.1	21240799	21241015	217	10	0.262503	0.652622	-0.390119	-79.2854	CG	102178857	intron	SAMSN1	SAM domain%2C SH3 domain and nuclear localization signals 1
NC_030808.1	25005704	25006194	491	12	0.303239	0.714028	-0.410789	-110.215	CG	102183726	intron	ROBO1	roundabout guidance receptor 1
NC_030808.1	25215043	25215279	237	17	0.405607	0.722019	-0.316412	-98.9806	CG	102183726	intron	ROBO1	roundabout guidance receptor 1
NC_030808.1	25835367	25835690	324	12	0.277733	0.635695	-0.357962	-80.5286	CG	102183726	intron	ROBO1	roundabout guidance receptor 1
NC_030808.1	36294339	36294417	79	11	0.0294561	7.65181e-05	0.0293795	44.2654	CHG	102190819	intron	EPHA3	EPH receptor A3
NC_030808.1	41245488	41245942	455	16	0.435485	0.7737	-0.338215	-114.161	CG	102168299	intron	RCAN1	regulator of calcineurin 1
NC_030808.1	41259558	41259640	83	12	0.359563	0.731337	-0.371774	-103.023	CG	102168299	intron	RCAN1	regulator of calcineurin 1
NC_030808.1	41706979	41707653	675	18	0.477849	0.837146	-0.359297	-93.6103	CG	102170087	intron	MRPS6	mitochondrial ribosomal protein S6
NC_030808.1	41992672	41993133	462	16	0.337595	0.863287	-0.525692	-171.893	CG	102187986	intron	CRYBG3	crystallin beta-gamma domain containing 3
NC_030808.1	42802237	42802464	228	14	0.0916469	0.332774	-0.241127	-86.881	CG	102175162	intron	ST3GAL6	ST3 beta-galactoside alpha-2%2C3-sialyltransferase 6
NC_030808.1	44104047	44104422	376	14	0.570104	0.87658	-0.306476	-78.5995	CG	102169334	intron	CMSS1	cms1 ribosomal small subunit homolog (yeast)
NC_030808.1	44562411	44562623	213	13	0.430562	0.778943	-0.348382	-96.3191	CG	102180153	intron	LOC102180153	transmembrane protein 45A
NC_030808.1	44565014	44565152	139	14	0.582885	0.841156	-0.258271	-81.2292	CG	102180153	intron	LOC102180153	transmembrane protein 45A
NC_030808.1	44617495	44617936	442	12	0.4222	0.81192	-0.38972	-88.6232	CG	102180153	intron	LOC102180153	transmembrane protein 45A
NC_030808.1	45193776	45193844	69	7	0.0214771	0.000912508	0.0205646	28.3561	CHG	102182911	intron	ABI3BP	ABI family member 3 binding protein
NC_030808.1	52847177	52847342	166	17	0.00205401	0.0354375	-0.0333835	-69.4044	CHG	102174779	intron	HHLA2	HERV-H LTR-associating 2
NC_030808.1	53570056	53570208	153	10	0.34583	0.771833	-0.426004	-89.6299	CG	102171919	intron	GUCA1C	guanylate cyclase activator 1C
NC_030808.1	56442540	56442955	416	16	0.733911	0.325526	0.408385	117.157	CG	102178395	intron	PHLDB2	pleckstrin homology like domain family B member 2
NC_030808.1	56707166	56707217	52	7	8.01231e-05	0.0350951	-0.035015	-27.7505	CHG	102173332	intron	SLC9C1	solute carrier family 9 member C1
NC_030808.1	57105286	57105444	159	52	0.0028424	0.0301503	-0.0273079	-272.355	CHH	102182539	intron	SLC35A5	solute carrier family 35 member A5
NC_030808.1	57787934	57788083	150	14	0.88195	0.628276	0.253673	82.3368	CG	102184093	intron	CFAP44	cilia and flagella associated protein 44
NC_030808.1	57851741	57851800	60	7	0.000110732	0.0352901	-0.0351793	-25.7206	CHG	102184093	intron	CFAP44	cilia and flagella associated protein 44
NC_030808.1	58786651	58786959	309	13	0.436929	0.805561	-0.368632	-95.6247	CG	102174975	intron	ZBTB20	zinc finger and BTB domain containing 20
NC_030808.1	59083492	59084029	538	18	0.170676	0.499627	-0.328951	-123.545	CG	102174975	intron	ZBTB20	zinc finger and BTB domain containing 20
NC_030808.1	59511861	59512272	412	26	0.473167	0.852422	-0.379255	-231.341	CG	102174975	intron	ZBTB20	zinc finger and BTB domain containing 20
NC_030808.1	60282108	60282348	241	14	0.464997	0.795817	-0.33082	-103.114	CG	102189071	intron	LSAMP	limbic system-associated membrane protein
NC_030808.1	67656185	67656371	187	10	0.429625	0.857145	-0.427521	-81.1256	CG	102190073	intron	HACD2	3-hydroxyacyl-CoA dehydratase 2
NC_030808.1	69074740	69074992	253	15	0.369297	0.736748	-0.36745	-87.8276	CG	102173608	intron	ITGB5	integrin subunit beta 5
NC_030808.1	69258646	69258797	152	15	0.787259	0.533772	0.253487	84.1829	CG	102174161	intron	HEG1	heart development protein with EGF like domains 1
NC_030808.1	71407784	71407937	154	20	0.735564	0.916095	-0.180531	-116.192	CG	102178485	intron	DLG1	discs large MAGUK scaffold protein 1
NC_030808.1	71730860	71731070	211	17	0.523332	0.806281	-0.282949	-106.089	CG	102180798	intron	BDH1	3-hydroxybutyrate dehydrogenase%2C type 1
NC_030808.1	71932989	71933079	91	13	0.753821	0.362509	0.391312	124.332	CG	102176644	intron	ACAP2	ArfGAP with coiled-coil%2C ankyrin repeat and PH domains 2
NC_030808.1	72128544	72128737	194	17	0.647539	0.192188	0.455352	173.308	CG	102181630	intron	XXYLT1	xyloside xylosyltransferase 1
NC_030808.1	73682646	73683065	420	16	0.421189	0.701698	-0.280508	-88.5235	CG	102186157	intron	ATP13A4	ATPase 13A4
NC_030808.1	73733567	73733723	157	54	0.00156726	0.0364519	-0.0348846	-359.578	CHH	102186157	intron	ATP13A4	ATPase 13A4
NC_030808.1	74300251	74300624	374	11	0.250794	0.722285	-0.471491	-95.5458	CG	102177752	intron	MB21D2	Mab-21 domain containing 2
NC_030808.1	74318065	74318312	248	12	0.23238	0.657686	-0.425306	-100.777	CG	102177752	intron	MB21D2	Mab-21 domain containing 2
NC_030808.1	74868802	74869174	373	12	0.248391	0.643071	-0.39468	-82.7423	CG	102187531	intron	FGF12	fibroblast growth factor 12
NC_030808.1	75743129	75743481	353	19	0.495032	0.783893	-0.288861	-123.552	CG	102178015	intron	CCDC50	coiled-coil domain containing 50
NC_030808.1	76484671	76485048	378	22	0.322123	0.659942	-0.337819	-144.138	CG	102188711	intron	IL1RAP	interleukin 1 receptor accessory protein
NC_030808.1	76763862	76764724	863	12	0.385995	0.793283	-0.407288	-78.7607	CG	102189710	intron	CLDN1	claudin 1
NC_030808.1	76912506	76913039	534	15	0.671014	0.291709	0.379305	94.6115	CG	102189992	intron	P3H2	prolyl 3-hydroxylase 2
NC_030808.1	77070158	77070264	107	20	0.891019	0.663044	0.227975	132.539	CG	102189992	intron	P3H2	prolyl 3-hydroxylase 2
NC_030808.1	77226924	77227046	123	11	0.351083	0.701372	-0.350289	-104.645	CG	102190550	intron	TP63	tumor protein p63
NC_030808.1	77266167	77267030	864	9	0.41831	0.8785	-0.46019	-81.4197	CG	102190550	intron	TP63	tumor protein p63
NC_030808.1	77268761	77270482	1722	53	0.400244	0.766781	-0.366537	-431.212	CG	102190550	intron	TP63	tumor protein p63
NC_030808.1	77768000	77768441	442	15	0.36571	0.711843	-0.346134	-101.864	CG	102168301	intron	TPRG1	tumor protein p63 regulated 1
NC_030808.1	78208416	78208743	328	11	0.460279	0.868463	-0.408183	-95.1114	CG	102168579	intron	LPP	LIM domain containing preferred translocation partner in lipoma
NC_030808.1	78243851	78244113	263	13	0.499168	0.843402	-0.344234	-94.4388	CG	102168579	intron	LPP	LIM domain containing preferred translocation partner in lipoma
NC_030808.1	78383714	78385174	1461	15	0.460041	0.908221	-0.44818	-118.78	CG	102168579	intron	LPP	LIM domain containing preferred translocation partner in lipoma
NC_030808.1	78386880	78387605	726	18	0.452411	0.822336	-0.369925	-125.151	CG	102168579	intron	LPP	LIM domain containing preferred translocation partner in lipoma
NC_030808.1	78480531	78480583	53	9	0.00865485	0.0378985	-0.0292436	-30.8962	CHG	102168579	intron	LPP	LIM domain containing preferred translocation partner in lipoma
NC_030808.1	79709148	79709385	238	16	0.782056	0.442223	0.339833	115.915	CG	102171378	intron	MASP1	mannan binding lectin serine peptidase 1
NC_030808.1	80195240	80195434	195	19	0.497954	0.768436	-0.270482	-105.208	CG	102174978	intron	KNG1	kininogen 1
NC_030808.1	80825587	80825802	216	10	0.778532	0.337852	0.44068	86.7238	CG	102178111	intron	ETV5	ETS variant 5
NC_030808.1	80829245	80829648	404	22	0.260043	0.781175	-0.521132	-235.924	CG	102178111	intron	ETV5	ETS variant 5
NC_030808.1	80936479	80936691	213	24	0.401186	0.703123	-0.301937	-205.52	CG	102179418	intron	LOC102179418	nmrA-like family domain-containing protein 1
NC_030808.1	81083147	81083751	605	15	0.388304	0.110266	0.278038	88.867	CG	102179703	intron	IGF2BP2	insulin like growth factor 2 mRNA binding protein 2
NC_030808.1	85522747	85522822	76	12	0.88413	0.571345	0.312784	80.5844	CG	108636353	intron	LOC108636353	--
NC_030808.1	87822973	87823052	80	11	8.50659e-05	0.0220418	-0.0219568	-37.7455	CHG	102169423	intron	KCNMB2	potassium calcium-activated channel subfamily M regulatory beta subunit 2
NC_030808.1	89504766	89505594	829	10	0.482931	0.870069	-0.387138	-80.1138	CG	102170182	intron	TBL1XR1	transducin beta like 1 X-linked receptor 1
NC_030808.1	89511707	89511781	75	25	0.000272918	0.0210419	-0.020769	-116.014	CHH	102170182	intron	TBL1XR1	transducin beta like 1 X-linked receptor 1
NC_030808.1	94690000	94690484	485	13	0.484074	0.866442	-0.382368	-103.486	CG	102173887	intron	FNDC3B	fibronectin type III domain containing 3B
NC_030808.1	94950555	94950823	269	17	0.467212	0.210868	0.256344	90.1104	CG	102173887	intron	FNDC3B	fibronectin type III domain containing 3B
NC_030808.1	95481570	95481891	322	18	0.534889	0.857871	-0.322983	-132.475	CG	102174434	intron	PLD1	phospholipase D1
NC_030808.1	95675275	95675900	626	19	0.225039	0.548843	-0.323804	-120.152	CG	102174699	intron	TNIK	TRAF2 and NCK interacting kinase
NC_030808.1	97465079	97465240	162	50	0.00106209	0.0215986	-0.0205365	-245.174	CHH	102182261	intron	MECOM	MDS1 and EVI1 complex locus
NC_030808.1	97503987	97504173	187	12	0.726176	0.320143	0.406033	88.5171	CG	102182261	intron	MECOM	MDS1 and EVI1 complex locus
NC_030808.1	97713702	97714305	604	16	0.496294	0.83924	-0.342946	-97.5991	CG	102182261	intron	MECOM	MDS1 and EVI1 complex locus
NC_030808.1	97781551	97781794	244	15	0.602701	0.330964	0.271737	91.5105	CG	102182261	intron	MECOM	MDS1 and EVI1 complex locus
NC_030808.1	98858358	98859153	796	22	0.321533	0.755474	-0.43394	-171.247	CG	102184557	intron	GOLIM4	golgi integral membrane protein 4
NC_030808.1	98877757	98878017	261	17	0.578629	0.820016	-0.241387	-94.3644	CG	102184557	intron	GOLIM4	golgi integral membrane protein 4
NC_030808.1	106575393	106575581	189	12	0.54965	0.881606	-0.331957	-78.4621	CG	102173690	intron	TRIM59	tripartite motif containing 59
NC_030808.1	106888432	106888585	154	12	0.42599	0.864802	-0.438811	-118.156	CG	102180430	intron	LOC102180430	uncharacterized LOC102180430
NC_030808.1	106889842	106890234	393	15	0.352624	0.637488	-0.284865	-91.2074	CG	102180430	intron	LOC102180430	uncharacterized LOC102180430
NC_030808.1	107129192	107129643	452	15	0.43914	0.749829	-0.310689	-84.2988	CG	102180704	intron	LOC102180704	schwannomin-interacting protein 1
NC_030808.1	107131161	107131275	115	15	0.22181	0.4922	-0.27039	-81.0908	CG	102180704	intron	LOC102180704	schwannomin-interacting protein 1
NC_030808.1	107355259	107355511	253	24	0.571878	0.808567	-0.236689	-126.43	CG	102178770	intron	LOC102178770	--
NC_030808.1	108382573	108382661	89	12	0.34478	0.629112	-0.284332	-80.8751	CG	102180972	intron	RARRES1	retinoic acid receptor responder 1
NC_030808.1	108980123	108980723	601	31	0.232328	0.515818	-0.28349	-167.649	CG	102178213	intron	SHOX2	short stature homeobox 2
NC_030808.1	110505776	110505960	185	56	0.0339939	0.00187663	0.0321173	267.991	CHH	102182170	intron	TIPARP	TCDD inducible poly(ADP-ribose) polymerase
NC_030808.1	113034514	113034856	343	12	0.212955	0.595659	-0.382704	-83.43	CG	102185872	intron	ARHGEF26	Rho guanine nucleotide exchange factor 26
NC_030808.1	116348354	116348454	101	14	0.619734	0.831566	-0.211832	-78.2765	CG	102191739	intron	P2RY12	purinergic receptor P2Y12
NC_030808.1	116388774	116389199	426	16	0.370934	0.694097	-0.323163	-96.173	CG	102181438	intron	MED12L	mediator complex subunit 12 like
NC_030808.1	116399415	116399824	410	18	0.515829	0.857094	-0.341265	-114.215	CG	102181438	intron	MED12L	mediator complex subunit 12 like
NC_030808.1	116595157	116595366	210	11	0.202683	0.596253	-0.39357	-79.2469	CG	102181438	intron	MED12L	mediator complex subunit 12 like
NC_030808.1	118068665	118068909	245	12	0.442356	0.807906	-0.36555	-92.7325	CG	102170916	intron	WWTR1	WW domain containing transcription regulator 1
NC_030808.1	118095833	118096059	227	13	0.51464	0.873634	-0.358994	-101.838	CG	102170916	intron	WWTR1	WW domain containing transcription regulator 1
NC_030808.1	118161409	118161639	231	11	0.363633	0.860758	-0.497125	-96.7148	CG	102170916	intron	WWTR1	WW domain containing transcription regulator 1
NC_030808.1	118448146	118448403	258	16	0.487353	0.830936	-0.343583	-114.268	CG	102171741	intron	TM4SF18	transmembrane 4 L six family member 18
NC_030808.1	118601381	118601517	137	15	0.714213	0.427322	0.286891	89.4109	CG	102183917	intron	HPS3	HPS3%2C biogenesis of lysosomal organelles complex 2 subunit 1
NC_030808.1	127066695	127066832	138	22	0.636643	0.379419	0.257224	147.661	CG	102181901	intron	ZBTB38	zinc finger and BTB domain containing 38
NC_030808.1	127112702	127113017	316	11	0.342456	0.834586	-0.49213	-114.288	CG	102181901	intron	ZBTB38	zinc finger and BTB domain containing 38
NC_030808.1	127119072	127119386	315	16	0.399137	0.733545	-0.334408	-103.47	CG	102181901	intron	ZBTB38	zinc finger and BTB domain containing 38
NC_030808.1	127373523	127373729	207	13	0.250343	0.569516	-0.319173	-81.8864	CG	102188901	intron	SPSB4	splA/ryanodine receptor domain and SOCS box containing 4
NC_030808.1	128536042	128536167	126	17	0.269232	0.104426	0.164806	79.7448	CG	102189715	intron	CLSTN2	calsyntenin 2
NC_030808.1	129112645	129113286	642	19	0.439878	0.843968	-0.40409	-132.844	CG	102189996	intron	RBP1	retinol binding protein 1
NC_030808.1	129894306	129894361	56	21	0.00113061	0.0227271	-0.0215965	-106.106	CHH	102185042	intron	PIK3CB	phosphatidylinositol-4%2C5-bisphosphate 3-kinase catalytic subunit beta
NC_030808.1	129956478	129956533	56	11	0.0304967	0.00034886	0.0301478	43.7017	CHG	102185042	intron	PIK3CB	phosphatidylinositol-4%2C5-bisphosphate 3-kinase catalytic subunit beta
NC_030808.1	130428801	130429617	817	15	0.53494	0.822276	-0.287336	-81.7948	CG	102186526	intron	ARMC8	armadillo repeat containing 8
NC_030808.1	130591980	130592176	197	16	0.562516	0.840542	-0.278026	-98.8915	CG	102188258	intron	DZIP1L	DAZ interacting zinc finger protein 1 like
NC_030808.1	133946326	133946757	432	16	0.37441	0.687294	-0.312884	-87.0425	CG	102169225	intron	EPHB1	EPH receptor B1
NC_030808.1	134679748	134679922	175	12	0.430498	0.759866	-0.329369	-100.556	CG	102170271	intron	RYK	receptor-like tyrosine kinase
NC_030808.1	134926460	134926583	124	22	0.357135	0.692494	-0.335359	-193.845	CG	102170555	intron	SLCO2A1	solute carrier organic anion transporter family member 2A1
NC_030808.1	135210483	135210757	275	13	0.387469	0.775072	-0.387603	-100.399	CG	102172488	intron	LOC102172488	inhibitor of carbonic anhydrase
NC_030808.1	135525255	135525424	170	25	0.000112813	0.0384779	-0.0383651	-113.499	CHG	102175062	intron	BFSP2	beaded filament structural protein 2
NC_030808.1	135537323	135538152	830	22	0.370709	0.724568	-0.353859	-127.495	CG	102175062	intron	BFSP2	beaded filament structural protein 2
NC_030808.1	135641881	135641975	95	34	0.0205903	0.00038458	0.0202057	155.292	CHH	102175334	intron	TMEM108	transmembrane protein 108
NC_030808.1	137649195	137649258	64	5	8.02838e-05	0.0540206	-0.0539403	-20.81	CHG	102175166	intron	CPNE4	copine 4
NC_030808.1	138871393	138871797	405	19	0.384407	0.717263	-0.332856	-115.398	CG	102186725	intron	BRWD1	bromodomain and WD repeat domain containing 1
NC_030808.1	141728903	141729115	213	16	0.393821	0.729775	-0.335954	-88.7711	CG	102189718	intron	C2CD2	C2 calcium dependent domain containing 2
NC_030808.1	142282453	142282590	138	16	0.467003	0.742605	-0.275602	-83.5236	CG	102190557	intron	UBASH3A	ubiquitin associated and SH3 domain containing A
NC_030808.1	142285644	142285721	78	12	0.403183	0.751489	-0.348305	-83.6292	CG	102190557	intron	UBASH3A	ubiquitin associated and SH3 domain containing A
NC_030808.1	142399534	142399670	137	21	0.593243	0.868888	-0.275645	-125.813	CG	102191087	intron	SLC37A1	solute carrier family 37 member 1
NC_030808.1	142525463	142526240	778	34	0.358024	0.722331	-0.364307	-209.645	CG	102183369	intron	PDE9A	phosphodiesterase 9A
NC_030808.1	142552313	142552433	121	47	0.00155209	0.0318931	-0.030341	-245.194	CHH	102183369	intron	PDE9A	phosphodiesterase 9A
NC_030808.1	142561949	142562019	71	12	0.369548	0.758758	-0.389211	-81.4504	CG	102183369	intron	PDE9A	phosphodiesterase 9A
NC_030808.1	142715540	142715716	177	14	0.527327	0.805742	-0.278416	-78.4586	CG	102183643	intron	NDUFV3	NADH:ubiquinone oxidoreductase subunit V3
NC_030808.1	142777765	142777961	197	15	0.783014	0.521295	0.261719	84.3051	CG	102184202	intron	PKNOX1	PBX/knotted 1 homeobox 1
NC_030808.1	143291304	143291536	233	23	0.175223	0.586511	-0.411288	-210.215	CG	102186248	intron	HSF2BP	heat shock transcription factor 2 binding protein
NC_030808.1	144907713	144907977	265	15	0.464488	0.769595	-0.305107	-88.567	CG	102190269	intron	ADARB1	adenosine deaminase%2C RNA specific B1
NC_030808.1	144915177	144915929	753	34	0.338855	0.710554	-0.3717	-254.315	CG	102190269	intron	ADARB1	adenosine deaminase%2C RNA specific B1
NC_030808.1	145211246	145211633	388	23	0.545575	0.802387	-0.256811	-125.301	CG	102174703	intron	COL18A1	collagen type XVIII alpha 1 chain
NC_030808.1	146476473	146477419	947	37	0.408009	0.836303	-0.428294	-296.717	CG	102170639	intron	FBXO25	F-box protein 25
NC_030808.1	146878411	146878541	131	15	0.488676	0.754845	-0.266169	-85.767	CG	102178020	intron	RUNX1	runt related transcription factor 1
NC_030808.1	146896625	146896864	240	19	0.257202	0.600154	-0.342953	-117.728	CG	102178020	intron	RUNX1	runt related transcription factor 1
NC_030808.1	146926792	146926976	185	10	0.452256	0.91369	-0.461434	-78.347	CG	102178020	intron	RUNX1	runt related transcription factor 1
NC_030808.1	146939482	146939629	148	16	0.649362	0.189527	0.459835	158.812	CG	102178020	intron	RUNX1	runt related transcription factor 1
NC_030808.1	146956524	146957026	503	22	0.471971	0.822537	-0.350566	-153.786	CG	102178020	intron	RUNX1	runt related transcription factor 1
NC_030808.1	148343591	148343707	117	10	0.473363	0.797173	-0.32381	-83.6591	CG	102178575	intron	DOPEY2	dopey family member 2
NC_030808.1	148354110	148354272	163	13	0.843413	0.571875	0.271537	79.3149	CG	102178575	intron	DOPEY2	dopey family member 2
NC_030808.1	148886352	148886603	252	18	0.790278	0.458088	0.332189	112.054	CG	102179422	intron	SIM2	single-minded family bHLH transcription factor 2
NC_030808.1	148972455	148972775	321	17	0.632342	0.856139	-0.223796	-98.4657	CG	102179708	intron	HLCS	holocarboxylase synthetase
NC_030808.1	148989739	148990288	550	22	0.689827	0.462807	0.22702	118.595	CG	102179708	intron	HLCS	holocarboxylase synthetase
NC_030808.1	149365466	149365873	408	17	0.520124	0.873254	-0.35313	-120.497	CG	108633169	intron	DSCR3	DSCR3 arrestin fold containing
NC_030808.1	149472159	149472248	90	10	0.600541	0.906065	-0.305524	-81.1162	CG	102180263	intron	DYRK1A	dual specificity tyrosine phosphorylation regulated kinase 1A
NC_030808.1	149576514	149576695	182	22	0.657216	0.911245	-0.254028	-166.803	CG	102180263	intron	DYRK1A	dual specificity tyrosine phosphorylation regulated kinase 1A
NC_030808.1	149711547	149711824	278	25	0.622643	0.837159	-0.214517	-133.327	CG	102176463	intron	KCNJ6	potassium voltage-gated channel subfamily J member 6
NC_030808.1	149729610	149729876	267	21	0.431576	0.71497	-0.283394	-127.287	CG	102176463	intron	KCNJ6	potassium voltage-gated channel subfamily J member 6
NC_030808.1	150483418	150483606	189	13	0.504945	0.868153	-0.363208	-83.976	CG	102180805	intron	KCNJ15	potassium voltage-gated channel subfamily J member 15
NC_030808.1	150569867	150570157	291	18	0.391571	0.779035	-0.387465	-152.663	CG	102177198	intron	ERG	ERG%2C ETS transcription factor
NC_030808.1	150625237	150625396	160	17	0.495807	0.769134	-0.273328	-94.4935	CG	102177198	intron	ERG	ERG%2C ETS transcription factor
NC_030808.1	150794751	150795087	337	16	0.654461	0.899481	-0.245021	-95.2836	CG	102177198	intron	ERG	ERG%2C ETS transcription factor
NC_030808.1	151057453	151057665	213	15	0.314191	0.661191	-0.347	-95.6212	CG	102177477	intron	ETS2	ETS proto-oncogene 2%2C transcription factor
NC_030808.1	151512031	151512397	367	17	0.406403	0.739906	-0.333502	-118.409	CG	102178401	intron	COL6A6	collagen type VI alpha 6 chain
NC_030808.1	151579799	151579856	58	9	0.0565239	0.0081521	0.0483718	34.6844	CHG	102178401	intron	COL6A6	collagen type VI alpha 6 chain
NC_030808.1	151616746	151616876	131	15	0.0358915	9.01343e-05	0.0358014	56.3138	CHG	102178401	intron	COL6A6	collagen type VI alpha 6 chain
NC_030808.1	151633435	151633917	483	9	0.126592	0.754982	-0.628389	-84.5474	CG	102178401	intron	COL6A6	collagen type VI alpha 6 chain
NC_030808.1	151769243	151769381	139	16	0.91549	0.707912	0.207578	86.6235	CG	102178669	intron	COL6A5	collagen type VI alpha 5 chain
NC_030808.1	151846969	151847235	267	99	0.00226123	0.0258715	-0.0236103	-462.05	CHH	102178669	intron	COL6A5	collagen type VI alpha 5 chain
NC_030808.1	152048745	152048933	189	15	0.550421	0.809151	-0.258729	-86.7345	CG	102181342	intron	LOC102181342	--
NC_030808.1	152294244	152294580	337	17	0.603599	0.92063	-0.317031	-132.871	CG	102181906	intron	EAF1	ELL associated factor 1
NC_030808.1	152332988	152333141	154	15	0.519422	0.768011	-0.248589	-86.3291	CG	102182175	intron	COLQ	collagen like tail subunit of asymmetric acetylcholinesterase
NC_030808.1	152503382	152503687	306	15	0.533846	0.784191	-0.250345	-84.0883	CG	102179988	intron	BTD	biotinidase
NC_030808.1	152525507	152525897	391	13	0.410314	0.757396	-0.347082	-78.3483	CG	102179988	intron	BTD	biotinidase
NC_030808.1	152660830	152660971	142	12	0.692382	0.335611	0.356771	95.1165	CG	102180432	intron	ANKRD28	ankyrin repeat domain 28
NC_030808.1	153107607	153107800	194	14	0.365627	0.664224	-0.298598	-84.8925	CG	102181905	intron	OXNAD1	oxidoreductase NAD binding domain containing 1
NC_030808.1	153181974	153182418	445	51	0.533697	0.783053	-0.249356	-338.477	CG	102183014	intron	RFTN1	raftlin%2C lipid raft linker 1
NC_030808.1	153761987	153762134	148	20	0.519727	0.725456	-0.205729	-111.853	CG	102183272	intron	PLCL2	phospholipase C like 2
NC_030808.1	153802568	153802836	269	22	0.70868	0.950568	-0.241888	-134.016	CG	102183272	intron	PLCL2	phospholipase C like 2
NC_030808.1	153855862	153855943	82	17	0.658397	0.828413	-0.170015	-78.4703	CG	102183272	intron	PLCL2	phospholipase C like 2
NC_030808.1	153988147	153988250	104	14	0.478005	0.818554	-0.340549	-111.634	CG	102183553	intron	TBC1D5	TBC1 domain family member 5
NC_030808.1	154217144	154217263	120	21	0.81282	0.684355	0.128465	85.8537	CG	102183553	intron	TBC1D5	TBC1 domain family member 5
NC_030808.1	154289071	154289265	195	28	0.703539	0.904993	-0.201454	-154.116	CG	102183553	intron	TBC1D5	TBC1 domain family member 5
NC_030808.1	154321351	154321768	418	27	0.443393	0.772871	-0.329478	-180.117	CG	102183553	intron	TBC1D5	TBC1 domain family member 5
NC_030808.1	154416497	154416883	387	11	0.34002	0.695135	-0.355115	-80.9936	CG	102183553	intron	TBC1D5	TBC1 domain family member 5
NC_030808.1	154425440	154425595	156	16	0.41933	0.716174	-0.296845	-104.116	CG	102183553	intron	TBC1D5	TBC1 domain family member 5
NC_030808.1	154427836	154427886	51	6	0.0290105	9.33951e-05	0.0289171	25.7016	CHG	102183553	intron	TBC1D5	TBC1 domain family member 5
NC_030808.1	154522790	154522936	147	18	0.220806	0.606175	-0.385368	-157.159	CG	102183553	intron	TBC1D5	TBC1 domain family member 5
NC_030808.1	155290162	155290406	245	18	0.450345	0.765224	-0.314879	-100.497	CG	102183918	intron	SATB1	SATB homeobox 1
NC_030808.1	155301755	155301873	119	23	0.553649	0.758784	-0.205135	-141.73	CG	102183918	intron	SATB1	SATB homeobox 1
NC_030808.1	155301932	155302086	155	20	0.543648	0.804963	-0.261315	-110.903	CG	102183918	intron	SATB1	SATB homeobox 1
NC_030808.1	156197181	156197429	249	14	0.477316	0.831116	-0.3538	-88.4534	CG	102184203	intron	KCNH8	potassium voltage-gated channel subfamily H member 8
NC_030808.1	156489412	156489651	240	14	0.500347	0.81347	-0.313123	-92.9691	CG	102184203	intron	KCNH8	potassium voltage-gated channel subfamily H member 8
NC_030808.1	156583092	156583263	172	18	0.829115	0.600634	0.228481	86.2368	CG	102184203	intron	KCNH8	potassium voltage-gated channel subfamily H member 8
NC_030808.1	157030269	157030398	130	16	0.497391	0.795407	-0.298016	-104.316	CG	102184478	intron	RAB5A	RAB5A%2C member RAS oncogene family
NC_030808.1	157097030	157097246	217	13	0.729665	0.331408	0.398256	105.462	CG	102184382	intron	KAT2B	lysine acetyltransferase 2B
NC_030808.1	157113198	157113462	265	16	0.534887	0.89268	-0.357793	-111.711	CG	102184382	intron	KAT2B	lysine acetyltransferase 2B
NC_030808.1	157124488	157124643	156	18	0.848209	0.671812	0.176398	85.6571	CG	102184382	intron	KAT2B	lysine acetyltransferase 2B
NC_030809.1	107795	107993	199	14	0.444534	0.816616	-0.372082	-89.9176	CG	106503610	intron	FAM131C	family with sequence similarity 131 member C
NC_030809.1	325200	325574	375	29	0.570715	0.877929	-0.307214	-237.016	CG	102179718	intron	FBXO42	F-box protein 42
NC_030809.1	327727	327837	111	14	0.835945	0.51179	0.324155	86.9465	CG	102179718	intron	FBXO42	F-box protein 42
NC_030809.1	347983	348373	391	34	0.307417	0.740132	-0.432715	-341.638	CG	102179718	intron	FBXO42	F-box protein 42
NC_030809.1	372526	372782	257	16	0.762815	0.935837	-0.173021	-92.7768	CG	102179718	intron	FBXO42	F-box protein 42
NC_030809.1	582268	582609	342	14	0.504853	0.835676	-0.330822	-83.5064	CG	102183195	intron	SDHB	succinate dehydrogenase complex iron sulfur subunit B
NC_030809.1	596558	596885	328	29	0.357474	0.839914	-0.482441	-327.307	CG	102183195	intron	SDHB	succinate dehydrogenase complex iron sulfur subunit B
NC_030809.1	824229	824493	265	18	0.469892	0.77888	-0.308988	-95.1021	CG	102171827	intron	PADI3	peptidyl arginine deiminase 3
NC_030809.1	1155900	1156090	191	21	0.634593	0.852614	-0.21802	-116.22	CG	108637091	intron	LOC108637091	rho guanine nucleotide exchange factor 10-like protein
NC_030809.1	1528676	1528859	184	14	0.710349	0.396272	0.314077	78.4514	CG	102172776	intron	IGSF21	immunoglobin superfamily member 21
NC_030809.1	1698298	1698465	168	16	0.193964	0.483612	-0.289648	-95.9514	CG	102172776	intron	IGSF21	immunoglobin superfamily member 21
NC_030809.1	1721774	1721997	224	21	0.164511	0.445331	-0.28082	-163.352	CG	102172776	intron	IGSF21	immunoglobin superfamily member 21
NC_030809.1	1781066	1781174	109	12	0.444478	0.734086	-0.289608	-80.5211	CG	102172776	intron	IGSF21	immunoglobin superfamily member 21
NC_030809.1	1782113	1782275	163	15	0.604743	0.284912	0.319832	101.158	CG	102172776	intron	IGSF21	immunoglobin superfamily member 21
NC_030809.1	1874598	1874838	241	13	0.377772	0.721267	-0.343496	-83.3278	CG	102172499	intron	KLHDC7A	kelch domain containing 7A
NC_030809.1	2111751	2111964	214	22	0.516348	0.808398	-0.29205	-134.831	CG	102172220	intron	PAX7	paired box 7
NC_030809.1	2528143	2528259	117	19	0.716305	0.910798	-0.194493	-111.166	CG	102171113	intron	UBR4	ubiquitin protein ligase E3 component n-recognin 4
NC_030809.1	2542312	2542451	140	19	0.591898	0.785388	-0.19349	-82.534	CG	102171113	intron	UBR4	ubiquitin protein ligase E3 component n-recognin 4
NC_030809.1	2575834	2576147	314	20	0.722188	0.914355	-0.192167	-103.402	CG	102171113	intron	UBR4	ubiquitin protein ligase E3 component n-recognin 4
NC_030809.1	2705246	2705469	224	27	0.543257	0.307484	0.235773	166.539	CG	108637127	intron	CAPZB	capping actin protein of muscle Z-line beta subunit
NC_030809.1	2749914	2750121	208	16	0.821662	0.433558	0.388103	101.458	CG	108637127	intron	CAPZB	capping actin protein of muscle Z-line beta subunit
NC_030809.1	2901135	2901730	596	14	0.295867	0.673332	-0.377465	-102.158	CG	102169146	intron	MINOS1	mitochondrial inner membrane organizing system 1
NC_030809.1	2908540	2908647	108	16	0.762679	0.918642	-0.155963	-83.2531	CG	102169146	intron	MINOS1	mitochondrial inner membrane organizing system 1
NC_030809.1	2917853	2918259	407	32	0.601732	0.880682	-0.27895	-208.664	CG	102169146	intron	MINOS1	mitochondrial inner membrane organizing system 1
NC_030809.1	3187781	3188291	511	25	0.55375	0.858784	-0.305034	-168.36	CG	102171201	intron	OTUD3	OTU deubiquitinase 3
NC_030809.1	4146666	4147226	561	15	0.567533	0.903803	-0.33627	-101.938	CG	102190003	intron	EIF4G3	eukaryotic translation initiation factor 4 gamma 3
NC_030809.1	4236443	4236629	187	18	0.814178	0.535042	0.279136	123.674	CG	102190003	intron	EIF4G3	eukaryotic translation initiation factor 4 gamma 3
NC_030809.1	4455068	4455223	156	18	0.58753	0.232799	0.354731	126.589	CG	102190003	intron	EIF4G3	eukaryotic translation initiation factor 4 gamma 3
NC_030809.1	4472432	4472550	119	12	0.63709	0.909515	-0.272425	-83.5576	CG	102190003	intron	EIF4G3	eukaryotic translation initiation factor 4 gamma 3
NC_030809.1	4585075	4585478	404	12	0.451807	0.895838	-0.444031	-80.9989	CG	102189723	intron	ECE1	endothelin converting enzyme 1
NC_030809.1	5847405	5847656	252	29	0.582521	0.816032	-0.233511	-173.812	CG	102186352	intron	EPHB2	EPH receptor B2
NC_030809.1	5967945	5968355	411	15	0.385916	0.70376	-0.317844	-82.9617	CG	102186352	intron	EPHB2	EPH receptor B2
NC_030809.1	6028180	6028368	189	22	0.629025	0.81842	-0.189395	-104.985	CG	102186352	intron	EPHB2	EPH receptor B2
NC_030809.1	6123970	6124152	183	12	0.384318	0.779213	-0.394894	-95.9139	CG	102185879	intron	KDM1A	lysine demethylase 1A
NC_030809.1	6175237	6175595	359	15	0.388777	0.725233	-0.336456	-111.045	CG	102185879	intron	KDM1A	lysine demethylase 1A
NC_030809.1	6526435	6526636	202	15	0.30558	0.739375	-0.433795	-117.543	CG	102182924	intron	TCEA3	transcription elongation factor A3
NC_030809.1	7462000	7462202	203	12	0.254455	0.658951	-0.404496	-93.3357	CG	102177482	intron	NIPAL3	NIPA like domain containing 3
NC_030809.1	7907006	7907179	174	13	0.535271	0.249654	0.285618	82.0336	CG	102175448	intron	RUNX3	runt related transcription factor 3
NC_030809.1	8525831	8525931	101	14	0.656353	0.376456	0.279897	80.2296	CG	102182552	intron	MAN1C1	mannosidase alpha class 1C member 1
NC_030809.1	11704664	11704871	208	9	0.475167	0.879037	-0.40387	-84.6852	CG	102174520	intron	PTPRU	protein tyrosine phosphatase%2C receptor type U
NC_030809.1	13907816	13908244	429	18	0.234541	0.634214	-0.399673	-133.348	CG	102172853	intron	COL16A1	collagen type XVI alpha 1 chain
NC_030809.1	15534413	15534654	242	14	0.580721	0.89147	-0.310748	-78.8738	CG	102180441	intron	EIF4E2	eukaryotic translation initiation factor 4E family member 2
NC_030809.1	15822996	15823429	434	15	0.510764	0.824372	-0.313607	-94.746	CG	102179613	intron	DIS3L2	DIS3 like 3'-5' exoribonuclease 2
NC_030809.1	15919980	15920315	336	11	0.504763	0.914504	-0.409741	-97.2305	CG	102179613	intron	DIS3L2	DIS3 like 3'-5' exoribonuclease 2
NC_030809.1	15978615	15978691	77	8	0.314137	0.789376	-0.47524	-85.6448	CG	102179613	intron	DIS3L2	DIS3 like 3'-5' exoribonuclease 2
NC_030809.1	17781859	17782245	387	19	0.32841	0.732929	-0.404519	-133.74	CG	102171666	intron	TRIP12	thyroid hormone receptor interactor 12
NC_030809.1	18447114	18447344	231	15	0.576659	0.832428	-0.255769	-80.9968	CG	102171387	intron	PID1	phosphotyrosine interaction domain containing 1
NC_030809.1	20353826	20354072	247	12	0.403429	0.810858	-0.407429	-101.002	CG	102190364	intron	COL4A3	collagen type IV alpha 3 chain
NC_030809.1	20580978	20581315	338	24	0.49616	0.787646	-0.291486	-136.457	CG	102189253	intron	RHBDD1	rhomboid domain containing 1
NC_030809.1	23076297	23076617	321	16	0.490683	0.890683	-0.4	-133.781	CG	102188094	intron	CUL3	cullin 3
NC_030809.1	25182310	25182389	80	12	0.675968	0.319063	0.356905	89.2476	CG	102183470	intron	SGPP2	sphingosine-1-phosphate phosphatase 2
NC_030809.1	29686484	29686847	364	15	0.641343	0.210781	0.430563	111.876	CG	102188266	intron	TNS1	tensin 1
NC_030809.1	29768135	29768557	423	13	0.441135	0.890198	-0.449062	-91.8039	CG	102188266	intron	TNS1	tensin 1
NC_030809.1	31539140	31539201	62	14	0.576381	0.856248	-0.279868	-88.5468	CG	102186165	intron	2019-03-04	membrane associated ring-CH-type finger 4
NC_030809.1	32663241	32664229	989	14	0.360563	0.694619	-0.334055	-90.924	CG	102174076	intron	ABCA12	ATP binding cassette subfamily A member 12
NC_030809.1	33829229	33829388	160	16	0.565835	0.8254	-0.259564	-93.0823	CG	102181821	intron	LOC102181821	sperm-associated antigen 16 protein
NC_030809.1	33928615	33928690	76	14	0.730798	0.328606	0.402193	123.533	CG	102181821	intron	LOC102181821	sperm-associated antigen 16 protein
NC_030809.1	35584401	35584477	77	10	0.000140417	0.0363794	-0.036239	-39.8852	CHG	102180167	intron	ERBB4	erb-b2 receptor tyrosine kinase 4
NC_030809.1	39803655	39803944	290	13	0.376554	0.724493	-0.347938	-82.4462	CG	102187723	intron	PLEKHM3	pleckstrin homology domain containing M3
NC_030809.1	39926182	39926546	365	11	0.471978	0.825861	-0.353883	-95.1509	CG	100861154	intron	CCNYL1	cyclin Y like 1
NC_030809.1	41843903	41844064	162	17	0.411161	0.723652	-0.312491	-132.871	CG	102179992	intron	NRP2	neuropilin 2
NC_030809.1	41868259	41868372	114	12	0.719537	0.36553	0.354007	78.7426	CG	102179992	intron	NRP2	neuropilin 2
NC_030809.1	42030167	42030266	100	14	0.393189	0.671846	-0.278656	-82.0779	CG	102173793	intron	PARD3B	par-3 family cell polarity regulator beta
NC_030809.1	42092632	42092892	261	14	0.60753	0.326694	0.280836	86.7681	CG	102173793	intron	PARD3B	par-3 family cell polarity regulator beta
NC_030809.1	42218861	42219127	267	14	0.731008	0.380469	0.350538	105.577	CG	102173793	intron	PARD3B	par-3 family cell polarity regulator beta
NC_030809.1	42424016	42424292	277	12	0.181977	0.515952	-0.333975	-82.9579	CG	102173793	intron	PARD3B	par-3 family cell polarity regulator beta
NC_030809.1	42554363	42554447	85	10	0.831313	0.402703	0.42861	102.499	CG	102173793	intron	PARD3B	par-3 family cell polarity regulator beta
NC_030809.1	42605156	42605365	210	13	0.349891	0.751593	-0.401701	-114.412	CG	102173793	intron	PARD3B	par-3 family cell polarity regulator beta
NC_030809.1	43087253	43087372	120	13	0.627716	0.871025	-0.243309	-93.2073	CG	102173793	intron	PARD3B	par-3 family cell polarity regulator beta
NC_030809.1	44328997	44329371	375	14	0.485213	0.830606	-0.345394	-91.2587	CG	102177011	intron	ABI2	abl interactor 2
NC_030809.1	46566971	46567071	101	20	0.386225	0.595462	-0.209237	-110.148	CG	102188176	intron	LOC102188176	aldehyde oxidase 2
NC_030809.1	46977904	46978136	233	11	0.336661	0.741811	-0.405151	-89.9966	CG	102186063	intron	SPATS2L	spermatogenesis associated serine rich 2 like
NC_030809.1	47051186	47051331	146	14	0.42791	0.813069	-0.385159	-98.855	CG	102186063	intron	SPATS2L	spermatogenesis associated serine rich 2 like
NC_030809.1	47519712	47519893	182	16	0.520047	0.218496	0.301552	107.466	CG	102185228	intron	LOC102185228	formiminotransferase N-terminal subdomain-containing protein
NC_030809.1	47532784	47532988	205	16	0.504567	0.77391	-0.269343	-107.368	CG	102185228	intron	LOC102185228	formiminotransferase N-terminal subdomain-containing protein
NC_030809.1	50235191	50235300	110	10	0.517915	0.857243	-0.339328	-81.5318	CG	102170741	intron	ANKRD44	ankyrin repeat domain 44
NC_030809.1	51424508	51424599	92	14	0.0275325	8.09759e-05	0.0274515	59.5537	CHG	102169141	intron	DNAH7	dynein axonemal heavy chain 7
NC_030809.1	56011853	56012368	516	27	0.381805	0.791434	-0.409629	-283.582	CG	102189720	intron	MYO1B	myosin IB
NC_030809.1	56094544	56094768	225	14	0.309561	0.771203	-0.461642	-121.507	CG	102189720	intron	MYO1B	myosin IB
NC_030809.1	62921614	62921838	225	8	0.251514	0.873948	-0.622434	-78.6661	CG	102185513	intron	CLASP1	cytoplasmic linker associated protein 1
NC_030809.1	63028828	63029133	306	24	0.637218	0.332099	0.305119	147.303	CG	102185513	intron	CLASP1	cytoplasmic linker associated protein 1
NC_030809.1	63427908	63428918	1011	20	0.437243	0.884977	-0.447734	-163.852	CG	102178402	intron	GLI2	GLI family zinc finger 2
NC_030809.1	63494742	63494942	201	14	0.477242	0.807835	-0.330593	-79.9205	CG	102178402	intron	GLI2	GLI family zinc finger 2
NC_030809.1	63497315	63497443	129	16	0.556088	0.790797	-0.234709	-83.1103	CG	102178402	intron	GLI2	GLI family zinc finger 2
NC_030809.1	63607482	63607877	396	18	0.254978	0.732621	-0.477643	-145.857	CG	102178402	intron	GLI2	GLI family zinc finger 2
NC_030809.1	64301812	64302336	525	10	0.475841	0.874391	-0.398551	-85.8367	CG	100861273	intron	EPB41L5	erythrocyte membrane protein band 4.1 like 5
NC_030809.1	65533682	65533857	176	17	0.075903	0.315105	-0.239202	-91.9443	CG	102176470	intron	EN1	engrailed homeobox 1
NC_030809.1	65534000	65534412	413	33	0.21224	0.514981	-0.302741	-206.583	CG	102176470	intron	EN1	engrailed homeobox 1
NC_030809.1	71199358	71199464	107	16	0.562897	0.840981	-0.278084	-93.8579	CG	102175723	intron	GPR39	G protein-coupled receptor 39
NC_030809.1	71801651	71801936	286	16	0.427333	0.816621	-0.389288	-126.323	CG	102175445	intron	NCKAP5	NCK associated protein 5
NC_030809.1	73145976	73146253	278	23	0.362736	0.732194	-0.369458	-162.005	CG	102174983	intron	MGAT5	mannosyl (alpha-1%2C6-)-glycoprotein beta-1%2C6-N-acetyl-glucosaminyltransferase
NC_030809.1	73200511	73200657	147	15	0.523993	0.254686	0.269307	88.7183	CG	102174983	intron	MGAT5	mannosyl (alpha-1%2C6-)-glycoprotein beta-1%2C6-N-acetyl-glucosaminyltransferase
NC_030809.1	74378992	74379596	605	10	0.514835	0.880083	-0.365249	-87.6379	CG	102171468	intron	ZRANB3	zinc finger RANBP2-type containing 3
NC_030809.1	82691902	82692613	712	18	0.287365	0.664864	-0.377499	-123.752	CG	102191381	intron	ARHGAP15	Rho GTPase activating protein 15
NC_030809.1	82908295	82908438	144	14	0.486976	0.753064	-0.266088	-87.4136	CG	102191381	intron	ARHGAP15	Rho GTPase activating protein 15
NC_030809.1	83824265	83824421	157	20	0.586252	0.359556	0.226696	110.367	CG	102190740	intron	GTDC1	glycosyltransferase like domain containing 1
NC_030809.1	84041037	84042070	1034	28	0.362045	0.699409	-0.337364	-208.82	CG	102190273	intron	ZEB2	zinc finger E-box binding homeobox 2
NC_030809.1	84103422	84103591	170	18	0.160293	0.3929	-0.232607	-112.12	CG	102190273	intron	ZEB2	zinc finger E-box binding homeobox 2
NC_030809.1	87735365	87735695	331	14	0.490348	0.838634	-0.348286	-83.1588	CG	102171744	intron	LOC102171744	--
NC_030809.1	87998121	87998461	341	12	0.40659	0.751875	-0.345285	-79.2156	CG	100860918	intron	ACVR2A	activin A receptor type 2A
NC_030809.1	88899589	88900058	470	15	0.391852	0.79161	-0.399757	-93.4865	CG	102188541	intron	KIF5C	kinesin family member 5C
NC_030809.1	88986946	88987409	464	14	0.491002	0.869795	-0.378793	-98.0618	CG	102188541	intron	KIF5C	kinesin family member 5C
NC_030809.1	89097322	89097640	319	14	0.238639	0.691911	-0.453272	-120.779	CG	102187721	intron	LYPD6B	LY6/PLAUR domain containing 6B
NC_030809.1	92367601	92367741	141	10	0.527796	0.873928	-0.346133	-80.0126	CG	102170642	intron	FMNL2	formin like 2
NC_030809.1	92379998	92380240	243	25	0.744407	0.896813	-0.152406	-121.619	CG	102170642	intron	FMNL2	formin like 2
NC_030809.1	92394894	92395255	362	21	0.587245	0.885552	-0.298307	-134.81	CG	102170642	intron	FMNL2	formin like 2
NC_030809.1	92585855	92586173	319	24	0.821683	0.474927	0.346756	154.72	CG	102170642	intron	FMNL2	formin like 2
NC_030809.1	96392116	96392437	322	12	0.474172	0.832391	-0.358219	-84.8682	CG	102176370	intron	GPD2	glycerol-3-phosphate dehydrogenase 2
NC_030809.1	97667827	97668222	396	12	0.553421	0.868309	-0.314889	-85.1559	CG	100860926	intron	ACVR1	activin A receptor type 1
NC_030809.1	97679920	97680037	118	14	0.135831	0.391968	-0.256137	-84.6312	CG	100860926	intron	ACVR1	activin A receptor type 1
NC_030809.1	98858003	98858414	412	17	0.377832	0.830298	-0.452466	-167.347	CG	102171554	intron	TANC1	tetratricopeptide repeat%2C ankyrin repeat and coiled-coil containing 1
NC_030809.1	98860557	98860987	431	20	0.402832	0.757922	-0.35509	-148.201	CG	102171554	intron	TANC1	tetratricopeptide repeat%2C ankyrin repeat and coiled-coil containing 1
NC_030809.1	98973347	98973670	324	16	0.508877	0.817382	-0.308505	-102.793	CG	102171554	intron	TANC1	tetratricopeptide repeat%2C ankyrin repeat and coiled-coil containing 1
NC_030809.1	99010165	99010368	204	16	0.435527	0.839777	-0.404251	-113.913	CG	102171554	intron	TANC1	tetratricopeptide repeat%2C ankyrin repeat and coiled-coil containing 1
NC_030809.1	99793055	99793949	895	12	0.282901	0.715674	-0.432773	-90.2572	CG	102168670	intron	PLA2R1	phospholipase A2 receptor 1
NC_030809.1	99947878	99948053	176	13	0.0743697	0.362672	-0.288302	-98.3761	CG	102188539	intron	ITGB6	integrin subunit beta 6
NC_030809.1	100114395	100114840	446	15	0.497875	0.805089	-0.307214	-92.3959	CG	100861138	intron	RBMS1	RNA binding motif single stranded interacting protein 1
NC_030809.1	100116599	100117169	571	18	0.309746	0.683677	-0.373931	-118.222	CG	100861138	intron	RBMS1	RNA binding motif single stranded interacting protein 1
NC_030809.1	100183750	100184830	1081	15	0.402271	0.823859	-0.421589	-102.34	CG	100861138	intron	RBMS1	RNA binding motif single stranded interacting protein 1
NC_030809.1	100212264	100212457	194	12	0.401144	0.792267	-0.391123	-100.175	CG	100861138	intron	RBMS1	RNA binding motif single stranded interacting protein 1
NC_030809.1	100228332	100228440	109	12	0.516332	0.17465	0.341682	107.446	CG	100861138	intron	RBMS1	RNA binding motif single stranded interacting protein 1
NC_030809.1	100267627	100267909	283	14	0.524689	0.840253	-0.315564	-95.969	CG	100861138	intron	RBMS1	RNA binding motif single stranded interacting protein 1
NC_030809.1	101118533	101118700	168	14	0.383082	0.739188	-0.356106	-123.659	CG	102185511	intron	PSMD14	proteasome 26S subunit%2C non-ATPase 14
NC_030809.1	102216962	102217226	265	11	0.233286	0.670849	-0.437562	-96.1429	CG	102182639	intron	KCNH7	potassium voltage-gated channel subfamily H member 7
NC_030809.1	102503005	102503242	238	13	0.441532	0.735365	-0.293832	-84.5398	CG	102182639	intron	KCNH7	potassium voltage-gated channel subfamily H member 7
NC_030809.1	102588450	102588683	234	16	0.225973	0.649388	-0.423415	-152.545	CG	102182639	intron	KCNH7	potassium voltage-gated channel subfamily H member 7
NC_030809.1	104825868	104826158	291	15	0.0658662	0.259422	-0.193556	-88.5065	CG	102191186	intron	COBLL1	cordon-bleu WH2 repeat protein like 1
NC_030809.1	105629562	105630170	609	16	0.294658	0.580574	-0.285915	-90.5466	CG	102179892	intron	CSRNP3	cysteine and serine rich nuclear protein 3
NC_030809.1	105630476	105630624	149	14	0.546879	0.872082	-0.325202	-87.9483	CG	102179892	intron	CSRNP3	cysteine and serine rich nuclear protein 3
NC_030809.1	108125765	108126082	318	21	0.681711	0.893767	-0.212056	-128.527	CG	102176738	intron	STK39	serine/threonine kinase 39
NC_030809.1	108199383	108199492	110	14	0.452828	0.823259	-0.370431	-115.03	CG	102176738	intron	STK39	serine/threonine kinase 39
NC_030809.1	108230472	108230668	197	15	0.267908	0.513402	-0.245493	-80.4362	CG	102176738	intron	STK39	serine/threonine kinase 39
NC_030809.1	108304439	108304610	172	16	0.158638	0.557743	-0.399105	-117.093	CG	102176738	intron	STK39	serine/threonine kinase 39
NC_030809.1	108324414	108324791	378	18	0.46812	0.772708	-0.304588	-108.458	CG	102176738	intron	STK39	serine/threonine kinase 39
NC_030809.1	110080335	110080935	601	18	0.427533	0.760858	-0.333325	-134.54	CG	102191562	intron	MYO3B	myosin IIIB
NC_030809.1	110782728	110782879	152	21	0.455909	0.668411	-0.212502	-103.949	CG	102190360	intron	GORASP2	golgi reassembly stacking protein 2
NC_030809.1	111641248	111641624	377	10	0.54473	0.885971	-0.341241	-82.9261	CG	102187719	intron	SLC25A12	solute carrier family 25 member 12
NC_030809.1	112612128	112612180	53	10	0.581443	0.164715	0.416729	89.0153	CG	102184383	intron	RAPGEF4	Rap guanine nucleotide exchange factor 4
NC_030809.1	114159726	114159989	264	16	0.526522	0.172441	0.354081	118.892	CG	106501758	intron	WIPF1	WAS/WASL interacting protein family member 1
NC_030809.1	114284352	114284597	246	15	0.266872	0.546557	-0.279685	-80.3799	CG	102181543	intron	CHN1	chimerin 1
NC_030809.1	115572341	115572557	217	17	0.593391	0.252379	0.341012	101.927	CG	102185693	intron	HOXD3	homeobox D3
NC_030809.1	117123497	117123605	109	21	0.71768	0.884272	-0.166592	-104.266	CG	102175531	intron	PDE11A	phosphodiesterase 11A
NC_030809.1	118426529	118426737	209	14	0.716725	0.391441	0.325284	102.241	CG	102172944	intron	CCDC141	coiled-coil domain containing 141
NC_030809.1	119346360	119346619	260	16	0.304439	0.665084	-0.360645	-112.874	CG	102171197	intron	ZNF385B	zinc finger protein 385B
NC_030809.1	121301056	121301377	322	18	0.394156	0.825539	-0.431383	-138.962	CG	102182922	intron	CERKL	ceramide kinase like
NC_030809.1	129222152	129222253	102	15	0.648612	0.284634	0.363978	112.715	CG	102183732	intron	COL5A2	collagen type V alpha 2 chain
NC_030809.1	129307427	129307665	239	16	0.628425	0.211702	0.416724	182.586	CG	102183732	intron	COL5A2	collagen type V alpha 2 chain
NC_030809.1	130439618	130439979	362	14	0.47156	0.863594	-0.392033	-124.064	CG	102177103	intron	HIBCH	3-hydroxyisobutyryl-CoA hydrolase
NC_030809.1	130442103	130442296	194	17	0.579327	0.843695	-0.264368	-110.869	CG	102177103	intron	HIBCH	3-hydroxyisobutyryl-CoA hydrolase
NC_030809.1	130569099	130569245	147	13	0.502719	0.834714	-0.331996	-100.294	CG	102176832	intron	INPP1	inositol polyphosphate-1-phosphatase
NC_030809.1	131100707	131100891	185	12	0.305407	0.667398	-0.361991	-79.4058	CG	102182970	intron	BIN1	bridging integrator 1
NC_030809.1	131103494	131103659	166	14	0.451574	0.757651	-0.306077	-81.5471	CG	102182970	intron	BIN1	bridging integrator 1
NC_030809.1	131366056	131366741	686	12	0.404086	0.786427	-0.382341	-78.3654	CG	102175623	intron	MAP3K2	mitogen-activated protein kinase kinase kinase 2
NC_030809.1	131839474	131839675	202	25	0.616401	0.834911	-0.21851	-140.286	CG	102174781	intron	WDR33	WD repeat domain 33
NC_030809.1	132227423	132227476	54	5	0.021616	8.15093e-05	0.0215345	20.6033	CHG	102172300	intron	UGGT1	UDP-glucose glycoprotein glucosyltransferase 1
NC_030809.1	132313549	132313934	386	26	0.531722	0.821805	-0.290083	-145.763	CG	106502605	intron	HS6ST1	heparan sulfate 6-O-sulfotransferase 1
NC_030809.1	135413565	135413914	350	12	0.765009	0.410919	0.354091	78.9281	CG	100861373	intron	CYFIP1	cytoplasmic FMR1 interacting protein 1
NC_030810.1	417111	417245	135	12	0.549361	0.903201	-0.35384	-80.2213	CG	102190576	intron	THAP4	THAP domain containing 4
NC_030810.1	605808	606321	514	34	0.508458	0.810699	-0.302241	-247.172	CG	102189730	intron	2019-09-02	septin 2
NC_030810.1	657126	657348	223	14	0.405589	0.814875	-0.409286	-121.665	CG	102189454	intron	HDLBP	high density lipoprotein binding protein
NC_030810.1	1795477	1795883	407	33	0.550436	0.87513	-0.324694	-232.812	CG	102181922	intron	NDUFA10	NADH:ubiquinone oxidoreductase subunit A10
NC_030810.1	1796211	1796360	150	16	0.755593	0.947412	-0.191819	-81.3372	CG	102181922	intron	NDUFA10	NADH:ubiquinone oxidoreductase subunit A10
NC_030810.1	2243984	2244115	132	26	0.585083	0.842718	-0.257635	-163.175	CG	102187736	intron	HDAC4	histone deacetylase 4
NC_030810.1	2343304	2343547	244	16	0.563756	0.911359	-0.347603	-106.006	CG	102187736	intron	HDAC4	histone deacetylase 4
NC_030810.1	2461555	2461700	146	21	0.750871	0.511127	0.239744	116.307	CG	102187736	intron	HDAC4	histone deacetylase 4
NC_030810.1	2630245	2630583	339	24	0.650307	0.404297	0.24601	114.303	CG	102181648	intron	TWIST2	twist family bHLH transcription factor 2
NC_030810.1	2640675	2641586	912	23	0.70387	0.393947	0.309923	127.469	CG	102181648	intron	TWIST2	twist family bHLH transcription factor 2
NC_030810.1	2642484	2642633	150	15	0.756941	0.501305	0.255636	91.0909	CG	102181648	intron	TWIST2	twist family bHLH transcription factor 2
NC_030810.1	2647666	2648049	384	28	0.787093	0.434226	0.352867	238.796	CG	102181648	intron	TWIST2	twist family bHLH transcription factor 2
NC_030810.1	2659954	2660063	110	17	0.629259	0.404551	0.224708	81.4327	CG	102181648	intron	TWIST2	twist family bHLH transcription factor 2
NC_030810.1	2663833	2663982	150	21	0.575923	0.365623	0.2103	135.884	CG	102181648	intron	TWIST2	twist family bHLH transcription factor 2
NC_030810.1	3051689	3051842	154	18	0.687009	0.379952	0.307057	108.973	CG	102179259	intron	TRAF3IP1	TRAF3 interacting protein 1
NC_030810.1	3058651	3058833	183	24	0.480906	0.742167	-0.261261	-129.399	CG	102179259	intron	TRAF3IP1	TRAF3 interacting protein 1
NC_030810.1	3366598	3366885	288	20	0.52347	0.772751	-0.249281	-99.2139	CG	102173633	intron	UBE2F	ubiquitin conjugating enzyme E2 F (putative)
NC_030810.1	3549292	3549421	130	13	0.352781	0.797175	-0.444394	-131.094	CG	102170479	intron	LRRFIP1	LRR binding FLII interacting protein 1
NC_030810.1	3556031	3556222	192	15	0.278929	0.700258	-0.421329	-118.627	CG	102170479	intron	LRRFIP1	LRR binding FLII interacting protein 1
NC_030810.1	3593641	3594349	709	25	0.260654	0.670693	-0.410038	-177.543	CG	102170479	intron	LRRFIP1	LRR binding FLII interacting protein 1
NC_030810.1	3605218	3605426	209	17	0.355982	0.652386	-0.296404	-103.432	CG	102170479	intron	LRRFIP1	LRR binding FLII interacting protein 1
NC_030810.1	3648480	3648627	148	14	0.39922	0.708592	-0.309372	-91.5376	CG	102170479	intron	LRRFIP1	LRR binding FLII interacting protein 1
NC_030810.1	3707614	3707738	125	12	0.273017	0.695263	-0.422246	-81.4879	CG	102175645	intron	RAB17	RAB17%2C member RAS oncogene family
NC_030810.1	4850919	4851251	333	15	0.490437	0.162259	0.328178	97.0165	CG	102168796	intron	IQCA1	IQ motif containing with AAA domain 1
NC_030810.1	4869232	4869515	284	27	0.501038	0.807642	-0.306605	-200.266	CG	102168796	intron	IQCA1	IQ motif containing with AAA domain 1
NC_030810.1	4938908	4939111	204	16	0.450818	0.810127	-0.359309	-108.222	CG	102168796	intron	IQCA1	IQ motif containing with AAA domain 1
NC_030810.1	4946528	4946679	152	16	0.517205	0.25295	0.264255	98.0621	CG	102168796	intron	IQCA1	IQ motif containing with AAA domain 1
NC_030810.1	5214413	5214618	206	26	0.71174	0.895287	-0.183546	-138.26	CG	102174535	intron	AGAP1	ArfGAP with GTPase domain%2C ankyrin repeat and PH domain 1
NC_030810.1	5218794	5219012	219	24	0.751292	0.934743	-0.183451	-136.434	CG	102174535	intron	AGAP1	ArfGAP with GTPase domain%2C ankyrin repeat and PH domain 1
NC_030810.1	5280321	5280454	134	18	0.66849	0.878567	-0.210077	-83.1517	CG	102174535	intron	AGAP1	ArfGAP with GTPase domain%2C ankyrin repeat and PH domain 1
NC_030810.1	5464213	5464428	216	16	0.574608	0.846637	-0.272029	-99.0241	CG	102174535	intron	AGAP1	ArfGAP with GTPase domain%2C ankyrin repeat and PH domain 1
NC_030810.1	5482987	5483402	416	31	0.537317	0.837442	-0.300125	-225.15	CG	102174535	intron	AGAP1	ArfGAP with GTPase domain%2C ankyrin repeat and PH domain 1
NC_030810.1	5526215	5527038	824	45	0.688046	0.385654	0.302392	305.536	CG	102174535	intron	AGAP1	ArfGAP with GTPase domain%2C ankyrin repeat and PH domain 1
NC_030810.1	5645229	5645370	142	16	0.338251	0.662506	-0.324255	-93.9405	CG	102174535	intron	AGAP1	ArfGAP with GTPase domain%2C ankyrin repeat and PH domain 1
NC_030810.1	7111405	7111532	128	14	0.491399	0.189566	0.301832	82.5692	CG	102191013	intron	TRPM8	transient receptor potential cation channel subfamily M member 8
NC_030810.1	7675468	7676610	1143	17	0.338592	0.764569	-0.425977	-126.036	CG	102171485	intron	DGKD	diacylglycerol kinase delta
NC_030810.1	7717270	7717369	100	18	0.698547	0.888891	-0.190344	-86.2616	CG	102171485	intron	DGKD	diacylglycerol kinase delta
NC_030810.1	7723146	7723605	460	30	0.346299	0.681248	-0.334949	-189.805	CG	102171485	intron	DGKD	diacylglycerol kinase delta
NC_030810.1	7776853	7777012	160	24	0.331108	0.644516	-0.313407	-184.699	CG	102189368	intron	SAG	S-antigen visual arrestin
NC_030810.1	7818206	7818327	122	12	0.596955	0.894151	-0.297197	-87.0316	CG	102171213	intron	ATG16L1	autophagy related 16 like 1
NC_030810.1	7884040	7884707	668	30	0.444546	0.83516	-0.390614	-201.683	CG	102170935	intron	INPP5D	inositol polyphosphate-5-phosphatase D
NC_030810.1	7993537	7993765	229	12	0.39384	0.747092	-0.353252	-87.9838	CG	102170935	intron	INPP5D	inositol polyphosphate-5-phosphatase D
NC_030810.1	8659026	8659355	330	18	0.467802	0.76724	-0.299438	-123.939	CG	102170109	intron	CSMD2	CUB and Sushi multiple domains 2
NC_030810.1	8679424	8679624	201	19	0.52841	0.846745	-0.318336	-134.009	CG	102170109	intron	CSMD2	CUB and Sushi multiple domains 2
NC_030810.1	8712178	8712621	444	15	0.39406	0.787002	-0.392942	-102.376	CG	102170109	intron	CSMD2	CUB and Sushi multiple domains 2
NC_030810.1	8868368	8868827	460	25	0.31378	0.615531	-0.301751	-147.182	CG	102170109	intron	CSMD2	CUB and Sushi multiple domains 2
NC_030810.1	8928919	8929055	137	14	0.458742	0.741111	-0.282369	-83.4247	CG	102170109	intron	CSMD2	CUB and Sushi multiple domains 2
NC_030810.1	10622577	10623022	446	15	0.380263	0.805846	-0.425583	-125.057	CG	102182658	intron	KIAA0319L	KIAA0319 like
NC_030810.1	10624067	10624656	590	15	0.358639	0.69113	-0.332492	-88.1963	CG	102182658	intron	KIAA0319L	KIAA0319 like
NC_030810.1	11163447	11163587	141	8	0.450573	0.900319	-0.449746	-79.3125	CG	102191485	intron	MAP7D1	MAP7 domain containing 1
NC_030810.1	11165599	11165769	171	18	0.523145	0.858353	-0.335208	-136.993	CG	102191485	intron	MAP7D1	MAP7 domain containing 1
NC_030810.1	11170325	11170765	441	16	0.210391	0.727015	-0.516623	-112.65	CG	102191485	intron	MAP7D1	MAP7 domain containing 1
NC_030810.1	11265047	11265540	494	16	0.387735	0.854051	-0.466316	-145.181	CG	102177859	intron	THRAP3	thyroid hormone receptor associated protein 3
NC_030810.1	11874340	11874494	155	12	0.148338	0.428329	-0.279991	-80.2948	CG	102190659	intron	GRIK3	glutamate ionotropic receptor kainate type subunit 3
NC_030810.1	12732875	12733204	330	12	0.398651	0.868036	-0.469386	-97.6762	CG	102188735	intron	MTF1	metal regulatory transcription factor 1
NC_030810.1	13667319	13667507	189	14	0.453143	0.74167	-0.288527	-81.5993	CG	102171835	intron	RRAGC	Ras related GTP binding C
NC_030810.1	13906412	13906976	565	22	0.357186	0.764263	-0.407077	-137.703	CG	102169353	intron	LOC102169353	microtubule-actin cross-linking factor 1
NC_030810.1	14130156	14130452	297	10	0.426544	0.856385	-0.429841	-84.9993	CG	102169353	intron	LOC102169353	microtubule-actin cross-linking factor 1
NC_030810.1	15066817	15067382	566	20	0.366415	0.770318	-0.403904	-154.77	CG	102186823	intron	SMAP2	small ArfGAP2
NC_030810.1	15089721	15089916	196	18	0.555369	0.793122	-0.237754	-101.768	CG	102186823	intron	SMAP2	small ArfGAP2
NC_030810.1	15336398	15336603	206	13	0.454454	0.802808	-0.348354	-81.5891	CG	102183386	intron	NFYC	nuclear transcription factor Y subunit gamma
NC_030810.1	15360027	15360412	386	13	0.697271	0.940825	-0.243554	-79.6099	CG	102183386	intron	NFYC	nuclear transcription factor Y subunit gamma
NC_030810.1	16238685	16238919	235	16	0.429962	0.820291	-0.390329	-119.405	CG	102185141	intron	HIVEP3	human immunodeficiency virus type I enhancer binding protein 3
NC_030810.1	16495255	16495519	265	21	0.402311	0.653449	-0.251138	-98.6692	CG	102185141	intron	HIVEP3	human immunodeficiency virus type I enhancer binding protein 3
NC_030810.1	18309634	18309721	88	20	0.609571	0.842636	-0.233066	-117.165	CG	102180719	intron	PTPRF	protein tyrosine phosphatase%2C receptor type F
NC_030810.1	18319010	18319135	126	13	0.559908	0.87129	-0.311382	-94.7907	CG	102180719	intron	PTPRF	protein tyrosine phosphatase%2C receptor type F
NC_030810.1	18395366	18395761	396	27	0.698062	0.941752	-0.24369	-171.231	CG	102169067	intron	KDM4A	lysine demethylase 4A
NC_030810.1	18953456	18953696	241	18	0.551527	0.807165	-0.255638	-97.5149	CG	102189819	intron	ERI3	ERI1 exoribonuclease family member 3
NC_030810.1	19056534	19056746	213	15	0.469409	0.763131	-0.293722	-91.1903	CG	102189819	intron	ERI3	ERI1 exoribonuclease family member 3
NC_030810.1	19146607	19146836	230	22	0.347045	0.724136	-0.377091	-177.611	CG	102179345	intron	RNF220	ring finger protein 220
NC_030810.1	19264256	19264504	249	22	0.499536	0.124798	0.374738	211.997	CG	102179345	intron	RNF220	ring finger protein 220
NC_030810.1	19314990	19315332	343	16	0.394845	0.755464	-0.360619	-95.6686	CG	102179345	intron	RNF220	ring finger protein 220
NC_030810.1	19352219	19352337	119	13	0.602089	0.264578	0.337512	89.6828	CG	102179345	intron	RNF220	ring finger protein 220
NC_030810.1	23316535	23317159	625	14	0.496134	0.888644	-0.39251	-80.7244	CG	102177118	intron	BEND5	BEN domain containing 5
NC_030810.1	23334206	23334616	411	20	0.369636	0.700132	-0.330497	-133.557	CG	102177118	intron	BEND5	BEN domain containing 5
NC_030810.1	24685904	24686235	332	15	0.453843	0.101794	0.352049	91.7891	CG	102170658	intron	ELAVL4	ELAV like RNA binding protein 4
NC_030810.1	25481615	25482663	1049	30	0.196834	0.471682	-0.274848	-176.103	CG	102169723	intron	CDKN2C	cyclin dependent kinase inhibitor 2C
NC_030810.1	28151376	28151680	305	28	0.596186	0.374974	0.221212	132.483	CG	102189001	intron	GLIS1	GLIS family zinc finger 1
NC_030810.1	28847264	28847404	141	18	0.316633	0.781894	-0.465261	-158.623	CG	102174354	intron	SSBP3	single stranded DNA binding protein 3
NC_030810.1	28906581	28907211	631	22	0.478151	0.759566	-0.281415	-116.5	CG	102174354	intron	SSBP3	single stranded DNA binding protein 3
NC_030810.1	34101863	34102032	170	14	0.371526	0.815462	-0.443936	-127.15	CG	102168317	intron	FGGY	FGGY carbohydrate kinase domain containing
NC_030810.1	34430195	34430815	621	15	0.402714	0.771643	-0.368929	-105.759	CG	102168317	intron	FGGY	FGGY carbohydrate kinase domain containing
NC_030810.1	34495908	34496282	375	14	0.241743	0.750951	-0.509208	-147.299	CG	102168317	intron	FGGY	FGGY carbohydrate kinase domain containing
NC_030810.1	36301778	36301981	204	13	0.702771	0.346063	0.356708	90.4462	CG	102189452	intron	NFIA	nuclear factor I A
NC_030810.1	36320576	36320746	171	23	0.670229	0.480252	0.189976	106.545	CG	102189452	intron	NFIA	nuclear factor I A
NC_030810.1	36322472	36322741	270	16	0.494273	0.216932	0.277341	88.3051	CG	102189452	intron	NFIA	nuclear factor I A
NC_030810.1	36352996	36353161	166	26	0.131489	0.32842	-0.196931	-154.214	CG	102189452	intron	NFIA	nuclear factor I A
NC_030810.1	36415630	36416124	495	26	0.370547	0.782446	-0.411899	-202.755	CG	102189452	intron	NFIA	nuclear factor I A
NC_030810.1	37007700	37008132	433	21	0.427989	0.866926	-0.438937	-205.28	CG	102188460	intron	PATJ	PATJ%2C crumbs cell polarity complex component
NC_030810.1	37125466	37125637	172	12	0.462588	0.821097	-0.358509	-87.1477	CG	102188460	intron	PATJ	PATJ%2C crumbs cell polarity complex component
NC_030810.1	38163209	38163485	277	94	0.0429566	0.00235145	0.0406052	504.908	CHH	102185421	intron	ATG4C	autophagy related 4C cysteine peptidase
NC_030810.1	38779630	38779761	132	47	0.00143508	0.0233961	-0.021961	-216.783	CHH	102184968	intron	ITGB3BP	integrin subunit beta 3 binding protein
NC_030810.1	39279097	39279222	126	12	0.232117	0.594511	-0.362394	-78.4187	CG	102182092	intron	ROR1	receptor tyrosine kinase like orphan receptor 1
NC_030810.1	39947190	39947462	273	15	0.508742	0.776416	-0.267674	-80.915	CG	102183121	intron	CACHD1	cache domain containing 1
NC_030810.1	42296532	42296824	293	13	0.268295	0.652305	-0.38401	-106.998	CG	102179536	intron	SGIP1	SH3 domain GRB2 like endophilin interacting protein 1
NC_030810.1	43298666	43299126	461	16	0.569004	0.83272	-0.263716	-86.6845	CG	102175543	intron	GNG12	G protein subunit gamma 12
NC_030810.1	43722968	43723510	543	18	0.338007	0.66431	-0.326303	-95.9048	CG	102174896	intron	WLS	wntless Wnt ligand secretion mediator
NC_030810.1	52561981	52562446	466	24	0.369195	0.787031	-0.417836	-192.326	CG	102190655	intron	ST6GALNAC3	ST6 N-acetylgalactosaminide alpha-2%2C6-sialyltransferase 3
NC_030810.1	53902095	53902851	757	14	0.301907	0.775584	-0.473676	-144.645	CG	102181829	intron	AK5	adenylate kinase 5
NC_030810.1	58598273	58598882	610	12	0.274439	0.66492	-0.390481	-92.1676	CG	102169541	intron	ADGRL2	adhesion G protein-coupled receptor L2
NC_030810.1	61627219	61627518	300	15	0.318315	0.664732	-0.346417	-91.9841	CG	106501955	intron	SPATA1	spermatogenesis associated 1
NC_030810.1	63591732	63591998	267	12	0.432987	0.817648	-0.384661	-93.3633	CG	102186735	intron	CLCA2	chloride channel accessory 2
NC_030810.1	64185750	64186907	1158	14	0.447529	0.854772	-0.407243	-95.3785	CG	102183844	intron	HS2ST1	heparan sulfate 2-O-sulfotransferase 1
NC_030810.1	65200824	65201068	245	16	0.721022	0.930144	-0.209122	-95.8154	CG	102184302	intron	LOC102184302	--
NC_030810.1	66748785	66749125	341	16	0.368251	0.683768	-0.315517	-97.1877	CG	108633177	intron	LOC108633177	guanylate-binding protein 6-like
NC_030810.1	68918296	68919382	1087	19	0.282364	0.781823	-0.49946	-161.41	CG	102169722	intron	TGFBR3	transforming growth factor beta receptor 3
NC_030810.1	69068494	69068719	226	14	0.551196	0.8684	-0.317204	-98.3524	CG	102169722	intron	TGFBR3	transforming growth factor beta receptor 3
NC_030810.1	70748734	70748942	209	19	0.349231	0.647623	-0.298393	-111.854	CG	102187282	intron	BCAR3	breast cancer anti-estrogen resistance 3
NC_030810.1	71279987	71280655	669	13	0.537004	0.872327	-0.335324	-91.3779	CG	102185622	intron	ARHGAP29	Rho GTPase activating protein 29
NC_030810.1	71889128	71889581	454	30	0.347303	0.712405	-0.365101	-220.788	CG	102184577	intron	SLC44A3	solute carrier family 44 member 3
NC_030810.1	71889673	71889857	185	18	0.503768	0.799182	-0.295414	-114.994	CG	102184577	intron	SLC44A3	solute carrier family 44 member 3
NC_030810.1	76918246	76918927	682	18	0.214378	0.665968	-0.451591	-178.268	CG	102179339	intron	PALMD	palmdelphin
NC_030810.1	77678758	77678931	174	12	0.558344	0.85856	-0.300216	-91.3175	CG	102176004	intron	CDC14A	cell division cycle 14A
NC_030810.1	85123959	85124243	285	18	0.703775	0.395927	0.307848	110.385	CG	102189645	intron	VAV3	vav guanine nucleotide exchange factor 3
NC_030810.1	86387225	86387522	298	11	0.416632	0.890896	-0.474264	-89.939	CG	102186733	intron	CELSR2	cadherin EGF LAG seven-pass G-type receptor 2
NC_030810.1	86645462	86645619	158	16	0.482103	0.764655	-0.282551	-105.223	CG	108635583	intron	GNAI3	G protein subunit alpha i3
NC_030810.1	87204292	87204466	175	15	0.552284	0.92742	-0.375136	-106.518	CG	102184773	intron	ALX3	ALX homeobox 3
NC_030810.1	87209955	87210579	625	48	0.15457	0.428709	-0.274139	-341.907	CG	102184773	intron	ALX3	ALX homeobox 3
NC_030810.1	87337223	87337368	146	12	0.428316	0.814895	-0.386579	-97.4762	CG	102187181	intron	SLC6A17	solute carrier family 6 member 17
NC_030810.1	90209936	90210302	367	13	0.393826	0.7165	-0.322674	-79.8498	CG	100861278	intron	SLC16A1	solute carrier family 16 member 1
NC_030810.1	93104550	93104850	301	14	0.491954	0.839821	-0.347867	-91.0846	CG	102179254	intron	LOC102179254	--
NC_030810.1	93198803	93199153	351	14	0.462142	0.761496	-0.299354	-87.9944	CG	102184683	intron	SLC22A15	solute carrier family 22 member 15
NC_030810.1	93867058	93867162	105	17	0.763359	0.549545	0.213814	87.0128	CG	102182185	intron	IGSF3	immunoglobulin superfamily member 3
NC_030810.1	94251203	94251521	319	18	0.646413	0.260305	0.386108	116.826	CG	102178965	intron	PTGFRN	prostaglandin F2 receptor inhibitor
NC_030810.1	94254472	94254822	351	19	0.538104	0.222033	0.316071	112.778	CG	102178965	intron	PTGFRN	prostaglandin F2 receptor inhibitor
NC_030810.1	94260967	94261121	155	13	0.602806	0.247101	0.355705	81.0226	CG	102178965	intron	PTGFRN	prostaglandin F2 receptor inhibitor
NC_030810.1	96415821	96416019	199	16	0.120305	0.497505	-0.377199	-115.044	CG	102176751	intron	TBX15	T-box 15
NC_030810.1	96418320	96420047	1728	115	0.113691	0.47349	-0.3598	-1014.97	CG	102176751	intron	TBX15	T-box 15
NC_030810.1	100215275	100215484	210	16	0.437766	0.198044	0.239723	88.1974	CG	102183473	intron	CTSK	cathepsin K
NC_030810.1	100942934	100943200	267	14	0.412957	0.716724	-0.303767	-80.1312	CG	102168785	intron	TUFT1	tuftelin 1
NC_030810.1	104279497	104279607	111	10	0.291771	0.702709	-0.410938	-84.1328	CG	102178962	intron	KCNN3	potassium calcium-activated channel subfamily N member 3
NC_030810.1	104286902	104287013	112	18	0.690108	0.433331	0.256777	102.535	CG	102178962	intron	KCNN3	potassium calcium-activated channel subfamily N member 3
NC_030810.1	104575156	104575365	210	13	0.478514	0.842039	-0.363525	-105.55	CG	102168783	intron	DCST1	DC-STAMP domain containing 1
NC_030810.1	105533601	105533758	158	12	0.474721	0.917364	-0.442642	-129.791	CG	102178588	intron	SLC25A44	solute carrier family 25 member 44
NC_030810.1	107695861	107696136	276	17	0.340845	0.117837	0.223008	85.4401	CG	102169637	intron	KIRREL	kin of IRRE like (Drosophila)
NC_030810.1	112529890	112530027	138	19	0.585053	0.871669	-0.286616	-133.182	CG	102184016	intron	ATF6	activating transcription factor 6
NC_030810.1	115740939	115741440	502	22	0.106067	0.567331	-0.461264	-171.514	CG	102170836	intron	PBX1	PBX homeobox 1
NC_030810.1	115748396	115748533	138	20	0.526675	0.844995	-0.31832	-157.113	CG	102170836	intron	PBX1	PBX homeobox 1
NC_030810.1	115762037	115762210	174	20	0.793562	0.553885	0.239677	130.783	CG	102170836	intron	PBX1	PBX homeobox 1
NC_030810.1	115793018	115793352	335	30	0.495705	0.918934	-0.423229	-328.637	CG	102170836	intron	PBX1	PBX homeobox 1
NC_030810.1	115972812	115973015	204	11	0.259901	0.735753	-0.475851	-98.263	CG	102170836	intron	PBX1	PBX homeobox 1
NC_030810.1	116456823	116456949	127	14	0.48922	0.783736	-0.294516	-88.3549	CG	102181114	intron	LMX1A	LIM homeobox transcription factor 1 alpha
NC_030810.1	117011434	117011761	328	11	0.597947	0.88609	-0.288144	-84.0467	CG	102168400	intron	TMCO1	transmembrane and coiled-coil domains 1
NC_030810.1	117167620	117167784	165	14	0.450711	0.799634	-0.348923	-89.7159	CG	102191568	intron	UCK2	uridine-cytidine kinase 2
NC_030810.1	118218809	118218993	185	17	0.508811	0.713581	-0.20477	-81.1888	CG	102190473	intron	MAEL	maelstrom spermatogenic transposon silencer
NC_030810.1	118370362	118370703	342	13	0.322396	0.735962	-0.413566	-83.1105	CG	102190184	intron	GPA33	glycoprotein A33
NC_030810.1	118402577	118402722	146	11	0.249317	0.719248	-0.469932	-88.1824	CG	102190184	intron	GPA33	glycoprotein A33
NC_030810.1	118780844	118781000	157	13	0.567843	0.827546	-0.259703	-83.1972	CG	102189357	intron	POU2F1	POU class 2 homeobox 1
NC_030810.1	119051535	119051647	113	13	0.132823	0.493291	-0.360468	-89.3141	CG	102188990	intron	RCSD1	RCSD domain containing 1
NC_030810.1	119424151	119424202	52	7	0.000106541	0.0336797	-0.0335731	-29.122	CHG	102172777	intron	DCAF6	DDB1 and CUL4 associated factor 6
NC_030811.1	185741	185855	115	20	0.75179	0.90278	-0.15099	-112.718	CG	102171574	intron	VIPR2	vasoactive intestinal peptide receptor 2
NC_030811.1	389248	389615	368	25	0.510784	0.849733	-0.338949	-160.916	CG	106502076	intron	ESYT2	extended synaptotagmin 2
NC_030811.1	399153	399294	142	18	0.632054	0.897097	-0.265043	-114.934	CG	106502076	intron	ESYT2	extended synaptotagmin 2
NC_030811.1	431439	431587	149	19	0.592161	0.828512	-0.236351	-100.339	CG	106502076	intron	ESYT2	extended synaptotagmin 2
NC_030811.1	704268	704441	174	14	0.497926	0.840602	-0.342676	-84.6813	CG	102171032	intron	PTPRN2	protein tyrosine phosphatase%2C receptor type N2
NC_030811.1	753987	754331	345	14	0.558204	0.843134	-0.28493	-79.7511	CG	102171032	intron	PTPRN2	protein tyrosine phosphatase%2C receptor type N2
NC_030811.1	757297	757852	556	49	0.477453	0.737567	-0.260114	-352.528	CG	102171032	intron	PTPRN2	protein tyrosine phosphatase%2C receptor type N2
NC_030811.1	952963	953209	247	16	0.464923	0.78933	-0.324407	-86.993	CG	102171032	intron	PTPRN2	protein tyrosine phosphatase%2C receptor type N2
NC_030811.1	957267	957379	113	17	0.494047	0.749108	-0.255061	-89.7555	CG	102171032	intron	PTPRN2	protein tyrosine phosphatase%2C receptor type N2
NC_030811.1	987337	987464	128	12	0.240318	0.661579	-0.421261	-89.1935	CG	102171032	intron	PTPRN2	protein tyrosine phosphatase%2C receptor type N2
NC_030811.1	1055728	1055954	227	19	0.540968	0.285482	0.255486	98.851	CG	102171032	intron	PTPRN2	protein tyrosine phosphatase%2C receptor type N2
NC_030811.1	1059267	1059397	131	18	0.454589	0.724049	-0.269461	-108.613	CG	102171032	intron	PTPRN2	protein tyrosine phosphatase%2C receptor type N2
NC_030811.1	1127412	1127811	400	22	0.385554	0.763624	-0.37807	-134.866	CG	102171032	intron	PTPRN2	protein tyrosine phosphatase%2C receptor type N2
NC_030811.1	1127892	1128134	243	18	0.353955	0.611823	-0.257868	-89.447	CG	102171032	intron	PTPRN2	protein tyrosine phosphatase%2C receptor type N2
NC_030811.1	1339103	1339188	86	14	0.555791	0.912433	-0.356642	-153.788	CG	102170756	intron	UBE3C	ubiquitin protein ligase E3C
NC_030811.1	1372592	1372722	131	17	0.551589	0.823409	-0.27182	-95.3408	CG	102170756	intron	UBE3C	ubiquitin protein ligase E3C
NC_030811.1	1629840	1630183	344	24	0.5521	0.871223	-0.319123	-185.639	CG	102168421	intron	LMBR1	limb development membrane protein 1
NC_030811.1	1630667	1630889	223	14	0.430455	0.762806	-0.33235	-95.0541	CG	102168421	intron	LMBR1	limb development membrane protein 1
NC_030811.1	1676037	1676411	375	17	0.569803	0.851206	-0.281404	-122.217	CG	102168421	intron	LMBR1	limb development membrane protein 1
NC_030811.1	1756421	1756554	134	27	0.59193	0.802083	-0.210153	-137.917	CG	102191765	intron	RNF32	ring finger protein 32
NC_030811.1	2425907	2425992	86	17	0.193684	0.733402	-0.539719	-189.576	CG	102191491	intron	RBM33	RNA binding motif protein 33
NC_030811.1	2457948	2458353	406	20	0.261239	0.534236	-0.272997	-100.102	CG	102191491	intron	RBM33	RNA binding motif protein 33
NC_030811.1	2474525	2474741	217	18	0.502849	0.832328	-0.329479	-106.102	CG	102191491	intron	RBM33	RNA binding motif protein 33
NC_030811.1	2501255	2501491	237	14	0.464193	0.808258	-0.344065	-103.296	CG	102191491	intron	RBM33	RNA binding motif protein 33
NC_030811.1	2517122	2517191	70	15	0.0297896	0.000132964	0.0296566	57.6461	CHG	102191491	intron	RBM33	RNA binding motif protein 33
NC_030811.1	2958075	2958334	260	15	0.461961	0.79873	-0.336769	-89.2225	CG	102190020	intron	PAXIP1	PAX interacting protein 1
NC_030811.1	3045447	3045545	99	15	0.695026	0.892878	-0.197852	-80.8291	CG	102183663	intron	DPP6	dipeptidyl peptidase like 6
NC_030811.1	3251991	3252441	451	28	0.386392	0.759193	-0.372801	-243.816	CG	102183663	intron	DPP6	dipeptidyl peptidase like 6
NC_030811.1	3424603	3424946	344	30	0.547933	0.787966	-0.240033	-163.256	CG	102183663	intron	DPP6	dipeptidyl peptidase like 6
NC_030811.1	3566310	3566525	216	18	0.785275	0.508381	0.276894	109.479	CG	102183663	intron	DPP6	dipeptidyl peptidase like 6
NC_030811.1	5079661	5080053	393	11	0.478557	0.823643	-0.345085	-81.1643	CG	102181925	intron	KMT2C	lysine methyltransferase 2C
NC_030811.1	5088825	5089122	298	16	0.403825	0.727289	-0.323464	-88.5077	CG	102181925	intron	KMT2C	lysine methyltransferase 2C
NC_030811.1	5250845	5250980	136	16	0.41999	0.728065	-0.308076	-93.0572	CG	102181925	intron	KMT2C	lysine methyltransferase 2C
NC_030811.1	5288362	5288512	151	21	0.513543	0.779129	-0.265586	-139.66	CG	102181651	intron	GALNT11	polypeptide N-acetylgalactosaminyltransferase 11
NC_030811.1	5551072	5551254	183	15	0.165796	0.530894	-0.365098	-96.7072	CG	102180727	intron	PRKAG2	protein kinase AMP-activated non-catalytic subunit gamma 2
NC_030811.1	5707089	5707494	406	20	0.601786	0.871273	-0.269487	-123.09	CG	102180727	intron	PRKAG2	protein kinase AMP-activated non-catalytic subunit gamma 2
NC_030811.1	5832071	5832154	84	20	0.641262	0.847497	-0.206235	-101.794	CG	100861308	intron	RHEB	Ras homolog enriched in brain
NC_030811.1	6355996	6356201	206	15	0.7067	0.323349	0.383351	99.7532	CG	102185061	intron	KCNH2	potassium voltage-gated channel subfamily H member 2
NC_030811.1	8623757	8623906	150	17	0.559537	0.831301	-0.271764	-99.4897	CG	102190101	intron	EZH2	enhancer of zeste 2 polycomb repressive complex 2 subunit
NC_030811.1	8977852	8978178	327	19	0.302433	0.717246	-0.414813	-130.355	CG	102189829	intron	CNTNAP2	contactin associated protein-like 2
NC_030811.1	9042415	9042574	160	12	0.431133	0.793666	-0.362533	-102.524	CG	102189829	intron	CNTNAP2	contactin associated protein-like 2
NC_030811.1	9271947	9272166	220	13	0.325629	0.661075	-0.335445	-85.4377	CG	102189829	intron	CNTNAP2	contactin associated protein-like 2
NC_030811.1	9826446	9826719	274	30	0.647065	0.877717	-0.230652	-209.411	CG	102189829	intron	CNTNAP2	contactin associated protein-like 2
NC_030811.1	10402472	10402597	126	9	0.442536	0.83698	-0.394444	-85.1678	CG	102189829	intron	CNTNAP2	contactin associated protein-like 2
[truncated: 4,901 more rows]
