# Supplementary material for: Integrative Analysis of Methylome and Transcriptome Reveals the Regulatory Mechanisms of Hair Follicle Morphogenesis in Cashmere Goat
Source: Cells. 2020 Apr 14;9(4):969. doi: 10.3390/cells9040969 (PMC7226977; doi:10.3390/cells9040969)
Supplement: Supplementary file 1 [file cells-09-00969-s001.zip › cells-729398-supplementary/supplementary file/Appendix A/Additional file 6.xls]

## Sheet: DMR hyper  & DEG down genes
Additional file 3： The DEGs negatively correlated with DNA methylation between E65 and E120 of cashmere goat
The down regulated genes with hyper-DNA methylation between E65 and E120
Gene ID	Gene symbol	Description
102187314	TBC1D8	TBC1 domain family member 8
102181046	MEIS1	Meis homeobox 1
102180067	RABGAP1L	RAB GTPase activating protein 1 like
102172177	HNRNPU	heterogeneous nuclear ribonucleoprotein U
102169050	HOXB6	homeobox B6
102182809	EXT1	exostosin glycosyltransferase 1
102188470	KIF1BP	KIF1 binding protein
102188473	DIP2B	disco interacting protein 2 homolog B
102186890	LPGAT1	lysophosphatidylglycerol acyltransferase 1
102179389	SMOC2	SPARC related modular calcium binding 2
102180405	CUBN	cubilin
102185162	COL25A1	collagen type XXV alpha 1 chain
102188650	ELMO1	engulfment and cell motility 1
102191439	STK3	serine/threonine kinase 3
102171993	RUNX1T1	RUNX1 translocation partner 1
102185762	API5	apoptosis inhibitor 5
102174982	RBMS3	RNA binding motif single stranded interacting protein 3
102172598	DLC1	DLC1 Rho GTPase activating protein
102177793	PCBD2	pterin-4 alpha-carbinolamine dehydratase 2
102189380	TBC1D1	TBC1 domain family member 1
102174361	LOC102174361	ubiquitin-conjugating enzyme E2 E2
102187516	NEK2	NIMA related kinase 2
102189910	LRRN1	leucine rich repeat neuronal 1
102180892	MAGEF1	MAGE family member F1
102176453	LOC102176453	nucleophosmin
102186571	CORIN	corin%2C serine peptidase
102179673	FYN	FYN proto-oncogene%2C Src family tyrosine kinase
102181210	PBK	PDZ binding kinase
102181079	PRIM2	primase (DNA) subunit 2
102182813	MPPED2	metallophosphoesterase domain containing 2
102188405	COL12A1	collagen type XII alpha 1 chain
102168453	UST	uronyl 2-sulfotransferase
102185774	GJC1	gap junction protein gamma 1
102174998	EBF3	early B-cell factor 3
106501765	LOC106501765	zinc finger protein 420
102175577	FRMD3	FERM domain containing 3
102187459	HNRNPA1	heterogeneous nuclear ribonucleoprotein A1
102182313	SEMA6D	semaphorin 6D
100861073	DCTD	dCMP deaminase
102182314	RHOJ	ras homolog family member J
102173910	GRB10	growth factor receptor bound protein 10
102171478	HFM1	HFM1%2C ATP dependent DNA helicase homolog
102186925	NFATC2IP	nuclear factor of activated T-cells 2 interacting protein
102176014	CDK14	cyclin dependent kinase 14
102170875	FNDC1	fibronectin type III domain containing 1
106501758	WIPF1	WAS/WASL interacting protein family member 1
102190095	SDK1	sidekick cell adhesion molecule 1
102180426	VPS8	VPS8%2C CORVET complex subunit
102184300	CNN3	calponin 3
102174960	ATP2A2	ATPase sarcoplasmic/endoplasmic reticulum Ca2+ transporting 2
102169074	SAR1A	secretion associated Ras related GTPase 1A
102174554	HNRNPH1	heterogeneous nuclear ribonucleoprotein H1 (H)
102177412	HOXC9	homeobox C9
102179100	KLHL9	kelch like family member 9
106503471	DST	dystonin
102171015	CMTM7	CKLF like MARVEL transmembrane domain containing 7
102179493	DOK5	docking protein 5
102179496	ZNF704	zinc finger protein 704
102178700	LOC102178700	tubulin alpha-1B chain
108634329	LOC108634329	uncharacterized LOC108634329
102186958	LIX1	limb and CNS expressed 1
102185974	COL26A1	collagen type XXVI alpha 1 chain
102181658	HCFC2	host cell factor C2
102169233	UBR2	ubiquitin protein ligase E3 component n-recognin 2
102176324	RGMB	repulsive guidance molecule family member b
102176609	THSD4	thrombospondin type 1 domain containing 4
106503097	IRX3	iroquois homeobox 3
102179009	COPS2	COP9 signalosome subunit 2
102174395	NHSL1	NHS like 1
102168630	VCAN	versican
102176420	HOMER1	homer scaffolding protein 1
102187496	LOC102187496	cytochrome c oxidase subunit 7A-related protein%2C mitochondrial
102169655	ANK2	ankyrin 2
102179238	STK10	serine/threonine kinase 10
102189650	ANK3	ankyrin 3
102185304	CUEDC1	CUE domain containing 1
102182645	FN1	fibronectin 1
102181648	TWIST2	twist family bHLH transcription factor 2
102188923	CDON	cell adhesion associated%2C oncogene regulated
102182684	RGS12	regulator of G-protein signaling 12
102176209	RBM3	RNA binding motif (RNP1%2C RRM) protein 3
102169516	MAP2K6	mitogen-activated protein kinase kinase 6
102180680	ZC3H13	zinc finger CCCH-type containing 13
102179276	LOC102179276	probable bifunctional methylenetetrahydrofolate dehydrogenase/cyclohydrolase 2
102185098	PARD3	par-3 family cell polarity regulator
102184850	SRGAP3	SLIT-ROBO Rho GTPase activating protein 3
102191189	LRIG1	leucine rich repeats and immunoglobulin like domains 1
102182971	TGFBI	transforming growth factor beta induced
102170079	KIAA0922	KIAA0922 ortholog
102177544	TAF2	TATA-box binding protein associated factor 2
102177543	VPS13B	vacuolar protein sorting 13 homolog B
102191768	HOXC10	homeobox C10
102183493	DDX17	DEAD-box helicase 17
102186509	MND1	meiotic nuclear divisions 1
102172400	EPB41L3	erythrocyte membrane protein band 4.1 like 3
102174122	MDN1	midasin AAA ATPase 1
102169029	TBC1D31	TBC1 domain family member 31
102180432	ANKRD28	ankyrin repeat domain 28
102171037	RBFOX2	RNA binding protein%2C fox-1 homolog 2
102170245	ARGLU1	arginine and glutamate rich 1
102179703	IGF2BP2	insulin like growth factor 2 mRNA binding protein 2
108636721	MARCKS	myristoylated alanine rich protein kinase C substrate
102183109	PFN2	profilin 2
102182472	ADAM12	ADAM metallopeptidase domain 12
102187484	CAMK4	calcium/calmodulin dependent protein kinase IV
102182474	LOC102182474	carboxypeptidase A4
102179632	KIAA1147	KIAA1147 ortholog
102177755	STXBP6	syntaxin binding protein 6
108634345	LOC108634345	transcriptional regulator ATRX-like
100861282	ELOVL5	ELOVL fatty acid elongase 5
102185312	LOC102185312	chondroitin sulfate proteoglycan 4
102181630	XXYLT1	xyloside xylosyltransferase 1
102176398	PYM1	PYM homolog 1%2C exon junction complex associated factor
102170938	FGFR2	fibroblast growth factor receptor 2
102188595	TRIM36	tripartite motif containing 36
102184845	AKAP13	A-kinase anchoring protein 13
102184044	SEL1L3	SEL1L family member 3
102184046	USO1	USO1 vesicle transport factor
102188004	CDH2	cadherin 2
102191112	HOXC6	homeobox C6
102184464	ZNF536	zinc finger protein 536
102187763	FAM53C	family with sequence similarity 53 member C
102177977	PEPD	peptidase D
102168270	LOC102168270	N-acetyllactosaminide alpha-1%2C3-galactosyltransferase
102176573	MAPRE2	microtubule associated protein RP/EB family member 2
102191473	LOC102191473	40S ribosomal protein S27-like
102171529	PREX1	phosphatidylinositol-3%2C4%2C5-trisphosphate dependent Rac exchange factor 1
102186362	GTF3C1	general transcription factor IIIC subunit 1
100860744	IGF2R	insulin like growth factor 2 receptor
102190693	EPB41L2	erythrocyte membrane protein band 4.1 like 2
102181750	TRIM8	tripartite motif containing 8
102188016	CENPU	centromere protein U
102183473	CTSK	cathepsin K
102172067	MEIS2	Meis homeobox 2
102191321	LRRC4C	leucine rich repeat containing 4C
102173025	RGL1	ral guanine nucleotide dissociation stimulator like 1
102172512	LONRF1	LON peptidase N-terminal domain and ring finger 1
102172510	METTL10	methyltransferase like 10
102179035	CYLD	CYLD lysine 63 deubiquitinase
102178035	BUB3	BUB3%2C mitotic checkpoint protein
100860806	DDR2	discoidin domain receptor tyrosine kinase 2
102174457	DOCK1	dedicator of cytokinesis 1
102187800	UBB	ubiquitin B
102170642	FMNL2	formin like 2
102180970	ADAMTS16	ADAM metallopeptidase with thrombospondin type 1 motif 16
106503096	IRX5	iroquois homeobox 5
102182185	IGSF3	immunoglobulin superfamily member 3
102171609	AHI1	Abelson helper integration site 1
102182223	CLTA	clathrin light chain A
102172673	RPS10	ribosomal protein S10
102185513	CLASP1	cytoplasmic linker associated protein 1
102188710	PIK3R1	phosphoinositide-3-kinase regulatory subunit 1
102183917	HPS3	HPS3%2C biogenesis of lysosomal organelles complex 2 subunit 1
102183462	FAP	fibroblast activation protein alpha
102183001	NF1	neurofibromin 1
102173037	NTN1	netrin 1
102173493	CDH11	cadherin 11
102176777	AFAP1	actin filament associated protein 1
102183732	COL5A2	collagen type V alpha 2 chain
106503888	MXRA5	matrix remodeling associated 5
102171637	DENND1B	DENN domain containing 1B
100860901	LEF1	lymphoid enhancer binding factor 1
102187900	SP3	Sp3 transcription factor
102168217	CNBP	CCHC-type zinc finger nucleic acid binding protein
102176511	SORCS2	sortilin related VPS10 domain containing receptor 2
102173584	LRRCC1	leucine rich repeat and coiled-coil centrosomal protein 1
102168505	COLEC12	collectin subfamily member 12
102189969	FARP1	FERM%2C ARH/RhoGEF and pleckstrin domain protein 1
102180827	PAK1	p21 (RAC1) activated kinase 1
102170690	KIAA1024L	KIAA1024 like
102190230	CDO1	cysteine dioxygenase type 1
102185458	MEGF10	multiple EGF like domains 10
102185075	RBPJ	recombination signal binding protein for immunoglobulin kappa J region
102177124	AKAP9	A-kinase anchoring protein 9
102181057	STAU2	staufen double-stranded RNA binding protein 2
102169341	PDZRN3	PDZ domain containing ring finger 3
102169063	DSEL	dermatan sulfate epimerase-like
102191780	PDE5A	phosphodiesterase 5A
102174307	RAD51B	RAD51 paralog B
102179180	LIMCH1	LIM and calponin homology domains 1
102171162	SOCS5	suppressor of cytokine signaling 5
102183148	MCC	mutated in colorectal cancers
100860778	SERF2	small EDRK-rich factor 2
102189774	NCALD	neurocalcin delta
102171973	HAND2	heart and neural crest derivatives expressed 2
102182942	AFAP1L2	actin filament associated protein 1 like 2
102180497	BCLAF1	BCL2 associated transcription factor 1
102189399	LPAR1	lysophosphatidic acid receptor 1
102184717	EFNA5	ephrin A5
102171378	MASP1	mannan binding lectin serine peptidase 1
102177369	YWHAE	tyrosine 3-monooxygenase/tryptophan 5-monooxygenase activation protein epsilon
102191064	KDELC2	KDEL motif containing 2
102173330	STX8	syntaxin 8
102184537	CTNNBL1	catenin beta like 1
102174316	CPNE1	copine 1
102178774	EVL	Enah/Vasp-like
102170565	DAAM2	dishevelled associated activator of morphogenesis 2
102190819	EPHA3	EPH receptor A3
102172944	CCDC141	coiled-coil domain containing 141
102172946	ARPP21	cAMP regulated phosphoprotein 21
102174449	TRIM27	tripartite motif containing 27
102189496	ASPH	aspartate beta-hydroxylase
102171412	BEX3	brain expressed X-linked 3
102189127	LHFPL2	lipoma HMGIC fusion partner-like 2
102180628	CEP112	centrosomal protein 112
102169463	TSPAN11	tetraspanin 11
102169466	KLHL5	kelch like family member 5
102180539	C1H3orf70	chromosome 1 C3orf70 homolog
102188726	TCF4	transcription factor 4
102169864	TCERG1	transcription elongation regulator 1
102184703	TSPAN5	tetraspanin 5
102188615	PCDH18	protocadherin 18
102184382	KAT2B	lysine acetyltransferase 2B
102174073	ITGA9	integrin subunit alpha 9
102178965	PTGFRN	prostaglandin F2 receptor inhibitor
102172552	CELF2	CUGBP%2C Elav-like family member 2
102174093	ATP2B1	ATPase plasma membrane Ca2+ transporting 1
102178364	AFF3	AF4/FMR2 family member 3
102181818	CHRNA1	cholinergic receptor nicotinic alpha 1 subunit
102180134	STARD13	StAR related lipid transfer domain containing 13
108636038	EPS8	epidermal growth factor receptor pathway substrate 8
102172789	LOC102172789	putative RNA-binding protein Luc7-like 2
102188284	WHSC1L1	Wolf-Hirschhorn syndrome candidate 1-like 1
102186061	WDR48	WD repeat domain 48
106503326	TRIO	trio Rho guanine nucleotide exchange factor
102179783	FRMD4A	FERM domain containing 4A
102182566	NAV3	neuron navigator 3
102171952	RARB	retinoic acid receptor beta
102180637	SRSF3	serine and arginine rich splicing factor 3
102186289	KLHL8	kelch like family member 8
102176803	DCLK1	doublecortin like kinase 1
102174895	LOC102174895	vascular cell adhesion protein 1
102169922	CADM3	cell adhesion molecule 3
102188990	RCSD1	RCSD domain containing 1
102169637	KIRREL	kin of IRRE like (Drosophila)
102188266	TNS1	tensin 1
102173784	EIF4A2	eukaryotic translation initiation factor 4A2
102188669	ZNF608	zinc finger protein 608
102175933	PRR5	proline rich 5
108633217	SASH1	SAM and SH3 domain containing 1
102183176	SRSF1	serine and arginine rich splicing factor 1
100860944	DCN	decorin
102175751	PSMD10	proteasome 26S subunit%2C non-ATPase 10
102178537	EBF1	early B-cell factor 1
102177443	SLC8A3	solute carrier family 8 member A3
102170896	C15H11orf49	chromosome 15 C11orf49 homolog
102182591	MAN2A1	mannosidase alpha class 2A member 1
108634245	CDKN1C	cyclin dependent kinase inhibitor 1C
102186298	2019-09-08	septin 8
102172021	KIAA1328	KIAA1328 ortholog
102182911	ABI3BP	ABI family member 3 binding protein
102181023	XG	Xg blood group
102179267	AAMDC	adipogenesis associated Mth938 domain containing
102191183	LGMN	legumain
102191054	RPS6KA5	ribosomal protein S6 kinase A5
102172779	CAP2	CAP%2C adenylate cyclase-associated protein%2C 2 (yeast)
102169157	MYOM2	myomesin 2
102184504	RPUSD4	RNA pseudouridylate synthase domain containing 4
102185025	ZNF423	zinc finger protein 423
102179921	LOC102179921	RNA-binding protein 14
102183183	PDE4D	phosphodiesterase 4D
102170438	KIAA1217	KIAA1217 ortholog
102170435	LHFP	lipoma HMGIC fusion partner
102185752	HMGB1	high mobility group box 1
102173229	SON	SON DNA binding protein
102182344	PTRF	polymerase I and transcript release factor
102176008	LOC102176008	nucleosome assembly protein 1-like 1
102181234	2019-09-09	septin 9
102190738	SLC24A4	solute carrier family 24 member 4
102189992	P3H2	prolyl 3-hydroxylase 2
102180479	ADD1	adducin 1
102170836	PBX1	PBX homeobox 1
102183759	SEMA3C	semaphorin 3C
102191089	SP5	Sp5 transcription factor
102178401	COL6A6	collagen type VI alpha 6 chain
100860985	ZKSCAN8	zinc finger with KRAB and SCAN domains 8
102182753	PRKG1	protein kinase%2C cGMP-dependent%2C type I
102179593	MED1	mediator complex subunit 1
102190853	NTPCR	nucleoside-triphosphatase%2C cancer-related
102180997	ZNF385D	zinc finger protein 385D
102188874	LOC102188874	guanine nucleotide-binding protein G(s) subunit alpha isoforms short
102188500	CCDC171	coiled-coil domain containing 171

## Sheet: DMR hypo  & DEG up genes
The up-regulated genes with hypo-DNA methylation between E65 and E120 of cashmere goat
102169420	NLN	neurolysin
106502953	CASZ1	castor zinc finger 1
102186832	PGBD5	piggyBac transposable element derived 5
102184966	PDPK1	3-phosphoinositide dependent protein kinase 1
102169880	MICU2	mitochondrial calcium uptake 2
102169882	DCT	dopachrome tautomerase
102177189	MYO1D	myosin ID
102190144	PFKP	phosphofructokinase%2C platelet
102188654	UEVLD	UEV and lactate/malate dehyrogenase domains
102188096	ADGRF4	adhesion G protein-coupled receptor F4
102188094	CUL3	cullin 3
106501756	MAP4K2	mitogen-activated protein kinase kinase kinase kinase 2
102189030	MIDN	midnolin
102174742	RNASET2	ribonuclease T2
102183697	CRIM1	cysteine rich transmembrane BMP regulator 1
102171107	TMEM43	transmembrane protein 43
102182633	ELOVL7	ELOVL fatty acid elongase 7
102175346	DSP	desmoplakin
102174568	BIN3	bridging integrator 3
102179870	VPS13D	vacuolar protein sorting 13 homolog D
102178509	SLC20A2	solute carrier family 20 member 2
102170711	SULF2	sulfatase 2
102171071	BCKDHB	branched chain keto acid dehydrogenase E1 subunit beta
102171079	COL4A1	collagen type IV alpha 1 chain
102179909	DNMBP	dynamin binding protein
102174360	BRAF	B-Raf proto-oncogene%2C serine/threonine kinase
102174367	CARS	cysteinyl-tRNA synthetase
102168356	HK2	hexokinase 2
102180895	LRRFIP2	LRR binding FLII interacting protein 2
102187463	ANO9	anoctamin 9
102186485	NIN	ninein
102171465	TM4SF1	transmembrane 4 L six family member 1
102182328	CADM1	cell adhesion molecule 1
102168917	DIAPH3	diaphanous related formin 3
102168910	SNX9	sorting nexin 9
102187682	MOB2	MOB kinase activator 2
102185694	ACSL3	acyl-CoA synthetase long-chain family member 3
102186157	ATP13A4	ATPase 13A4
102181213	PRDM1	PR/SET domain 1
102173533	ACSS3	acyl-CoA synthetase short-chain family member 3
102180075	TOM1L1	target of myb1 like 1 membrane trafficking protein
102180070	CMIP	c-Maf inducing protein
102182819	USP10	ubiquitin specific peptidase 10
102180672	TRAF3IP2	TRAF3 interacting protein 2
102184779	PNLIPRP3	pancreatic lipase related protein 3
102184177	RASAL2	RAS protein activator like 2
102169568	SYNPO2	synaptopodin 2
102172613	LOC102172613	ras-GEF domain-containing family member 1B
102184884	SLC41A2	solute carrier family 41 member 2
102176934	NRCAM	neuronal cell adhesion molecule
102180090	GCLC	glutamate-cysteine ligase catalytic subunit
102178475	SCARB1	scavenger receptor class B member 1
102189645	VAV3	vav guanine nucleotide exchange factor 3
102168944	BNC1	basonuclin 1
102183205	FZD1	frizzled class receptor 1
102169341	PDZRN3	PDZ domain containing ring finger 3
102175482	SNX30	sorting nexin family member 30
102174281	PACSIN2	protein kinase C and casein kinase substrate in neurons 2
102170507	KDM4B	lysine demethylase 4B
102178047	MYH9	myosin heavy chain 9
102179242	CLASP2	cytoplasmic linker associated protein 2
102170612	ABCC4	ATP binding cassette subfamily C member 4
102175158	PITPNA	phosphatidylinositol transfer protein alpha
102175622	SYNE3	spectrin repeat containing nuclear envelope family member 3
102177883	CHERP	calcium homeostasis endoplasmic reticulum protein
102189783	SMYD2	SET and MYND domain containing 2
102173520	MALT1	MALT1 paracaspase
102181065	CMKLR1	chemerin chemokine-like receptor 1
102190764	NUAK1	NUAK family kinase 1
102172116	ARPC1A	actin related protein 2/3 complex subunit 1A
102181667	ADGRL3	adhesion G protein-coupled receptor L3
102179086	HTRA3	HtrA serine peptidase 3
102184164	CUL2	cullin 2
102188309	EGR1	early growth response 1
102170050	TMEM181	transmembrane protein 181
102180337	PLCG2	phospholipase C gamma 2
102169993	KRT40	keratin 40
102173644	ADIPOR2	adiponectin receptor 2
106502836	TRAPPC9	trafficking protein particle complex 9
102171277	BACH1	BTB domain and CNC homolog 1
102175968	APCDD1L	APC down-regulated 1 like
102169352	SRCAP	Snf2-related CREBBP activator protein
102169353	LOC102169353	microtubule-actin cross-linking factor 1
102173399	USP6NL	USP6 N-terminal like
102179106	KCTD4	potassium channel tetramerization domain containing 4
102191568	UCK2	uridine-cytidine kinase 2
102176618	VWA8	von Willebrand factor A domain containing 8
102179102	MEGF9	multiple EGF like domains 9
102170479	LRRFIP1	LRR binding FLII interacting protein 1
102168645	MPP7	membrane palmitoylated protein 7
102190199	PLEKHA2	pleckstrin homology domain containing A2
102175363	MRPS33	mitochondrial ribosomal protein S33
102181744	HAGH	hydroxyacylglutathione hydrolase
102173068	POC1B	POC1 centriolar protein B
102173064	CTBP2	C-terminal binding protein 2
106503471	DST	dystonin
102179079	GALNT8	polypeptide N-acetylgalactosaminyltransferase 8
102175380	RBM47	RNA binding motif protein 47
108636055	EMP1	epithelial membrane protein 1
102187336	SORL1	sortilin related receptor 1
100861009	KCTD1	potassium channel tetramerization domain containing 1
102186310	SH3YL1	SH3 and SYLF domain containing 1
100861004	MRPL14	mitochondrial ribosomal protein L14
102182652	KIAA1468	KIAA1468 ortholog
102179491	ITGBL1	integrin subunit beta like 1
102168932	PLXNA2	plexin A2
102184264	MAL2	mal%2C T-cell differentiation protein 2
102186006	2019-03-03	membrane associated ring-CH-type finger 3
102187530	MAP3K1	mitogen-activated protein kinase kinase kinase 1
102186774	ARPC5L	actin related protein 2/3 complex subunit 5 like
102181273	AHNAK	AHNAK nucleoprotein
102190550	TP63	tumor protein p63
102171806	UBE4B	ubiquitination factor E4B
102181301	FBXW2	F-box and WD repeat domain containing 2
102188421	NSMAF	neutral sphingomyelinase activation associated factor
102182878	PPP2R5E	protein phosphatase 2 regulatory subunit B'epsilon
106502091	RXRA	retinoid X receptor alpha
102173005	PDE8B	phosphodiesterase 8B
102174960	ATP2A2	ATPase sarcoplasmic/endoplasmic reticulum Ca2+ transporting 2
102190179	ARPC2	actin related protein 2/3 complex subunit 2
102172636	NOTCH1	notch 1
102172632	LOC102172632	E3 SUMO-protein ligase RanBP2
102189791	YPEL2	yippee like 2
102174443	TMEM57	transmembrane protein 57
100861304	CAST	calpastatin
102169323	SMPD3	sphingomyelin phosphodiesterase 3
102178848	VAT1L	vesicle amine transport 1 like
102172413	LGR5	leucine rich repeat containing G protein-coupled receptor 5
102172412	RET	ret proto-oncogene
102170463	TIAM1	T-cell lymphoma invasion and metastasis 1
102175824	ERCC4	ERCC excision repair 4%2C endonuclease catalytic subunit
102178113	HOMER2	homer scaffolding protein 2
102178131	F3	coagulation factor III%2C tissue factor
102171023	SARS	seryl-tRNA synthetase
102187237	SLC7A1	solute carrier family 7 member 1
102177457	AACS	acetoacetyl-CoA synthetase
102174393	FAM46A	family with sequence similarity 46 member A
102181883	ABTB2	ankyrin repeat and BTB domain containing 2
100860879	ASS1	argininosuccinate synthase 1
102187837	SYTL2	synaptotagmin like 2
102183243	UTRN	utrophin
102178667	TJP1	tight junction protein 1
102178661	ZNF750	zinc finger protein 750
102179392	GTF2F2	general transcription factor IIF subunit 2
102180153	LOC102180153	transmembrane protein 45A
100861010	OSBPL1A	oxysterol binding protein like 1A
100861011	CYB5A	cytochrome b5
102172384	BLMH	bleomycin hydrolase
102170704	MAT2A	methionine adenosyltransferase 2A
102178715	HOPX	HOP homeobox
102186766	CD109	CD109 molecule
102176138	DOCK9	dedicator of cytokinesis 9
102189650	ANK3	ankyrin 3
102170818	GNA13	G protein subunit alpha 13
102180225	GSN	gelsolin
102180223	NTRK2	neurotrophic receptor tyrosine kinase 2
102190744	SFN	stratifin
102173472	TPM1	tropomyosin 1 (alpha)
102188433	FBXW7	F-box and WD repeat domain containing 7
102191119	VWF	von Willebrand factor
102180688	PCSK7	proprotein convertase subtilisin/kexin type 7
102172621	TNFAIP8	TNF alpha induced protein 8
102180684	BCL2L1	BCL2 like 1
102168602	BAG3	BCL2 associated athanogene 3
102185098	PARD3	par-3 family cell polarity regulator
102189507	PTPN14	protein tyrosine phosphatase%2C non-receptor type 14
102185449	LOC102185449	transmembrane protease serine 11F
102169209	LOC102169209	membrane cofactor protein
102172718	EPB41L4B	erythrocyte membrane protein band 4.1 like 4B
102172719	MAP3K7	mitogen-activated protein kinase kinase kinase 7
102171255	GJB6	gap junction protein beta 6
102171250	PLB1	phospholipase B1
102183255	CTNND1	catenin delta 1
102184211	LOC102184211	desmocollin-2
102170624	CDC73	cell division cycle 73
102176968	TMEM131	transmembrane protein 131
102176966	ACTN1	actinin alpha 1
102173286	SH3GL1	SH3 domain containing GRB2 like 1%2C endophilin A2
102175541	CTTNBP2NL	CTTNBP2 N-terminal like
102173044	FBXO33	F-box protein 33
102179016	VSNL1	visinin like 1
102178387	ECH1	enoyl-CoA hydratase 1
102175720	AP4S1	adaptor related protein complex 4 sigma 1 subunit
102187824	CREBBP	CREB binding protein
102179708	HLCS	holocarboxylase synthetase
102178125	SLC22A23	solute carrier family 22 member 23
102182471	SEMA3E	semaphorin 3E
102168269	LBH	limb bud and heart development
102173581	CHMP4B	charged multivesicular body protein 4B
108637647	LOC108637647	fatty acid desaturase 2-like protein FADS2P1
102179636	MSRB3	methionine sulfoxide reductase B3
102182079	PI16	peptidase inhibitor 16
102186973	UBL3	ubiquitin like 3
102190575	ANKRD22	ankyrin repeat domain 22
102171827	PADI3	peptidyl arginine deiminase 3
102168850	GOT2	glutamic-oxaloacetic transaminase 2
102168869	RAB7A	RAB7A%2C member RAS oncogene family
102179527	LRRC1	leucine rich repeat containing 1
102170803	EHF	ETS homologous factor
102190751	ABHD3	abhydrolase domain containing 3
102182855	TXNRD1	thioredoxin reductase 1
102190995	GPR87	G protein-coupled receptor 87
102170938	FGFR2	fibroblast growth factor receptor 2
102184134	IGFBP7	insulin like growth factor binding protein 7
102184132	METAP1	methionyl aminopeptidase 1
102185400	FBXO22	F-box protein 22
102180699	CXADR	coxsackie virus and adenovirus receptor
102188359	TRIP11	thyroid hormone receptor interactor 11
102186995	ATP6V0A1	ATPase H+ transporting V0 subunit a1
102186997	APP	amyloid beta precursor protein
102176082	MGLL	monoglyceride lipase
102186437	ETFA	electron transfer flavoprotein alpha subunit
102188176	LOC102188176	aldehyde oxidase 2
102184845	AKAP13	A-kinase anchoring protein 13
102182426	CD44	CD44 molecule (Indian blood group)
102177371	MYH10	myosin heavy chain 10
102188776	HADHB	hydroxyacyl-CoA dehydrogenase/3-ketoacyl-CoA thiolase/enoyl-CoA hydratase (trifunctional protein)%2C beta subunit
102184915	FOXO1	forkhead box O1
102177598	RTN3	reticulon 3
102177594	VDR	vitamin D (1%2C25- dihydroxyvitamin D3) receptor
108637286	IRS2	insulin receptor substrate 2
102174718	PTPRE	protein tyrosine phosphatase%2C receptor type E
102176978	CHMP4C	charged multivesicular body protein 4C
102191627	PCCA	propionyl-CoA carboxylase alpha subunit
102191337	FMN1	formin 1
102191629	WAC	WW domain containing adaptor with coiled-coil
102174220	NUDT5	nudix hydrolase 5
102179028	SWAP70	SWAP switching B-cell complex 70kDa subunit
102180798	BDH1	3-hydroxybutyrate dehydrogenase%2C type 1
102191242	GJA1	gap junction protein alpha 1
102178394	FAM20A	FAM20A%2C golgi associated secretory pathway pseudokinase
102187769	FABP7	fatty acid binding protein 7
102178135	FOXK1	forkhead box K1
102178485	DLG1	discs large MAGUK scaffold protein 1
100860927	B4GALT1	beta-1%2C4-galactosyltransferase 1
100860926	ACVR1	activin A receptor type 1
102168275	GGACT	gamma-glutamylamine cyclotransferase
102172872	CPM	carboxypeptidase M
102176574	MTCL1	microtubule crosslinking factor 1
102168785	TUFT1	tuftelin 1
102168786	RBBP8	RB binding protein 8%2C endonuclease
102175065	ANO10	anoctamin 10
102182229	IL20RA	interleukin 20 receptor subunit alpha
102186745	PAWR	pro-apoptotic WT1 regulator
102186215	EIF3J	eukaryotic translation initiation factor 3 subunit J
102177477	ETS2	ETS proto-oncogene 2%2C transcription factor
102171835	RRAGC	Ras related GTP binding C
102186699	EDNRB	endothelin receptor type B
102181407	TMEM41B	transmembrane protein 41B
102180203	ADGRA3	adhesion G protein-coupled receptor A3
102176169	HECTD1	HECT domain E3 ubiquitin protein ligase 1
100861341	PDCD4	programmed cell death 4 (neoplastic transformation inhibitor)
102182530	PAK4	p21 (RAC1) activated kinase 4
102180072	LGALS7	galectin 7
102189146	HCAR2	hydroxycarboxylic acid receptor 2
102186188	PICALM	phosphatidylinositol binding clathrin assembly protein
102189162	ABHD2	abhydrolase domain containing 2
102172084	LOC102172084	protein-methionine sulfoxide oxidase MICAL2
102172667	SRD5A1	steroid 5 alpha-reductase 1
102177563	ABCA10	ATP binding cassette subfamily A member 10
102191742	CTNNB1	catenin beta 1
102184583	SGMS1	sphingomyelin synthase 1
102188015	LOC102188015	beta-defensin 103A
102177103	HIBCH	3-hydroxyisobutyryl-CoA hydrolase
102176987	PKP1	plakophilin 1
102191635	MDM4	MDM4%2C p53 regulator
102184675	BTBD9	BTB domain containing 9
102179357	SPTBN2	spectrin beta%2C non-erythrocytic 2
108633191	LOC108633191	teneurin-2
102168376	LAMB3	laminin subunit beta 3
102174214	PRKCH	protein kinase C eta
102176573	MAPRE2	microtubule associated protein RP/EB family member 2
100860807	KITLG	KIT ligand
102178106	KRT14	keratin 14
102182450	HACL1	2-hydroxyacyl-CoA lyase 1
102187973	RAPGEF2	Rap guanine nucleotide exchange factor 2
102173846	NFIL3	nuclear factor%2C interleukin 3 regulated
102179349	CSGALNACT1	chondroitin sulfate N-acetylgalactosaminyltransferase 1
102179618	CEP76	centrosomal protein 76
102172867	NR1D2	nuclear receptor subfamily 1 group D member 2
102178743	FAM210B	family with sequence similarity 210 member B
102184173	DGKZ	diacylglycerol kinase zeta
102186735	CLCA2	chloride channel accessory 2
102186733	CELSR2	cadherin EGF LAG seven-pass G-type receptor 2
102172262	ANXA1	annexin A1
102190263	LOC102190263	microtubule-associated serine/threonine-protein kinase 4
102180816	LDLRAD4	low density lipoprotein receptor class A domain containing 4
102185996	AFF1	AF4/FMR2 family member 1
102176378	ADTRP	androgen dependent TFPI regulating protein
102170916	WWTR1	WW domain containing transcription regulator 1
102189174	MAPK14	mitogen-activated protein kinase 14
102169251	NT5C3A	5'-nucleotidase%2C cytosolic IIIA
102169250	SRPK2	SRSF protein kinase 2
102185042	PIK3CB	phosphatidylinositol-4%2C5-bisphosphate 3-kinase catalytic subunit beta
102185511	PSMD14	proteasome 26S subunit%2C non-ATPase 14
102188711	IL1RAP	interleukin 1 receptor accessory protein
102188710	PIK3R1	phosphoinositide-3-kinase regulatory subunit 1
102189372	FAT1	FAT atypical cadherin 1
102185604	MINK1	misshapen like kinase 1
102188621	LTBP4	latent transforming growth factor beta binding protein 4
102181841	XPOT	exportin for tRNA
102175866	SLC15A1	solute carrier family 15 member 1
102191486	ACTA2	actin%2C alpha 2%2C smooth muscle%2C aorta
102169076	RAB3IP	RAB3A interacting protein
108638624	VGLL4	vestigial like family member 4
108638629	MRPS25	mitochondrial ribosomal protein S25
102172522	B4GALNT3	beta-1%2C4-N-acetyl-galactosaminyltransferase 3
102178020	RUNX1	runt related transcription factor 1
108637954	MAF	MAF bZIP transcription factor
100860837	FLT1	fms related tyrosine kinase 1
102174395	NHSL1	NHS like 1
102178111	ETV5	ETS variant 5
102175161	KCTD2	potassium channel tetramerization domain containing 2
100860901	LEF1	lymphoid enhancer binding factor 1
102175882	HMCN1	hemicentin 1
102182427	ZDHHC5	zinc finger DHHC-type containing 5
102168217	CNBP	CCHC-type zinc finger nucleic acid binding protein
102187972	SLC30A1	solute carrier family 30 member 1
102171618	NAXD	NAD(P)HX dehydratase
102176517	PRKX	protein kinase%2C X-linked
102190521	SERINC5	serine incorporator 5
102187633	EDEM1	ER degradation enhancing alpha-mannosidase like protein 1
102187630	FLNB	filamin B
102180777	RB1CC1	RB1 inducible coiled-coil 1
102181190	RASSF3	Ras association domain family member 3
102189768	JAG1	jagged 1
102188499	KIF13B	kinesin family member 13B
102172668	IQGAP1	IQ motif containing GTPase activating protein 1
102190656	GTF2I	general transcription factor IIi
102180395	AIM1	absent in melanoma 1
102180002	CNDP1	carnosine dipeptidase 1
108637149	SERTAD2	SERTA domain containing 2
102188631	PTGER4	prostaglandin E receptor 4
102173007	RASGRP1	RAS guanyl releasing protein 1
102191654	SIK1	salt inducible kinase 1
102191494	LOC102191494	mitochondrial import inner membrane translocase subunit Tim23
102185705	CUX1	cut like homeobox 1
102190418	AIG1	androgen induced 1
102169114	OSGIN2	oxidative stress induced growth inhibitor family member 2
100861154	CCNYL1	cyclin Y like 1
102172383	SLC6A4	solute carrier family 6 member 4
102175253	FAM117B	family with sequence similarity 117 member B
102187289	SORBS1	sorbin and SH3 domain containing 1
102187916	BPGM	bisphosphoglycerate mutase
102168225	MYO5B	myosin VB
102172840	USP22	ubiquitin specific peptidase 22
102177831	SIPA1L3	signal induced proliferation associated 1 like 3
102172847	MARK3	microtubule affinity regulating kinase 3
102190826	WARS	tryptophanyl-tRNA synthetase
106502605	HS6ST1	heparan sulfate 6-O-sulfotransferase 1
102188161	TMEM154	transmembrane protein 154
102186887	HSD17B12	hydroxysteroid 17-beta dehydrogenase 12
102190226	BICD2	BICD cargo adaptor 2
102186394	LNPEP	leucyl and cystinyl aminopeptidase
102177194	CDK7	cyclin dependent kinase 7
100861223	CD34	CD34 molecule
102169276	NFIX	nuclear factor I X
102169909	ARL15	ADP ribosylation factor like GTPase 15
102173635	EDRF1	erythroid differentiation regulatory factor 1
102181011	MICALL1	MICAL like 1
102190008	SMAD7	SMAD family member 7
102183443	CEP104	centrosomal protein 104
102184717	EFNA5	ephrin A5
102177482	NIPAL3	NIPA like domain containing 3
102182366	RNF152	ring finger protein 152
102191665	LITAF	lipopolysaccharide induced TNF factor
102169720	ATP8B1	ATPase phospholipid transporting 8B1
102169056	2019-03-06	membrane associated ring-CH-type finger 6
102174047	ARFGEF1	ADP ribosylation factor guanine nucleotide exchange factor 1
102174045	PARD6B	par-6 family cell polarity regulator beta
102169296	ATP6V1D	ATPase H+ transporting V1 subunit D
102172543	MAP3K4	mitogen-activated protein kinase kinase kinase 4
102185861	PVR	poliovirus receptor
102175799	MAP2K4	mitogen-activated protein kinase kinase 4
102183718	KMT5A	lysine methyltransferase 5A
102175790	LONP2	lon peptidase 2%2C peroxisomal
102175408	STON2	stonin 2
102190426	WDFY2	WD repeat and FYVE domain containing 2
102177667	CCDC85C	coiled-coil domain containing 85C
102171159	CA12	carbonic anhydrase 12
102181952	PPP2R2A	protein phosphatase 2 regulatory subunit Balpha
106503407	TRAK1	trafficking kinesin protein 1
102187926	PAPSS1	3'-phosphoadenosine 5'-phosphosulfate synthase 1
102186525	MBNL1	muscleblind like splicing regulator 1
102187728	DSG1	desmoglein 1
102187721	LYPD6B	LY6/PLAUR domain containing 6B
102190816	PPM1D	protein phosphatase%2C Mg2+/Mn2+ dependent 1D
102171564	MBD2	methyl-CpG binding domain protein 2
102189949	ZDHHC21	zinc finger DHHC-type containing 21
102186898	PPP1R15A	protein phosphatase 1 regulatory subunit 15A
100861305	RORA	RAR related orphan receptor A
102176327	SLC2A12	solute carrier family 2 member 12
102170781	WWC1	WW and C2 domain containing 1
102188835	C1R	complement C1r
102184016	ATF6	activating transcription factor 6
102184012	FAM83B	family with sequence similarity 83 member B
102182684	RGS12	regulator of G-protein signaling 12
102190073	HACD2	3-hydroxyacyl-CoA dehydratase 2
102173157	TACC2	transforming acidic coiled-coil containing protein 2
102173797	RPRD1A	regulation of nuclear pre-mRNA domain containing 1A
108637361	ZNF217	zinc finger protein 217
102184289	PPP1R13B	protein phosphatase 1 regulatory subunit 13B
102183386	NFYC	nuclear transcription factor Y subunit gamma
102169735	ARID5B	AT-rich interaction domain 5B
102184635	SCEL	sciellin
102174076	ABCA12	ATP binding cassette subfamily A member 12
102178964	SERPINB12	serpin family B member 12
102174675	PI15	peptidase inhibitor 15
102171637	DENND1B	DENN domain containing 1B
102185411	EPHA2	EPH receptor A2
102170301	BARX2	BARX homeobox 2
102184524	DOCK8	dedicator of cytokinesis 8
102180523	ACOT7	acyl-CoA thioesterase 7
102178142	GLI3	GLI family zinc finger 3
102179163	RAB11FIP1	RAB11 family interacting protein 1
102173208	MTSS1	MTSS1%2C I-BAR domain containing
102182415	PSMB7	proteasome subunit beta 7
102173805	NDE1	nudE neurodevelopment protein 1
102172821	GATA3	GATA binding protein 3
102187733	EIF2B3	eukaryotic translation initiation factor 2B subunit gamma
102182707	ENDOD1	endonuclease domain containing 1
102179544	AHCYL2	adenosylhomocysteinase like 2
102180850	MCTP1	multiple C2 and transmembrane domain containing 1
102186608	SYS1	SYS1%2C golgi trafficking protein
102184478	RAB5A	RAB5A%2C member RAS oncogene family
102181140	ICMT	isoprenylcysteine carboxyl methyltransferase
102189718	C2CD2	C2 calcium dependent domain containing 2
102172319	LMTK2	lemur tyrosine kinase 2
102189710	CLDN1	claudin 1
102181720	HEXB	hexosaminidase subunit beta
102188539	ITGB6	integrin subunit beta 6
102191559	ANKH	ANKH inorganic pyrophosphate transport regulator
102176029	QDPR	quinoid dihydropteridine reductase
102180039	TJP2	tight junction protein 2
106502495	AFDN	afadin%2C adherens junction formation factor
102185007	CALM1	calmodulin 1
102177311	ATL3	atlastin GTPase 3
100860808	CD9	CD9 molecule
102171299	SNX10	sorting nexin 10
102188997	USP7	ubiquitin specific peptidase 7
102168670	PLA2R1	phospholipase A2 receptor 1
102184732	TET3	tet methylcytosine dioxygenase 3
102171314	NUP50	nucleoporin 50
102174936	UGCG	UDP-glucose ceramide glucosyltransferase
102184352	ISM1	isthmin 1
102172767	EGFR	epidermal growth factor receptor
102178371	DACH1	dachshund family transcription factor 1
102178373	DNAJC5	DnaJ heat shock protein family (Hsp40) member C5
102174084	VKORC1L1	vitamin K epoxide reductase complex subunit 1 like 1
102168460	VPS36	vacuolar protein sorting 36 homolog
102170406	C1QTNF7	C1q and tumor necrosis factor related protein 7
102179339	PALMD	palmdelphin
102172817	UBXN2A	UBX domain protein 2A
102174343	CTDSPL	CTD small phosphatase like
102187093	CRNN	cornulin
102170543	ALDH2	aldehyde dehydrogenase 2 family (mitochondrial)
102173501	NPEPPS	aminopeptidase puromycin sensitive
102175207	KRT5	keratin 5
100861149	CLK1	CDC like kinase 1
102172968	CCDC6	coiled-coil domain containing 6
102189924	CABLES1	Cdk5 and Abl enzyme substrate 1
102182596	CGNL1	cingulin like 1
102187370	SLK	STE20 like kinase
102182606	LMO7	LIM domain 7
102189723	ECE1	endothelin converting enzyme 1
102172363	SEC16A	SEC16 homolog A%2C endoplasmic reticulum export factor
102168385	VMP1	vacuole membrane protein 1
102181552	LOC102181552	plasminogen activator inhibitor 2
102180601	NCK2	NCK adaptor protein 2
102182919	GOLGA4	golgin A4
102180730	SPRYD3	SPRY domain containing 3
102185929	GAPVD1	GTPase activating protein and VPS9 domains 1
102185928	GRHL1	grainyhead like transcription factor 1
102180241	LGR4	leucine rich repeat containing G protein-coupled receptor 4
102172790	LOC102172790	polypeptide N-acetylgalactosaminyltransferase 4
102180285	ARF3	ADP ribosylation factor 3
102177306	STK17A	serine/threonine kinase 17a
102186811	SLC25A20	solute carrier family 25 member 20
102189459	EGLN1	egl-9 family hypoxia inducible factor 1
102189454	HDLBP	high density lipoprotein binding protein
102189457	GFRA1	GDNF family receptor alpha 1
102172484	PELO	pelota homolog (Drosophila)
102188182	AHCYL1	adenosylhomocysteinase like 1
102188678	PLEKHG1	pleckstrin homology and RhoGEF domain containing G1
102178892	DAPP1	dual adaptor of phosphotyrosine and 3-phosphoinositides 1
102191186	COBLL1	cordon-bleu WH2 repeat protein like 1
102185745	PTPN3	protein tyrosine phosphatase%2C non-receptor type 3
106501793	NEBL	nebulette
102186309	C8H9orf3	chromosome 8 C9orf3 homolog
102178375	SNTB1	syntrophin beta 1
102170322	DAAM1	dishevelled associated activator of morphogenesis 1
102175438	SLC43A2	solute carrier family 43 member 2
102181839	ERCC6	ERCC excision repair 6%2C chromatin remodeling factor
102168400	TMCO1	transmembrane and coiled-coil domains 1
102176494	JMJD1C	jumonji domain containing 1C
102168408	NRDC	nardilysin convertase
102188956	CHD7	chromodomain helicase DNA binding protein 7
102181906	EAF1	ELL associated factor 1
102184005	SLCO3A1	solute carrier organic anion transporter family member 3A1
102174509	TMEM50B	transmembrane protein 50B
102169493	PTDSS1	phosphatidylserine synthase 1
102170555	SLCO2A1	solute carrier organic anion transporter family member 2A1
102187080	AGPAT3	1-acylglycerol-3-phosphate O-acyltransferase 3
102184515	EPHX3	epoxide hydrolase 3
102168579	LPP	LIM domain containing preferred translocation partner in lipoma
102187062	LRP12	LDL receptor related protein 12
102187066	PPFIBP2	PPFIA binding protein 2
102168373	ATP1B1	ATPase Na+/K+ transporting subunit beta 1
102182168	NPLOC4	NPL4 homolog%2C ubiquitin recognition factor
102190269	ADARB1	adenosine deaminase%2C RNA specific B1
102189733	CHN2	chimerin 2
102187662	ARAP2	ArfGAP with RhoGAP domain%2C ankyrin repeat and PH domain 2
102185241	TMEM168	transmembrane protein 168
102189599	ZHX3	zinc fingers and homeoboxes 3
102176004	CDC14A	cell division cycle 14A
102173516	SLC39A6	solute carrier family 39 member 6
102185935	ESRP1	epithelial splicing regulatory protein 1
102189202	NOTCH3	notch 3
102187986	CRYBG3	crystallin beta-gamma domain containing 3
102190289	LIPM	lipase family member M
102173423	MITF	melanogenesis associated transcription factor
102188460	PATJ	PATJ%2C crumbs cell polarity complex component
102180615	ANKRD13A	ankyrin repeat domain 13A
102188244	FNIP2	folliculin interacting protein 2
102180479	ADD1	adducin 1
102184190	SCPEP1	serine carboxypeptidase 1
102184374	BAIAP2	BAI1 associated protein 2
102174644	TBC1D14	TBC1 domain family member 14
102175725	CAB39	calcium binding protein 39
102177734	MRPL13	mitochondrial ribosomal protein L13
108633230	GET4	golgi to ER traffic protein 4
102171113	UBR4	ubiquitin protein ligase E3 component n-recognin 4
102171117	ETV3	ETS variant 3
102174514	BAG5	BCL2 associated athanogene 5
102175591	FAM107B	family with sequence similarity 107 member B
102179680	LRCH1	leucine rich repeats and calponin homology domain containing 1
102179043	TEX2	testis expressed 2
102187276	CDCP1	CUB domain containing protein 1
102175776	NET1	neuroepithelial cell transforming 1
102172908	B3GNT2	UDP-GlcNAc:betaGal beta-1%2C3-N-acetylglucosaminyltransferase 2
106503001	KIAA0040	KIAA0040 ortholog
102171451	FAM160A1	family with sequence similarity 160 member A1
102187699	PRRG4	proline rich and Gla domain 4
102186120	PTPRK	protein tyrosine phosphatase%2C receptor type K
102172444	ELOVL4	ELOVL fatty acid elongase 4
100861273	EPB41L5	erythrocyte membrane protein band 4.1 like 5
102169728	RAPGEF5	Rap guanine nucleotide exchange factor 5
