# Supplementary material for: Integrative Analysis of Methylome and Transcriptome Reveals the Regulatory Mechanisms of Hair Follicle Morphogenesis in Cashmere Goat
Source: Cells. 2020 Apr 14;9(4):969. doi: 10.3390/cells9040969 (PMC7226977; doi:10.3390/cells9040969)
Supplement: Supplementary file 1 [file cells-09-00969-s001.zip › cells-729398-supplementary/supplementary file/Appendix A/Additional file 7.xls]

## Sheet: lncRNA-DNA methylation-mRNA
Additional file 7：the potential differentially expressed lncRNAs associated with DNA methylation on target genes
lncRNA_transcript_id	E120_S_FPKM	E65_S_FPKM	log2(foldchange)	pvalue	qvalue	target_gene_name	gene_symbol	chr	start	end	length	nCG	E120_S_meanMethy	E65_S_meanMethy	diff.Methy	areaStat
LNC_013255	2.672	0.33642	2.98958	0.00817595	0.0324697	102184515	EPHX3	NC_030814.1	100814575	100814667	93	8	0.21779	0.912368	-0.694578	-93.1041
XR_001296677.2	17.8521	9.94856	0.843532	0.0381007	0.0883554	102184515	EPHX3	NC_030814.1	100814575	100814667	93	8	0.21779	0.912368	-0.694578	-93.1041
XR_001918481.1	7.47467	3.74211	0.998158	0.00728384	0.03054	102184515	EPHX3	NC_030814.1	100814575	100814667	93	8	0.21779	0.912368	-0.694578	-93.1041
XR_001917125.1	6.0042	1.38748	2.11351	0.00213659	0.0162866	102182229	IL20RA	NC_030816.1	62110029	62110081	53	8	0.392326	0.907308	-0.514982	-102.317
XR_001918338.1	11.7849	1.54145	2.93458	0.000156589	0.00609502	102185745	PTPN3	NC_030815.1	98841374	98841778	405	12	0.295776	0.772116	-0.47634	-92.9318
XR_001917914.1	4.23518	0	Inf	0.00508676	0.0250307	102191665	LITAF	NC_030832.1	10129570	10129895	326	18	0.350843	0.805757	-0.454914	-163.279
XR_001917647.1	18.8401	2.3499	3.00314	0.00249258	0.017387	102189768	JAG1	NC_030820.1	3752377	3752803	427	17	0.331139	0.785952	-0.454813	-139.13
LNC_002056	11.1851	0.0210587	9.05295	0.00564221	0.0266707	108633191	LOC108633191	NC_030814.1	30750379	30751027	649	27	0.432976	0.887004	-0.454028	-216.228
LNC_007623	21.5567	0.181017	6.89586	0.000150554	0.00608303	102178848	VAT1L	NC_030825.1	6329600	6329756	157	10	0.341134	0.794323	-0.453189	-81.6623
LNC_007624	5.87843	0.0335743	7.45193	4.99e-05	0.00478048	102178848	VAT1L	NC_030825.1	6329600	6329756	157	10	0.341134	0.794323	-0.453189	-81.6623
XR_001918338.1	11.7849	1.54145	2.93458	0.000156589	0.00609502	102179339	PALMD	NC_030810.1	76918246	76918927	682	18	0.214378	0.665968	-0.451591	-178.268
LNC_011775	3.92019	0.217558	4.17146	0.00192964	0.0156086	102181883	ABTB2	NC_030822.1	18081453	18081595	143	11	0.20236	0.646754	-0.444394	-79.3566
XR_001919706.1	3.96426	0.080446	5.62289	2.1e-06	0.00235508	102188776	HADHB	NC_030818.1	72973795	72974463	669	17	0.420589	0.854885	-0.434296	-141.032
XR_001918338.1	11.7849	1.54145	2.93458	0.000156589	0.00609502	102180395	AIM1	NC_030816.1	30711932	30712838	907	15	0.200304	0.634145	-0.433841	-114.054
XR_001918520.1	3.2543	0.125078	4.70145	0.000245062	0.00719521	102191742	CTNNB1	NC_030829.1	13717397	13717821	425	16	0.388019	0.821508	-0.433489	-150.994
XR_001296677.2	17.8521	9.94856	0.843532	0.0381007	0.0883554	102188161	TMEM154	NC_030824.1	65825306	65825826	521	20	0.275504	0.704209	-0.428705	-148.783
XR_001917125.1	6.0042	1.38748	2.11351	0.00213659	0.0162866	102188161	TMEM154	NC_030824.1	65825306	65825826	521	20	0.275504	0.704209	-0.428705	-148.783
XR_001917914.1	4.23518	0	Inf	0.00508676	0.0250307	102188161	TMEM154	NC_030824.1	65825306	65825826	521	20	0.275504	0.704209	-0.428705	-148.783
LNC_013255	2.672	0.33642	2.98958	0.00817595	0.0324697	102185098	PARD3	NC_030820.1	18112597	18112889	293	11	0.437657	0.859778	-0.42212	-88.1102
XR_001918520.1	3.2543	0.125078	4.70145	0.000245062	0.00719521	102184190	SCPEP1	NC_030826.1	7446678	7446904	227	13	0.368606	0.785272	-0.416667	-110.978
XR_001918415.1	2.64308	0.996824	1.40681	0.0250971	0.0664945	100860927	B4GALT1	NC_030815.1	74665854	74666417	564	14	0.315884	0.729584	-0.4137	-92.5231
XR_001917647.1	18.8401	2.3499	3.00314	0.00249258	0.017387	102185411	EPHA2	NC_030809.1	167869	168148	280	16	0.439517	0.849272	-0.409756	-140.248
XR_001918556.1	11.5382	5.23578	1.13994	0.0252725	0.0667885	102176987	PKP1	NC_030823.1	78309111	78309421	311	17	0.43661	0.845756	-0.409146	-101.634
XR_001918338.1	11.7849	1.54145	2.93458	0.000156589	0.00609502	102187066	PPFIBP2	NC_030822.1	37301543	37302089	547	12	0.39644	0.804977	-0.408537	-91.7932
XR_001917647.1	18.8401	2.3499	3.00314	0.00249258	0.017387	102189710	CLDN1	NC_030808.1	76763862	76764724	863	12	0.385995	0.793283	-0.407288	-78.7607
XR_001917914.1	4.23518	0	Inf	0.00508676	0.0250307	102170612	ABCC4	NC_030819.1	16535280	16535766	487	14	0.371303	0.776377	-0.405074	-107.816
XR_001917125.1	6.0042	1.38748	2.11351	0.00213659	0.0162866	102182919	GOLGA4	NC_030829.1	10757158	10757907	750	19	0.42487	0.824372	-0.399502	-136.68
XR_001917125.1	6.0042	1.38748	2.11351	0.00213659	0.0162866	102175158	PITPNA	NC_030826.1	22463146	22463595	450	15	0.359467	0.755261	-0.395794	-119.585
XR_001917914.1	4.23518	0	Inf	0.00508676	0.0250307	102175158	PITPNA	NC_030826.1	22463146	22463595	450	15	0.359467	0.755261	-0.395794	-119.585
XR_001919706.1	3.96426	0.080446	5.62289	2.1e-06	0.00235508	102169993	KRT40	NC_030826.1	40830782	40831215	434	24	0.394048	0.788245	-0.394198	-153.957
LNC_013255	2.672	0.33642	2.98958	0.00817595	0.0324697	102188956	CHD7	NC_030821.1	55665927	55666316	390	15	0.35459	0.748599	-0.394009	-122.069
XR_001918481.1	7.47467	3.74211	0.998158	0.00728384	0.03054	102188956	CHD7	NC_030821.1	55665927	55666316	390	15	0.35459	0.748599	-0.394009	-122.069
XR_001917914.1	4.23518	0	Inf	0.00508676	0.0250307	102179079	GALNT8	NC_030812.1	104353951	104354145	195	12	0.445515	0.839058	-0.393543	-100.793
XR_001917914.1	4.23518	0	Inf	0.00508676	0.0250307	102186735	CLCA2	NC_030810.1	63591732	63591998	267	12	0.432987	0.817648	-0.384661	-93.3633
XR_001917125.1	6.0042	1.38748	2.11351	0.00213659	0.0162866	102190179	ARPC2	NC_030809.1	29520801	29520887	87	12	0.39233	0.775827	-0.383496	-83.0784
XR_001917914.1	4.23518	0	Inf	0.00508676	0.0250307	102190179	ARPC2	NC_030809.1	29520801	29520887	87	12	0.39233	0.775827	-0.383496	-83.0784
XR_001917647.1	18.8401	2.3499	3.00314	0.00249258	0.017387	102172522	B4GALNT3	NC_030812.1	106344676	106344992	317	19	0.429215	0.812319	-0.383104	-127.855
LNC_013255	2.672	0.33642	2.98958	0.00817595	0.0324697	106503471	DST	NC_030830.1	45281317	45281673	357	15	0.439353	0.821024	-0.381671	-121.757
XR_001917125.1	6.0042	1.38748	2.11351	0.00213659	0.0162866	106503471	DST	NC_030830.1	45281317	45281673	357	15	0.439353	0.821024	-0.381671	-121.757
XR_001918415.1	2.64308	0.996824	1.40681	0.0250971	0.0664945	102175799	MAP2K4	NC_030826.1	30404046	30404381	336	12	0.385826	0.765585	-0.37976	-79.3244
XR_001917647.1	18.8401	2.3499	3.00314	0.00249258	0.017387	102175725	CAB39	NC_030809.1	17116517	17117374	858	17	0.424185	0.797635	-0.373449	-124.605
XR_001917125.1	6.0042	1.38748	2.11351	0.00213659	0.0162866	102171159	CA12	NC_030817.1	56463120	56463833	714	16	0.288453	0.660086	-0.371633	-96.0958
XR_001918415.1	2.64308	0.996824	1.40681	0.0250971	0.0664945	102182427	ZDHHC5	NC_030822.1	2370652	2371020	369	21	0.470061	0.839227	-0.369166	-129.869
LNC_013255	2.672	0.33642	2.98958	0.00817595	0.0324697	102190550	TP63	NC_030808.1	77268761	77270482	1722	53	0.400244	0.766781	-0.366537	-431.212
XR_001918556.1	11.5382	5.23578	1.13994	0.0252725	0.0667885	102190550	TP63	NC_030808.1	77268761	77270482	1722	53	0.400244	0.766781	-0.366537	-431.212
LNC_013255	2.672	0.33642	2.98958	0.00817595	0.0324697	102188460	PATJ	NC_030810.1	37125466	37125637	172	12	0.462588	0.821097	-0.358509	-87.1477
XR_001918481.1	7.47467	3.74211	0.998158	0.00728384	0.03054	102188460	PATJ	NC_030810.1	37125466	37125637	172	12	0.462588	0.821097	-0.358509	-87.1477
XR_001918338.1	11.7849	1.54145	2.93458	0.000156589	0.00609502	102184524	DOCK8	NC_030815.1	44011944	44012057	114	14	0.46298	0.820695	-0.357715	-105.953
XR_001918415.1	2.64308	0.996824	1.40681	0.0250971	0.0664945	102176618	VWA8	NC_030819.1	74771666	74771855	190	26	0.532494	0.890157	-0.357664	-233.708
XR_001917125.1	6.0042	1.38748	2.11351	0.00213659	0.0162866	102173286	SH3GL1	NC_030814.1	90837137	90837312	176	13	0.419538	0.77312	-0.353581	-84.6153
XR_001917914.1	4.23518	0	Inf	0.00508676	0.0250307	102173286	SH3GL1	NC_030814.1	90837137	90837312	176	13	0.419538	0.77312	-0.353581	-84.6153
XR_001917125.1	6.0042	1.38748	2.11351	0.00213659	0.0162866	102180672	TRAF3IP2	NC_030816.1	26180622	26180863	242	15	0.361087	0.711182	-0.350095	-80.2272
XR_001917914.1	4.23518	0	Inf	0.00508676	0.0250307	102180672	TRAF3IP2	NC_030816.1	26180622	26180863	242	15	0.361087	0.711182	-0.350095	-80.2272
XR_001918415.1	2.64308	0.996824	1.40681	0.0250971	0.0664945	102187276	CDCP1	NC_030829.1	54086856	54087320	465	20	0.508656	0.858575	-0.349919	-114.148
XR_001918520.1	3.2543	0.125078	4.70145	0.000245062	0.00719521	102187769	FABP7	NC_030816.1	15691421	15691726	306	13	0.45772	0.806404	-0.348684	-94.2358
LNC_011775	3.92019	0.217558	4.17146	0.00192964	0.0156086	102187972	SLC30A1	NC_030823.1	70529797	70530011	215	11	0.491657	0.838604	-0.346946	-80.0488
XR_001917125.1	6.0042	1.38748	2.11351	0.00213659	0.0162866	102185996	AFF1	NC_030813.1	102407702	102407892	191	12	0.389796	0.736286	-0.346491	-89.8459
XR_001918520.1	3.2543	0.125078	4.70145	0.000245062	0.00719521	102191242	GJA1	NC_030816.1	16985836	16986521	686	29	0.207054	0.55228	-0.345226	-218.615
XR_310700.1	6.37664	0.0489453	7.02548	0.000110079	0.00552592	102186745	PAWR	NC_030812.1	9054752	9054837	86	10	0.144847	0.490044	-0.345197	-79.2742
XR_001918338.1	11.7849	1.54145	2.93458	0.000156589	0.00609502	102190995	GPR87	NC_030808.1	116399415	116399824	410	18	0.515829	0.857094	-0.341265	-114.215
XR_001918556.1	11.5382	5.23578	1.13994	0.0252725	0.0667885	102169250	SRPK2	NC_030811.1	73982470	73982717	248	13	0.465156	0.803932	-0.338776	-89.5051
XR_001917125.1	6.0042	1.38748	2.11351	0.00213659	0.0162866	102188711	IL1RAP	NC_030808.1	76484671	76485048	378	22	0.322123	0.659942	-0.337819	-144.138
XR_001917914.1	4.23518	0	Inf	0.00508676	0.0250307	102188711	IL1RAP	NC_030808.1	76484671	76485048	378	22	0.322123	0.659942	-0.337819	-144.138
XR_310700.1	6.37664	0.0489453	7.02548	0.000110079	0.00552592	102188710	PIK3R1	NC_030827.1	11406636	11406964	329	13	0.333358	0.669286	-0.335927	-80.1272
LNC_013255	2.672	0.33642	2.98958	0.00817595	0.0324697	102174076	ABCA12	NC_030809.1	32663241	32664229	989	14	0.360563	0.694619	-0.334055	-90.924
XR_001918481.1	7.47467	3.74211	0.998158	0.00728384	0.03054	102174076	ABCA12	NC_030809.1	32663241	32664229	989	14	0.360563	0.694619	-0.334055	-90.924
XR_001917125.1	6.0042	1.38748	2.11351	0.00213659	0.0162866	102168373	ATP1B1	NC_030823.1	35290348	35290682	335	14	0.480275	0.81281	-0.332535	-84.8744
XR_001917914.1	4.23518	0	Inf	0.00508676	0.0250307	102168373	ATP1B1	NC_030823.1	35290348	35290682	335	14	0.480275	0.81281	-0.332535	-84.8744
LNC_013255	2.672	0.33642	2.98958	0.00817595	0.0324697	102168910	SNX9	NC_030816.1	81809009	81809303	295	19	0.464937	0.796765	-0.331828	-122.807
XR_001918415.1	2.64308	0.996824	1.40681	0.0250971	0.0664945	102171451	FAM160A1	NC_030824.1	64733991	64734209	219	17	0.429313	0.761127	-0.331814	-100.583
XR_001918481.1	7.47467	3.74211	0.998158	0.00728384	0.03054	102189162	ABHD2	NC_030828.1	19945799	19946281	483	26	0.52809	0.856054	-0.327964	-164.11
XR_001918481.1	7.47467	3.74211	0.998158	0.00728384	0.03054	102183243	UTRN	NC_030816.1	68764483	68764825	343	26	0.52703	0.853341	-0.326311	-209.572
XR_001918338.1	11.7849	1.54145	2.93458	0.000156589	0.00609502	102180337	PLCG2	NC_030825.1	9735680	9735808	129	16	0.343337	0.667635	-0.324299	-112.867
XR_001296677.2	17.8521	9.94856	0.843532	0.0381007	0.0883554	102187699	PRRG4	NC_030822.1	19404900	19405358	459	21	0.36022	0.682735	-0.322515	-111.301
LNC_013255	2.672	0.33642	2.98958	0.00817595	0.0324697	102182606	LMO7	NC_030819.1	35635266	35635676	411	16	0.448327	0.770631	-0.322303	-95.1129
XR_001917873.1	12.7434	0.031469	8.6616	0.000745525	0.0104527	102187463	ANO9	NC_030836.1	45978913	45979113	201	14	0.523088	0.845299	-0.322211	-83.3024
XR_001917913.1	8.09668	0.041494	7.60828	0.00265651	0.0179022	102187463	ANO9	NC_030836.1	45978913	45979113	201	14	0.523088	0.845299	-0.322211	-83.3024
XR_001919706.1	3.96426	0.080446	5.62289	2.1e-06	0.00235508	102178715	HOPX	NC_030813.1	72593561	72593903	343	18	0.510158	0.832034	-0.321876	-88.171
XR_001296483.2	3.3047	0.410549	3.00889	0.00273148	0.0181992	102181906	EAF1	NC_030808.1	152294244	152294580	337	17	0.603599	0.92063	-0.317031	-132.871
XR_001918520.1	3.2543	0.125078	4.70145	0.000245062	0.00719521	102181906	EAF1	NC_030808.1	152294244	152294580	337	17	0.603599	0.92063	-0.317031	-132.871
LNC_013255	2.672	0.33642	2.98958	0.00817595	0.0324697	102187728	DSG1	NC_030831.1	26130192	26130290	99	12	0.393531	0.708055	-0.314524	-89.7595
XR_001296677.2	17.8521	9.94856	0.843532	0.0381007	0.0883554	102187728	DSG1	NC_030831.1	26130192	26130290	99	12	0.393531	0.708055	-0.314524	-89.7595
XR_001918481.1	7.47467	3.74211	0.998158	0.00728384	0.03054	102187728	DSG1	NC_030831.1	26130192	26130290	99	12	0.393531	0.708055	-0.314524	-89.7595
LNC_011775	3.92019	0.217558	4.17146	0.00192964	0.0156086	102177306	STK17A	NC_030811.1	42678856	42679159	304	15	0.527446	0.838177	-0.310732	-95.5897
XR_001297629.2	31.3011	0.0186027	10.7165	0.000263184	0.007254	102172718	EPB41L4B	NC_030815.1	98620762	98621226	465	15	0.505788	0.814069	-0.308281	-88.3842
XR_001917125.1	6.0042	1.38748	2.11351	0.00213659	0.0162866	102172621	TNFAIP8	NC_030814.1	76115200	76115433	234	12	0.599782	0.908058	-0.308275	-83.9482
XR_001917912.1	3.37563	0	Inf	0.00932733	0.0351189	102172621	TNFAIP8	NC_030814.1	76115200	76115433	234	12	0.599782	0.908058	-0.308275	-83.9482
XR_001917914.1	4.23518	0	Inf	0.00508676	0.0250307	102172621	TNFAIP8	NC_030814.1	76115200	76115433	234	12	0.599782	0.908058	-0.308275	-83.9482
XR_001917125.1	6.0042	1.38748	2.11351	0.00213659	0.0162866	102171564	MBD2	NC_030831.1	53862303	53862768	466	16	0.482227	0.788861	-0.306634	-97.7772
XR_001917914.1	4.23518	0	Inf	0.00508676	0.0250307	102171564	MBD2	NC_030831.1	53862303	53862768	466	16	0.482227	0.788861	-0.306634	-97.7772
XR_001918556.1	11.5382	5.23578	1.13994	0.0252725	0.0667885	102177189	MYO1D	NC_030826.1	17092158	17092388	231	17	0.500866	0.807004	-0.306138	-108.919
XR_001917911.1	20.0485	0.0219953	9.83208	6.09e-06	0.00267049	102168785	TUFT1	NC_030810.1	100942934	100943200	267	14	0.412957	0.716724	-0.303767	-80.1312
XR_001918520.1	3.2543	0.125078	4.70145	0.000245062	0.00719521	102182855	TXNRD1	NC_030812.1	66645146	66645496	351	16	0.483908	0.787537	-0.303629	-107.444
XR_001917911.1	20.0485	0.0219953	9.83208	6.09e-06	0.00267049	102180850	MCTP1	NC_030814.1	16153939	16154293	355	16	0.321642	0.622414	-0.300772	-85.8919
XR_001917647.1	18.8401	2.3499	3.00314	0.00249258	0.017387	102188309	EGR1	NC_030814.1	60659000	60659235	236	16	0.487719	0.788006	-0.300288	-104.083
XR_001296656.2	2.63101	0.0766723	5.10077	0.000989692	0.0117326	102178509	SLC20A2	NC_030834.1	8271653	8272116	464	21	0.373415	0.673482	-0.300067	-119.702
LNC_013255	2.672	0.33642	2.98958	0.00817595	0.0324697	102184478	RAB5A	NC_030808.1	157030269	157030398	130	16	0.497391	0.795407	-0.298016	-104.316
XR_001919215.1	3.40448	0.692581	2.29738	0.0181497	0.0539765	102172790	LOC102172790	NC_030812.1	19168678	19168807	130	13	0.560869	0.854438	-0.293569	-86.1167
XR_001918415.1	2.64308	0.996824	1.40681	0.0250971	0.0664945	102190426	WDFY2	NC_030819.1	65548720	65549068	349	18	0.435492	0.727745	-0.292253	-106.61
XR_001918415.1	2.64308	0.996824	1.40681	0.0250971	0.0664945	102172632	LOC102172632	NC_030818.1	44264651	44264911	261	15	0.560078	0.847342	-0.287264	-92.9665
XR_001918556.1	11.5382	5.23578	1.13994	0.0252725	0.0667885	102178661	ZNF750	NC_030826.1	49424997	49425294	298	27	0.548806	0.834982	-0.286176	-156.318
LNC_013255	2.672	0.33642	2.98958	0.00817595	0.0324697	102173581	CHMP4B	NC_030820.1	62849222	62849455	234	21	0.505964	0.791017	-0.285053	-116.091
XR_001918415.1	2.64308	0.996824	1.40681	0.0250971	0.0664945	108637361	ZNF217	NC_030820.1	80661960	80662180	221	16	0.613288	0.897001	-0.283714	-89.4651
LNC_011775	3.92019	0.217558	4.17146	0.00192964	0.0156086	102171255	GJB6	NC_030819.1	50694614	50694742	129	13	0.536792	0.819293	-0.282501	-79.0779
XR_001918520.1	3.2543	0.125078	4.70145	0.000245062	0.00719521	102171255	GJB6	NC_030819.1	50694614	50694742	129	13	0.536792	0.819293	-0.282501	-79.0779
XR_001918481.1	7.47467	3.74211	0.998158	0.00728384	0.03054	102188631	PTGER4	NC_030827.1	33744288	33744733	446	16	0.328361	0.603138	-0.274776	-86.9352
XR_001918338.1	11.7849	1.54145	2.93458	0.000156589	0.00609502	102172084	LOC102172084	NC_030822.1	41783205	41783449	245	24	0.600805	0.872732	-0.271927	-177.607
XR_001918556.1	11.5382	5.23578	1.13994	0.0252725	0.0667885	102189783	SMYD2	NC_030823.1	67915385	67915524	140	22	0.484201	0.736644	-0.252443	-155.124
LNC_013255	2.672	0.33642	2.98958	0.00817595	0.0324697	102186188	PICALM	NC_030836.1	8947922	8948241	320	16	0.130534	0.378435	-0.2479	-88.0871
XR_001918481.1	7.47467	3.74211	0.998158	0.00728384	0.03054	102186188	PICALM	NC_030836.1	8947922	8948241	320	16	0.130534	0.378435	-0.2479	-88.0871
XR_001918556.1	11.5382	5.23578	1.13994	0.0252725	0.0667885	102172821	GATA3	NC_030820.1	12388542	12388674	133	19	0.585569	0.831891	-0.246322	-117.803
XR_001917914.1	4.23518	0	Inf	0.00508676	0.0250307	102186766	CD109	NC_030816.1	381067	381242	176	15	0.623978	0.866441	-0.242463	-84.4068
XR_001918415.1	2.64308	0.996824	1.40681	0.0250971	0.0664945	102173208	MTSS1	NC_030821.1	66631928	66632027	100	16	0.594626	0.834834	-0.240208	-90.8153
XR_001917125.1	6.0042	1.38748	2.11351	0.00213659	0.0162866	102190226	BICD2	NC_030815.1	84051842	84051984	143	13	0.643015	0.870649	-0.227634	-84.4211
XR_001917912.1	3.37563	0	Inf	0.00932733	0.0351189	102190226	BICD2	NC_030815.1	84051842	84051984	143	13	0.643015	0.870649	-0.227634	-84.4211
XR_001917914.1	4.23518	0	Inf	0.00508676	0.0250307	102190226	BICD2	NC_030815.1	84051842	84051984	143	13	0.643015	0.870649	-0.227634	-84.4211
LNC_011775	3.92019	0.217558	4.17146	0.00192964	0.0156086	102173846	NFIL3	NC_030815.1	86200461	86200531	71	14	0.661311	0.885138	-0.223827	-81.8773
XR_001918338.1	11.7849	1.54145	2.93458	0.000156589	0.00609502	102184264	MAL2	NC_030821.1	37066938	37067294	357	15	0.642268	0.862473	-0.220205	-81.5687
LNC_007623	21.5567	0.181017	6.89586	0.000150554	0.00608303	102180479	ADD1	NC_030813.1	116719977	116720089	113	20	0.65744	0.869717	-0.212276	-102.452
LNC_007624	5.87843	0.0335743	7.45193	4.99e-05	0.00478048	102180479	ADD1	NC_030813.1	116719977	116720089	113	20	0.65744	0.869717	-0.212276	-102.452
LNC_007623	21.5567	0.181017	6.89586	0.000150554	0.00608303	102184173	DGKZ	NC_030822.1	6640171	6640337	167	20	0.641021	0.852025	-0.211004	-101.993
LNC_007624	5.87843	0.0335743	7.45193	4.99e-05	0.00478048	102184173	DGKZ	NC_030822.1	6640171	6640337	167	20	0.641021	0.852025	-0.211004	-101.993
XR_001918415.1	2.64308	0.996824	1.40681	0.0250971	0.0664945	102182819	USP10	NC_030825.1	12297490	12297595	106	18	0.583698	0.787295	-0.203597	-88.5262
XR_001918520.1	3.2543	0.125078	4.70145	0.000245062	0.00719521	102168269	LBH	NC_030818.1	69367522	69367622	101	16	0.693138	0.878295	-0.185157	-100.814
LNC_011775	3.92019	0.217558	4.17146	0.00192964	0.0156086	100861341	PDCD4	NC_030833.1	20570426	20570518	93	16	0.750179	0.911048	-0.160869	-92.5109
XR_001918520.1	3.2543	0.125078	4.70145	0.000245062	0.00719521	100861341	PDCD4	NC_030833.1	20570426	20570518	93	16	0.750179	0.911048	-0.160869	-92.5109
LNC_001937	1.89928	0	Inf	0.0118365	0.0409276	102178131	F3	NC_030810.1	71546154	71546287	134	19	0.736799	0.899537	-0.162738	-95.2358
XR_001296656.2	2.63101	0.0766723	5.10077	0.000989692	0.0117326	102187972	SLC30A1	NC_030823.1	70529797	70530011	215	11	0.491657	0.838604	-0.346946	-80.0488
XR_001917873.1	12.7434	0.031469	8.6616	0.000745525	0.0104527	102187093	CRNN	NC_030810.1	102269452	102269562	111	10	0.358709	0.861167	-0.502459	-103.163
XR_001917508.1	6.23647	26.9467	-2.11131	2.49154e-05	0.00358946	102189127	LHFPL2	NC_030817.1	91623657	91624081	425	14	0.668525	0.268626	0.399899	96.2388
XR_001917600.1	0.0567467	1.78046	-4.97157	0.0181559	0.0539765	102189127	LHFPL2	NC_030817.1	91623657	91624081	425	14	0.668525	0.268626	0.399899	96.2388
XR_001917605.1	0.986107	3.3182	-1.75059	0.0207689	0.0587182	102189127	LHFPL2	NC_030817.1	91623657	91624081	425	14	0.668525	0.268626	0.399899	96.2388
XR_001917660.1	0.3322	1.79204	-2.43148	0.0191215	0.0557799	102189127	LHFPL2	NC_030817.1	91623657	91624081	425	14	0.668525	0.268626	0.399899	96.2388
XR_001917801.1	0.658785	11.1349	-4.07914	2.87207e-06	0.00261953	102189127	LHFPL2	NC_030817.1	91623657	91624081	425	14	0.668525	0.268626	0.399899	96.2388
XR_001918149.1	0.927285	7.76457	-3.06582	0.0212005	0.0594755	102189127	LHFPL2	NC_030817.1	91623657	91624081	425	14	0.668525	0.268626	0.399899	96.2388
XR_001918200.1	0.0396713	4.91419	-6.95271	0.0152425	0.0482351	102189127	LHFPL2	NC_030817.1	91623657	91624081	425	14	0.668525	0.268626	0.399899	96.2388
XR_001919178.1	1.13642	3.29104	-1.53405	0.00641167	0.0285953	102189127	LHFPL2	NC_030817.1	91623657	91624081	425	14	0.668525	0.268626	0.399899	96.2388
XR_001919179.1	0.153685	3.39905	-4.46708	0.00187163	0.0153813	102189127	LHFPL2	NC_030817.1	91623657	91624081	425	14	0.668525	0.268626	0.399899	96.2388
XR_001919236.1	1.08696	4.20531	-1.95191	0.0027366	0.0182182	102189127	LHFPL2	NC_030817.1	91623657	91624081	425	14	0.668525	0.268626	0.399899	96.2388
XR_001919589.1	0.155502	1.86617	-3.58508	0.00233955	0.016862	102189127	LHFPL2	NC_030817.1	91623657	91624081	425	14	0.668525	0.268626	0.399899	96.2388
XR_001919851.1	7.07789	36.9356	-2.38362	0.0130684	0.0435165	102189127	LHFPL2	NC_030817.1	91623657	91624081	425	14	0.668525	0.268626	0.399899	96.2388
XR_001919898.1	1.32159	3.19577	-1.27389	0.0142697	0.0460717	102189127	LHFPL2	NC_030817.1	91623657	91624081	425	14	0.668525	0.268626	0.399899	96.2388
XR_001919910.1	1.28866	11.8573	-3.20183	0.0185737	0.0547628	102189127	LHFPL2	NC_030817.1	91623657	91624081	425	14	0.668525	0.268626	0.399899	96.2388
XR_001919911.1	2.2996	17.3992	-2.91956	0.0222323	0.0612985	102189127	LHFPL2	NC_030817.1	91623657	91624081	425	14	0.668525	0.268626	0.399899	96.2388
XR_001919915.1	0.975013	5.651	-2.53501	0.00763627	0.031279	102189127	LHFPL2	NC_030817.1	91623657	91624081	425	14	0.668525	0.268626	0.399899	96.2388
XR_001919916.1	1.713	10.9221	-2.67265	0.022628	0.0619828	102189127	LHFPL2	NC_030817.1	91623657	91624081	425	14	0.668525	0.268626	0.399899	96.2388
XR_001919918.1	5.03464	39.777	-2.98197	0.0055275	0.0263026	102189127	LHFPL2	NC_030817.1	91623657	91624081	425	14	0.668525	0.268626	0.399899	96.2388
XR_001919934.1	3.61286	30.6374	-3.08408	0.00171109	0.0148975	102189127	LHFPL2	NC_030817.1	91623657	91624081	425	14	0.668525	0.268626	0.399899	96.2388
XR_001919935.1	5.12677	40.8201	-2.99316	0.00579437	0.0270506	102189127	LHFPL2	NC_030817.1	91623657	91624081	425	14	0.668525	0.268626	0.399899	96.2388
XR_309845.3	0.341597	1.64047	-2.26374	0.0205174	0.0582093	102189127	LHFPL2	NC_030817.1	91623657	91624081	425	14	0.668525	0.268626	0.399899	96.2388
XR_311269.3	7.48172	21.3744	-1.51444	0.000759634	0.0104956	102189127	LHFPL2	NC_030817.1	91623657	91624081	425	14	0.668525	0.268626	0.399899	96.2388
LNC_002078	1.32693	5.03379	-1.92355	0.00094274	0.0115338	102189774	NCALD	NC_030821.1	19633003	19633170	168	12	0.578378	0.179861	0.398516	88.1974
LNC_005899	0.402981	1.75136	-2.11969	0.021671	0.0603921	102189774	NCALD	NC_030821.1	19633003	19633170	168	12	0.578378	0.179861	0.398516	88.1974
LNC_010613	0.536704	4.20195	-2.96886	0.00887458	0.0341123	102189774	NCALD	NC_030821.1	19633003	19633170	168	12	0.578378	0.179861	0.398516	88.1974
LNC_013795	4.03531	24.836	-2.62169	0.00144103	0.0136778	102189774	NCALD	NC_030821.1	19633003	19633170	168	12	0.578378	0.179861	0.398516	88.1974
XR_001295782.2	0.461936	3.15257	-2.77076	0.00236322	0.0169492	102189774	NCALD	NC_030821.1	19633003	19633170	168	12	0.578378	0.179861	0.398516	88.1974
XR_001296034.2	0.484622	1.61053	-1.7326	0.00364861	0.0209909	102189774	NCALD	NC_030821.1	19633003	19633170	168	12	0.578378	0.179861	0.398516	88.1974
XR_001296088.2	0.865584	2.46423	-1.50939	0.0456425	0.100246	102189774	NCALD	NC_030821.1	19633003	19633170	168	12	0.578378	0.179861	0.398516	88.1974
XR_001296231.2	0.68712	8.9919	-3.70999	0.0021362	0.0162866	102189774	NCALD	NC_030821.1	19633003	19633170	168	12	0.578378	0.179861	0.398516	88.1974
XR_001296511.2	0.680525	5.06092	-2.89468	0.0183485	0.0543455	102189774	NCALD	NC_030821.1	19633003	19633170	168	12	0.578378	0.179861	0.398516	88.1974
XR_001296636.2	1.36741	4.51745	-1.72407	0.00393417	0.0219102	102189774	NCALD	NC_030821.1	19633003	19633170	168	12	0.578378	0.179861	0.398516	88.1974
XR_001297052.2	6.0715	49.7622	-3.03493	0.004385	0.0233169	102189774	NCALD	NC_030821.1	19633003	19633170	168	12	0.578378	0.179861	0.398516	88.1974
XR_001297058.2	1.69719	9.57913	-2.49675	0.00527602	0.0255311	102189774	NCALD	NC_030821.1	19633003	19633170	168	12	0.578378	0.179861	0.398516	88.1974
XR_001297060.2	1.70765	14.1019	-3.0458	0.00511483	0.0250825	102189774	NCALD	NC_030821.1	19633003	19633170	168	12	0.578378	0.179861	0.398516	88.1974
XR_001297356.2	0.49024	2.5626	-2.38605	0.0114318	0.0400536	102189774	NCALD	NC_030821.1	19633003	19633170	168	12	0.578378	0.179861	0.398516	88.1974
XR_001917096.1	0.865101	2.51685	-1.54068	0.00896759	0.0342519	102189774	NCALD	NC_030821.1	19633003	19633170	168	12	0.578378	0.179861	0.398516	88.1974
XR_001917232.1	2.61796	13.3758	-2.35311	0.00184011	0.0152489	102189774	NCALD	NC_030821.1	19633003	19633170	168	12	0.578378	0.179861	0.398516	88.1974
XR_001917342.1	0.943703	3.77392	-1.99966	0.00396319	0.0220117	102189774	NCALD	NC_030821.1	19633003	19633170	168	12	0.578378	0.179861	0.398516	88.1974
XR_001917354.1	0.173951	2.8989	-4.05875	0.010744	0.0384947	102189774	NCALD	NC_030821.1	19633003	19633170	168	12	0.578378	0.179861	0.398516	88.1974
XR_001917359.1	0.197614	2.3221	-3.55467	0.0106342	0.0382257	102189774	NCALD	NC_030821.1	19633003	19633170	168	12	0.578378	0.179861	0.398516	88.1974
XR_001917466.1	2.86622	16.3859	-2.51524	0.0171245	0.0519923	102189774	NCALD	NC_030821.1	19633003	19633170	168	12	0.578378	0.179861	0.398516	88.1974
XR_001917508.1	6.23647	26.9467	-2.11131	2.49154e-05	0.00358946	102189774	NCALD	NC_030821.1	19633003	19633170	168	12	0.578378	0.179861	0.398516	88.1974
XR_001917600.1	0.0567467	1.78046	-4.97157	0.0181559	0.0539765	102189774	NCALD	NC_030821.1	19633003	19633170	168	12	0.578378	0.179861	0.398516	88.1974
XR_001917605.1	0.986107	3.3182	-1.75059	0.0207689	0.0587182	102189774	NCALD	NC_030821.1	19633003	19633170	168	12	0.578378	0.179861	0.398516	88.1974
XR_001917731.1	5.05274	7.86422	-0.638237	0.0145929	0.0467815	102189774	NCALD	NC_030821.1	19633003	19633170	168	12	0.578378	0.179861	0.398516	88.1974
XR_001917801.1	0.658785	11.1349	-4.07914	2.87207e-06	0.00261953	102189774	NCALD	NC_030821.1	19633003	19633170	168	12	0.578378	0.179861	0.398516	88.1974
XR_001918022.1	0.109052	3.24608	-4.89561	0.00108259	0.0121784	102189774	NCALD	NC_030821.1	19633003	19633170	168	12	0.578378	0.179861	0.398516	88.1974
XR_001918149.1	0.927285	7.76457	-3.06582	0.0212005	0.0594755	102189774	NCALD	NC_030821.1	19633003	19633170	168	12	0.578378	0.179861	0.398516	88.1974
XR_001919179.1	0.153685	3.39905	-4.46708	0.00187163	0.0153813	102189774	NCALD	NC_030821.1	19633003	19633170	168	12	0.578378	0.179861	0.398516	88.1974
XR_001919236.1	1.08696	4.20531	-1.95191	0.0027366	0.0182182	102189774	NCALD	NC_030821.1	19633003	19633170	168	12	0.578378	0.179861	0.398516	88.1974
XR_001919589.1	0.155502	1.86617	-3.58508	0.00233955	0.016862	102189774	NCALD	NC_030821.1	19633003	19633170	168	12	0.578378	0.179861	0.398516	88.1974
XR_001919851.1	7.07789	36.9356	-2.38362	0.0130684	0.0435165	102189774	NCALD	NC_030821.1	19633003	19633170	168	12	0.578378	0.179861	0.398516	88.1974
XR_001919898.1	1.32159	3.19577	-1.27389	0.0142697	0.0460717	102189774	NCALD	NC_030821.1	19633003	19633170	168	12	0.578378	0.179861	0.398516	88.1974
XR_001919910.1	1.28866	11.8573	-3.20183	0.0185737	0.0547628	102189774	NCALD	NC_030821.1	19633003	19633170	168	12	0.578378	0.179861	0.398516	88.1974
XR_001919911.1	2.2996	17.3992	-2.91956	0.0222323	0.0612985	102189774	NCALD	NC_030821.1	19633003	19633170	168	12	0.578378	0.179861	0.398516	88.1974
XR_001919915.1	0.975013	5.651	-2.53501	0.00763627	0.031279	102189774	NCALD	NC_030821.1	19633003	19633170	168	12	0.578378	0.179861	0.398516	88.1974
XR_001919916.1	1.713	10.9221	-2.67265	0.022628	0.0619828	102189774	NCALD	NC_030821.1	19633003	19633170	168	12	0.578378	0.179861	0.398516	88.1974
XR_001919918.1	5.03464	39.777	-2.98197	0.0055275	0.0263026	102189774	NCALD	NC_030821.1	19633003	19633170	168	12	0.578378	0.179861	0.398516	88.1974
XR_001919934.1	3.61286	30.6374	-3.08408	0.00171109	0.0148975	102189774	NCALD	NC_030821.1	19633003	19633170	168	12	0.578378	0.179861	0.398516	88.1974
XR_001919935.1	5.12677	40.8201	-2.99316	0.00579437	0.0270506	102189774	NCALD	NC_030821.1	19633003	19633170	168	12	0.578378	0.179861	0.398516	88.1974
XR_311008.3	6.05846	17.2251	-1.50749	0.000426102	0.008561	102189774	NCALD	NC_030821.1	19633003	19633170	168	12	0.578378	0.179861	0.398516	88.1974
XR_311244.3	5.75904	9.4903	-0.720626	0.0401086	0.0913496	102189774	NCALD	NC_030821.1	19633003	19633170	168	12	0.578378	0.179861	0.398516	88.1974
XR_311269.3	7.48172	21.3744	-1.51444	0.000759634	0.0104956	102189774	NCALD	NC_030821.1	19633003	19633170	168	12	0.578378	0.179861	0.398516	88.1974
LNC_003785	0.540579	3.57025	-2.72345	0.0357744	0.0846649	102191112	HOXC6	NC_030812.1	25755888	25756528	641	48	0.593475	0.199379	0.394096	400.02
LNC_003786	0.331175	2.3514	-2.82785	0.0143959	0.0464001	102191112	HOXC6	NC_030812.1	25755888	25756528	641	48	0.593475	0.199379	0.394096	400.02
LNC_005578	0.426338	2.96327	-2.79712	0.00663404	0.0289898	102191112	HOXC6	NC_030812.1	25755888	25756528	641	48	0.593475	0.199379	0.394096	400.02
LNC_005579	0.121759	1.13864	-3.22521	0.0365937	0.086014	102191112	HOXC6	NC_030812.1	25755888	25756528	641	48	0.593475	0.199379	0.394096	400.02
LNC_010613	0.536704	4.20195	-2.96886	0.00887458	0.0341123	102191112	HOXC6	NC_030812.1	25755888	25756528	641	48	0.593475	0.199379	0.394096	400.02
LNC_012170	0.612799	2.69218	-2.13529	0.0394499	0.0904706	102191112	HOXC6	NC_030812.1	25755888	25756528	641	48	0.593475	0.199379	0.394096	400.02
LNC_012570	0.00745133	1.76875	-7.89101	0.0314443	0.0773783	102191112	HOXC6	NC_030812.1	25755888	25756528	641	48	0.593475	0.199379	0.394096	400.02
LNC_013087	0.21257	1.10729	-2.38102	0.0283471	0.0724185	102191112	HOXC6	NC_030812.1	25755888	25756528	641	48	0.593475	0.199379	0.394096	400.02
LNC_013795	4.03531	24.836	-2.62169	0.00144103	0.0136778	102191112	HOXC6	NC_030812.1	25755888	25756528	641	48	0.593475	0.199379	0.394096	400.02
XR_001296034.2	0.484622	1.61053	-1.7326	0.00364861	0.0209909	102191112	HOXC6	NC_030812.1	25755888	25756528	641	48	0.593475	0.199379	0.394096	400.02
XR_001296303.2	0.312813	2.32054	-2.89109	0.002067	0.0160735	102191112	HOXC6	NC_030812.1	25755888	25756528	641	48	0.593475	0.199379	0.394096	400.02
XR_001296369.2	0.761773	3.67808	-2.27152	0.00692383	0.0297464	102191112	HOXC6	NC_030812.1	25755888	25756528	641	48	0.593475	0.199379	0.394096	400.02
XR_001296636.2	1.36741	4.51745	-1.72407	0.00393417	0.0219102	102191112	HOXC6	NC_030812.1	25755888	25756528	641	48	0.593475	0.199379	0.394096	400.02
XR_001297060.2	1.70765	14.1019	-3.0458	0.00511483	0.0250825	102191112	HOXC6	NC_030812.1	25755888	25756528	641	48	0.593475	0.199379	0.394096	400.02
XR_001917342.1	0.943703	3.77392	-1.99966	0.00396319	0.0220117	102191112	HOXC6	NC_030812.1	25755888	25756528	641	48	0.593475	0.199379	0.394096	400.02
XR_001917354.1	0.173951	2.8989	-4.05875	0.010744	0.0384947	102191112	HOXC6	NC_030812.1	25755888	25756528	641	48	0.593475	0.199379	0.394096	400.02
XR_001917359.1	0.197614	2.3221	-3.55467	0.0106342	0.0382257	102191112	HOXC6	NC_030812.1	25755888	25756528	641	48	0.593475	0.199379	0.394096	400.02
XR_001917466.1	2.86622	16.3859	-2.51524	0.0171245	0.0519923	102191112	HOXC6	NC_030812.1	25755888	25756528	641	48	0.593475	0.199379	0.394096	400.02
XR_001917576.1	2.05482	5.03985	-1.29437	0.00844666	0.0330758	102191112	HOXC6	NC_030812.1	25755888	25756528	641	48	0.593475	0.199379	0.394096	400.02
XR_001917600.1	0.0567467	1.78046	-4.97157	0.0181559	0.0539765	102191112	HOXC6	NC_030812.1	25755888	25756528	641	48	0.593475	0.199379	0.394096	400.02
XR_001917605.1	0.986107	3.3182	-1.75059	0.0207689	0.0587182	102191112	HOXC6	NC_030812.1	25755888	25756528	641	48	0.593475	0.199379	0.394096	400.02
XR_001917660.1	0.3322	1.79204	-2.43148	0.0191215	0.0557799	102191112	HOXC6	NC_030812.1	25755888	25756528	641	48	0.593475	0.199379	0.394096	400.02
XR_001918149.1	0.927285	7.76457	-3.06582	0.0212005	0.0594755	102191112	HOXC6	NC_030812.1	25755888	25756528	641	48	0.593475	0.199379	0.394096	400.02
XR_001918995.1	1.1046	3.54918	-1.68397	0.00363953	0.0209674	102191112	HOXC6	NC_030812.1	25755888	25756528	641	48	0.593475	0.199379	0.394096	400.02
XR_001919178.1	1.13642	3.29104	-1.53405	0.00641167	0.0285953	102191112	HOXC6	NC_030812.1	25755888	25756528	641	48	0.593475	0.199379	0.394096	400.02
XR_001919179.1	0.153685	3.39905	-4.46708	0.00187163	0.0153813	102191112	HOXC6	NC_030812.1	25755888	25756528	641	48	0.593475	0.199379	0.394096	400.02
XR_001919236.1	1.08696	4.20531	-1.95191	0.0027366	0.0182182	102191112	HOXC6	NC_030812.1	25755888	25756528	641	48	0.593475	0.199379	0.394096	400.02
XR_001919764.1	2.20557	4.91948	-1.15736	0.0408218	0.0923713	102191112	HOXC6	NC_030812.1	25755888	25756528	641	48	0.593475	0.199379	0.394096	400.02
XR_001919851.1	7.07789	36.9356	-2.38362	0.0130684	0.0435165	102191112	HOXC6	NC_030812.1	25755888	25756528	641	48	0.593475	0.199379	0.394096	400.02
XR_001919910.1	1.28866	11.8573	-3.20183	0.0185737	0.0547628	102191112	HOXC6	NC_030812.1	25755888	25756528	641	48	0.593475	0.199379	0.394096	400.02
XR_001919918.1	5.03464	39.777	-2.98197	0.0055275	0.0263026	102191112	HOXC6	NC_030812.1	25755888	25756528	641	48	0.593475	0.199379	0.394096	400.02
XR_001919934.1	3.61286	30.6374	-3.08408	0.00171109	0.0148975	102191112	HOXC6	NC_030812.1	25755888	25756528	641	48	0.593475	0.199379	0.394096	400.02
XR_001919935.1	5.12677	40.8201	-2.99316	0.00579437	0.0270506	102191112	HOXC6	NC_030812.1	25755888	25756528	641	48	0.593475	0.199379	0.394096	400.02
XR_309845.3	0.341597	1.64047	-2.26374	0.0205174	0.0582093	102191112	HOXC6	NC_030812.1	25755888	25756528	641	48	0.593475	0.199379	0.394096	400.02
LNC_002078	1.32693	5.03379	-1.92355	0.00094274	0.0115338	102189969	FARP1	NC_030819.1	10979435	10979792	358	22	0.67117	0.281491	0.38968	168.369
LNC_005899	0.402981	1.75136	-2.11969	0.021671	0.0603921	102189969	FARP1	NC_030819.1	10979435	10979792	358	22	0.67117	0.281491	0.38968	168.369
XR_001918873.1	1.37826	2.84662	-1.0464	0.0180143	0.0537907	102189969	FARP1	NC_030819.1	10979435	10979792	358	22	0.67117	0.281491	0.38968	168.369
LNC_002078	1.32693	5.03379	-1.92355	0.00094274	0.0115338	102174982	RBMS3	NC_030829.1	4066083	4066140	58	12	0.714685	0.328445	0.38624	105.29
LNC_005899	0.402981	1.75136	-2.11969	0.021671	0.0603921	102174982	RBMS3	NC_030829.1	4066083	4066140	58	12	0.714685	0.328445	0.38624	105.29
LNC_010613	0.536704	4.20195	-2.96886	0.00887458	0.0341123	102174982	RBMS3	NC_030829.1	4066083	4066140	58	12	0.714685	0.328445	0.38624	105.29
XR_001295493.2	0.131969	2.42502	-4.19972	0.00586107	0.0271803	102174982	RBMS3	NC_030829.1	4066083	4066140	58	12	0.714685	0.328445	0.38624	105.29
XR_001296231.2	0.68712	8.9919	-3.70999	0.0021362	0.0162866	102174982	RBMS3	NC_030829.1	4066083	4066140	58	12	0.714685	0.328445	0.38624	105.29
XR_001296511.2	0.680525	5.06092	-2.89468	0.0183485	0.0543455	102174982	RBMS3	NC_030829.1	4066083	4066140	58	12	0.714685	0.328445	0.38624	105.29
XR_001296616.2	1.813	4.33692	-1.25829	0.0172217	0.0522318	102174982	RBMS3	NC_030829.1	4066083	4066140	58	12	0.714685	0.328445	0.38624	105.29
XR_001297052.2	6.0715	49.7622	-3.03493	0.004385	0.0233169	102174982	RBMS3	NC_030829.1	4066083	4066140	58	12	0.714685	0.328445	0.38624	105.29
XR_001297058.2	1.69719	9.57913	-2.49675	0.00527602	0.0255311	102174982	RBMS3	NC_030829.1	4066083	4066140	58	12	0.714685	0.328445	0.38624	105.29
XR_001297059.2	1.5554	5.91554	-1.92723	0.0127282	0.0427315	102174982	RBMS3	NC_030829.1	4066083	4066140	58	12	0.714685	0.328445	0.38624	105.29
XR_001297060.2	1.70765	14.1019	-3.0458	0.00511483	0.0250825	102174982	RBMS3	NC_030829.1	4066083	4066140	58	12	0.714685	0.328445	0.38624	105.29
XR_001917096.1	0.865101	2.51685	-1.54068	0.00896759	0.0342519	102174982	RBMS3	NC_030829.1	4066083	4066140	58	12	0.714685	0.328445	0.38624	105.29
XR_001917232.1	2.61796	13.3758	-2.35311	0.00184011	0.0152489	102174982	RBMS3	NC_030829.1	4066083	4066140	58	12	0.714685	0.328445	0.38624	105.29
XR_001917342.1	0.943703	3.77392	-1.99966	0.00396319	0.0220117	102174982	RBMS3	NC_030829.1	4066083	4066140	58	12	0.714685	0.328445	0.38624	105.29
XR_001917610.1	2.32226	4.17434	-0.846017	0.00842682	0.0330485	102174982	RBMS3	NC_030829.1	4066083	4066140	58	12	0.714685	0.328445	0.38624	105.29
XR_001917801.1	0.658785	11.1349	-4.07914	2.87207e-06	0.00261953	102174982	RBMS3	NC_030829.1	4066083	4066140	58	12	0.714685	0.328445	0.38624	105.29
XR_001918873.1	1.37826	2.84662	-1.0464	0.0180143	0.0537907	102174982	RBMS3	NC_030829.1	4066083	4066140	58	12	0.714685	0.328445	0.38624	105.29
XR_001919179.1	0.153685	3.39905	-4.46708	0.00187163	0.0153813	102174982	RBMS3	NC_030829.1	4066083	4066140	58	12	0.714685	0.328445	0.38624	105.29
XR_001919236.1	1.08696	4.20531	-1.95191	0.0027366	0.0182182	102174982	RBMS3	NC_030829.1	4066083	4066140	58	12	0.714685	0.328445	0.38624	105.29
XR_001919589.1	0.155502	1.86617	-3.58508	0.00233955	0.016862	102174982	RBMS3	NC_030829.1	4066083	4066140	58	12	0.714685	0.328445	0.38624	105.29
XR_001919898.1	1.32159	3.19577	-1.27389	0.0142697	0.0460717	102174982	RBMS3	NC_030829.1	4066083	4066140	58	12	0.714685	0.328445	0.38624	105.29
XR_001919910.1	1.28866	11.8573	-3.20183	0.0185737	0.0547628	102174982	RBMS3	NC_030829.1	4066083	4066140	58	12	0.714685	0.328445	0.38624	105.29
XR_001919911.1	2.2996	17.3992	-2.91956	0.0222323	0.0612985	102174982	RBMS3	NC_030829.1	4066083	4066140	58	12	0.714685	0.328445	0.38624	105.29
XR_001919915.1	0.975013	5.651	-2.53501	0.00763627	0.031279	102174982	RBMS3	NC_030829.1	4066083	4066140	58	12	0.714685	0.328445	0.38624	105.29
XR_001919916.1	1.713	10.9221	-2.67265	0.022628	0.0619828	102174982	RBMS3	NC_030829.1	4066083	4066140	58	12	0.714685	0.328445	0.38624	105.29
XR_001919918.1	5.03464	39.777	-2.98197	0.0055275	0.0263026	102174982	RBMS3	NC_030829.1	4066083	4066140	58	12	0.714685	0.328445	0.38624	105.29
XR_001919934.1	3.61286	30.6374	-3.08408	0.00171109	0.0148975	102174982	RBMS3	NC_030829.1	4066083	4066140	58	12	0.714685	0.328445	0.38624	105.29
XR_001919935.1	5.12677	40.8201	-2.99316	0.00579437	0.0270506	102174982	RBMS3	NC_030829.1	4066083	4066140	58	12	0.714685	0.328445	0.38624	105.29
XR_311269.3	7.48172	21.3744	-1.51444	0.000759634	0.0104956	102174982	RBMS3	NC_030829.1	4066083	4066140	58	12	0.714685	0.328445	0.38624	105.29
LNC_002078	1.32693	5.03379	-1.92355	0.00094274	0.0115338	102185458	MEGF10	NC_030814.1	83950379	83950545	167	14	0.743946	0.358651	0.385296	110.23
XR_001296231.2	0.68712	8.9919	-3.70999	0.0021362	0.0162866	102185458	MEGF10	NC_030814.1	83950379	83950545	167	14	0.743946	0.358651	0.385296	110.23
XR_001297052.2	6.0715	49.7622	-3.03493	0.004385	0.0233169	102185458	MEGF10	NC_030814.1	83950379	83950545	167	14	0.743946	0.358651	0.385296	110.23
XR_001297058.2	1.69719	9.57913	-2.49675	0.00527602	0.0255311	102185458	MEGF10	NC_030814.1	83950379	83950545	167	14	0.743946	0.358651	0.385296	110.23
XR_001297059.2	1.5554	5.91554	-1.92723	0.0127282	0.0427315	102185458	MEGF10	NC_030814.1	83950379	83950545	167	14	0.743946	0.358651	0.385296	110.23
XR_001918200.1	0.0396713	4.91419	-6.95271	0.0152425	0.0482351	102185458	MEGF10	NC_030814.1	83950379	83950545	167	14	0.743946	0.358651	0.385296	110.23
XR_001918873.1	1.37826	2.84662	-1.0464	0.0180143	0.0537907	102185458	MEGF10	NC_030814.1	83950379	83950545	167	14	0.743946	0.358651	0.385296	110.23
XR_001919589.1	0.155502	1.86617	-3.58508	0.00233955	0.016862	102185458	MEGF10	NC_030814.1	83950379	83950545	167	14	0.743946	0.358651	0.385296	110.23
XR_001919911.1	2.2996	17.3992	-2.91956	0.0222323	0.0612985	102185458	MEGF10	NC_030814.1	83950379	83950545	167	14	0.743946	0.358651	0.385296	110.23
XR_001919915.1	0.975013	5.651	-2.53501	0.00763627	0.031279	102185458	MEGF10	NC_030814.1	83950379	83950545	167	14	0.743946	0.358651	0.385296	110.23
LNC_002078	1.32693	5.03379	-1.92355	0.00094274	0.0115338	102176609	THSD4	NC_030817.1	83172414	83172507	94	14	0.685995	0.302303	0.383692	123.583
LNC_003785	0.540579	3.57025	-2.72345	0.0357744	0.0846649	102176609	THSD4	NC_030817.1	83172414	83172507	94	14	0.685995	0.302303	0.383692	123.583
LNC_003786	0.331175	2.3514	-2.82785	0.0143959	0.0464001	102176609	THSD4	NC_030817.1	83172414	83172507	94	14	0.685995	0.302303	0.383692	123.583
LNC_005578	0.426338	2.96327	-2.79712	0.00663404	0.0289898	102176609	THSD4	NC_030817.1	83172414	83172507	94	14	0.685995	0.302303	0.383692	123.583
LNC_005899	0.402981	1.75136	-2.11969	0.021671	0.0603921	102176609	THSD4	NC_030817.1	83172414	83172507	94	14	0.685995	0.302303	0.383692	123.583
LNC_010613	0.536704	4.20195	-2.96886	0.00887458	0.0341123	102176609	THSD4	NC_030817.1	83172414	83172507	94	14	0.685995	0.302303	0.383692	123.583
LNC_012170	0.612799	2.69218	-2.13529	0.0394499	0.0904706	102176609	THSD4	NC_030817.1	83172414	83172507	94	14	0.685995	0.302303	0.383692	123.583
LNC_012570	0.00745133	1.76875	-7.89101	0.0314443	0.0773783	102176609	THSD4	NC_030817.1	83172414	83172507	94	14	0.685995	0.302303	0.383692	123.583
LNC_013087	0.21257	1.10729	-2.38102	0.0283471	0.0724185	102176609	THSD4	NC_030817.1	83172414	83172507	94	14	0.685995	0.302303	0.383692	123.583
LNC_013795	4.03531	24.836	-2.62169	0.00144103	0.0136778	102176609	THSD4	NC_030817.1	83172414	83172507	94	14	0.685995	0.302303	0.383692	123.583
XR_001295493.2	0.131969	2.42502	-4.19972	0.00586107	0.0271803	102176609	THSD4	NC_030817.1	83172414	83172507	94	14	0.685995	0.302303	0.383692	123.583
XR_001296034.2	0.484622	1.61053	-1.7326	0.00364861	0.0209909	102176609	THSD4	NC_030817.1	83172414	83172507	94	14	0.685995	0.302303	0.383692	123.583
XR_001296088.2	0.865584	2.46423	-1.50939	0.0456425	0.100246	102176609	THSD4	NC_030817.1	83172414	83172507	94	14	0.685995	0.302303	0.383692	123.583
XR_001296231.2	0.68712	8.9919	-3.70999	0.0021362	0.0162866	102176609	THSD4	NC_030817.1	83172414	83172507	94	14	0.685995	0.302303	0.383692	123.583
XR_001296303.2	0.312813	2.32054	-2.89109	0.002067	0.0160735	102176609	THSD4	NC_030817.1	83172414	83172507	94	14	0.685995	0.302303	0.383692	123.583
XR_001296369.2	0.761773	3.67808	-2.27152	0.00692383	0.0297464	102176609	THSD4	NC_030817.1	83172414	83172507	94	14	0.685995	0.302303	0.383692	123.583
XR_001296511.2	0.680525	5.06092	-2.89468	0.0183485	0.0543455	102176609	THSD4	NC_030817.1	83172414	83172507	94	14	0.685995	0.302303	0.383692	123.583
XR_001297052.2	6.0715	49.7622	-3.03493	0.004385	0.0233169	102176609	THSD4	NC_030817.1	83172414	83172507	94	14	0.685995	0.302303	0.383692	123.583
XR_001297058.2	1.69719	9.57913	-2.49675	0.00527602	0.0255311	102176609	THSD4	NC_030817.1	83172414	83172507	94	14	0.685995	0.302303	0.383692	123.583
XR_001297060.2	1.70765	14.1019	-3.0458	0.00511483	0.0250825	102176609	THSD4	NC_030817.1	83172414	83172507	94	14	0.685995	0.302303	0.383692	123.583
XR_001297356.2	0.49024	2.5626	-2.38605	0.0114318	0.0400536	102176609	THSD4	NC_030817.1	83172414	83172507	94	14	0.685995	0.302303	0.383692	123.583
XR_001917096.1	0.865101	2.51685	-1.54068	0.00896759	0.0342519	102176609	THSD4	NC_030817.1	83172414	83172507	94	14	0.685995	0.302303	0.383692	123.583
XR_001917342.1	0.943703	3.77392	-1.99966	0.00396319	0.0220117	102176609	THSD4	NC_030817.1	83172414	83172507	94	14	0.685995	0.302303	0.383692	123.583
XR_001917354.1	0.173951	2.8989	-4.05875	0.010744	0.0384947	102176609	THSD4	NC_030817.1	83172414	83172507	94	14	0.685995	0.302303	0.383692	123.583
XR_001917359.1	0.197614	2.3221	-3.55467	0.0106342	0.0382257	102176609	THSD4	NC_030817.1	83172414	83172507	94	14	0.685995	0.302303	0.383692	123.583
XR_001917466.1	2.86622	16.3859	-2.51524	0.0171245	0.0519923	102176609	THSD4	NC_030817.1	83172414	83172507	94	14	0.685995	0.302303	0.383692	123.583
XR_001917600.1	0.0567467	1.78046	-4.97157	0.0181559	0.0539765	102176609	THSD4	NC_030817.1	83172414	83172507	94	14	0.685995	0.302303	0.383692	123.583
XR_001917605.1	0.986107	3.3182	-1.75059	0.0207689	0.0587182	102176609	THSD4	NC_030817.1	83172414	83172507	94	14	0.685995	0.302303	0.383692	123.583
XR_001917610.1	2.32226	4.17434	-0.846017	0.00842682	0.0330485	102176609	THSD4	NC_030817.1	83172414	83172507	94	14	0.685995	0.302303	0.383692	123.583
XR_001917660.1	0.3322	1.79204	-2.43148	0.0191215	0.0557799	102176609	THSD4	NC_030817.1	83172414	83172507	94	14	0.685995	0.302303	0.383692	123.583
XR_001918149.1	0.927285	7.76457	-3.06582	0.0212005	0.0594755	102176609	THSD4	NC_030817.1	83172414	83172507	94	14	0.685995	0.302303	0.383692	123.583
XR_001919179.1	0.153685	3.39905	-4.46708	0.00187163	0.0153813	102176609	THSD4	NC_030817.1	83172414	83172507	94	14	0.685995	0.302303	0.383692	123.583
XR_001919236.1	1.08696	4.20531	-1.95191	0.0027366	0.0182182	102176609	THSD4	NC_030817.1	83172414	83172507	94	14	0.685995	0.302303	0.383692	123.583
XR_001919851.1	7.07789	36.9356	-2.38362	0.0130684	0.0435165	102176609	THSD4	NC_030817.1	83172414	83172507	94	14	0.685995	0.302303	0.383692	123.583
XR_001919898.1	1.32159	3.19577	-1.27389	0.0142697	0.0460717	102176609	THSD4	NC_030817.1	83172414	83172507	94	14	0.685995	0.302303	0.383692	123.583
XR_001919910.1	1.28866	11.8573	-3.20183	0.0185737	0.0547628	102176609	THSD4	NC_030817.1	83172414	83172507	94	14	0.685995	0.302303	0.383692	123.583
XR_001919911.1	2.2996	17.3992	-2.91956	0.0222323	0.0612985	102176609	THSD4	NC_030817.1	83172414	83172507	94	14	0.685995	0.302303	0.383692	123.583
XR_001919915.1	0.975013	5.651	-2.53501	0.00763627	0.031279	102176609	THSD4	NC_030817.1	83172414	83172507	94	14	0.685995	0.302303	0.383692	123.583
XR_001919916.1	1.713	10.9221	-2.67265	0.022628	0.0619828	102176609	THSD4	NC_030817.1	83172414	83172507	94	14	0.685995	0.302303	0.383692	123.583
XR_001919918.1	5.03464	39.777	-2.98197	0.0055275	0.0263026	102176609	THSD4	NC_030817.1	83172414	83172507	94	14	0.685995	0.302303	0.383692	123.583
XR_001919934.1	3.61286	30.6374	-3.08408	0.00171109	0.0148975	102176609	THSD4	NC_030817.1	83172414	83172507	94	14	0.685995	0.302303	0.383692	123.583
XR_001919935.1	5.12677	40.8201	-2.99316	0.00579437	0.0270506	102176609	THSD4	NC_030817.1	83172414	83172507	94	14	0.685995	0.302303	0.383692	123.583
XR_309845.3	0.341597	1.64047	-2.26374	0.0205174	0.0582093	102176609	THSD4	NC_030817.1	83172414	83172507	94	14	0.685995	0.302303	0.383692	123.583
XR_001295782.2	0.461936	3.15257	-2.77076	0.00236322	0.0169492	102188615	PCDH18	NC_030824.1	50687128	50688512	1385	23	0.702049	0.321706	0.380343	143.743
XR_001296231.2	0.68712	8.9919	-3.70999	0.0021362	0.0162866	102188615	PCDH18	NC_030824.1	50687128	50688512	1385	23	0.702049	0.321706	0.380343	143.743
XR_001296511.2	0.680525	5.06092	-2.89468	0.0183485	0.0543455	102188615	PCDH18	NC_030824.1	50687128	50688512	1385	23	0.702049	0.321706	0.380343	143.743
XR_001297052.2	6.0715	49.7622	-3.03493	0.004385	0.0233169	102188615	PCDH18	NC_030824.1	50687128	50688512	1385	23	0.702049	0.321706	0.380343	143.743
XR_001297058.2	1.69719	9.57913	-2.49675	0.00527602	0.0255311	102188615	PCDH18	NC_030824.1	50687128	50688512	1385	23	0.702049	0.321706	0.380343	143.743
XR_001297187.2	1.10302	3.63223	-1.7194	0.0149169	0.0474899	102188615	PCDH18	NC_030824.1	50687128	50688512	1385	23	0.702049	0.321706	0.380343	143.743
XR_001917096.1	0.865101	2.51685	-1.54068	0.00896759	0.0342519	102188615	PCDH18	NC_030824.1	50687128	50688512	1385	23	0.702049	0.321706	0.380343	143.743
XR_001917232.1	2.61796	13.3758	-2.35311	0.00184011	0.0152489	102188615	PCDH18	NC_030824.1	50687128	50688512	1385	23	0.702049	0.321706	0.380343	143.743
XR_001917508.1	6.23647	26.9467	-2.11131	2.49154e-05	0.00358946	102188615	PCDH18	NC_030824.1	50687128	50688512	1385	23	0.702049	0.321706	0.380343	143.743
XR_001917731.1	5.05274	7.86422	-0.638237	0.0145929	0.0467815	102188615	PCDH18	NC_030824.1	50687128	50688512	1385	23	0.702049	0.321706	0.380343	143.743
XR_001917801.1	0.658785	11.1349	-4.07914	2.87207e-06	0.00261953	102188615	PCDH18	NC_030824.1	50687128	50688512	1385	23	0.702049	0.321706	0.380343	143.743
XR_001918022.1	0.109052	3.24608	-4.89561	0.00108259	0.0121784	102188615	PCDH18	NC_030824.1	50687128	50688512	1385	23	0.702049	0.321706	0.380343	143.743
XR_001919589.1	0.155502	1.86617	-3.58508	0.00233955	0.016862	102188615	PCDH18	NC_030824.1	50687128	50688512	1385	23	0.702049	0.321706	0.380343	143.743
XR_001919911.1	2.2996	17.3992	-2.91956	0.0222323	0.0612985	102188615	PCDH18	NC_030824.1	50687128	50688512	1385	23	0.702049	0.321706	0.380343	143.743
XR_001919914.1	0.582309	7.51141	-3.68923	0.00910488	0.0346268	102188615	PCDH18	NC_030824.1	50687128	50688512	1385	23	0.702049	0.321706	0.380343	143.743
XR_001919915.1	0.975013	5.651	-2.53501	0.00763627	0.031279	102188615	PCDH18	NC_030824.1	50687128	50688512	1385	23	0.702049	0.321706	0.380343	143.743
XR_310683.3	5.04322	11.0369	-1.12991	0.00158999	0.0143571	102188615	PCDH18	NC_030824.1	50687128	50688512	1385	23	0.702049	0.321706	0.380343	143.743
XR_311008.3	6.05846	17.2251	-1.50749	0.000426102	0.008561	102188615	PCDH18	NC_030824.1	50687128	50688512	1385	23	0.702049	0.321706	0.380343	143.743
XR_311269.3	7.48172	21.3744	-1.51444	0.000759634	0.0104956	102188615	PCDH18	NC_030824.1	50687128	50688512	1385	23	0.702049	0.321706	0.380343	143.743
LNC_002078	1.32693	5.03379	-1.92355	0.00094274	0.0115338	102180067	RABGAP1L	NC_030823.1	54567809	54568078	270	15	0.572987	0.192782	0.380205	89.5779
XR_001296231.2	0.68712	8.9919	-3.70999	0.0021362	0.0162866	102180067	RABGAP1L	NC_030823.1	54567809	54568078	270	15	0.572987	0.192782	0.380205	89.5779
XR_001297052.2	6.0715	49.7622	-3.03493	0.004385	0.0233169	102180067	RABGAP1L	NC_030823.1	54567809	54568078	270	15	0.572987	0.192782	0.380205	89.5779
XR_001297058.2	1.69719	9.57913	-2.49675	0.00527602	0.0255311	102180067	RABGAP1L	NC_030823.1	54567809	54568078	270	15	0.572987	0.192782	0.380205	89.5779
XR_001297060.2	1.70765	14.1019	-3.0458	0.00511483	0.0250825	102180067	RABGAP1L	NC_030823.1	54567809	54568078	270	15	0.572987	0.192782	0.380205	89.5779
XR_001919179.1	0.153685	3.39905	-4.46708	0.00187163	0.0153813	102180067	RABGAP1L	NC_030823.1	54567809	54568078	270	15	0.572987	0.192782	0.380205	89.5779
XR_001919910.1	1.28866	11.8573	-3.20183	0.0185737	0.0547628	102180067	RABGAP1L	NC_030823.1	54567809	54568078	270	15	0.572987	0.192782	0.380205	89.5779
XR_001919911.1	2.2996	17.3992	-2.91956	0.0222323	0.0612985	102180067	RABGAP1L	NC_030823.1	54567809	54568078	270	15	0.572987	0.192782	0.380205	89.5779
XR_001919915.1	0.975013	5.651	-2.53501	0.00763627	0.031279	102180067	RABGAP1L	NC_030823.1	54567809	54568078	270	15	0.572987	0.192782	0.380205	89.5779
XR_001919934.1	3.61286	30.6374	-3.08408	0.00171109	0.0148975	102180067	RABGAP1L	NC_030823.1	54567809	54568078	270	15	0.572987	0.192782	0.380205	89.5779
LNC_002078	1.32693	5.03379	-1.92355	0.00094274	0.0115338	102174073	ITGA9	NC_030829.1	10880866	10881295	430	20	0.616758	0.238601	0.378157	129.071
LNC_003785	0.540579	3.57025	-2.72345	0.0357744	0.0846649	102174073	ITGA9	NC_030829.1	10880866	10881295	430	20	0.616758	0.238601	0.378157	129.071
LNC_003786	0.331175	2.3514	-2.82785	0.0143959	0.0464001	102174073	ITGA9	NC_030829.1	10880866	10881295	430	20	0.616758	0.238601	0.378157	129.071
LNC_005899	0.402981	1.75136	-2.11969	0.021671	0.0603921	102174073	ITGA9	NC_030829.1	10880866	10881295	430	20	0.616758	0.238601	0.378157	129.071
LNC_010613	0.536704	4.20195	-2.96886	0.00887458	0.0341123	102174073	ITGA9	NC_030829.1	10880866	10881295	430	20	0.616758	0.238601	0.378157	129.071
XR_001295493.2	0.131969	2.42502	-4.19972	0.00586107	0.0271803	102174073	ITGA9	NC_030829.1	10880866	10881295	430	20	0.616758	0.238601	0.378157	129.071
XR_001296034.2	0.484622	1.61053	-1.7326	0.00364861	0.0209909	102174073	ITGA9	NC_030829.1	10880866	10881295	430	20	0.616758	0.238601	0.378157	129.071
XR_001296231.2	0.68712	8.9919	-3.70999	0.0021362	0.0162866	102174073	ITGA9	NC_030829.1	10880866	10881295	430	20	0.616758	0.238601	0.378157	129.071
XR_001296303.2	0.312813	2.32054	-2.89109	0.002067	0.0160735	102174073	ITGA9	NC_030829.1	10880866	10881295	430	20	0.616758	0.238601	0.378157	129.071
XR_001296369.2	0.761773	3.67808	-2.27152	0.00692383	0.0297464	102174073	ITGA9	NC_030829.1	10880866	10881295	430	20	0.616758	0.238601	0.378157	129.071
XR_001296511.2	0.680525	5.06092	-2.89468	0.0183485	0.0543455	102174073	ITGA9	NC_030829.1	10880866	10881295	430	20	0.616758	0.238601	0.378157	129.071
XR_001297052.2	6.0715	49.7622	-3.03493	0.004385	0.0233169	102174073	ITGA9	NC_030829.1	10880866	10881295	430	20	0.616758	0.238601	0.378157	129.071
XR_001297058.2	1.69719	9.57913	-2.49675	0.00527602	0.0255311	102174073	ITGA9	NC_030829.1	10880866	10881295	430	20	0.616758	0.238601	0.378157	129.071
XR_001297060.2	1.70765	14.1019	-3.0458	0.00511483	0.0250825	102174073	ITGA9	NC_030829.1	10880866	10881295	430	20	0.616758	0.238601	0.378157	129.071
XR_001297356.2	0.49024	2.5626	-2.38605	0.0114318	0.0400536	102174073	ITGA9	NC_030829.1	10880866	10881295	430	20	0.616758	0.238601	0.378157	129.071
XR_001917096.1	0.865101	2.51685	-1.54068	0.00896759	0.0342519	102174073	ITGA9	NC_030829.1	10880866	10881295	430	20	0.616758	0.238601	0.378157	129.071
XR_001917342.1	0.943703	3.77392	-1.99966	0.00396319	0.0220117	102174073	ITGA9	NC_030829.1	10880866	10881295	430	20	0.616758	0.238601	0.378157	129.071
XR_001917354.1	0.173951	2.8989	-4.05875	0.010744	0.0384947	102174073	ITGA9	NC_030829.1	10880866	10881295	430	20	0.616758	0.238601	0.378157	129.071
XR_001917359.1	0.197614	2.3221	-3.55467	0.0106342	0.0382257	102174073	ITGA9	NC_030829.1	10880866	10881295	430	20	0.616758	0.238601	0.378157	129.071
XR_001917605.1	0.986107	3.3182	-1.75059	0.0207689	0.0587182	102174073	ITGA9	NC_030829.1	10880866	10881295	430	20	0.616758	0.238601	0.378157	129.071
XR_001918149.1	0.927285	7.76457	-3.06582	0.0212005	0.0594755	102174073	ITGA9	NC_030829.1	10880866	10881295	430	20	0.616758	0.238601	0.378157	129.071
XR_001919179.1	0.153685	3.39905	-4.46708	0.00187163	0.0153813	102174073	ITGA9	NC_030829.1	10880866	10881295	430	20	0.616758	0.238601	0.378157	129.071
XR_001919236.1	1.08696	4.20531	-1.95191	0.0027366	0.0182182	102174073	ITGA9	NC_030829.1	10880866	10881295	430	20	0.616758	0.238601	0.378157	129.071
XR_001919851.1	7.07789	36.9356	-2.38362	0.0130684	0.0435165	102174073	ITGA9	NC_030829.1	10880866	10881295	430	20	0.616758	0.238601	0.378157	129.071
XR_001919898.1	1.32159	3.19577	-1.27389	0.0142697	0.0460717	102174073	ITGA9	NC_030829.1	10880866	10881295	430	20	0.616758	0.238601	0.378157	129.071
XR_001919910.1	1.28866	11.8573	-3.20183	0.0185737	0.0547628	102174073	ITGA9	NC_030829.1	10880866	10881295	430	20	0.616758	0.238601	0.378157	129.071
XR_001919911.1	2.2996	17.3992	-2.91956	0.0222323	0.0612985	102174073	ITGA9	NC_030829.1	10880866	10881295	430	20	0.616758	0.238601	0.378157	129.071
XR_001919915.1	0.975013	5.651	-2.53501	0.00763627	0.031279	102174073	ITGA9	NC_030829.1	10880866	10881295	430	20	0.616758	0.238601	0.378157	129.071
XR_001919916.1	1.713	10.9221	-2.67265	0.022628	0.0619828	102174073	ITGA9	NC_030829.1	10880866	10881295	430	20	0.616758	0.238601	0.378157	129.071
XR_001919918.1	5.03464	39.777	-2.98197	0.0055275	0.0263026	102174073	ITGA9	NC_030829.1	10880866	10881295	430	20	0.616758	0.238601	0.378157	129.071
XR_001919934.1	3.61286	30.6374	-3.08408	0.00171109	0.0148975	102174073	ITGA9	NC_030829.1	10880866	10881295	430	20	0.616758	0.238601	0.378157	129.071
XR_001919935.1	5.12677	40.8201	-2.99316	0.00579437	0.0270506	102174073	ITGA9	NC_030829.1	10880866	10881295	430	20	0.616758	0.238601	0.378157	129.071
LNC_002078	1.32693	5.03379	-1.92355	0.00094274	0.0115338	102180405	CUBN	NC_030820.1	30743267	30743885	619	22	0.674016	0.29808	0.375936	160.642
LNC_003785	0.540579	3.57025	-2.72345	0.0357744	0.0846649	102180405	CUBN	NC_030820.1	30743267	30743885	619	22	0.674016	0.29808	0.375936	160.642
LNC_003786	0.331175	2.3514	-2.82785	0.0143959	0.0464001	102180405	CUBN	NC_030820.1	30743267	30743885	619	22	0.674016	0.29808	0.375936	160.642
LNC_010613	0.536704	4.20195	-2.96886	0.00887458	0.0341123	102180405	CUBN	NC_030820.1	30743267	30743885	619	22	0.674016	0.29808	0.375936	160.642
XR_001295493.2	0.131969	2.42502	-4.19972	0.00586107	0.0271803	102180405	CUBN	NC_030820.1	30743267	30743885	619	22	0.674016	0.29808	0.375936	160.642
XR_001296034.2	0.484622	1.61053	-1.7326	0.00364861	0.0209909	102180405	CUBN	NC_030820.1	30743267	30743885	619	22	0.674016	0.29808	0.375936	160.642
XR_001296231.2	0.68712	8.9919	-3.70999	0.0021362	0.0162866	102180405	CUBN	NC_030820.1	30743267	30743885	619	22	0.674016	0.29808	0.375936	160.642
XR_001296303.2	0.312813	2.32054	-2.89109	0.002067	0.0160735	102180405	CUBN	NC_030820.1	30743267	30743885	619	22	0.674016	0.29808	0.375936	160.642
XR_001296369.2	0.761773	3.67808	-2.27152	0.00692383	0.0297464	102180405	CUBN	NC_030820.1	30743267	30743885	619	22	0.674016	0.29808	0.375936	160.642
XR_001296511.2	0.680525	5.06092	-2.89468	0.0183485	0.0543455	102180405	CUBN	NC_030820.1	30743267	30743885	619	22	0.674016	0.29808	0.375936	160.642
XR_001297052.2	6.0715	49.7622	-3.03493	0.004385	0.0233169	102180405	CUBN	NC_030820.1	30743267	30743885	619	22	0.674016	0.29808	0.375936	160.642
XR_001297058.2	1.69719	9.57913	-2.49675	0.00527602	0.0255311	102180405	CUBN	NC_030820.1	30743267	30743885	619	22	0.674016	0.29808	0.375936	160.642
XR_001297060.2	1.70765	14.1019	-3.0458	0.00511483	0.0250825	102180405	CUBN	NC_030820.1	30743267	30743885	619	22	0.674016	0.29808	0.375936	160.642
XR_001297356.2	0.49024	2.5626	-2.38605	0.0114318	0.0400536	102180405	CUBN	NC_030820.1	30743267	30743885	619	22	0.674016	0.29808	0.375936	160.642
XR_001917096.1	0.865101	2.51685	-1.54068	0.00896759	0.0342519	102180405	CUBN	NC_030820.1	30743267	30743885	619	22	0.674016	0.29808	0.375936	160.642
XR_001917342.1	0.943703	3.77392	-1.99966	0.00396319	0.0220117	102180405	CUBN	NC_030820.1	30743267	30743885	619	22	0.674016	0.29808	0.375936	160.642
XR_001917354.1	0.173951	2.8989	-4.05875	0.010744	0.0384947	102180405	CUBN	NC_030820.1	30743267	30743885	619	22	0.674016	0.29808	0.375936	160.642
XR_001917359.1	0.197614	2.3221	-3.55467	0.0106342	0.0382257	102180405	CUBN	NC_030820.1	30743267	30743885	619	22	0.674016	0.29808	0.375936	160.642
XR_001917466.1	2.86622	16.3859	-2.51524	0.0171245	0.0519923	102180405	CUBN	NC_030820.1	30743267	30743885	619	22	0.674016	0.29808	0.375936	160.642
XR_001917600.1	0.0567467	1.78046	-4.97157	0.0181559	0.0539765	102180405	CUBN	NC_030820.1	30743267	30743885	619	22	0.674016	0.29808	0.375936	160.642
XR_001917605.1	0.986107	3.3182	-1.75059	0.0207689	0.0587182	102180405	CUBN	NC_030820.1	30743267	30743885	619	22	0.674016	0.29808	0.375936	160.642
XR_001917610.1	2.32226	4.17434	-0.846017	0.00842682	0.0330485	102180405	CUBN	NC_030820.1	30743267	30743885	619	22	0.674016	0.29808	0.375936	160.642
XR_001918149.1	0.927285	7.76457	-3.06582	0.0212005	0.0594755	102180405	CUBN	NC_030820.1	30743267	30743885	619	22	0.674016	0.29808	0.375936	160.642
XR_001919179.1	0.153685	3.39905	-4.46708	0.00187163	0.0153813	102180405	CUBN	NC_030820.1	30743267	30743885	619	22	0.674016	0.29808	0.375936	160.642
XR_001919236.1	1.08696	4.20531	-1.95191	0.0027366	0.0182182	102180405	CUBN	NC_030820.1	30743267	30743885	619	22	0.674016	0.29808	0.375936	160.642
XR_001919851.1	7.07789	36.9356	-2.38362	0.0130684	0.0435165	102180405	CUBN	NC_030820.1	30743267	30743885	619	22	0.674016	0.29808	0.375936	160.642
XR_001919898.1	1.32159	3.19577	-1.27389	0.0142697	0.0460717	102180405	CUBN	NC_030820.1	30743267	30743885	619	22	0.674016	0.29808	0.375936	160.642
XR_001919910.1	1.28866	11.8573	-3.20183	0.0185737	0.0547628	102180405	CUBN	NC_030820.1	30743267	30743885	619	22	0.674016	0.29808	0.375936	160.642
XR_001919911.1	2.2996	17.3992	-2.91956	0.0222323	0.0612985	102180405	CUBN	NC_030820.1	30743267	30743885	619	22	0.674016	0.29808	0.375936	160.642
XR_001919915.1	0.975013	5.651	-2.53501	0.00763627	0.031279	102180405	CUBN	NC_030820.1	30743267	30743885	619	22	0.674016	0.29808	0.375936	160.642
XR_001919916.1	1.713	10.9221	-2.67265	0.022628	0.0619828	102180405	CUBN	NC_030820.1	30743267	30743885	619	22	0.674016	0.29808	0.375936	160.642
XR_001919918.1	5.03464	39.777	-2.98197	0.0055275	0.0263026	102180405	CUBN	NC_030820.1	30743267	30743885	619	22	0.674016	0.29808	0.375936	160.642
XR_001919934.1	3.61286	30.6374	-3.08408	0.00171109	0.0148975	102180405	CUBN	NC_030820.1	30743267	30743885	619	22	0.674016	0.29808	0.375936	160.642
XR_001919935.1	5.12677	40.8201	-2.99316	0.00579437	0.0270506	102180405	CUBN	NC_030820.1	30743267	30743885	619	22	0.674016	0.29808	0.375936	160.642
LNC_005578	0.426338	2.96327	-2.79712	0.00663404	0.0289898	102170438	KIAA1217	NC_030820.1	24743036	24743707	672	21	0.745398	0.369777	0.375621	162.623
LNC_005579	0.121759	1.13864	-3.22521	0.0365937	0.086014	102170438	KIAA1217	NC_030820.1	24743036	24743707	672	21	0.745398	0.369777	0.375621	162.623
LNC_012170	0.612799	2.69218	-2.13529	0.0394499	0.0904706	102170438	KIAA1217	NC_030820.1	24743036	24743707	672	21	0.745398	0.369777	0.375621	162.623
LNC_013087	0.21257	1.10729	-2.38102	0.0283471	0.0724185	102170438	KIAA1217	NC_030820.1	24743036	24743707	672	21	0.745398	0.369777	0.375621	162.623
XR_001917610.1	2.32226	4.17434	-0.846017	0.00842682	0.0330485	102170438	KIAA1217	NC_030820.1	24743036	24743707	672	21	0.745398	0.369777	0.375621	162.623
XR_001917660.1	0.3322	1.79204	-2.43148	0.0191215	0.0557799	102170438	KIAA1217	NC_030820.1	24743036	24743707	672	21	0.745398	0.369777	0.375621	162.623
XR_001917843.1	1.51109	2.54347	-0.751208	0.0241554	0.064849	102170438	KIAA1217	NC_030820.1	24743036	24743707	672	21	0.745398	0.369777	0.375621	162.623
XR_001918995.1	1.1046	3.54918	-1.68397	0.00363953	0.0209674	102170438	KIAA1217	NC_030820.1	24743036	24743707	672	21	0.745398	0.369777	0.375621	162.623
XR_001919764.1	2.20557	4.91948	-1.15736	0.0408218	0.0923713	102170438	KIAA1217	NC_030820.1	24743036	24743707	672	21	0.745398	0.369777	0.375621	162.623
XR_309845.3	0.341597	1.64047	-2.26374	0.0205174	0.0582093	102170438	KIAA1217	NC_030820.1	24743036	24743707	672	21	0.745398	0.369777	0.375621	162.623
LNC_002078	1.32693	5.03379	-1.92355	0.00094274	0.0115338	102181046	MEIS1	NC_030818.1	64527431	64527929	499	37	0.548771	0.173589	0.375182	340.601
LNC_012974	0.081039	2.60366	-5.00578	0.0222652	0.0613539	102181046	MEIS1	NC_030818.1	64527431	64527929	499	37	0.548771	0.173589	0.375182	340.601
XR_001296231.2	0.68712	8.9919	-3.70999	0.0021362	0.0162866	102181046	MEIS1	NC_030818.1	64527431	64527929	499	37	0.548771	0.173589	0.375182	340.601
XR_001296511.2	0.680525	5.06092	-2.89468	0.0183485	0.0543455	102181046	MEIS1	NC_030818.1	64527431	64527929	499	37	0.548771	0.173589	0.375182	340.601
XR_001297052.2	6.0715	49.7622	-3.03493	0.004385	0.0233169	102181046	MEIS1	NC_030818.1	64527431	64527929	499	37	0.548771	0.173589	0.375182	340.601
XR_001297058.2	1.69719	9.57913	-2.49675	0.00527602	0.0255311	102181046	MEIS1	NC_030818.1	64527431	64527929	499	37	0.548771	0.173589	0.375182	340.601
XR_001917096.1	0.865101	2.51685	-1.54068	0.00896759	0.0342519	102181046	MEIS1	NC_030818.1	64527431	64527929	499	37	0.548771	0.173589	0.375182	340.601
XR_001917232.1	2.61796	13.3758	-2.35311	0.00184011	0.0152489	102181046	MEIS1	NC_030818.1	64527431	64527929	499	37	0.548771	0.173589	0.375182	340.601
XR_001917801.1	0.658785	11.1349	-4.07914	2.87207e-06	0.00261953	102181046	MEIS1	NC_030818.1	64527431	64527929	499	37	0.548771	0.173589	0.375182	340.601
XR_001919236.1	1.08696	4.20531	-1.95191	0.0027366	0.0182182	102181046	MEIS1	NC_030818.1	64527431	64527929	499	37	0.548771	0.173589	0.375182	340.601
XR_001919671.1	0.508098	4.59661	-3.17739	0.0291843	0.0737219	102181046	MEIS1	NC_030818.1	64527431	64527929	499	37	0.548771	0.173589	0.375182	340.601
XR_001919915.1	0.975013	5.651	-2.53501	0.00763627	0.031279	102181046	MEIS1	NC_030818.1	64527431	64527929	499	37	0.548771	0.173589	0.375182	340.601
XR_311269.3	7.48172	21.3744	-1.51444	0.000759634	0.0104956	102181046	MEIS1	NC_030818.1	64527431	64527929	499	37	0.548771	0.173589	0.375182	340.601
LNC_003785	0.540579	3.57025	-2.72345	0.0357744	0.0846649	102170938	FGFR2	NC_030833.1	10512410	10512581	172	12	0.540468	0.166698	0.37377	87.9479
LNC_003786	0.331175	2.3514	-2.82785	0.0143959	0.0464001	102170938	FGFR2	NC_030833.1	10512410	10512581	172	12	0.540468	0.166698	0.37377	87.9479
XR_001917342.1	0.943703	3.77392	-1.99966	0.00396319	0.0220117	102170938	FGFR2	NC_030833.1	10512410	10512581	172	12	0.540468	0.166698	0.37377	87.9479
XR_001918472.1	1.99584	4.59496	-1.20306	0.0109644	0.0390104	102170938	FGFR2	NC_030833.1	10512410	10512581	172	12	0.540468	0.166698	0.37377	87.9479
XR_001919236.1	1.08696	4.20531	-1.95191	0.0027366	0.0182182	102170938	FGFR2	NC_030833.1	10512410	10512581	172	12	0.540468	0.166698	0.37377	87.9479
LNC_002078	1.32693	5.03379	-1.92355	0.00094274	0.0115338	102180539	C1H3orf70	NC_030808.1	81783257	81783753	497	31	0.626557	0.257985	0.368572	205.18
LNC_005899	0.402981	1.75136	-2.11969	0.021671	0.0603921	102180539	C1H3orf70	NC_030808.1	81783257	81783753	497	31	0.626557	0.257985	0.368572	205.18
LNC_010613	0.536704	4.20195	-2.96886	0.00887458	0.0341123	102180539	C1H3orf70	NC_030808.1	81783257	81783753	497	31	0.626557	0.257985	0.368572	205.18
XR_001296231.2	0.68712	8.9919	-3.70999	0.0021362	0.0162866	102180539	C1H3orf70	NC_030808.1	81783257	81783753	497	31	0.626557	0.257985	0.368572	205.18
XR_001296511.2	0.680525	5.06092	-2.89468	0.0183485	0.0543455	102180539	C1H3orf70	NC_030808.1	81783257	81783753	497	31	0.626557	0.257985	0.368572	205.18
XR_001297052.2	6.0715	49.7622	-3.03493	0.004385	0.0233169	102180539	C1H3orf70	NC_030808.1	81783257	81783753	497	31	0.626557	0.257985	0.368572	205.18
XR_001297058.2	1.69719	9.57913	-2.49675	0.00527602	0.0255311	102180539	C1H3orf70	NC_030808.1	81783257	81783753	497	31	0.626557	0.257985	0.368572	205.18
XR_001297059.2	1.5554	5.91554	-1.92723	0.0127282	0.0427315	102180539	C1H3orf70	NC_030808.1	81783257	81783753	497	31	0.626557	0.257985	0.368572	205.18
XR_001297060.2	1.70765	14.1019	-3.0458	0.00511483	0.0250825	102180539	C1H3orf70	NC_030808.1	81783257	81783753	497	31	0.626557	0.257985	0.368572	205.18
XR_001917096.1	0.865101	2.51685	-1.54068	0.00896759	0.0342519	102180539	C1H3orf70	NC_030808.1	81783257	81783753	497	31	0.626557	0.257985	0.368572	205.18
XR_001917232.1	2.61796	13.3758	-2.35311	0.00184011	0.0152489	102180539	C1H3orf70	NC_030808.1	81783257	81783753	497	31	0.626557	0.257985	0.368572	205.18
XR_001917342.1	0.943703	3.77392	-1.99966	0.00396319	0.0220117	102180539	C1H3orf70	NC_030808.1	81783257	81783753	497	31	0.626557	0.257985	0.368572	205.18
XR_001917801.1	0.658785	11.1349	-4.07914	2.87207e-06	0.00261953	102180539	C1H3orf70	NC_030808.1	81783257	81783753	497	31	0.626557	0.257985	0.368572	205.18
XR_001918472.1	1.99584	4.59496	-1.20306	0.0109644	0.0390104	102180539	C1H3orf70	NC_030808.1	81783257	81783753	497	31	0.626557	0.257985	0.368572	205.18
XR_001918873.1	1.37826	2.84662	-1.0464	0.0180143	0.0537907	102180539	C1H3orf70	NC_030808.1	81783257	81783753	497	31	0.626557	0.257985	0.368572	205.18
XR_001919179.1	0.153685	3.39905	-4.46708	0.00187163	0.0153813	102180539	C1H3orf70	NC_030808.1	81783257	81783753	497	31	0.626557	0.257985	0.368572	205.18
XR_001919236.1	1.08696	4.20531	-1.95191	0.0027366	0.0182182	102180539	C1H3orf70	NC_030808.1	81783257	81783753	497	31	0.626557	0.257985	0.368572	205.18
XR_001919589.1	0.155502	1.86617	-3.58508	0.00233955	0.016862	102180539	C1H3orf70	NC_030808.1	81783257	81783753	497	31	0.626557	0.257985	0.368572	205.18
XR_001919898.1	1.32159	3.19577	-1.27389	0.0142697	0.0460717	102180539	C1H3orf70	NC_030808.1	81783257	81783753	497	31	0.626557	0.257985	0.368572	205.18
XR_001919910.1	1.28866	11.8573	-3.20183	0.0185737	0.0547628	102180539	C1H3orf70	NC_030808.1	81783257	81783753	497	31	0.626557	0.257985	0.368572	205.18
XR_001919911.1	2.2996	17.3992	-2.91956	0.0222323	0.0612985	102180539	C1H3orf70	NC_030808.1	81783257	81783753	497	31	0.626557	0.257985	0.368572	205.18
XR_001919915.1	0.975013	5.651	-2.53501	0.00763627	0.031279	102180539	C1H3orf70	NC_030808.1	81783257	81783753	497	31	0.626557	0.257985	0.368572	205.18
XR_001919916.1	1.713	10.9221	-2.67265	0.022628	0.0619828	102180539	C1H3orf70	NC_030808.1	81783257	81783753	497	31	0.626557	0.257985	0.368572	205.18
XR_001919918.1	5.03464	39.777	-2.98197	0.0055275	0.0263026	102180539	C1H3orf70	NC_030808.1	81783257	81783753	497	31	0.626557	0.257985	0.368572	205.18
XR_001919934.1	3.61286	30.6374	-3.08408	0.00171109	0.0148975	102180539	C1H3orf70	NC_030808.1	81783257	81783753	497	31	0.626557	0.257985	0.368572	205.18
XR_001919935.1	5.12677	40.8201	-2.99316	0.00579437	0.0270506	102180539	C1H3orf70	NC_030808.1	81783257	81783753	497	31	0.626557	0.257985	0.368572	205.18
LNC_002078	1.32693	5.03379	-1.92355	0.00094274	0.0115338	102171037	RBFOX2	NC_030812.1	72859826	72859919	94	12	0.7563	0.389582	0.366717	90.074
LNC_003785	0.540579	3.57025	-2.72345	0.0357744	0.0846649	102171037	RBFOX2	NC_030812.1	72859826	72859919	94	12	0.7563	0.389582	0.366717	90.074
LNC_003786	0.331175	2.3514	-2.82785	0.0143959	0.0464001	102171037	RBFOX2	NC_030812.1	72859826	72859919	94	12	0.7563	0.389582	0.366717	90.074
LNC_005578	0.426338	2.96327	-2.79712	0.00663404	0.0289898	102171037	RBFOX2	NC_030812.1	72859826	72859919	94	12	0.7563	0.389582	0.366717	90.074
LNC_005579	0.121759	1.13864	-3.22521	0.0365937	0.086014	102171037	RBFOX2	NC_030812.1	72859826	72859919	94	12	0.7563	0.389582	0.366717	90.074
LNC_006342	1.27149	2.283	-0.844412	0.0369786	0.0865965	102171037	RBFOX2	NC_030812.1	72859826	72859919	94	12	0.7563	0.389582	0.366717	90.074
LNC_010613	0.536704	4.20195	-2.96886	0.00887458	0.0341123	102171037	RBFOX2	NC_030812.1	72859826	72859919	94	12	0.7563	0.389582	0.366717	90.074
LNC_012170	0.612799	2.69218	-2.13529	0.0394499	0.0904706	102171037	RBFOX2	NC_030812.1	72859826	72859919	94	12	0.7563	0.389582	0.366717	90.074
LNC_012570	0.00745133	1.76875	-7.89101	0.0314443	0.0773783	102171037	RBFOX2	NC_030812.1	72859826	72859919	94	12	0.7563	0.389582	0.366717	90.074
LNC_013087	0.21257	1.10729	-2.38102	0.0283471	0.0724185	102171037	RBFOX2	NC_030812.1	72859826	72859919	94	12	0.7563	0.389582	0.366717	90.074
LNC_013795	4.03531	24.836	-2.62169	0.00144103	0.0136778	102171037	RBFOX2	NC_030812.1	72859826	72859919	94	12	0.7563	0.389582	0.366717	90.074
XR_001295493.2	0.131969	2.42502	-4.19972	0.00586107	0.0271803	102171037	RBFOX2	NC_030812.1	72859826	72859919	94	12	0.7563	0.389582	0.366717	90.074
XR_001296034.2	0.484622	1.61053	-1.7326	0.00364861	0.0209909	102171037	RBFOX2	NC_030812.1	72859826	72859919	94	12	0.7563	0.389582	0.366717	90.074
XR_001296231.2	0.68712	8.9919	-3.70999	0.0021362	0.0162866	102171037	RBFOX2	NC_030812.1	72859826	72859919	94	12	0.7563	0.389582	0.366717	90.074
XR_001296303.2	0.312813	2.32054	-2.89109	0.002067	0.0160735	102171037	RBFOX2	NC_030812.1	72859826	72859919	94	12	0.7563	0.389582	0.366717	90.074
XR_001296369.2	0.761773	3.67808	-2.27152	0.00692383	0.0297464	102171037	RBFOX2	NC_030812.1	72859826	72859919	94	12	0.7563	0.389582	0.366717	90.074
XR_001296616.2	1.813	4.33692	-1.25829	0.0172217	0.0522318	102171037	RBFOX2	NC_030812.1	72859826	72859919	94	12	0.7563	0.389582	0.366717	90.074
XR_001296636.2	1.36741	4.51745	-1.72407	0.00393417	0.0219102	102171037	RBFOX2	NC_030812.1	72859826	72859919	94	12	0.7563	0.389582	0.366717	90.074
XR_001297052.2	6.0715	49.7622	-3.03493	0.004385	0.0233169	102171037	RBFOX2	NC_030812.1	72859826	72859919	94	12	0.7563	0.389582	0.366717	90.074
XR_001297058.2	1.69719	9.57913	-2.49675	0.00527602	0.0255311	102171037	RBFOX2	NC_030812.1	72859826	72859919	94	12	0.7563	0.389582	0.366717	90.074
XR_001297059.2	1.5554	5.91554	-1.92723	0.0127282	0.0427315	102171037	RBFOX2	NC_030812.1	72859826	72859919	94	12	0.7563	0.389582	0.366717	90.074
XR_001297060.2	1.70765	14.1019	-3.0458	0.00511483	0.0250825	102171037	RBFOX2	NC_030812.1	72859826	72859919	94	12	0.7563	0.389582	0.366717	90.074
XR_001297356.2	0.49024	2.5626	-2.38605	0.0114318	0.0400536	102171037	RBFOX2	NC_030812.1	72859826	72859919	94	12	0.7563	0.389582	0.366717	90.074
XR_001917096.1	0.865101	2.51685	-1.54068	0.00896759	0.0342519	102171037	RBFOX2	NC_030812.1	72859826	72859919	94	12	0.7563	0.389582	0.366717	90.074
XR_001917232.1	2.61796	13.3758	-2.35311	0.00184011	0.0152489	102171037	RBFOX2	NC_030812.1	72859826	72859919	94	12	0.7563	0.389582	0.366717	90.074
XR_001917342.1	0.943703	3.77392	-1.99966	0.00396319	0.0220117	102171037	RBFOX2	NC_030812.1	72859826	72859919	94	12	0.7563	0.389582	0.366717	90.074
XR_001917354.1	0.173951	2.8989	-4.05875	0.010744	0.0384947	102171037	RBFOX2	NC_030812.1	72859826	72859919	94	12	0.7563	0.389582	0.366717	90.074
XR_001917359.1	0.197614	2.3221	-3.55467	0.0106342	0.0382257	102171037	RBFOX2	NC_030812.1	72859826	72859919	94	12	0.7563	0.389582	0.366717	90.074
XR_001917466.1	2.86622	16.3859	-2.51524	0.0171245	0.0519923	102171037	RBFOX2	NC_030812.1	72859826	72859919	94	12	0.7563	0.389582	0.366717	90.074
XR_001917576.1	2.05482	5.03985	-1.29437	0.00844666	0.0330758	102171037	RBFOX2	NC_030812.1	72859826	72859919	94	12	0.7563	0.389582	0.366717	90.074
XR_001917597.1	2.78762	5.2253	-0.906479	0.00320883	0.0195806	102171037	RBFOX2	NC_030812.1	72859826	72859919	94	12	0.7563	0.389582	0.366717	90.074
XR_001917600.1	0.0567467	1.78046	-4.97157	0.0181559	0.0539765	102171037	RBFOX2	NC_030812.1	72859826	72859919	94	12	0.7563	0.389582	0.366717	90.074
XR_001917605.1	0.986107	3.3182	-1.75059	0.0207689	0.0587182	102171037	RBFOX2	NC_030812.1	72859826	72859919	94	12	0.7563	0.389582	0.366717	90.074
XR_001917610.1	2.32226	4.17434	-0.846017	0.00842682	0.0330485	102171037	RBFOX2	NC_030812.1	72859826	72859919	94	12	0.7563	0.389582	0.366717	90.074
XR_001917731.1	5.05274	7.86422	-0.638237	0.0145929	0.0467815	102171037	RBFOX2	NC_030812.1	72859826	72859919	94	12	0.7563	0.389582	0.366717	90.074
XR_001917801.1	0.658785	11.1349	-4.07914	2.87207e-06	0.00261953	102171037	RBFOX2	NC_030812.1	72859826	72859919	94	12	0.7563	0.389582	0.366717	90.074
XR_001918149.1	0.927285	7.76457	-3.06582	0.0212005	0.0594755	102171037	RBFOX2	NC_030812.1	72859826	72859919	94	12	0.7563	0.389582	0.366717	90.074
XR_001918873.1	1.37826	2.84662	-1.0464	0.0180143	0.0537907	102171037	RBFOX2	NC_030812.1	72859826	72859919	94	12	0.7563	0.389582	0.366717	90.074
XR_001918952.1	1.95787	6.75297	-1.78624	0.0142345	0.0460566	102171037	RBFOX2	NC_030812.1	72859826	72859919	94	12	0.7563	0.389582	0.366717	90.074
XR_001918995.1	1.1046	3.54918	-1.68397	0.00363953	0.0209674	102171037	RBFOX2	NC_030812.1	72859826	72859919	94	12	0.7563	0.389582	0.366717	90.074
XR_001919179.1	0.153685	3.39905	-4.46708	0.00187163	0.0153813	102171037	RBFOX2	NC_030812.1	72859826	72859919	94	12	0.7563	0.389582	0.366717	90.074
XR_001919236.1	1.08696	4.20531	-1.95191	0.0027366	0.0182182	102171037	RBFOX2	NC_030812.1	72859826	72859919	94	12	0.7563	0.389582	0.366717	90.074
XR_001919589.1	0.155502	1.86617	-3.58508	0.00233955	0.016862	102171037	RBFOX2	NC_030812.1	72859826	72859919	94	12	0.7563	0.389582	0.366717	90.074
XR_001919764.1	2.20557	4.91948	-1.15736	0.0408218	0.0923713	102171037	RBFOX2	NC_030812.1	72859826	72859919	94	12	0.7563	0.389582	0.366717	90.074
XR_001919851.1	7.07789	36.9356	-2.38362	0.0130684	0.0435165	102171037	RBFOX2	NC_030812.1	72859826	72859919	94	12	0.7563	0.389582	0.366717	90.074
XR_001919898.1	1.32159	3.19577	-1.27389	0.0142697	0.0460717	102171037	RBFOX2	NC_030812.1	72859826	72859919	94	12	0.7563	0.389582	0.366717	90.074
XR_001919910.1	1.28866	11.8573	-3.20183	0.0185737	0.0547628	102171037	RBFOX2	NC_030812.1	72859826	72859919	94	12	0.7563	0.389582	0.366717	90.074
XR_001919911.1	2.2996	17.3992	-2.91956	0.0222323	0.0612985	102171037	RBFOX2	NC_030812.1	72859826	72859919	94	12	0.7563	0.389582	0.366717	90.074
XR_001919915.1	0.975013	5.651	-2.53501	0.00763627	0.031279	102171037	RBFOX2	NC_030812.1	72859826	72859919	94	12	0.7563	0.389582	0.366717	90.074
XR_001919916.1	1.713	10.9221	-2.67265	0.022628	0.0619828	102171037	RBFOX2	NC_030812.1	72859826	72859919	94	12	0.7563	0.389582	0.366717	90.074
XR_001919918.1	5.03464	39.777	-2.98197	0.0055275	0.0263026	102171037	RBFOX2	NC_030812.1	72859826	72859919	94	12	0.7563	0.389582	0.366717	90.074
XR_001919934.1	3.61286	30.6374	-3.08408	0.00171109	0.0148975	102171037	RBFOX2	NC_030812.1	72859826	72859919	94	12	0.7563	0.389582	0.366717	90.074
XR_001919935.1	5.12677	40.8201	-2.99316	0.00579437	0.0270506	102171037	RBFOX2	NC_030812.1	72859826	72859919	94	12	0.7563	0.389582	0.366717	90.074
XR_309845.3	0.341597	1.64047	-2.26374	0.0205174	0.0582093	102171037	RBFOX2	NC_030812.1	72859826	72859919	94	12	0.7563	0.389582	0.366717	90.074
XR_310619.3	3.78312	8.96502	-1.24473	0.00763285	0.031279	102171037	RBFOX2	NC_030812.1	72859826	72859919	94	12	0.7563	0.389582	0.366717	90.074
XR_311293.3	24.7666	34.0358	-0.458658	0.016494	0.0508672	102171037	RBFOX2	NC_030812.1	72859826	72859919	94	12	0.7563	0.389582	0.366717	90.074
LNC_010613	0.536704	4.20195	-2.96886	0.00887458	0.0341123	102176511	SORCS2	NC_030813.1	113972458	113973051	594	24	0.743327	0.376995	0.366333	150.785
LNC_013795	4.03531	24.836	-2.62169	0.00144103	0.0136778	102176511	SORCS2	NC_030813.1	113972458	113973051	594	24	0.743327	0.376995	0.366333	150.785
XR_001296034.2	0.484622	1.61053	-1.7326	0.00364861	0.0209909	102176511	SORCS2	NC_030813.1	113972458	113973051	594	24	0.743327	0.376995	0.366333	150.785
XR_001296088.2	0.865584	2.46423	-1.50939	0.0456425	0.100246	102176511	SORCS2	NC_030813.1	113972458	113973051	594	24	0.743327	0.376995	0.366333	150.785
XR_001297060.2	1.70765	14.1019	-3.0458	0.00511483	0.0250825	102176511	SORCS2	NC_030813.1	113972458	113973051	594	24	0.743327	0.376995	0.366333	150.785
XR_001917342.1	0.943703	3.77392	-1.99966	0.00396319	0.0220117	102176511	SORCS2	NC_030813.1	113972458	113973051	594	24	0.743327	0.376995	0.366333	150.785
XR_001917466.1	2.86622	16.3859	-2.51524	0.0171245	0.0519923	102176511	SORCS2	NC_030813.1	113972458	113973051	594	24	0.743327	0.376995	0.366333	150.785
XR_001917605.1	0.986107	3.3182	-1.75059	0.0207689	0.0587182	102176511	SORCS2	NC_030813.1	113972458	113973051	594	24	0.743327	0.376995	0.366333	150.785
XR_001918149.1	0.927285	7.76457	-3.06582	0.0212005	0.0594755	102176511	SORCS2	NC_030813.1	113972458	113973051	594	24	0.743327	0.376995	0.366333	150.785
XR_001919851.1	7.07789	36.9356	-2.38362	0.0130684	0.0435165	102176511	SORCS2	NC_030813.1	113972458	113973051	594	24	0.743327	0.376995	0.366333	150.785
XR_001919910.1	1.28866	11.8573	-3.20183	0.0185737	0.0547628	102176511	SORCS2	NC_030813.1	113972458	113973051	594	24	0.743327	0.376995	0.366333	150.785
XR_001919916.1	1.713	10.9221	-2.67265	0.022628	0.0619828	102176511	SORCS2	NC_030813.1	113972458	113973051	594	24	0.743327	0.376995	0.366333	150.785
XR_001919918.1	5.03464	39.777	-2.98197	0.0055275	0.0263026	102176511	SORCS2	NC_030813.1	113972458	113973051	594	24	0.743327	0.376995	0.366333	150.785
XR_001919934.1	3.61286	30.6374	-3.08408	0.00171109	0.0148975	102176511	SORCS2	NC_030813.1	113972458	113973051	594	24	0.743327	0.376995	0.366333	150.785
XR_001919935.1	5.12677	40.8201	-2.99316	0.00579437	0.0270506	102176511	SORCS2	NC_030813.1	113972458	113973051	594	24	0.743327	0.376995	0.366333	150.785
LNC_006342	1.27149	2.283	-0.844412	0.0369786	0.0865965	106503888	MXRA5	NW_017189516.1	65383416	65383907	492	24	0.766493	0.402384	0.364109	160.084
LNC_005578	0.426338	2.96327	-2.79712	0.00663404	0.0289898	106503326	TRIO	NC_030827.1	58661650	58661874	225	23	0.743081	0.379246	0.363836	156.65
LNC_005579	0.121759	1.13864	-3.22521	0.0365937	0.086014	106503326	TRIO	NC_030827.1	58661650	58661874	225	23	0.743081	0.379246	0.363836	156.65
XR_001917576.1	2.05482	5.03985	-1.29437	0.00844666	0.0330758	106503326	TRIO	NC_030827.1	58661650	58661874	225	23	0.743081	0.379246	0.363836	156.65
XR_001918995.1	1.1046	3.54918	-1.68397	0.00363953	0.0209674	106503326	TRIO	NC_030827.1	58661650	58661874	225	23	0.743081	0.379246	0.363836	156.65
XR_310619.3	3.78312	8.96502	-1.24473	0.00763285	0.031279	106503326	TRIO	NC_030827.1	58661650	58661874	225	23	0.743081	0.379246	0.363836	156.65
LNC_002078	1.32693	5.03379	-1.92355	0.00094274	0.0115338	102172400	EPB41L3	NC_030831.1	39342755	39342879	125	15	0.669645	0.306743	0.362902	127.947
LNC_003786	0.331175	2.3514	-2.82785	0.0143959	0.0464001	102172400	EPB41L3	NC_030831.1	39342755	39342879	125	15	0.669645	0.306743	0.362902	127.947
LNC_010613	0.536704	4.20195	-2.96886	0.00887458	0.0341123	102172400	EPB41L3	NC_030831.1	39342755	39342879	125	15	0.669645	0.306743	0.362902	127.947
XR_001295493.2	0.131969	2.42502	-4.19972	0.00586107	0.0271803	102172400	EPB41L3	NC_030831.1	39342755	39342879	125	15	0.669645	0.306743	0.362902	127.947
XR_001296231.2	0.68712	8.9919	-3.70999	0.0021362	0.0162866	102172400	EPB41L3	NC_030831.1	39342755	39342879	125	15	0.669645	0.306743	0.362902	127.947
XR_001296303.2	0.312813	2.32054	-2.89109	0.002067	0.0160735	102172400	EPB41L3	NC_030831.1	39342755	39342879	125	15	0.669645	0.306743	0.362902	127.947
XR_001296511.2	0.680525	5.06092	-2.89468	0.0183485	0.0543455	102172400	EPB41L3	NC_030831.1	39342755	39342879	125	15	0.669645	0.306743	0.362902	127.947
XR_001297052.2	6.0715	49.7622	-3.03493	0.004385	0.0233169	102172400	EPB41L3	NC_030831.1	39342755	39342879	125	15	0.669645	0.306743	0.362902	127.947
XR_001297058.2	1.69719	9.57913	-2.49675	0.00527602	0.0255311	102172400	EPB41L3	NC_030831.1	39342755	39342879	125	15	0.669645	0.306743	0.362902	127.947
XR_001297060.2	1.70765	14.1019	-3.0458	0.00511483	0.0250825	102172400	EPB41L3	NC_030831.1	39342755	39342879	125	15	0.669645	0.306743	0.362902	127.947
XR_001917096.1	0.865101	2.51685	-1.54068	0.00896759	0.0342519	102172400	EPB41L3	NC_030831.1	39342755	39342879	125	15	0.669645	0.306743	0.362902	127.947
XR_001917232.1	2.61796	13.3758	-2.35311	0.00184011	0.0152489	102172400	EPB41L3	NC_030831.1	39342755	39342879	125	15	0.669645	0.306743	0.362902	127.947
XR_001917342.1	0.943703	3.77392	-1.99966	0.00396319	0.0220117	102172400	EPB41L3	NC_030831.1	39342755	39342879	125	15	0.669645	0.306743	0.362902	127.947
XR_001917354.1	0.173951	2.8989	-4.05875	0.010744	0.0384947	102172400	EPB41L3	NC_030831.1	39342755	39342879	125	15	0.669645	0.306743	0.362902	127.947
XR_001917545.1	2.30449	10.067	-2.12711	0.0135805	0.0446114	102172400	EPB41L3	NC_030831.1	39342755	39342879	125	15	0.669645	0.306743	0.362902	127.947
XR_001917728.1	132.478	1012.82	-2.93455	0.00121565	0.0126387	102172400	EPB41L3	NC_030831.1	39342755	39342879	125	15	0.669645	0.306743	0.362902	127.947
XR_001917801.1	0.658785	11.1349	-4.07914	2.87207e-06	0.00261953	102172400	EPB41L3	NC_030831.1	39342755	39342879	125	15	0.669645	0.306743	0.362902	127.947
XR_001917833.1	0.624428	2.86671	-2.19879	0.00302787	0.0190133	102172400	EPB41L3	NC_030831.1	39342755	39342879	125	15	0.669645	0.306743	0.362902	127.947
XR_001918304.1	5.50422	10.4438	-0.924039	0.0258496	0.067954	102172400	EPB41L3	NC_030831.1	39342755	39342879	125	15	0.669645	0.306743	0.362902	127.947
XR_001919179.1	0.153685	3.39905	-4.46708	0.00187163	0.0153813	102172400	EPB41L3	NC_030831.1	39342755	39342879	125	15	0.669645	0.306743	0.362902	127.947
XR_001919236.1	1.08696	4.20531	-1.95191	0.0027366	0.0182182	102172400	EPB41L3	NC_030831.1	39342755	39342879	125	15	0.669645	0.306743	0.362902	127.947
XR_001919589.1	0.155502	1.86617	-3.58508	0.00233955	0.016862	102172400	EPB41L3	NC_030831.1	39342755	39342879	125	15	0.669645	0.306743	0.362902	127.947
XR_001919898.1	1.32159	3.19577	-1.27389	0.0142697	0.0460717	102172400	EPB41L3	NC_030831.1	39342755	39342879	125	15	0.669645	0.306743	0.362902	127.947
XR_001919910.1	1.28866	11.8573	-3.20183	0.0185737	0.0547628	102172400	EPB41L3	NC_030831.1	39342755	39342879	125	15	0.669645	0.306743	0.362902	127.947
XR_001919911.1	2.2996	17.3992	-2.91956	0.0222323	0.0612985	102172400	EPB41L3	NC_030831.1	39342755	39342879	125	15	0.669645	0.306743	0.362902	127.947
XR_001919915.1	0.975013	5.651	-2.53501	0.00763627	0.031279	102172400	EPB41L3	NC_030831.1	39342755	39342879	125	15	0.669645	0.306743	0.362902	127.947
XR_001919916.1	1.713	10.9221	-2.67265	0.022628	0.0619828	102172400	EPB41L3	NC_030831.1	39342755	39342879	125	15	0.669645	0.306743	0.362902	127.947
XR_001919918.1	5.03464	39.777	-2.98197	0.0055275	0.0263026	102172400	EPB41L3	NC_030831.1	39342755	39342879	125	15	0.669645	0.306743	0.362902	127.947
XR_001919934.1	3.61286	30.6374	-3.08408	0.00171109	0.0148975	102172400	EPB41L3	NC_030831.1	39342755	39342879	125	15	0.669645	0.306743	0.362902	127.947
XR_001919935.1	5.12677	40.8201	-2.99316	0.00579437	0.0270506	102172400	EPB41L3	NC_030831.1	39342755	39342879	125	15	0.669645	0.306743	0.362902	127.947
XR_310091.3	14.1162	26.5657	-0.912212	0.00939752	0.035318	102172400	EPB41L3	NC_030831.1	39342755	39342879	125	15	0.669645	0.306743	0.362902	127.947
XR_310506.3	61.7931	224.844	-1.86341	0.000665439	0.00989157	102172400	EPB41L3	NC_030831.1	39342755	39342879	125	15	0.669645	0.306743	0.362902	127.947
XR_311269.3	7.48172	21.3744	-1.51444	0.000759634	0.0104956	102172400	EPB41L3	NC_030831.1	39342755	39342879	125	15	0.669645	0.306743	0.362902	127.947
LNC_002078	1.32693	5.03379	-1.92355	0.00094274	0.0115338	102182813	MPPED2	NC_030822.1	21714925	21715215	291	22	0.697202	0.337076	0.360126	137.19
LNC_010613	0.536704	4.20195	-2.96886	0.00887458	0.0341123	102182813	MPPED2	NC_030822.1	21714925	21715215	291	22	0.697202	0.337076	0.360126	137.19
XR_001297052.2	6.0715	49.7622	-3.03493	0.004385	0.0233169	102182813	MPPED2	NC_030822.1	21714925	21715215	291	22	0.697202	0.337076	0.360126	137.19
XR_001297058.2	1.69719	9.57913	-2.49675	0.00527602	0.0255311	102182813	MPPED2	NC_030822.1	21714925	21715215	291	22	0.697202	0.337076	0.360126	137.19
XR_001297059.2	1.5554	5.91554	-1.92723	0.0127282	0.0427315	102182813	MPPED2	NC_030822.1	21714925	21715215	291	22	0.697202	0.337076	0.360126	137.19
XR_001297060.2	1.70765	14.1019	-3.0458	0.00511483	0.0250825	102182813	MPPED2	NC_030822.1	21714925	21715215	291	22	0.697202	0.337076	0.360126	137.19
XR_001919910.1	1.28866	11.8573	-3.20183	0.0185737	0.0547628	102182813	MPPED2	NC_030822.1	21714925	21715215	291	22	0.697202	0.337076	0.360126	137.19
XR_001919915.1	0.975013	5.651	-2.53501	0.00763627	0.031279	102182813	MPPED2	NC_030822.1	21714925	21715215	291	22	0.697202	0.337076	0.360126	137.19
XR_001919916.1	1.713	10.9221	-2.67265	0.022628	0.0619828	102182813	MPPED2	NC_030822.1	21714925	21715215	291	22	0.697202	0.337076	0.360126	137.19
XR_001919934.1	3.61286	30.6374	-3.08408	0.00171109	0.0148975	102182813	MPPED2	NC_030822.1	21714925	21715215	291	22	0.697202	0.337076	0.360126	137.19
LNC_002078	1.32693	5.03379	-1.92355	0.00094274	0.0115338	102172944	CCDC141	NC_030809.1	118523305	118523447	143	15	0.577613	0.220674	0.356939	114.554
LNC_003786	0.331175	2.3514	-2.82785	0.0143959	0.0464001	102172944	CCDC141	NC_030809.1	118523305	118523447	143	15	0.577613	0.220674	0.356939	114.554
LNC_010613	0.536704	4.20195	-2.96886	0.00887458	0.0341123	102172944	CCDC141	NC_030809.1	118523305	118523447	143	15	0.577613	0.220674	0.356939	114.554
XR_001295493.2	0.131969	2.42502	-4.19972	0.00586107	0.0271803	102172944	CCDC141	NC_030809.1	118523305	118523447	143	15	0.577613	0.220674	0.356939	114.554
XR_001296231.2	0.68712	8.9919	-3.70999	0.0021362	0.0162866	102172944	CCDC141	NC_030809.1	118523305	118523447	143	15	0.577613	0.220674	0.356939	114.554
XR_001296303.2	0.312813	2.32054	-2.89109	0.002067	0.0160735	102172944	CCDC141	NC_030809.1	118523305	118523447	143	15	0.577613	0.220674	0.356939	114.554
XR_001296369.2	0.761773	3.67808	-2.27152	0.00692383	0.0297464	102172944	CCDC141	NC_030809.1	118523305	118523447	143	15	0.577613	0.220674	0.356939	114.554
XR_001296511.2	0.680525	5.06092	-2.89468	0.0183485	0.0543455	102172944	CCDC141	NC_030809.1	118523305	118523447	143	15	0.577613	0.220674	0.356939	114.554
XR_001297052.2	6.0715	49.7622	-3.03493	0.004385	0.0233169	102172944	CCDC141	NC_030809.1	118523305	118523447	143	15	0.577613	0.220674	0.356939	114.554
XR_001297058.2	1.69719	9.57913	-2.49675	0.00527602	0.0255311	102172944	CCDC141	NC_030809.1	118523305	118523447	143	15	0.577613	0.220674	0.356939	114.554
XR_001297060.2	1.70765	14.1019	-3.0458	0.00511483	0.0250825	102172944	CCDC141	NC_030809.1	118523305	118523447	143	15	0.577613	0.220674	0.356939	114.554
XR_001917096.1	0.865101	2.51685	-1.54068	0.00896759	0.0342519	102172944	CCDC141	NC_030809.1	118523305	118523447	143	15	0.577613	0.220674	0.356939	114.554
XR_001917342.1	0.943703	3.77392	-1.99966	0.00396319	0.0220117	102172944	CCDC141	NC_030809.1	118523305	118523447	143	15	0.577613	0.220674	0.356939	114.554
XR_001917354.1	0.173951	2.8989	-4.05875	0.010744	0.0384947	102172944	CCDC141	NC_030809.1	118523305	118523447	143	15	0.577613	0.220674	0.356939	114.554
XR_001917801.1	0.658785	11.1349	-4.07914	2.87207e-06	0.00261953	102172944	CCDC141	NC_030809.1	118523305	118523447	143	15	0.577613	0.220674	0.356939	114.554
XR_001919179.1	0.153685	3.39905	-4.46708	0.00187163	0.0153813	102172944	CCDC141	NC_030809.1	118523305	118523447	143	15	0.577613	0.220674	0.356939	114.554
XR_001919236.1	1.08696	4.20531	-1.95191	0.0027366	0.0182182	102172944	CCDC141	NC_030809.1	118523305	118523447	143	15	0.577613	0.220674	0.356939	114.554
XR_001919589.1	0.155502	1.86617	-3.58508	0.00233955	0.016862	102172944	CCDC141	NC_030809.1	118523305	118523447	143	15	0.577613	0.220674	0.356939	114.554
XR_001919898.1	1.32159	3.19577	-1.27389	0.0142697	0.0460717	102172944	CCDC141	NC_030809.1	118523305	118523447	143	15	0.577613	0.220674	0.356939	114.554
XR_001919910.1	1.28866	11.8573	-3.20183	0.0185737	0.0547628	102172944	CCDC141	NC_030809.1	118523305	118523447	143	15	0.577613	0.220674	0.356939	114.554
XR_001919911.1	2.2996	17.3992	-2.91956	0.0222323	0.0612985	102172944	CCDC141	NC_030809.1	118523305	118523447	143	15	0.577613	0.220674	0.356939	114.554
XR_001919915.1	0.975013	5.651	-2.53501	0.00763627	0.031279	102172944	CCDC141	NC_030809.1	118523305	118523447	143	15	0.577613	0.220674	0.356939	114.554
XR_001919916.1	1.713	10.9221	-2.67265	0.022628	0.0619828	102172944	CCDC141	NC_030809.1	118523305	118523447	143	15	0.577613	0.220674	0.356939	114.554
XR_001919918.1	5.03464	39.777	-2.98197	0.0055275	0.0263026	102172944	CCDC141	NC_030809.1	118523305	118523447	143	15	0.577613	0.220674	0.356939	114.554
XR_001919934.1	3.61286	30.6374	-3.08408	0.00171109	0.0148975	102172944	CCDC141	NC_030809.1	118523305	118523447	143	15	0.577613	0.220674	0.356939	114.554
XR_001919935.1	5.12677	40.8201	-2.99316	0.00579437	0.0270506	102172944	CCDC141	NC_030809.1	118523305	118523447	143	15	0.577613	0.220674	0.356939	114.554
LNC_002078	1.32693	5.03379	-1.92355	0.00094274	0.0115338	102191189	LRIG1	NC_030829.1	35013526	35013907	382	22	0.478849	0.12227	0.35658	146.074
LNC_005899	0.402981	1.75136	-2.11969	0.021671	0.0603921	102191189	LRIG1	NC_030829.1	35013526	35013907	382	22	0.478849	0.12227	0.35658	146.074
LNC_010613	0.536704	4.20195	-2.96886	0.00887458	0.0341123	102191189	LRIG1	NC_030829.1	35013526	35013907	382	22	0.478849	0.12227	0.35658	146.074
XR_001297052.2	6.0715	49.7622	-3.03493	0.004385	0.0233169	102191189	LRIG1	NC_030829.1	35013526	35013907	382	22	0.478849	0.12227	0.35658	146.074
XR_001297058.2	1.69719	9.57913	-2.49675	0.00527602	0.0255311	102191189	LRIG1	NC_030829.1	35013526	35013907	382	22	0.478849	0.12227	0.35658	146.074
XR_001297059.2	1.5554	5.91554	-1.92723	0.0127282	0.0427315	102191189	LRIG1	NC_030829.1	35013526	35013907	382	22	0.478849	0.12227	0.35658	146.074
XR_001297060.2	1.70765	14.1019	-3.0458	0.00511483	0.0250825	102191189	LRIG1	NC_030829.1	35013526	35013907	382	22	0.478849	0.12227	0.35658	146.074
XR_001917342.1	0.943703	3.77392	-1.99966	0.00396319	0.0220117	102191189	LRIG1	NC_030829.1	35013526	35013907	382	22	0.478849	0.12227	0.35658	146.074
XR_001918873.1	1.37826	2.84662	-1.0464	0.0180143	0.0537907	102191189	LRIG1	NC_030829.1	35013526	35013907	382	22	0.478849	0.12227	0.35658	146.074
XR_001919179.1	0.153685	3.39905	-4.46708	0.00187163	0.0153813	102191189	LRIG1	NC_030829.1	35013526	35013907	382	22	0.478849	0.12227	0.35658	146.074
XR_001919236.1	1.08696	4.20531	-1.95191	0.0027366	0.0182182	102191189	LRIG1	NC_030829.1	35013526	35013907	382	22	0.478849	0.12227	0.35658	146.074
XR_001919898.1	1.32159	3.19577	-1.27389	0.0142697	0.0460717	102191189	LRIG1	NC_030829.1	35013526	35013907	382	22	0.478849	0.12227	0.35658	146.074
XR_001919910.1	1.28866	11.8573	-3.20183	0.0185737	0.0547628	102191189	LRIG1	NC_030829.1	35013526	35013907	382	22	0.478849	0.12227	0.35658	146.074
XR_001919911.1	2.2996	17.3992	-2.91956	0.0222323	0.0612985	102191189	LRIG1	NC_030829.1	35013526	35013907	382	22	0.478849	0.12227	0.35658	146.074
XR_001919915.1	0.975013	5.651	-2.53501	0.00763627	0.031279	102191189	LRIG1	NC_030829.1	35013526	35013907	382	22	0.478849	0.12227	0.35658	146.074
XR_001919916.1	1.713	10.9221	-2.67265	0.022628	0.0619828	102191189	LRIG1	NC_030829.1	35013526	35013907	382	22	0.478849	0.12227	0.35658	146.074
XR_001919918.1	5.03464	39.777	-2.98197	0.0055275	0.0263026	102191189	LRIG1	NC_030829.1	35013526	35013907	382	22	0.478849	0.12227	0.35658	146.074
XR_001919934.1	3.61286	30.6374	-3.08408	0.00171109	0.0148975	102191189	LRIG1	NC_030829.1	35013526	35013907	382	22	0.478849	0.12227	0.35658	146.074
XR_001919935.1	5.12677	40.8201	-2.99316	0.00579437	0.0270506	102191189	LRIG1	NC_030829.1	35013526	35013907	382	22	0.478849	0.12227	0.35658	146.074
LNC_002078	1.32693	5.03379	-1.92355	0.00094274	0.0115338	102185162	COL25A1	NC_030813.1	16693856	16693979	124	12	0.685924	0.33088	0.355044	79.6523
LNC_003786	0.331175	2.3514	-2.82785	0.0143959	0.0464001	102185162	COL25A1	NC_030813.1	16693856	16693979	124	12	0.685924	0.33088	0.355044	79.6523
LNC_010613	0.536704	4.20195	-2.96886	0.00887458	0.0341123	102185162	COL25A1	NC_030813.1	16693856	16693979	124	12	0.685924	0.33088	0.355044	79.6523
XR_001295493.2	0.131969	2.42502	-4.19972	0.00586107	0.0271803	102185162	COL25A1	NC_030813.1	16693856	16693979	124	12	0.685924	0.33088	0.355044	79.6523
XR_001296034.2	0.484622	1.61053	-1.7326	0.00364861	0.0209909	102185162	COL25A1	NC_030813.1	16693856	16693979	124	12	0.685924	0.33088	0.355044	79.6523
XR_001296231.2	0.68712	8.9919	-3.70999	0.0021362	0.0162866	102185162	COL25A1	NC_030813.1	16693856	16693979	124	12	0.685924	0.33088	0.355044	79.6523
XR_001296303.2	0.312813	2.32054	-2.89109	0.002067	0.0160735	102185162	COL25A1	NC_030813.1	16693856	16693979	124	12	0.685924	0.33088	0.355044	79.6523
XR_001296369.2	0.761773	3.67808	-2.27152	0.00692383	0.0297464	102185162	COL25A1	NC_030813.1	16693856	16693979	124	12	0.685924	0.33088	0.355044	79.6523
XR_001297052.2	6.0715	49.7622	-3.03493	0.004385	0.0233169	102185162	COL25A1	NC_030813.1	16693856	16693979	124	12	0.685924	0.33088	0.355044	79.6523
XR_001297058.2	1.69719	9.57913	-2.49675	0.00527602	0.0255311	102185162	COL25A1	NC_030813.1	16693856	16693979	124	12	0.685924	0.33088	0.355044	79.6523
XR_001297060.2	1.70765	14.1019	-3.0458	0.00511483	0.0250825	102185162	COL25A1	NC_030813.1	16693856	16693979	124	12	0.685924	0.33088	0.355044	79.6523
XR_001297356.2	0.49024	2.5626	-2.38605	0.0114318	0.0400536	102185162	COL25A1	NC_030813.1	16693856	16693979	124	12	0.685924	0.33088	0.355044	79.6523
XR_001917342.1	0.943703	3.77392	-1.99966	0.00396319	0.0220117	102185162	COL25A1	NC_030813.1	16693856	16693979	124	12	0.685924	0.33088	0.355044	79.6523
XR_001917354.1	0.173951	2.8989	-4.05875	0.010744	0.0384947	102185162	COL25A1	NC_030813.1	16693856	16693979	124	12	0.685924	0.33088	0.355044	79.6523
XR_001917359.1	0.197614	2.3221	-3.55467	0.0106342	0.0382257	102185162	COL25A1	NC_030813.1	16693856	16693979	124	12	0.685924	0.33088	0.355044	79.6523
XR_001917466.1	2.86622	16.3859	-2.51524	0.0171245	0.0519923	102185162	COL25A1	NC_030813.1	16693856	16693979	124	12	0.685924	0.33088	0.355044	79.6523
XR_001917600.1	0.0567467	1.78046	-4.97157	0.0181559	0.0539765	102185162	COL25A1	NC_030813.1	16693856	16693979	124	12	0.685924	0.33088	0.355044	79.6523
XR_001917605.1	0.986107	3.3182	-1.75059	0.0207689	0.0587182	102185162	COL25A1	NC_030813.1	16693856	16693979	124	12	0.685924	0.33088	0.355044	79.6523
XR_001918149.1	0.927285	7.76457	-3.06582	0.0212005	0.0594755	102185162	COL25A1	NC_030813.1	16693856	16693979	124	12	0.685924	0.33088	0.355044	79.6523
XR_001919179.1	0.153685	3.39905	-4.46708	0.00187163	0.0153813	102185162	COL25A1	NC_030813.1	16693856	16693979	124	12	0.685924	0.33088	0.355044	79.6523
XR_001919236.1	1.08696	4.20531	-1.95191	0.0027366	0.0182182	102185162	COL25A1	NC_030813.1	16693856	16693979	124	12	0.685924	0.33088	0.355044	79.6523
XR_001919851.1	7.07789	36.9356	-2.38362	0.0130684	0.0435165	102185162	COL25A1	NC_030813.1	16693856	16693979	124	12	0.685924	0.33088	0.355044	79.6523
XR_001919898.1	1.32159	3.19577	-1.27389	0.0142697	0.0460717	102185162	COL25A1	NC_030813.1	16693856	16693979	124	12	0.685924	0.33088	0.355044	79.6523
XR_001919910.1	1.28866	11.8573	-3.20183	0.0185737	0.0547628	102185162	COL25A1	NC_030813.1	16693856	16693979	124	12	0.685924	0.33088	0.355044	79.6523
XR_001919911.1	2.2996	17.3992	-2.91956	0.0222323	0.0612985	102185162	COL25A1	NC_030813.1	16693856	16693979	124	12	0.685924	0.33088	0.355044	79.6523
XR_001919915.1	0.975013	5.651	-2.53501	0.00763627	0.031279	102185162	COL25A1	NC_030813.1	16693856	16693979	124	12	0.685924	0.33088	0.355044	79.6523
XR_001919916.1	1.713	10.9221	-2.67265	0.022628	0.0619828	102185162	COL25A1	NC_030813.1	16693856	16693979	124	12	0.685924	0.33088	0.355044	79.6523
XR_001919918.1	5.03464	39.777	-2.98197	0.0055275	0.0263026	102185162	COL25A1	NC_030813.1	16693856	16693979	124	12	0.685924	0.33088	0.355044	79.6523
XR_001919934.1	3.61286	30.6374	-3.08408	0.00171109	0.0148975	102185162	COL25A1	NC_030813.1	16693856	16693979	124	12	0.685924	0.33088	0.355044	79.6523
XR_001919935.1	5.12677	40.8201	-2.99316	0.00579437	0.0270506	102185162	COL25A1	NC_030813.1	16693856	16693979	124	12	0.685924	0.33088	0.355044	79.6523
LNC_003786	0.331175	2.3514	-2.82785	0.0143959	0.0464001	102191768	HOXC10	NC_030812.1	25784176	25784428	253	33	0.447148	0.0930537	0.354094	287.044
LNC_010613	0.536704	4.20195	-2.96886	0.00887458	0.0341123	102191768	HOXC10	NC_030812.1	25784176	25784428	253	33	0.447148	0.0930537	0.354094	287.044
LNC_012570	0.00745133	1.76875	-7.89101	0.0314443	0.0773783	102191768	HOXC10	NC_030812.1	25784176	25784428	253	33	0.447148	0.0930537	0.354094	287.044
XR_001296034.2	0.484622	1.61053	-1.7326	0.00364861	0.0209909	102191768	HOXC10	NC_030812.1	25784176	25784428	253	33	0.447148	0.0930537	0.354094	287.044
XR_001296636.2	1.36741	4.51745	-1.72407	0.00393417	0.0219102	102191768	HOXC10	NC_030812.1	25784176	25784428	253	33	0.447148	0.0930537	0.354094	287.044
XR_001297060.2	1.70765	14.1019	-3.0458	0.00511483	0.0250825	102191768	HOXC10	NC_030812.1	25784176	25784428	253	33	0.447148	0.0930537	0.354094	287.044
XR_001297356.2	0.49024	2.5626	-2.38605	0.0114318	0.0400536	102191768	HOXC10	NC_030812.1	25784176	25784428	253	33	0.447148	0.0930537	0.354094	287.044
XR_001917354.1	0.173951	2.8989	-4.05875	0.010744	0.0384947	102191768	HOXC10	NC_030812.1	25784176	25784428	253	33	0.447148	0.0930537	0.354094	287.044
XR_001917359.1	0.197614	2.3221	-3.55467	0.0106342	0.0382257	102191768	HOXC10	NC_030812.1	25784176	25784428	253	33	0.447148	0.0930537	0.354094	287.044
XR_001917600.1	0.0567467	1.78046	-4.97157	0.0181559	0.0539765	102191768	HOXC10	NC_030812.1	25784176	25784428	253	33	0.447148	0.0930537	0.354094	287.044
XR_001918149.1	0.927285	7.76457	-3.06582	0.0212005	0.0594755	102191768	HOXC10	NC_030812.1	25784176	25784428	253	33	0.447148	0.0930537	0.354094	287.044
XR_001919179.1	0.153685	3.39905	-4.46708	0.00187163	0.0153813	102191768	HOXC10	NC_030812.1	25784176	25784428	253	33	0.447148	0.0930537	0.354094	287.044
XR_001919851.1	7.07789	36.9356	-2.38362	0.0130684	0.0435165	102191768	HOXC10	NC_030812.1	25784176	25784428	253	33	0.447148	0.0930537	0.354094	287.044
XR_001919910.1	1.28866	11.8573	-3.20183	0.0185737	0.0547628	102191768	HOXC10	NC_030812.1	25784176	25784428	253	33	0.447148	0.0930537	0.354094	287.044
XR_001919918.1	5.03464	39.777	-2.98197	0.0055275	0.0263026	102191768	HOXC10	NC_030812.1	25784176	25784428	253	33	0.447148	0.0930537	0.354094	287.044
XR_001919934.1	3.61286	30.6374	-3.08408	0.00171109	0.0148975	102191768	HOXC10	NC_030812.1	25784176	25784428	253	33	0.447148	0.0930537	0.354094	287.044
XR_001919935.1	5.12677	40.8201	-2.99316	0.00579437	0.0270506	102191768	HOXC10	NC_030812.1	25784176	25784428	253	33	0.447148	0.0930537	0.354094	287.044
LNC_012570	0.00745133	1.76875	-7.89101	0.0314443	0.0773783	102177543	VPS13B	NC_030821.1	17743367	17743564	198	19	0.789432	0.435478	0.353954	126.284
XR_001296386.2	1.10338	2.44809	-1.14972	0.0251696	0.0665951	102177543	VPS13B	NC_030821.1	17743367	17743564	198	19	0.789432	0.435478	0.353954	126.284
XR_001917576.1	2.05482	5.03985	-1.29437	0.00844666	0.0330758	102177543	VPS13B	NC_030821.1	17743367	17743564	198	19	0.789432	0.435478	0.353954	126.284
XR_001918280.1	1.72838	3.05627	-0.822348	0.00942353	0.0353865	102177543	VPS13B	NC_030821.1	17743367	17743564	198	19	0.789432	0.435478	0.353954	126.284
XR_001918995.1	1.1046	3.54918	-1.68397	0.00363953	0.0209674	102177543	VPS13B	NC_030821.1	17743367	17743564	198	19	0.789432	0.435478	0.353954	126.284
XR_001919178.1	1.13642	3.29104	-1.53405	0.00641167	0.0285953	102177543	VPS13B	NC_030821.1	17743367	17743564	198	19	0.789432	0.435478	0.353954	126.284
XR_001919740.1	0.811022	1.58424	-0.965978	0.0275268	0.0710168	102177543	VPS13B	NC_030821.1	17743367	17743564	198	19	0.789432	0.435478	0.353954	126.284
XR_310619.3	3.78312	8.96502	-1.24473	0.00763285	0.031279	102177543	VPS13B	NC_030821.1	17743367	17743564	198	19	0.789432	0.435478	0.353954	126.284
LNC_002078	1.32693	5.03379	-1.92355	0.00094274	0.0115338	102176803	DCLK1	NC_030819.1	61332131	61332285	155	14	0.628318	0.274463	0.353855	87.3213
LNC_005899	0.402981	1.75136	-2.11969	0.021671	0.0603921	102176803	DCLK1	NC_030819.1	61332131	61332285	155	14	0.628318	0.274463	0.353855	87.3213
LNC_010613	0.536704	4.20195	-2.96886	0.00887458	0.0341123	102176803	DCLK1	NC_030819.1	61332131	61332285	155	14	0.628318	0.274463	0.353855	87.3213
LNC_013795	4.03531	24.836	-2.62169	0.00144103	0.0136778	102176803	DCLK1	NC_030819.1	61332131	61332285	155	14	0.628318	0.274463	0.353855	87.3213
XR_001295493.2	0.131969	2.42502	-4.19972	0.00586107	0.0271803	102176803	DCLK1	NC_030819.1	61332131	61332285	155	14	0.628318	0.274463	0.353855	87.3213
XR_001296034.2	0.484622	1.61053	-1.7326	0.00364861	0.0209909	102176803	DCLK1	NC_030819.1	61332131	61332285	155	14	0.628318	0.274463	0.353855	87.3213
XR_001296231.2	0.68712	8.9919	-3.70999	0.0021362	0.0162866	102176803	DCLK1	NC_030819.1	61332131	61332285	155	14	0.628318	0.274463	0.353855	87.3213
XR_001296369.2	0.761773	3.67808	-2.27152	0.00692383	0.0297464	102176803	DCLK1	NC_030819.1	61332131	61332285	155	14	0.628318	0.274463	0.353855	87.3213
XR_001296511.2	0.680525	5.06092	-2.89468	0.0183485	0.0543455	102176803	DCLK1	NC_030819.1	61332131	61332285	155	14	0.628318	0.274463	0.353855	87.3213
XR_001297052.2	6.0715	49.7622	-3.03493	0.004385	0.0233169	102176803	DCLK1	NC_030819.1	61332131	61332285	155	14	0.628318	0.274463	0.353855	87.3213
XR_001297058.2	1.69719	9.57913	-2.49675	0.00527602	0.0255311	102176803	DCLK1	NC_030819.1	61332131	61332285	155	14	0.628318	0.274463	0.353855	87.3213
XR_001297059.2	1.5554	5.91554	-1.92723	0.0127282	0.0427315	102176803	DCLK1	NC_030819.1	61332131	61332285	155	14	0.628318	0.274463	0.353855	87.3213
XR_001297060.2	1.70765	14.1019	-3.0458	0.00511483	0.0250825	102176803	DCLK1	NC_030819.1	61332131	61332285	155	14	0.628318	0.274463	0.353855	87.3213
XR_001297356.2	0.49024	2.5626	-2.38605	0.0114318	0.0400536	102176803	DCLK1	NC_030819.1	61332131	61332285	155	14	0.628318	0.274463	0.353855	87.3213
XR_001917096.1	0.865101	2.51685	-1.54068	0.00896759	0.0342519	102176803	DCLK1	NC_030819.1	61332131	61332285	155	14	0.628318	0.274463	0.353855	87.3213
XR_001917232.1	2.61796	13.3758	-2.35311	0.00184011	0.0152489	102176803	DCLK1	NC_030819.1	61332131	61332285	155	14	0.628318	0.274463	0.353855	87.3213
XR_001917342.1	0.943703	3.77392	-1.99966	0.00396319	0.0220117	102176803	DCLK1	NC_030819.1	61332131	61332285	155	14	0.628318	0.274463	0.353855	87.3213
XR_001917354.1	0.173951	2.8989	-4.05875	0.010744	0.0384947	102176803	DCLK1	NC_030819.1	61332131	61332285	155	14	0.628318	0.274463	0.353855	87.3213
XR_001917359.1	0.197614	2.3221	-3.55467	0.0106342	0.0382257	102176803	DCLK1	NC_030819.1	61332131	61332285	155	14	0.628318	0.274463	0.353855	87.3213
XR_001917466.1	2.86622	16.3859	-2.51524	0.0171245	0.0519923	102176803	DCLK1	NC_030819.1	61332131	61332285	155	14	0.628318	0.274463	0.353855	87.3213
XR_001917508.1	6.23647	26.9467	-2.11131	2.49154e-05	0.00358946	102176803	DCLK1	NC_030819.1	61332131	61332285	155	14	0.628318	0.274463	0.353855	87.3213
XR_001917600.1	0.0567467	1.78046	-4.97157	0.0181559	0.0539765	102176803	DCLK1	NC_030819.1	61332131	61332285	155	14	0.628318	0.274463	0.353855	87.3213
XR_001917605.1	0.986107	3.3182	-1.75059	0.0207689	0.0587182	102176803	DCLK1	NC_030819.1	61332131	61332285	155	14	0.628318	0.274463	0.353855	87.3213
XR_001917610.1	2.32226	4.17434	-0.846017	0.00842682	0.0330485	102176803	DCLK1	NC_030819.1	61332131	61332285	155	14	0.628318	0.274463	0.353855	87.3213
XR_001917801.1	0.658785	11.1349	-4.07914	2.87207e-06	0.00261953	102176803	DCLK1	NC_030819.1	61332131	61332285	155	14	0.628318	0.274463	0.353855	87.3213
XR_001918149.1	0.927285	7.76457	-3.06582	0.0212005	0.0594755	102176803	DCLK1	NC_030819.1	61332131	61332285	155	14	0.628318	0.274463	0.353855	87.3213
XR_001918873.1	1.37826	2.84662	-1.0464	0.0180143	0.0537907	102176803	DCLK1	NC_030819.1	61332131	61332285	155	14	0.628318	0.274463	0.353855	87.3213
XR_001919179.1	0.153685	3.39905	-4.46708	0.00187163	0.0153813	102176803	DCLK1	NC_030819.1	61332131	61332285	155	14	0.628318	0.274463	0.353855	87.3213
XR_001919236.1	1.08696	4.20531	-1.95191	0.0027366	0.0182182	102176803	DCLK1	NC_030819.1	61332131	61332285	155	14	0.628318	0.274463	0.353855	87.3213
XR_001919851.1	7.07789	36.9356	-2.38362	0.0130684	0.0435165	102176803	DCLK1	NC_030819.1	61332131	61332285	155	14	0.628318	0.274463	0.353855	87.3213
XR_001919898.1	1.32159	3.19577	-1.27389	0.0142697	0.0460717	102176803	DCLK1	NC_030819.1	61332131	61332285	155	14	0.628318	0.274463	0.353855	87.3213
XR_001919910.1	1.28866	11.8573	-3.20183	0.0185737	0.0547628	102176803	DCLK1	NC_030819.1	61332131	61332285	155	14	0.628318	0.274463	0.353855	87.3213
XR_001919911.1	2.2996	17.3992	-2.91956	0.0222323	0.0612985	102176803	DCLK1	NC_030819.1	61332131	61332285	155	14	0.628318	0.274463	0.353855	87.3213
XR_001919914.1	0.582309	7.51141	-3.68923	0.00910488	0.0346268	102176803	DCLK1	NC_030819.1	61332131	61332285	155	14	0.628318	0.274463	0.353855	87.3213
XR_001919915.1	0.975013	5.651	-2.53501	0.00763627	0.031279	102176803	DCLK1	NC_030819.1	61332131	61332285	155	14	0.628318	0.274463	0.353855	87.3213
XR_001919916.1	1.713	10.9221	-2.67265	0.022628	0.0619828	102176803	DCLK1	NC_030819.1	61332131	61332285	155	14	0.628318	0.274463	0.353855	87.3213
XR_001919918.1	5.03464	39.777	-2.98197	0.0055275	0.0263026	102176803	DCLK1	NC_030819.1	61332131	61332285	155	14	0.628318	0.274463	0.353855	87.3213
XR_001919934.1	3.61286	30.6374	-3.08408	0.00171109	0.0148975	102176803	DCLK1	NC_030819.1	61332131	61332285	155	14	0.628318	0.274463	0.353855	87.3213
XR_001919935.1	5.12677	40.8201	-2.99316	0.00579437	0.0270506	102176803	DCLK1	NC_030819.1	61332131	61332285	155	14	0.628318	0.274463	0.353855	87.3213
XR_311269.3	7.48172	21.3744	-1.51444	0.000759634	0.0104956	102176803	DCLK1	NC_030819.1	61332131	61332285	155	14	0.628318	0.274463	0.353855	87.3213
LNC_002078	1.32693	5.03379	-1.92355	0.00094274	0.0115338	102170435	LHFP	NC_030819.1	63679618	63679798	181	12	0.627075	0.274092	0.352983	87.9223
XR_001295782.2	0.461936	3.15257	-2.77076	0.00236322	0.0169492	102170435	LHFP	NC_030819.1	63679618	63679798	181	12	0.627075	0.274092	0.352983	87.9223
XR_001296231.2	0.68712	8.9919	-3.70999	0.0021362	0.0162866	102170435	LHFP	NC_030819.1	63679618	63679798	181	12	0.627075	0.274092	0.352983	87.9223
XR_001297052.2	6.0715	49.7622	-3.03493	0.004385	0.0233169	102170435	LHFP	NC_030819.1	63679618	63679798	181	12	0.627075	0.274092	0.352983	87.9223
XR_001297058.2	1.69719	9.57913	-2.49675	0.00527602	0.0255311	102170435	LHFP	NC_030819.1	63679618	63679798	181	12	0.627075	0.274092	0.352983	87.9223
XR_001297187.2	1.10302	3.63223	-1.7194	0.0149169	0.0474899	102170435	LHFP	NC_030819.1	63679618	63679798	181	12	0.627075	0.274092	0.352983	87.9223
XR_001917232.1	2.61796	13.3758	-2.35311	0.00184011	0.0152489	102170435	LHFP	NC_030819.1	63679618	63679798	181	12	0.627075	0.274092	0.352983	87.9223
XR_001917508.1	6.23647	26.9467	-2.11131	2.49154e-05	0.00358946	102170435	LHFP	NC_030819.1	63679618	63679798	181	12	0.627075	0.274092	0.352983	87.9223
XR_001919589.1	0.155502	1.86617	-3.58508	0.00233955	0.016862	102170435	LHFP	NC_030819.1	63679618	63679798	181	12	0.627075	0.274092	0.352983	87.9223
XR_001919911.1	2.2996	17.3992	-2.91956	0.0222323	0.0612985	102170435	LHFP	NC_030819.1	63679618	63679798	181	12	0.627075	0.274092	0.352983	87.9223
XR_001919915.1	0.975013	5.651	-2.53501	0.00763627	0.031279	102170435	LHFP	NC_030819.1	63679618	63679798	181	12	0.627075	0.274092	0.352983	87.9223
XR_311161.3	1.73918	5.54222	-1.67206	0.000880315	0.011202	102170435	LHFP	NC_030819.1	63679618	63679798	181	12	0.627075	0.274092	0.352983	87.9223
LNC_005578	0.426338	2.96327	-2.79712	0.00663404	0.0289898	102188669	ZNF608	NC_030814.1	81602233	81602566	334	12	0.551585	0.19998	0.351605	87.5356
LNC_005579	0.121759	1.13864	-3.22521	0.0365937	0.086014	102188669	ZNF608	NC_030814.1	81602233	81602566	334	12	0.551585	0.19998	0.351605	87.5356
LNC_012170	0.612799	2.69218	-2.13529	0.0394499	0.0904706	102188669	ZNF608	NC_030814.1	81602233	81602566	334	12	0.551585	0.19998	0.351605	87.5356
LNC_012570	0.00745133	1.76875	-7.89101	0.0314443	0.0773783	102188669	ZNF608	NC_030814.1	81602233	81602566	334	12	0.551585	0.19998	0.351605	87.5356
LNC_013087	0.21257	1.10729	-2.38102	0.0283471	0.0724185	102188669	ZNF608	NC_030814.1	81602233	81602566	334	12	0.551585	0.19998	0.351605	87.5356
LNC_013795	4.03531	24.836	-2.62169	0.00144103	0.0136778	102188669	ZNF608	NC_030814.1	81602233	81602566	334	12	0.551585	0.19998	0.351605	87.5356
XR_001296034.2	0.484622	1.61053	-1.7326	0.00364861	0.0209909	102188669	ZNF608	NC_030814.1	81602233	81602566	334	12	0.551585	0.19998	0.351605	87.5356
XR_001917359.1	0.197614	2.3221	-3.55467	0.0106342	0.0382257	102188669	ZNF608	NC_030814.1	81602233	81602566	334	12	0.551585	0.19998	0.351605	87.5356
XR_001917466.1	2.86622	16.3859	-2.51524	0.0171245	0.0519923	102188669	ZNF608	NC_030814.1	81602233	81602566	334	12	0.551585	0.19998	0.351605	87.5356
XR_001917600.1	0.0567467	1.78046	-4.97157	0.0181559	0.0539765	102188669	ZNF608	NC_030814.1	81602233	81602566	334	12	0.551585	0.19998	0.351605	87.5356
XR_001917605.1	0.986107	3.3182	-1.75059	0.0207689	0.0587182	102188669	ZNF608	NC_030814.1	81602233	81602566	334	12	0.551585	0.19998	0.351605	87.5356
XR_001917660.1	0.3322	1.79204	-2.43148	0.0191215	0.0557799	102188669	ZNF608	NC_030814.1	81602233	81602566	334	12	0.551585	0.19998	0.351605	87.5356
XR_001918149.1	0.927285	7.76457	-3.06582	0.0212005	0.0594755	102188669	ZNF608	NC_030814.1	81602233	81602566	334	12	0.551585	0.19998	0.351605	87.5356
XR_001919178.1	1.13642	3.29104	-1.53405	0.00641167	0.0285953	102188669	ZNF608	NC_030814.1	81602233	81602566	334	12	0.551585	0.19998	0.351605	87.5356
XR_001919851.1	7.07789	36.9356	-2.38362	0.0130684	0.0435165	102188669	ZNF608	NC_030814.1	81602233	81602566	334	12	0.551585	0.19998	0.351605	87.5356
XR_309845.3	0.341597	1.64047	-2.26374	0.0205174	0.0582093	102188669	ZNF608	NC_030814.1	81602233	81602566	334	12	0.551585	0.19998	0.351605	87.5356
XR_001917801.1	0.658785	11.1349	-4.07914	2.87207e-06	0.00261953	102188004	CDH2	NC_030831.1	29180291	29180503	213	26	0.762986	0.412262	0.350724	257.947
XR_311008.3	6.05846	17.2251	-1.50749	0.000426102	0.008561	102188004	CDH2	NC_030831.1	29180291	29180503	213	26	0.762986	0.412262	0.350724	257.947
XR_001296303.2	0.312813	2.32054	-2.89109	0.002067	0.0160735	102182971	TGFBI	NC_030814.1	63033808	63034021	214	17	0.648576	0.29798	0.350596	105.469
XR_001917096.1	0.865101	2.51685	-1.54068	0.00896759	0.0342519	102182971	TGFBI	NC_030814.1	63033808	63034021	214	17	0.648576	0.29798	0.350596	105.469
XR_001917801.1	0.658785	11.1349	-4.07914	2.87207e-06	0.00261953	102182971	TGFBI	NC_030814.1	63033808	63034021	214	17	0.648576	0.29798	0.350596	105.469
XR_311269.3	7.48172	21.3744	-1.51444	0.000759634	0.0104956	102182971	TGFBI	NC_030814.1	63033808	63034021	214	17	0.648576	0.29798	0.350596	105.469
LNC_002078	1.32693	5.03379	-1.92355	0.00094274	0.0115338	102173493	CDH11	NC_030825.1	34125220	34125512	293	30	0.482545	0.133749	0.348796	239.125
LNC_010613	0.536704	4.20195	-2.96886	0.00887458	0.0341123	102173493	CDH11	NC_030825.1	34125220	34125512	293	30	0.482545	0.133749	0.348796	239.125
XR_001295493.2	0.131969	2.42502	-4.19972	0.00586107	0.0271803	102173493	CDH11	NC_030825.1	34125220	34125512	293	30	0.482545	0.133749	0.348796	239.125
XR_001296231.2	0.68712	8.9919	-3.70999	0.0021362	0.0162866	102173493	CDH11	NC_030825.1	34125220	34125512	293	30	0.482545	0.133749	0.348796	239.125
XR_001296511.2	0.680525	5.06092	-2.89468	0.0183485	0.0543455	102173493	CDH11	NC_030825.1	34125220	34125512	293	30	0.482545	0.133749	0.348796	239.125
XR_001297052.2	6.0715	49.7622	-3.03493	0.004385	0.0233169	102173493	CDH11	NC_030825.1	34125220	34125512	293	30	0.482545	0.133749	0.348796	239.125
XR_001297058.2	1.69719	9.57913	-2.49675	0.00527602	0.0255311	102173493	CDH11	NC_030825.1	34125220	34125512	293	30	0.482545	0.133749	0.348796	239.125
XR_001297059.2	1.5554	5.91554	-1.92723	0.0127282	0.0427315	102173493	CDH11	NC_030825.1	34125220	34125512	293	30	0.482545	0.133749	0.348796	239.125
XR_001297060.2	1.70765	14.1019	-3.0458	0.00511483	0.0250825	102173493	CDH11	NC_030825.1	34125220	34125512	293	30	0.482545	0.133749	0.348796	239.125
XR_001917096.1	0.865101	2.51685	-1.54068	0.00896759	0.0342519	102173493	CDH11	NC_030825.1	34125220	34125512	293	30	0.482545	0.133749	0.348796	239.125
XR_001917232.1	2.61796	13.3758	-2.35311	0.00184011	0.0152489	102173493	CDH11	NC_030825.1	34125220	34125512	293	30	0.482545	0.133749	0.348796	239.125
XR_001917801.1	0.658785	11.1349	-4.07914	2.87207e-06	0.00261953	102173493	CDH11	NC_030825.1	34125220	34125512	293	30	0.482545	0.133749	0.348796	239.125
XR_001919179.1	0.153685	3.39905	-4.46708	0.00187163	0.0153813	102173493	CDH11	NC_030825.1	34125220	34125512	293	30	0.482545	0.133749	0.348796	239.125
XR_001919236.1	1.08696	4.20531	-1.95191	0.0027366	0.0182182	102173493	CDH11	NC_030825.1	34125220	34125512	293	30	0.482545	0.133749	0.348796	239.125
XR_001919589.1	0.155502	1.86617	-3.58508	0.00233955	0.016862	102173493	CDH11	NC_030825.1	34125220	34125512	293	30	0.482545	0.133749	0.348796	239.125
XR_001919898.1	1.32159	3.19577	-1.27389	0.0142697	0.0460717	102173493	CDH11	NC_030825.1	34125220	34125512	293	30	0.482545	0.133749	0.348796	239.125
XR_001919910.1	1.28866	11.8573	-3.20183	0.0185737	0.0547628	102173493	CDH11	NC_030825.1	34125220	34125512	293	30	0.482545	0.133749	0.348796	239.125
XR_001919911.1	2.2996	17.3992	-2.91956	0.0222323	0.0612985	102173493	CDH11	NC_030825.1	34125220	34125512	293	30	0.482545	0.133749	0.348796	239.125
XR_001919915.1	0.975013	5.651	-2.53501	0.00763627	0.031279	102173493	CDH11	NC_030825.1	34125220	34125512	293	30	0.482545	0.133749	0.348796	239.125
XR_001919916.1	1.713	10.9221	-2.67265	0.022628	0.0619828	102173493	CDH11	NC_030825.1	34125220	34125512	293	30	0.482545	0.133749	0.348796	239.125
XR_001919934.1	3.61286	30.6374	-3.08408	0.00171109	0.0148975	102173493	CDH11	NC_030825.1	34125220	34125512	293	30	0.482545	0.133749	0.348796	239.125
XR_311269.3	7.48172	21.3744	-1.51444	0.000759634	0.0104956	102173493	CDH11	NC_030825.1	34125220	34125512	293	30	0.482545	0.133749	0.348796	239.125
XR_001919589.1	0.155502	1.86617	-3.58508	0.00233955	0.016862	102180134	STARD13	NC_030819.1	58785267	58785423	157	12	0.690666	0.342332	0.348333	90.5487
XR_309845.3	0.341597	1.64047	-2.26374	0.0205174	0.0582093	102180134	STARD13	NC_030819.1	58785267	58785423	157	12	0.690666	0.342332	0.348333	90.5487
XR_001917342.1	0.943703	3.77392	-1.99966	0.00396319	0.0220117	102188726	TCF4	NC_030831.1	55025099	55025692	594	23	0.704243	0.356572	0.347671	150.403
XR_001917610.1	2.32226	4.17434	-0.846017	0.00842682	0.0330485	102188726	TCF4	NC_030831.1	55025099	55025692	594	23	0.704243	0.356572	0.347671	150.403
XR_001919764.1	2.20557	4.91948	-1.15736	0.0408218	0.0923713	102188726	TCF4	NC_030831.1	55025099	55025692	594	23	0.704243	0.356572	0.347671	150.403
LNC_002078	1.32693	5.03379	-1.92355	0.00094274	0.0115338	102183109	PFN2	NC_030808.1	117791883	117792209	327	18	0.621571	0.278067	0.343504	117.861
LNC_009497	0.625312	5.0453	-3.01229	0.000203759	0.00661521	102183109	PFN2	NC_030808.1	117791883	117792209	327	18	0.621571	0.278067	0.343504	117.861
XR_001295647.2	3.22547	7.18276	-1.15503	0.0199174	0.0570982	102183109	PFN2	NC_030808.1	117791883	117792209	327	18	0.621571	0.278067	0.343504	117.861
XR_001295782.2	0.461936	3.15257	-2.77076	0.00236322	0.0169492	102183109	PFN2	NC_030808.1	117791883	117792209	327	18	0.621571	0.278067	0.343504	117.861
XR_001296231.2	0.68712	8.9919	-3.70999	0.0021362	0.0162866	102183109	PFN2	NC_030808.1	117791883	117792209	327	18	0.621571	0.278067	0.343504	117.861
XR_001296510.2	1.1784	13.5106	-3.51919	0.00160417	0.0144214	102183109	PFN2	NC_030808.1	117791883	117792209	327	18	0.621571	0.278067	0.343504	117.861
XR_001296511.2	0.680525	5.06092	-2.89468	0.0183485	0.0543455	102183109	PFN2	NC_030808.1	117791883	117792209	327	18	0.621571	0.278067	0.343504	117.861
XR_001297052.2	6.0715	49.7622	-3.03493	0.004385	0.0233169	102183109	PFN2	NC_030808.1	117791883	117792209	327	18	0.621571	0.278067	0.343504	117.861
XR_001297058.2	1.69719	9.57913	-2.49675	0.00527602	0.0255311	102183109	PFN2	NC_030808.1	117791883	117792209	327	18	0.621571	0.278067	0.343504	117.861
XR_001297060.2	1.70765	14.1019	-3.0458	0.00511483	0.0250825	102183109	PFN2	NC_030808.1	117791883	117792209	327	18	0.621571	0.278067	0.343504	117.861
XR_001917096.1	0.865101	2.51685	-1.54068	0.00896759	0.0342519	102183109	PFN2	NC_030808.1	117791883	117792209	327	18	0.621571	0.278067	0.343504	117.861
XR_001917232.1	2.61796	13.3758	-2.35311	0.00184011	0.0152489	102183109	PFN2	NC_030808.1	117791883	117792209	327	18	0.621571	0.278067	0.343504	117.861
XR_001917508.1	6.23647	26.9467	-2.11131	2.49154e-05	0.00358946	102183109	PFN2	NC_030808.1	117791883	117792209	327	18	0.621571	0.278067	0.343504	117.861
XR_001917545.1	2.30449	10.067	-2.12711	0.0135805	0.0446114	102183109	PFN2	NC_030808.1	117791883	117792209	327	18	0.621571	0.278067	0.343504	117.861
XR_001917728.1	132.478	1012.82	-2.93455	0.00121565	0.0126387	102183109	PFN2	NC_030808.1	117791883	117792209	327	18	0.621571	0.278067	0.343504	117.861
XR_001917833.1	0.624428	2.86671	-2.19879	0.00302787	0.0190133	102183109	PFN2	NC_030808.1	117791883	117792209	327	18	0.621571	0.278067	0.343504	117.861
XR_001918022.1	0.109052	3.24608	-4.89561	0.00108259	0.0121784	102183109	PFN2	NC_030808.1	117791883	117792209	327	18	0.621571	0.278067	0.343504	117.861
XR_001918472.1	1.99584	4.59496	-1.20306	0.0109644	0.0390104	102183109	PFN2	NC_030808.1	117791883	117792209	327	18	0.621571	0.278067	0.343504	117.861
XR_001919179.1	0.153685	3.39905	-4.46708	0.00187163	0.0153813	102183109	PFN2	NC_030808.1	117791883	117792209	327	18	0.621571	0.278067	0.343504	117.861
XR_001919589.1	0.155502	1.86617	-3.58508	0.00233955	0.016862	102183109	PFN2	NC_030808.1	117791883	117792209	327	18	0.621571	0.278067	0.343504	117.861
XR_001919910.1	1.28866	11.8573	-3.20183	0.0185737	0.0547628	102183109	PFN2	NC_030808.1	117791883	117792209	327	18	0.621571	0.278067	0.343504	117.861
XR_001919911.1	2.2996	17.3992	-2.91956	0.0222323	0.0612985	102183109	PFN2	NC_030808.1	117791883	117792209	327	18	0.621571	0.278067	0.343504	117.861
XR_001919914.1	0.582309	7.51141	-3.68923	0.00910488	0.0346268	102183109	PFN2	NC_030808.1	117791883	117792209	327	18	0.621571	0.278067	0.343504	117.861
XR_001919915.1	0.975013	5.651	-2.53501	0.00763627	0.031279	102183109	PFN2	NC_030808.1	117791883	117792209	327	18	0.621571	0.278067	0.343504	117.861
XR_001919916.1	1.713	10.9221	-2.67265	0.022628	0.0619828	102183109	PFN2	NC_030808.1	117791883	117792209	327	18	0.621571	0.278067	0.343504	117.861
XR_001919934.1	3.61286	30.6374	-3.08408	0.00171109	0.0148975	102183109	PFN2	NC_030808.1	117791883	117792209	327	18	0.621571	0.278067	0.343504	117.861
XR_310091.3	14.1162	26.5657	-0.912212	0.00939752	0.035318	102183109	PFN2	NC_030808.1	117791883	117792209	327	18	0.621571	0.278067	0.343504	117.861
XR_311008.3	6.05846	17.2251	-1.50749	0.000426102	0.008561	102183109	PFN2	NC_030808.1	117791883	117792209	327	18	0.621571	0.278067	0.343504	117.861
LNC_002078	1.32693	5.03379	-1.92355	0.00094274	0.0115338	102180997	ZNF385D	NC_030834.1	1249638	1249903	266	14	0.543857	0.201368	0.342488	79.381
LNC_003786	0.331175	2.3514	-2.82785	0.0143959	0.0464001	102180997	ZNF385D	NC_030834.1	1249638	1249903	266	14	0.543857	0.201368	0.342488	79.381
LNC_010613	0.536704	4.20195	-2.96886	0.00887458	0.0341123	102180997	ZNF385D	NC_030834.1	1249638	1249903	266	14	0.543857	0.201368	0.342488	79.381
XR_001295493.2	0.131969	2.42502	-4.19972	0.00586107	0.0271803	102180997	ZNF385D	NC_030834.1	1249638	1249903	266	14	0.543857	0.201368	0.342488	79.381
XR_001296231.2	0.68712	8.9919	-3.70999	0.0021362	0.0162866	102180997	ZNF385D	NC_030834.1	1249638	1249903	266	14	0.543857	0.201368	0.342488	79.381
XR_001296303.2	0.312813	2.32054	-2.89109	0.002067	0.0160735	102180997	ZNF385D	NC_030834.1	1249638	1249903	266	14	0.543857	0.201368	0.342488	79.381
XR_001296369.2	0.761773	3.67808	-2.27152	0.00692383	0.0297464	102180997	ZNF385D	NC_030834.1	1249638	1249903	266	14	0.543857	0.201368	0.342488	79.381
XR_001296511.2	0.680525	5.06092	-2.89468	0.0183485	0.0543455	102180997	ZNF385D	NC_030834.1	1249638	1249903	266	14	0.543857	0.201368	0.342488	79.381
XR_001297052.2	6.0715	49.7622	-3.03493	0.004385	0.0233169	102180997	ZNF385D	NC_030834.1	1249638	1249903	266	14	0.543857	0.201368	0.342488	79.381
XR_001297058.2	1.69719	9.57913	-2.49675	0.00527602	0.0255311	102180997	ZNF385D	NC_030834.1	1249638	1249903	266	14	0.543857	0.201368	0.342488	79.381
XR_001297060.2	1.70765	14.1019	-3.0458	0.00511483	0.0250825	102180997	ZNF385D	NC_030834.1	1249638	1249903	266	14	0.543857	0.201368	0.342488	79.381
XR_001917096.1	0.865101	2.51685	-1.54068	0.00896759	0.0342519	102180997	ZNF385D	NC_030834.1	1249638	1249903	266	14	0.543857	0.201368	0.342488	79.381
XR_001919179.1	0.153685	3.39905	-4.46708	0.00187163	0.0153813	102180997	ZNF385D	NC_030834.1	1249638	1249903	266	14	0.543857	0.201368	0.342488	79.381
XR_001919236.1	1.08696	4.20531	-1.95191	0.0027366	0.0182182	102180997	ZNF385D	NC_030834.1	1249638	1249903	266	14	0.543857	0.201368	0.342488	79.381
XR_001919898.1	1.32159	3.19577	-1.27389	0.0142697	0.0460717	102180997	ZNF385D	NC_030834.1	1249638	1249903	266	14	0.543857	0.201368	0.342488	79.381
XR_001919910.1	1.28866	11.8573	-3.20183	0.0185737	0.0547628	102180997	ZNF385D	NC_030834.1	1249638	1249903	266	14	0.543857	0.201368	0.342488	79.381
XR_001919911.1	2.2996	17.3992	-2.91956	0.0222323	0.0612985	102180997	ZNF385D	NC_030834.1	1249638	1249903	266	14	0.543857	0.201368	0.342488	79.381
XR_001919915.1	0.975013	5.651	-2.53501	0.00763627	0.031279	102180997	ZNF385D	NC_030834.1	1249638	1249903	266	14	0.543857	0.201368	0.342488	79.381
XR_001919916.1	1.713	10.9221	-2.67265	0.022628	0.0619828	102180997	ZNF385D	NC_030834.1	1249638	1249903	266	14	0.543857	0.201368	0.342488	79.381
XR_001919934.1	3.61286	30.6374	-3.08408	0.00171109	0.0148975	102180997	ZNF385D	NC_030834.1	1249638	1249903	266	14	0.543857	0.201368	0.342488	79.381
LNC_002078	1.32693	5.03379	-1.92355	0.00094274	0.0115338	102170690	KIAA1024L	NC_030814.1	86180531	86181061	531	24	0.732408	0.390278	0.34213	164.804
XR_001295782.2	0.461936	3.15257	-2.77076	0.00236322	0.0169492	102170690	KIAA1024L	NC_030814.1	86180531	86181061	531	24	0.732408	0.390278	0.34213	164.804
XR_001296231.2	0.68712	8.9919	-3.70999	0.0021362	0.0162866	102170690	KIAA1024L	NC_030814.1	86180531	86181061	531	24	0.732408	0.390278	0.34213	164.804
XR_001296511.2	0.680525	5.06092	-2.89468	0.0183485	0.0543455	102170690	KIAA1024L	NC_030814.1	86180531	86181061	531	24	0.732408	0.390278	0.34213	164.804
XR_001297052.2	6.0715	49.7622	-3.03493	0.004385	0.0233169	102170690	KIAA1024L	NC_030814.1	86180531	86181061	531	24	0.732408	0.390278	0.34213	164.804
XR_001297058.2	1.69719	9.57913	-2.49675	0.00527602	0.0255311	102170690	KIAA1024L	NC_030814.1	86180531	86181061	531	24	0.732408	0.390278	0.34213	164.804
XR_001297059.2	1.5554	5.91554	-1.92723	0.0127282	0.0427315	102170690	KIAA1024L	NC_030814.1	86180531	86181061	531	24	0.732408	0.390278	0.34213	164.804
XR_001297060.2	1.70765	14.1019	-3.0458	0.00511483	0.0250825	102170690	KIAA1024L	NC_030814.1	86180531	86181061	531	24	0.732408	0.390278	0.34213	164.804
XR_001917096.1	0.865101	2.51685	-1.54068	0.00896759	0.0342519	102170690	KIAA1024L	NC_030814.1	86180531	86181061	531	24	0.732408	0.390278	0.34213	164.804
XR_001917232.1	2.61796	13.3758	-2.35311	0.00184011	0.0152489	102170690	KIAA1024L	NC_030814.1	86180531	86181061	531	24	0.732408	0.390278	0.34213	164.804
XR_001917508.1	6.23647	26.9467	-2.11131	2.49154e-05	0.00358946	102170690	KIAA1024L	NC_030814.1	86180531	86181061	531	24	0.732408	0.390278	0.34213	164.804
XR_001917731.1	5.05274	7.86422	-0.638237	0.0145929	0.0467815	102170690	KIAA1024L	NC_030814.1	86180531	86181061	531	24	0.732408	0.390278	0.34213	164.804
XR_001917801.1	0.658785	11.1349	-4.07914	2.87207e-06	0.00261953	102170690	KIAA1024L	NC_030814.1	86180531	86181061	531	24	0.732408	0.390278	0.34213	164.804
XR_001919179.1	0.153685	3.39905	-4.46708	0.00187163	0.0153813	102170690	KIAA1024L	NC_030814.1	86180531	86181061	531	24	0.732408	0.390278	0.34213	164.804
XR_001919236.1	1.08696	4.20531	-1.95191	0.0027366	0.0182182	102170690	KIAA1024L	NC_030814.1	86180531	86181061	531	24	0.732408	0.390278	0.34213	164.804
XR_001919589.1	0.155502	1.86617	-3.58508	0.00233955	0.016862	102170690	KIAA1024L	NC_030814.1	86180531	86181061	531	24	0.732408	0.390278	0.34213	164.804
XR_001919910.1	1.28866	11.8573	-3.20183	0.0185737	0.0547628	102170690	KIAA1024L	NC_030814.1	86180531	86181061	531	24	0.732408	0.390278	0.34213	164.804
XR_001919911.1	2.2996	17.3992	-2.91956	0.0222323	0.0612985	102170690	KIAA1024L	NC_030814.1	86180531	86181061	531	24	0.732408	0.390278	0.34213	164.804
XR_001919915.1	0.975013	5.651	-2.53501	0.00763627	0.031279	102170690	KIAA1024L	NC_030814.1	86180531	86181061	531	24	0.732408	0.390278	0.34213	164.804
XR_001919916.1	1.713	10.9221	-2.67265	0.022628	0.0619828	102170690	KIAA1024L	NC_030814.1	86180531	86181061	531	24	0.732408	0.390278	0.34213	164.804
XR_001919934.1	3.61286	30.6374	-3.08408	0.00171109	0.0148975	102170690	KIAA1024L	NC_030814.1	86180531	86181061	531	24	0.732408	0.390278	0.34213	164.804
XR_311269.3	7.48172	21.3744	-1.51444	0.000759634	0.0104956	102170690	KIAA1024L	NC_030814.1	86180531	86181061	531	24	0.732408	0.390278	0.34213	164.804
XR_001917530.1	1.61295	1.89831	-0.23501	0.0478741	0.103556	102179783	FRMD4A	NC_030820.1	27959732	27959946	215	13	0.589204	0.248448	0.340756	90.5776
XR_001296369.2	0.761773	3.67808	-2.27152	0.00692383	0.0297464	102171378	MASP1	NC_030808.1	79709148	79709385	238	16	0.782056	0.442223	0.339833	115.915
XR_001917096.1	0.865101	2.51685	-1.54068	0.00896759	0.0342519	102171378	MASP1	NC_030808.1	79709148	79709385	238	16	0.782056	0.442223	0.339833	115.915
XR_001917342.1	0.943703	3.77392	-1.99966	0.00396319	0.0220117	102171378	MASP1	NC_030808.1	79709148	79709385	238	16	0.782056	0.442223	0.339833	115.915
XR_001917610.1	2.32226	4.17434	-0.846017	0.00842682	0.0330485	102171378	MASP1	NC_030808.1	79709148	79709385	238	16	0.782056	0.442223	0.339833	115.915
XR_001919236.1	1.08696	4.20531	-1.95191	0.0027366	0.0182182	102171378	MASP1	NC_030808.1	79709148	79709385	238	16	0.782056	0.442223	0.339833	115.915
XR_001919898.1	1.32159	3.19577	-1.27389	0.0142697	0.0460717	102171378	MASP1	NC_030808.1	79709148	79709385	238	16	0.782056	0.442223	0.339833	115.915
LNC_003785	0.540579	3.57025	-2.72345	0.0357744	0.0846649	102184850	SRGAP3	NC_030829.1	17198785	17198966	182	17	0.637493	0.303671	0.333822	102.933
LNC_003786	0.331175	2.3514	-2.82785	0.0143959	0.0464001	102184850	SRGAP3	NC_030829.1	17198785	17198966	182	17	0.637493	0.303671	0.333822	102.933
LNC_010613	0.536704	4.20195	-2.96886	0.00887458	0.0341123	102184850	SRGAP3	NC_030829.1	17198785	17198966	182	17	0.637493	0.303671	0.333822	102.933
XR_001295493.2	0.131969	2.42502	-4.19972	0.00586107	0.0271803	102184850	SRGAP3	NC_030829.1	17198785	17198966	182	17	0.637493	0.303671	0.333822	102.933
XR_001296034.2	0.484622	1.61053	-1.7326	0.00364861	0.0209909	102184850	SRGAP3	NC_030829.1	17198785	17198966	182	17	0.637493	0.303671	0.333822	102.933
XR_001296303.2	0.312813	2.32054	-2.89109	0.002067	0.0160735	102184850	SRGAP3	NC_030829.1	17198785	17198966	182	17	0.637493	0.303671	0.333822	102.933
XR_001296369.2	0.761773	3.67808	-2.27152	0.00692383	0.0297464	102184850	SRGAP3	NC_030829.1	17198785	17198966	182	17	0.637493	0.303671	0.333822	102.933
XR_001296511.2	0.680525	5.06092	-2.89468	0.0183485	0.0543455	102184850	SRGAP3	NC_030829.1	17198785	17198966	182	17	0.637493	0.303671	0.333822	102.933
XR_001296636.2	1.36741	4.51745	-1.72407	0.00393417	0.0219102	102184850	SRGAP3	NC_030829.1	17198785	17198966	182	17	0.637493	0.303671	0.333822	102.933
XR_001297052.2	6.0715	49.7622	-3.03493	0.004385	0.0233169	102184850	SRGAP3	NC_030829.1	17198785	17198966	182	17	0.637493	0.303671	0.333822	102.933
XR_001297060.2	1.70765	14.1019	-3.0458	0.00511483	0.0250825	102184850	SRGAP3	NC_030829.1	17198785	17198966	182	17	0.637493	0.303671	0.333822	102.933
XR_001297356.2	0.49024	2.5626	-2.38605	0.0114318	0.0400536	102184850	SRGAP3	NC_030829.1	17198785	17198966	182	17	0.637493	0.303671	0.333822	102.933
XR_001917342.1	0.943703	3.77392	-1.99966	0.00396319	0.0220117	102184850	SRGAP3	NC_030829.1	17198785	17198966	182	17	0.637493	0.303671	0.333822	102.933
XR_001917354.1	0.173951	2.8989	-4.05875	0.010744	0.0384947	102184850	SRGAP3	NC_030829.1	17198785	17198966	182	17	0.637493	0.303671	0.333822	102.933
XR_001917359.1	0.197614	2.3221	-3.55467	0.0106342	0.0382257	102184850	SRGAP3	NC_030829.1	17198785	17198966	182	17	0.637493	0.303671	0.333822	102.933
XR_001917466.1	2.86622	16.3859	-2.51524	0.0171245	0.0519923	102184850	SRGAP3	NC_030829.1	17198785	17198966	182	17	0.637493	0.303671	0.333822	102.933
XR_001917600.1	0.0567467	1.78046	-4.97157	0.0181559	0.0539765	102184850	SRGAP3	NC_030829.1	17198785	17198966	182	17	0.637493	0.303671	0.333822	102.933
XR_001917605.1	0.986107	3.3182	-1.75059	0.0207689	0.0587182	102184850	SRGAP3	NC_030829.1	17198785	17198966	182	17	0.637493	0.303671	0.333822	102.933
XR_001918149.1	0.927285	7.76457	-3.06582	0.0212005	0.0594755	102184850	SRGAP3	NC_030829.1	17198785	17198966	182	17	0.637493	0.303671	0.333822	102.933
XR_001919179.1	0.153685	3.39905	-4.46708	0.00187163	0.0153813	102184850	SRGAP3	NC_030829.1	17198785	17198966	182	17	0.637493	0.303671	0.333822	102.933
XR_001919236.1	1.08696	4.20531	-1.95191	0.0027366	0.0182182	102184850	SRGAP3	NC_030829.1	17198785	17198966	182	17	0.637493	0.303671	0.333822	102.933
XR_001919851.1	7.07789	36.9356	-2.38362	0.0130684	0.0435165	102184850	SRGAP3	NC_030829.1	17198785	17198966	182	17	0.637493	0.303671	0.333822	102.933
XR_001919910.1	1.28866	11.8573	-3.20183	0.0185737	0.0547628	102184850	SRGAP3	NC_030829.1	17198785	17198966	182	17	0.637493	0.303671	0.333822	102.933
XR_001919915.1	0.975013	5.651	-2.53501	0.00763627	0.031279	102184850	SRGAP3	NC_030829.1	17198785	17198966	182	17	0.637493	0.303671	0.333822	102.933
XR_001919916.1	1.713	10.9221	-2.67265	0.022628	0.0619828	102184850	SRGAP3	NC_030829.1	17198785	17198966	182	17	0.637493	0.303671	0.333822	102.933
XR_001919918.1	5.03464	39.777	-2.98197	0.0055275	0.0263026	102184850	SRGAP3	NC_030829.1	17198785	17198966	182	17	0.637493	0.303671	0.333822	102.933
XR_001919934.1	3.61286	30.6374	-3.08408	0.00171109	0.0148975	102184850	SRGAP3	NC_030829.1	17198785	17198966	182	17	0.637493	0.303671	0.333822	102.933
XR_001919935.1	5.12677	40.8201	-2.99316	0.00579437	0.0270506	102184850	SRGAP3	NC_030829.1	17198785	17198966	182	17	0.637493	0.303671	0.333822	102.933
XR_001295782.2	0.461936	3.15257	-2.77076	0.00236322	0.0169492	102189399	LPAR1	NC_030815.1	100246601	100246691	91	12	0.681786	0.351947	0.329839	82.5221
XR_001296231.2	0.68712	8.9919	-3.70999	0.0021362	0.0162866	102189399	LPAR1	NC_030815.1	100246601	100246691	91	12	0.681786	0.351947	0.329839	82.5221
XR_001297058.2	1.69719	9.57913	-2.49675	0.00527602	0.0255311	102189399	LPAR1	NC_030815.1	100246601	100246691	91	12	0.681786	0.351947	0.329839	82.5221
XR_001297187.2	1.10302	3.63223	-1.7194	0.0149169	0.0474899	102189399	LPAR1	NC_030815.1	100246601	100246691	91	12	0.681786	0.351947	0.329839	82.5221
XR_001917232.1	2.61796	13.3758	-2.35311	0.00184011	0.0152489	102189399	LPAR1	NC_030815.1	100246601	100246691	91	12	0.681786	0.351947	0.329839	82.5221
XR_001917508.1	6.23647	26.9467	-2.11131	2.49154e-05	0.00358946	102189399	LPAR1	NC_030815.1	100246601	100246691	91	12	0.681786	0.351947	0.329839	82.5221
XR_001917728.1	132.478	1012.82	-2.93455	0.00121565	0.0126387	102189399	LPAR1	NC_030815.1	100246601	100246691	91	12	0.681786	0.351947	0.329839	82.5221
XR_001917801.1	0.658785	11.1349	-4.07914	2.87207e-06	0.00261953	102189399	LPAR1	NC_030815.1	100246601	100246691	91	12	0.681786	0.351947	0.329839	82.5221
XR_001918022.1	0.109052	3.24608	-4.89561	0.00108259	0.0121784	102189399	LPAR1	NC_030815.1	100246601	100246691	91	12	0.681786	0.351947	0.329839	82.5221
XR_001919589.1	0.155502	1.86617	-3.58508	0.00233955	0.016862	102189399	LPAR1	NC_030815.1	100246601	100246691	91	12	0.681786	0.351947	0.329839	82.5221
XR_001919911.1	2.2996	17.3992	-2.91956	0.0222323	0.0612985	102189399	LPAR1	NC_030815.1	100246601	100246691	91	12	0.681786	0.351947	0.329839	82.5221
XR_001919914.1	0.582309	7.51141	-3.68923	0.00910488	0.0346268	102189399	LPAR1	NC_030815.1	100246601	100246691	91	12	0.681786	0.351947	0.329839	82.5221
XR_001919915.1	0.975013	5.651	-2.53501	0.00763627	0.031279	102189399	LPAR1	NC_030815.1	100246601	100246691	91	12	0.681786	0.351947	0.329839	82.5221
XR_311008.3	6.05846	17.2251	-1.50749	0.000426102	0.008561	102189399	LPAR1	NC_030815.1	100246601	100246691	91	12	0.681786	0.351947	0.329839	82.5221
XR_311161.3	1.73918	5.54222	-1.67206	0.000880315	0.011202	102189399	LPAR1	NC_030815.1	100246601	100246691	91	12	0.681786	0.351947	0.329839	82.5221
XR_311269.3	7.48172	21.3744	-1.51444	0.000759634	0.0104956	102189399	LPAR1	NC_030815.1	100246601	100246691	91	12	0.681786	0.351947	0.329839	82.5221
XR_310619.3	3.78312	8.96502	-1.24473	0.00763285	0.031279	102188473	DIP2B	NC_030812.1	29058699	29059133	435	29	0.706732	0.377309	0.329423	213.721
XR_001296303.2	0.312813	2.32054	-2.89109	0.002067	0.0160735	102169050	HOXB6	NC_030826.1	37530475	37530988	514	40	0.742708	0.41445	0.328258	231.466
XR_001296369.2	0.761773	3.67808	-2.27152	0.00692383	0.0297464	102169050	HOXB6	NC_030826.1	37530475	37530988	514	40	0.742708	0.41445	0.328258	231.466
XR_001917576.1	2.05482	5.03985	-1.29437	0.00844666	0.0330758	102169050	HOXB6	NC_030826.1	37530475	37530988	514	40	0.742708	0.41445	0.328258	231.466
LNC_002078	1.32693	5.03379	-1.92355	0.00094274	0.0115338	102188710	PIK3R1	NC_030827.1	11439276	11439489	214	17	0.56052	0.234502	0.326018	114.904
LNC_005899	0.402981	1.75136	-2.11969	0.021671	0.0603921	102188710	PIK3R1	NC_030827.1	11439276	11439489	214	17	0.56052	0.234502	0.326018	114.904
LNC_010613	0.536704	4.20195	-2.96886	0.00887458	0.0341123	102188710	PIK3R1	NC_030827.1	11439276	11439489	214	17	0.56052	0.234502	0.326018	114.904
XR_001297052.2	6.0715	49.7622	-3.03493	0.004385	0.0233169	102188710	PIK3R1	NC_030827.1	11439276	11439489	214	17	0.56052	0.234502	0.326018	114.904
XR_001297060.2	1.70765	14.1019	-3.0458	0.00511483	0.0250825	102188710	PIK3R1	NC_030827.1	11439276	11439489	214	17	0.56052	0.234502	0.326018	114.904
XR_001297356.2	0.49024	2.5626	-2.38605	0.0114318	0.0400536	102188710	PIK3R1	NC_030827.1	11439276	11439489	214	17	0.56052	0.234502	0.326018	114.904
XR_001917342.1	0.943703	3.77392	-1.99966	0.00396319	0.0220117	102188710	PIK3R1	NC_030827.1	11439276	11439489	214	17	0.56052	0.234502	0.326018	114.904
XR_001917605.1	0.986107	3.3182	-1.75059	0.0207689	0.0587182	102188710	PIK3R1	NC_030827.1	11439276	11439489	214	17	0.56052	0.234502	0.326018	114.904
XR_001918149.1	0.927285	7.76457	-3.06582	0.0212005	0.0594755	102188710	PIK3R1	NC_030827.1	11439276	11439489	214	17	0.56052	0.234502	0.326018	114.904
XR_001919179.1	0.153685	3.39905	-4.46708	0.00187163	0.0153813	102188710	PIK3R1	NC_030827.1	11439276	11439489	214	17	0.56052	0.234502	0.326018	114.904
XR_001919236.1	1.08696	4.20531	-1.95191	0.0027366	0.0182182	102188710	PIK3R1	NC_030827.1	11439276	11439489	214	17	0.56052	0.234502	0.326018	114.904
XR_001919898.1	1.32159	3.19577	-1.27389	0.0142697	0.0460717	102188710	PIK3R1	NC_030827.1	11439276	11439489	214	17	0.56052	0.234502	0.326018	114.904
XR_001919910.1	1.28866	11.8573	-3.20183	0.0185737	0.0547628	102188710	PIK3R1	NC_030827.1	11439276	11439489	214	17	0.56052	0.234502	0.326018	114.904
XR_001919911.1	2.2996	17.3992	-2.91956	0.0222323	0.0612985	102188710	PIK3R1	NC_030827.1	11439276	11439489	214	17	0.56052	0.234502	0.326018	114.904
XR_001919915.1	0.975013	5.651	-2.53501	0.00763627	0.031279	102188710	PIK3R1	NC_030827.1	11439276	11439489	214	17	0.56052	0.234502	0.326018	114.904
XR_001919916.1	1.713	10.9221	-2.67265	0.022628	0.0619828	102188710	PIK3R1	NC_030827.1	11439276	11439489	214	17	0.56052	0.234502	0.326018	114.904
XR_001919918.1	5.03464	39.777	-2.98197	0.0055275	0.0263026	102188710	PIK3R1	NC_030827.1	11439276	11439489	214	17	0.56052	0.234502	0.326018	114.904
XR_001919934.1	3.61286	30.6374	-3.08408	0.00171109	0.0148975	102188710	PIK3R1	NC_030827.1	11439276	11439489	214	17	0.56052	0.234502	0.326018	114.904
XR_001919935.1	5.12677	40.8201	-2.99316	0.00579437	0.0270506	102188710	PIK3R1	NC_030827.1	11439276	11439489	214	17	0.56052	0.234502	0.326018	114.904
XR_001295595.2	2.40867	5.17002	-1.10193	0.0383534	0.0887684	100860985	ZKSCAN8	NC_030830.1	19417306	19417500	195	12	0.412813	0.0871369	0.325676	85.4505
LNC_003785	0.540579	3.57025	-2.72345	0.0357744	0.0846649	102190738	SLC24A4	NC_030828.1	56497810	56497928	119	17	0.572058	0.246448	0.325609	141.124
LNC_003786	0.331175	2.3514	-2.82785	0.0143959	0.0464001	102190738	SLC24A4	NC_030828.1	56497810	56497928	119	17	0.572058	0.246448	0.325609	141.124
LNC_005578	0.426338	2.96327	-2.79712	0.00663404	0.0289898	102190738	SLC24A4	NC_030828.1	56497810	56497928	119	17	0.572058	0.246448	0.325609	141.124
LNC_010613	0.536704	4.20195	-2.96886	0.00887458	0.0341123	102190738	SLC24A4	NC_030828.1	56497810	56497928	119	17	0.572058	0.246448	0.325609	141.124
LNC_012570	0.00745133	1.76875	-7.89101	0.0314443	0.0773783	102190738	SLC24A4	NC_030828.1	56497810	56497928	119	17	0.572058	0.246448	0.325609	141.124
LNC_013087	0.21257	1.10729	-2.38102	0.0283471	0.0724185	102190738	SLC24A4	NC_030828.1	56497810	56497928	119	17	0.572058	0.246448	0.325609	141.124
LNC_013795	4.03531	24.836	-2.62169	0.00144103	0.0136778	102190738	SLC24A4	NC_030828.1	56497810	56497928	119	17	0.572058	0.246448	0.325609	141.124
XR_001295493.2	0.131969	2.42502	-4.19972	0.00586107	0.0271803	102190738	SLC24A4	NC_030828.1	56497810	56497928	119	17	0.572058	0.246448	0.325609	141.124
XR_001296034.2	0.484622	1.61053	-1.7326	0.00364861	0.0209909	102190738	SLC24A4	NC_030828.1	56497810	56497928	119	17	0.572058	0.246448	0.325609	141.124
XR_001296303.2	0.312813	2.32054	-2.89109	0.002067	0.0160735	102190738	SLC24A4	NC_030828.1	56497810	56497928	119	17	0.572058	0.246448	0.325609	141.124
XR_001296369.2	0.761773	3.67808	-2.27152	0.00692383	0.0297464	102190738	SLC24A4	NC_030828.1	56497810	56497928	119	17	0.572058	0.246448	0.325609	141.124
XR_001296636.2	1.36741	4.51745	-1.72407	0.00393417	0.0219102	102190738	SLC24A4	NC_030828.1	56497810	56497928	119	17	0.572058	0.246448	0.325609	141.124
XR_001297052.2	6.0715	49.7622	-3.03493	0.004385	0.0233169	102190738	SLC24A4	NC_030828.1	56497810	56497928	119	17	0.572058	0.246448	0.325609	141.124
XR_001297060.2	1.70765	14.1019	-3.0458	0.00511483	0.0250825	102190738	SLC24A4	NC_030828.1	56497810	56497928	119	17	0.572058	0.246448	0.325609	141.124
XR_001297356.2	0.49024	2.5626	-2.38605	0.0114318	0.0400536	102190738	SLC24A4	NC_030828.1	56497810	56497928	119	17	0.572058	0.246448	0.325609	141.124
XR_001917342.1	0.943703	3.77392	-1.99966	0.00396319	0.0220117	102190738	SLC24A4	NC_030828.1	56497810	56497928	119	17	0.572058	0.246448	0.325609	141.124
XR_001917354.1	0.173951	2.8989	-4.05875	0.010744	0.0384947	102190738	SLC24A4	NC_030828.1	56497810	56497928	119	17	0.572058	0.246448	0.325609	141.124
XR_001917359.1	0.197614	2.3221	-3.55467	0.0106342	0.0382257	102190738	SLC24A4	NC_030828.1	56497810	56497928	119	17	0.572058	0.246448	0.325609	141.124
XR_001917466.1	2.86622	16.3859	-2.51524	0.0171245	0.0519923	102190738	SLC24A4	NC_030828.1	56497810	56497928	119	17	0.572058	0.246448	0.325609	141.124
XR_001917600.1	0.0567467	1.78046	-4.97157	0.0181559	0.0539765	102190738	SLC24A4	NC_030828.1	56497810	56497928	119	17	0.572058	0.246448	0.325609	141.124
XR_001917605.1	0.986107	3.3182	-1.75059	0.0207689	0.0587182	102190738	SLC24A4	NC_030828.1	56497810	56497928	119	17	0.572058	0.246448	0.325609	141.124
XR_001918149.1	0.927285	7.76457	-3.06582	0.0212005	0.0594755	102190738	SLC24A4	NC_030828.1	56497810	56497928	119	17	0.572058	0.246448	0.325609	141.124
XR_001919179.1	0.153685	3.39905	-4.46708	0.00187163	0.0153813	102190738	SLC24A4	NC_030828.1	56497810	56497928	119	17	0.572058	0.246448	0.325609	141.124
XR_001919236.1	1.08696	4.20531	-1.95191	0.0027366	0.0182182	102190738	SLC24A4	NC_030828.1	56497810	56497928	119	17	0.572058	0.246448	0.325609	141.124
XR_001919851.1	7.07789	36.9356	-2.38362	0.0130684	0.0435165	102190738	SLC24A4	NC_030828.1	56497810	56497928	119	17	0.572058	0.246448	0.325609	141.124
XR_001919898.1	1.32159	3.19577	-1.27389	0.0142697	0.0460717	102190738	SLC24A4	NC_030828.1	56497810	56497928	119	17	0.572058	0.246448	0.325609	141.124
XR_001919910.1	1.28866	11.8573	-3.20183	0.0185737	0.0547628	102190738	SLC24A4	NC_030828.1	56497810	56497928	119	17	0.572058	0.246448	0.325609	141.124
XR_001919911.1	2.2996	17.3992	-2.91956	0.0222323	0.0612985	102190738	SLC24A4	NC_030828.1	56497810	56497928	119	17	0.572058	0.246448	0.325609	141.124
XR_001919915.1	0.975013	5.651	-2.53501	0.00763627	0.031279	102190738	SLC24A4	NC_030828.1	56497810	56497928	119	17	0.572058	0.246448	0.325609	141.124
XR_001919916.1	1.713	10.9221	-2.67265	0.022628	0.0619828	102190738	SLC24A4	NC_030828.1	56497810	56497928	119	17	0.572058	0.246448	0.325609	141.124
XR_001919918.1	5.03464	39.777	-2.98197	0.0055275	0.0263026	102190738	SLC24A4	NC_030828.1	56497810	56497928	119	17	0.572058	0.246448	0.325609	141.124
XR_001919934.1	3.61286	30.6374	-3.08408	0.00171109	0.0148975	102190738	SLC24A4	NC_030828.1	56497810	56497928	119	17	0.572058	0.246448	0.325609	141.124
XR_001919935.1	5.12677	40.8201	-2.99316	0.00579437	0.0270506	102190738	SLC24A4	NC_030828.1	56497810	56497928	119	17	0.572058	0.246448	0.325609	141.124
LNC_002078	1.32693	5.03379	-1.92355	0.00094274	0.0115338	102187484	CAMK4	NC_030814.1	289085	289270	186	16	0.805022	0.479869	0.325153	100.45
XR_001295782.2	0.461936	3.15257	-2.77076	0.00236322	0.0169492	102187484	CAMK4	NC_030814.1	289085	289270	186	16	0.805022	0.479869	0.325153	100.45
XR_001296231.2	0.68712	8.9919	-3.70999	0.0021362	0.0162866	102187484	CAMK4	NC_030814.1	289085	289270	186	16	0.805022	0.479869	0.325153	100.45
XR_001296511.2	0.680525	5.06092	-2.89468	0.0183485	0.0543455	102187484	CAMK4	NC_030814.1	289085	289270	186	16	0.805022	0.479869	0.325153	100.45
XR_001297052.2	6.0715	49.7622	-3.03493	0.004385	0.0233169	102187484	CAMK4	NC_030814.1	289085	289270	186	16	0.805022	0.479869	0.325153	100.45
XR_001297058.2	1.69719	9.57913	-2.49675	0.00527602	0.0255311	102187484	CAMK4	NC_030814.1	289085	289270	186	16	0.805022	0.479869	0.325153	100.45
XR_001917096.1	0.865101	2.51685	-1.54068	0.00896759	0.0342519	102187484	CAMK4	NC_030814.1	289085	289270	186	16	0.805022	0.479869	0.325153	100.45
XR_001917232.1	2.61796	13.3758	-2.35311	0.00184011	0.0152489	102187484	CAMK4	NC_030814.1	289085	289270	186	16	0.805022	0.479869	0.325153	100.45
XR_001917508.1	6.23647	26.9467	-2.11131	2.49154e-05	0.00358946	102187484	CAMK4	NC_030814.1	289085	289270	186	16	0.805022	0.479869	0.325153	100.45
XR_001917801.1	0.658785	11.1349	-4.07914	2.87207e-06	0.00261953	102187484	CAMK4	NC_030814.1	289085	289270	186	16	0.805022	0.479869	0.325153	100.45
XR_001918022.1	0.109052	3.24608	-4.89561	0.00108259	0.0121784	102187484	CAMK4	NC_030814.1	289085	289270	186	16	0.805022	0.479869	0.325153	100.45
XR_001919589.1	0.155502	1.86617	-3.58508	0.00233955	0.016862	102187484	CAMK4	NC_030814.1	289085	289270	186	16	0.805022	0.479869	0.325153	100.45
XR_001919784.1	0.523545	5.50961	-3.39556	0.000505685	0.00902772	102187484	CAMK4	NC_030814.1	289085	289270	186	16	0.805022	0.479869	0.325153	100.45
XR_001919911.1	2.2996	17.3992	-2.91956	0.0222323	0.0612985	102187484	CAMK4	NC_030814.1	289085	289270	186	16	0.805022	0.479869	0.325153	100.45
XR_001919914.1	0.582309	7.51141	-3.68923	0.00910488	0.0346268	102187484	CAMK4	NC_030814.1	289085	289270	186	16	0.805022	0.479869	0.325153	100.45
XR_001919915.1	0.975013	5.651	-2.53501	0.00763627	0.031279	102187484	CAMK4	NC_030814.1	289085	289270	186	16	0.805022	0.479869	0.325153	100.45
XR_311008.3	6.05846	17.2251	-1.50749	0.000426102	0.008561	102187484	CAMK4	NC_030814.1	289085	289270	186	16	0.805022	0.479869	0.325153	100.45
XR_311269.3	7.48172	21.3744	-1.51444	0.000759634	0.0104956	102187484	CAMK4	NC_030814.1	289085	289270	186	16	0.805022	0.479869	0.325153	100.45
LNC_005578	0.426338	2.96327	-2.79712	0.00663404	0.0289898	102180680	ZC3H13	NC_030819.1	70436325	70436697	373	14	0.62722	0.308048	0.319171	91.6279
LNC_005579	0.121759	1.13864	-3.22521	0.0365937	0.086014	102180680	ZC3H13	NC_030819.1	70436325	70436697	373	14	0.62722	0.308048	0.319171	91.6279
LNC_012170	0.612799	2.69218	-2.13529	0.0394499	0.0904706	102180680	ZC3H13	NC_030819.1	70436325	70436697	373	14	0.62722	0.308048	0.319171	91.6279
LNC_012570	0.00745133	1.76875	-7.89101	0.0314443	0.0773783	102180680	ZC3H13	NC_030819.1	70436325	70436697	373	14	0.62722	0.308048	0.319171	91.6279
LNC_013087	0.21257	1.10729	-2.38102	0.0283471	0.0724185	102180680	ZC3H13	NC_030819.1	70436325	70436697	373	14	0.62722	0.308048	0.319171	91.6279
LNC_013795	4.03531	24.836	-2.62169	0.00144103	0.0136778	102180680	ZC3H13	NC_030819.1	70436325	70436697	373	14	0.62722	0.308048	0.319171	91.6279
XR_001296034.2	0.484622	1.61053	-1.7326	0.00364861	0.0209909	102180680	ZC3H13	NC_030819.1	70436325	70436697	373	14	0.62722	0.308048	0.319171	91.6279
XR_001917359.1	0.197614	2.3221	-3.55467	0.0106342	0.0382257	102180680	ZC3H13	NC_030819.1	70436325	70436697	373	14	0.62722	0.308048	0.319171	91.6279
XR_001917466.1	2.86622	16.3859	-2.51524	0.0171245	0.0519923	102180680	ZC3H13	NC_030819.1	70436325	70436697	373	14	0.62722	0.308048	0.319171	91.6279
XR_001917600.1	0.0567467	1.78046	-4.97157	0.0181559	0.0539765	102180680	ZC3H13	NC_030819.1	70436325	70436697	373	14	0.62722	0.308048	0.319171	91.6279
XR_001917605.1	0.986107	3.3182	-1.75059	0.0207689	0.0587182	102180680	ZC3H13	NC_030819.1	70436325	70436697	373	14	0.62722	0.308048	0.319171	91.6279
XR_001917660.1	0.3322	1.79204	-2.43148	0.0191215	0.0557799	102180680	ZC3H13	NC_030819.1	70436325	70436697	373	14	0.62722	0.308048	0.319171	91.6279
XR_001918149.1	0.927285	7.76457	-3.06582	0.0212005	0.0594755	102180680	ZC3H13	NC_030819.1	70436325	70436697	373	14	0.62722	0.308048	0.319171	91.6279
XR_001919178.1	1.13642	3.29104	-1.53405	0.00641167	0.0285953	102180680	ZC3H13	NC_030819.1	70436325	70436697	373	14	0.62722	0.308048	0.319171	91.6279
XR_001919851.1	7.07789	36.9356	-2.38362	0.0130684	0.0435165	102180680	ZC3H13	NC_030819.1	70436325	70436697	373	14	0.62722	0.308048	0.319171	91.6279
XR_001919918.1	5.03464	39.777	-2.98197	0.0055275	0.0263026	102180680	ZC3H13	NC_030819.1	70436325	70436697	373	14	0.62722	0.308048	0.319171	91.6279
XR_309845.3	0.341597	1.64047	-2.26374	0.0205174	0.0582093	102180680	ZC3H13	NC_030819.1	70436325	70436697	373	14	0.62722	0.308048	0.319171	91.6279
LNC_005578	0.426338	2.96327	-2.79712	0.00663404	0.0289898	102189496	ASPH	NC_030821.1	54921270	54921384	115	14	0.625469	0.307442	0.318026	100.356
LNC_010613	0.536704	4.20195	-2.96886	0.00887458	0.0341123	102189496	ASPH	NC_030821.1	54921270	54921384	115	14	0.625469	0.307442	0.318026	100.356
LNC_012170	0.612799	2.69218	-2.13529	0.0394499	0.0904706	102189496	ASPH	NC_030821.1	54921270	54921384	115	14	0.625469	0.307442	0.318026	100.356
LNC_012570	0.00745133	1.76875	-7.89101	0.0314443	0.0773783	102189496	ASPH	NC_030821.1	54921270	54921384	115	14	0.625469	0.307442	0.318026	100.356
LNC_013087	0.21257	1.10729	-2.38102	0.0283471	0.0724185	102189496	ASPH	NC_030821.1	54921270	54921384	115	14	0.625469	0.307442	0.318026	100.356
LNC_013795	4.03531	24.836	-2.62169	0.00144103	0.0136778	102189496	ASPH	NC_030821.1	54921270	54921384	115	14	0.625469	0.307442	0.318026	100.356
XR_001296034.2	0.484622	1.61053	-1.7326	0.00364861	0.0209909	102189496	ASPH	NC_030821.1	54921270	54921384	115	14	0.625469	0.307442	0.318026	100.356
XR_001296088.2	0.865584	2.46423	-1.50939	0.0456425	0.100246	102189496	ASPH	NC_030821.1	54921270	54921384	115	14	0.625469	0.307442	0.318026	100.356
XR_001297060.2	1.70765	14.1019	-3.0458	0.00511483	0.0250825	102189496	ASPH	NC_030821.1	54921270	54921384	115	14	0.625469	0.307442	0.318026	100.356
XR_001297356.2	0.49024	2.5626	-2.38605	0.0114318	0.0400536	102189496	ASPH	NC_030821.1	54921270	54921384	115	14	0.625469	0.307442	0.318026	100.356
XR_001917342.1	0.943703	3.77392	-1.99966	0.00396319	0.0220117	102189496	ASPH	NC_030821.1	54921270	54921384	115	14	0.625469	0.307442	0.318026	100.356
XR_001917354.1	0.173951	2.8989	-4.05875	0.010744	0.0384947	102189496	ASPH	NC_030821.1	54921270	54921384	115	14	0.625469	0.307442	0.318026	100.356
XR_001917359.1	0.197614	2.3221	-3.55467	0.0106342	0.0382257	102189496	ASPH	NC_030821.1	54921270	54921384	115	14	0.625469	0.307442	0.318026	100.356
XR_001917466.1	2.86622	16.3859	-2.51524	0.0171245	0.0519923	102189496	ASPH	NC_030821.1	54921270	54921384	115	14	0.625469	0.307442	0.318026	100.356
XR_001917600.1	0.0567467	1.78046	-4.97157	0.0181559	0.0539765	102189496	ASPH	NC_030821.1	54921270	54921384	115	14	0.625469	0.307442	0.318026	100.356
XR_001917605.1	0.986107	3.3182	-1.75059	0.0207689	0.0587182	102189496	ASPH	NC_030821.1	54921270	54921384	115	14	0.625469	0.307442	0.318026	100.356
XR_001917660.1	0.3322	1.79204	-2.43148	0.0191215	0.0557799	102189496	ASPH	NC_030821.1	54921270	54921384	115	14	0.625469	0.307442	0.318026	100.356
XR_001918149.1	0.927285	7.76457	-3.06582	0.0212005	0.0594755	102189496	ASPH	NC_030821.1	54921270	54921384	115	14	0.625469	0.307442	0.318026	100.356
XR_001919764.1	2.20557	4.91948	-1.15736	0.0408218	0.0923713	102189496	ASPH	NC_030821.1	54921270	54921384	115	14	0.625469	0.307442	0.318026	100.356
XR_001919851.1	7.07789	36.9356	-2.38362	0.0130684	0.0435165	102189496	ASPH	NC_030821.1	54921270	54921384	115	14	0.625469	0.307442	0.318026	100.356
XR_001919918.1	5.03464	39.777	-2.98197	0.0055275	0.0263026	102189496	ASPH	NC_030821.1	54921270	54921384	115	14	0.625469	0.307442	0.318026	100.356
XR_001919935.1	5.12677	40.8201	-2.99316	0.00579437	0.0270506	102189496	ASPH	NC_030821.1	54921270	54921384	115	14	0.625469	0.307442	0.318026	100.356
XR_309845.3	0.341597	1.64047	-2.26374	0.0205174	0.0582093	102189496	ASPH	NC_030821.1	54921270	54921384	115	14	0.625469	0.307442	0.318026	100.356
LNC_005578	0.426338	2.96327	-2.79712	0.00663404	0.0289898	102172598	DLC1	NC_030834.1	21836986	21837196	211	14	0.758871	0.441106	0.317765	79.1633
LNC_010613	0.536704	4.20195	-2.96886	0.00887458	0.0341123	102172598	DLC1	NC_030834.1	21836986	21837196	211	14	0.758871	0.441106	0.317765	79.1633
LNC_012170	0.612799	2.69218	-2.13529	0.0394499	0.0904706	102172598	DLC1	NC_030834.1	21836986	21837196	211	14	0.758871	0.441106	0.317765	79.1633
LNC_013795	4.03531	24.836	-2.62169	0.00144103	0.0136778	102172598	DLC1	NC_030834.1	21836986	21837196	211	14	0.758871	0.441106	0.317765	79.1633
XR_001295493.2	0.131969	2.42502	-4.19972	0.00586107	0.0271803	102172598	DLC1	NC_030834.1	21836986	21837196	211	14	0.758871	0.441106	0.317765	79.1633
XR_001296369.2	0.761773	3.67808	-2.27152	0.00692383	0.0297464	102172598	DLC1	NC_030834.1	21836986	21837196	211	14	0.758871	0.441106	0.317765	79.1633
XR_001917466.1	2.86622	16.3859	-2.51524	0.0171245	0.0519923	102172598	DLC1	NC_030834.1	21836986	21837196	211	14	0.758871	0.441106	0.317765	79.1633
XR_001917605.1	0.986107	3.3182	-1.75059	0.0207689	0.0587182	102172598	DLC1	NC_030834.1	21836986	21837196	211	14	0.758871	0.441106	0.317765	79.1633
XR_001917610.1	2.32226	4.17434	-0.846017	0.00842682	0.0330485	102172598	DLC1	NC_030834.1	21836986	21837196	211	14	0.758871	0.441106	0.317765	79.1633
XR_001918149.1	0.927285	7.76457	-3.06582	0.0212005	0.0594755	102172598	DLC1	NC_030834.1	21836986	21837196	211	14	0.758871	0.441106	0.317765	79.1633
XR_001919178.1	1.13642	3.29104	-1.53405	0.00641167	0.0285953	102172598	DLC1	NC_030834.1	21836986	21837196	211	14	0.758871	0.441106	0.317765	79.1633
XR_001919236.1	1.08696	4.20531	-1.95191	0.0027366	0.0182182	102172598	DLC1	NC_030834.1	21836986	21837196	211	14	0.758871	0.441106	0.317765	79.1633
XR_001919851.1	7.07789	36.9356	-2.38362	0.0130684	0.0435165	102172598	DLC1	NC_030834.1	21836986	21837196	211	14	0.758871	0.441106	0.317765	79.1633
XR_001919898.1	1.32159	3.19577	-1.27389	0.0142697	0.0460717	102172598	DLC1	NC_030834.1	21836986	21837196	211	14	0.758871	0.441106	0.317765	79.1633
XR_001919910.1	1.28866	11.8573	-3.20183	0.0185737	0.0547628	102172598	DLC1	NC_030834.1	21836986	21837196	211	14	0.758871	0.441106	0.317765	79.1633
XR_001919918.1	5.03464	39.777	-2.98197	0.0055275	0.0263026	102172598	DLC1	NC_030834.1	21836986	21837196	211	14	0.758871	0.441106	0.317765	79.1633
XR_001919935.1	5.12677	40.8201	-2.99316	0.00579437	0.0270506	102172598	DLC1	NC_030834.1	21836986	21837196	211	14	0.758871	0.441106	0.317765	79.1633
LNC_003785	0.540579	3.57025	-2.72345	0.0357744	0.0846649	102169655	ANK2	NC_030813.1	12675691	12675903	213	25	0.619901	0.307934	0.311967	185.766
LNC_003786	0.331175	2.3514	-2.82785	0.0143959	0.0464001	102169655	ANK2	NC_030813.1	12675691	12675903	213	25	0.619901	0.307934	0.311967	185.766
LNC_005578	0.426338	2.96327	-2.79712	0.00663404	0.0289898	102169655	ANK2	NC_030813.1	12675691	12675903	213	25	0.619901	0.307934	0.311967	185.766
XR_001296034.2	0.484622	1.61053	-1.7326	0.00364861	0.0209909	102169655	ANK2	NC_030813.1	12675691	12675903	213	25	0.619901	0.307934	0.311967	185.766
XR_001296369.2	0.761773	3.67808	-2.27152	0.00692383	0.0297464	102169655	ANK2	NC_030813.1	12675691	12675903	213	25	0.619901	0.307934	0.311967	185.766
XR_001917342.1	0.943703	3.77392	-1.99966	0.00396319	0.0220117	102169655	ANK2	NC_030813.1	12675691	12675903	213	25	0.619901	0.307934	0.311967	185.766
XR_001917610.1	2.32226	4.17434	-0.846017	0.00842682	0.0330485	102169655	ANK2	NC_030813.1	12675691	12675903	213	25	0.619901	0.307934	0.311967	185.766
XR_001919236.1	1.08696	4.20531	-1.95191	0.0027366	0.0182182	102169655	ANK2	NC_030813.1	12675691	12675903	213	25	0.619901	0.307934	0.311967	185.766
XR_001917188.1	7.75564	11.5519	-0.574811	0.0162723	0.0504448	102184504	RPUSD4	NC_030836.1	28892761	28893069	309	20	0.76073	0.449377	0.311353	129.434
XR_310091.3	14.1162	26.5657	-0.912212	0.00939752	0.035318	102184504	RPUSD4	NC_030836.1	28892761	28893069	309	20	0.76073	0.449377	0.311353	129.434
LNC_003785	0.540579	3.57025	-2.72345	0.0357744	0.0846649	102171993	RUNX1T1	NC_030821.1	9908688	9909649	962	23	0.575784	0.267193	0.308591	140.029
LNC_003786	0.331175	2.3514	-2.82785	0.0143959	0.0464001	102171993	RUNX1T1	NC_030821.1	9908688	9909649	962	23	0.575784	0.267193	0.308591	140.029
LNC_005579	0.121759	1.13864	-3.22521	0.0365937	0.086014	102171993	RUNX1T1	NC_030821.1	9908688	9909649	962	23	0.575784	0.267193	0.308591	140.029
LNC_006636	0	3.31442	#NAME?	0.0208164	0.0588138	102171993	RUNX1T1	NC_030821.1	9908688	9909649	962	23	0.575784	0.267193	0.308591	140.029
LNC_008804	0.0269393	2.20724	-6.35639	0.0319003	0.0781505	102171993	RUNX1T1	NC_030821.1	9908688	9909649	962	23	0.575784	0.267193	0.308591	140.029
LNC_011098	0.061728	2.65882	-5.42872	0.00883412	0.0340256	102171993	RUNX1T1	NC_030821.1	9908688	9909649	962	23	0.575784	0.267193	0.308591	140.029
LNC_012170	0.612799	2.69218	-2.13529	0.0394499	0.0904706	102171993	RUNX1T1	NC_030821.1	9908688	9909649	962	23	0.575784	0.267193	0.308591	140.029
LNC_012570	0.00745133	1.76875	-7.89101	0.0314443	0.0773783	102171993	RUNX1T1	NC_030821.1	9908688	9909649	962	23	0.575784	0.267193	0.308591	140.029
LNC_013087	0.21257	1.10729	-2.38102	0.0283471	0.0724185	102171993	RUNX1T1	NC_030821.1	9908688	9909649	962	23	0.575784	0.267193	0.308591	140.029
LNC_013795	4.03531	24.836	-2.62169	0.00144103	0.0136778	102171993	RUNX1T1	NC_030821.1	9908688	9909649	962	23	0.575784	0.267193	0.308591	140.029
XR_001296303.2	0.312813	2.32054	-2.89109	0.002067	0.0160735	102171993	RUNX1T1	NC_030821.1	9908688	9909649	962	23	0.575784	0.267193	0.308591	140.029
XR_001296369.2	0.761773	3.67808	-2.27152	0.00692383	0.0297464	102171993	RUNX1T1	NC_030821.1	9908688	9909649	962	23	0.575784	0.267193	0.308591	140.029
XR_001917096.1	0.865101	2.51685	-1.54068	0.00896759	0.0342519	102171993	RUNX1T1	NC_030821.1	9908688	9909649	962	23	0.575784	0.267193	0.308591	140.029
XR_001917342.1	0.943703	3.77392	-1.99966	0.00396319	0.0220117	102171993	RUNX1T1	NC_030821.1	9908688	9909649	962	23	0.575784	0.267193	0.308591	140.029
XR_001917359.1	0.197614	2.3221	-3.55467	0.0106342	0.0382257	102171993	RUNX1T1	NC_030821.1	9908688	9909649	962	23	0.575784	0.267193	0.308591	140.029
XR_001917466.1	2.86622	16.3859	-2.51524	0.0171245	0.0519923	102171993	RUNX1T1	NC_030821.1	9908688	9909649	962	23	0.575784	0.267193	0.308591	140.029
XR_001917600.1	0.0567467	1.78046	-4.97157	0.0181559	0.0539765	102171993	RUNX1T1	NC_030821.1	9908688	9909649	962	23	0.575784	0.267193	0.308591	140.029
XR_001917605.1	0.986107	3.3182	-1.75059	0.0207689	0.0587182	102171993	RUNX1T1	NC_030821.1	9908688	9909649	962	23	0.575784	0.267193	0.308591	140.029
XR_001917660.1	0.3322	1.79204	-2.43148	0.0191215	0.0557799	102171993	RUNX1T1	NC_030821.1	9908688	9909649	962	23	0.575784	0.267193	0.308591	140.029
XR_001918149.1	0.927285	7.76457	-3.06582	0.0212005	0.0594755	102171993	RUNX1T1	NC_030821.1	9908688	9909649	962	23	0.575784	0.267193	0.308591	140.029
XR_001919851.1	7.07789	36.9356	-2.38362	0.0130684	0.0435165	102171993	RUNX1T1	NC_030821.1	9908688	9909649	962	23	0.575784	0.267193	0.308591	140.029
XR_309845.3	0.341597	1.64047	-2.26374	0.0205174	0.0582093	102171993	RUNX1T1	NC_030821.1	9908688	9909649	962	23	0.575784	0.267193	0.308591	140.029
LNC_002078	1.32693	5.03379	-1.92355	0.00094274	0.0115338	102184464	ZNF536	NC_030825.1	42372309	42372788	480	22	0.658666	0.350274	0.308393	126.338
LNC_003785	0.540579	3.57025	-2.72345	0.0357744	0.0846649	102184464	ZNF536	NC_030825.1	42372309	42372788	480	22	0.658666	0.350274	0.308393	126.338
LNC_003786	0.331175	2.3514	-2.82785	0.0143959	0.0464001	102184464	ZNF536	NC_030825.1	42372309	42372788	480	22	0.658666	0.350274	0.308393	126.338
LNC_005578	0.426338	2.96327	-2.79712	0.00663404	0.0289898	102184464	ZNF536	NC_030825.1	42372309	42372788	480	22	0.658666	0.350274	0.308393	126.338
LNC_010613	0.536704	4.20195	-2.96886	0.00887458	0.0341123	102184464	ZNF536	NC_030825.1	42372309	42372788	480	22	0.658666	0.350274	0.308393	126.338
LNC_012570	0.00745133	1.76875	-7.89101	0.0314443	0.0773783	102184464	ZNF536	NC_030825.1	42372309	42372788	480	22	0.658666	0.350274	0.308393	126.338
XR_001295493.2	0.131969	2.42502	-4.19972	0.00586107	0.0271803	102184464	ZNF536	NC_030825.1	42372309	42372788	480	22	0.658666	0.350274	0.308393	126.338
XR_001296034.2	0.484622	1.61053	-1.7326	0.00364861	0.0209909	102184464	ZNF536	NC_030825.1	42372309	42372788	480	22	0.658666	0.350274	0.308393	126.338
XR_001296231.2	0.68712	8.9919	-3.70999	0.0021362	0.0162866	102184464	ZNF536	NC_030825.1	42372309	42372788	480	22	0.658666	0.350274	0.308393	126.338
XR_001296303.2	0.312813	2.32054	-2.89109	0.002067	0.0160735	102184464	ZNF536	NC_030825.1	42372309	42372788	480	22	0.658666	0.350274	0.308393	126.338
XR_001296369.2	0.761773	3.67808	-2.27152	0.00692383	0.0297464	102184464	ZNF536	NC_030825.1	42372309	42372788	480	22	0.658666	0.350274	0.308393	126.338
XR_001296511.2	0.680525	5.06092	-2.89468	0.0183485	0.0543455	102184464	ZNF536	NC_030825.1	42372309	42372788	480	22	0.658666	0.350274	0.308393	126.338
XR_001297052.2	6.0715	49.7622	-3.03493	0.004385	0.0233169	102184464	ZNF536	NC_030825.1	42372309	42372788	480	22	0.658666	0.350274	0.308393	126.338
XR_001297058.2	1.69719	9.57913	-2.49675	0.00527602	0.0255311	102184464	ZNF536	NC_030825.1	42372309	42372788	480	22	0.658666	0.350274	0.308393	126.338
XR_001297059.2	1.5554	5.91554	-1.92723	0.0127282	0.0427315	102184464	ZNF536	NC_030825.1	42372309	42372788	480	22	0.658666	0.350274	0.308393	126.338
XR_001297060.2	1.70765	14.1019	-3.0458	0.00511483	0.0250825	102184464	ZNF536	NC_030825.1	42372309	42372788	480	22	0.658666	0.350274	0.308393	126.338
XR_001297356.2	0.49024	2.5626	-2.38605	0.0114318	0.0400536	102184464	ZNF536	NC_030825.1	42372309	42372788	480	22	0.658666	0.350274	0.308393	126.338
XR_001917096.1	0.865101	2.51685	-1.54068	0.00896759	0.0342519	102184464	ZNF536	NC_030825.1	42372309	42372788	480	22	0.658666	0.350274	0.308393	126.338
XR_001917232.1	2.61796	13.3758	-2.35311	0.00184011	0.0152489	102184464	ZNF536	NC_030825.1	42372309	42372788	480	22	0.658666	0.350274	0.308393	126.338
XR_001917342.1	0.943703	3.77392	-1.99966	0.00396319	0.0220117	102184464	ZNF536	NC_030825.1	42372309	42372788	480	22	0.658666	0.350274	0.308393	126.338
XR_001917354.1	0.173951	2.8989	-4.05875	0.010744	0.0384947	102184464	ZNF536	NC_030825.1	42372309	42372788	480	22	0.658666	0.350274	0.308393	126.338
XR_001917359.1	0.197614	2.3221	-3.55467	0.0106342	0.0382257	102184464	ZNF536	NC_030825.1	42372309	42372788	480	22	0.658666	0.350274	0.308393	126.338
XR_001917466.1	2.86622	16.3859	-2.51524	0.0171245	0.0519923	102184464	ZNF536	NC_030825.1	42372309	42372788	480	22	0.658666	0.350274	0.308393	126.338
XR_001917600.1	0.0567467	1.78046	-4.97157	0.0181559	0.0539765	102184464	ZNF536	NC_030825.1	42372309	42372788	480	22	0.658666	0.350274	0.308393	126.338
XR_001917605.1	0.986107	3.3182	-1.75059	0.0207689	0.0587182	102184464	ZNF536	NC_030825.1	42372309	42372788	480	22	0.658666	0.350274	0.308393	126.338
XR_001917660.1	0.3322	1.79204	-2.43148	0.0191215	0.0557799	102184464	ZNF536	NC_030825.1	42372309	42372788	480	22	0.658666	0.350274	0.308393	126.338
XR_001917801.1	0.658785	11.1349	-4.07914	2.87207e-06	0.00261953	102184464	ZNF536	NC_030825.1	42372309	42372788	480	22	0.658666	0.350274	0.308393	126.338
XR_001918149.1	0.927285	7.76457	-3.06582	0.0212005	0.0594755	102184464	ZNF536	NC_030825.1	42372309	42372788	480	22	0.658666	0.350274	0.308393	126.338
XR_001919178.1	1.13642	3.29104	-1.53405	0.00641167	0.0285953	102184464	ZNF536	NC_030825.1	42372309	42372788	480	22	0.658666	0.350274	0.308393	126.338
XR_001919179.1	0.153685	3.39905	-4.46708	0.00187163	0.0153813	102184464	ZNF536	NC_030825.1	42372309	42372788	480	22	0.658666	0.350274	0.308393	126.338
XR_001919236.1	1.08696	4.20531	-1.95191	0.0027366	0.0182182	102184464	ZNF536	NC_030825.1	42372309	42372788	480	22	0.658666	0.350274	0.308393	126.338
XR_001919589.1	0.155502	1.86617	-3.58508	0.00233955	0.016862	102184464	ZNF536	NC_030825.1	42372309	42372788	480	22	0.658666	0.350274	0.308393	126.338
XR_001919851.1	7.07789	36.9356	-2.38362	0.0130684	0.0435165	102184464	ZNF536	NC_030825.1	42372309	42372788	480	22	0.658666	0.350274	0.308393	126.338
XR_001919898.1	1.32159	3.19577	-1.27389	0.0142697	0.0460717	102184464	ZNF536	NC_030825.1	42372309	42372788	480	22	0.658666	0.350274	0.308393	126.338
XR_001919910.1	1.28866	11.8573	-3.20183	0.0185737	0.0547628	102184464	ZNF536	NC_030825.1	42372309	42372788	480	22	0.658666	0.350274	0.308393	126.338
XR_001919911.1	2.2996	17.3992	-2.91956	0.0222323	0.0612985	102184464	ZNF536	NC_030825.1	42372309	42372788	480	22	0.658666	0.350274	0.308393	126.338
XR_001919915.1	0.975013	5.651	-2.53501	0.00763627	0.031279	102184464	ZNF536	NC_030825.1	42372309	42372788	480	22	0.658666	0.350274	0.308393	126.338
XR_001919916.1	1.713	10.9221	-2.67265	0.022628	0.0619828	102184464	ZNF536	NC_030825.1	42372309	42372788	480	22	0.658666	0.350274	0.308393	126.338
XR_001919918.1	5.03464	39.777	-2.98197	0.0055275	0.0263026	102184464	ZNF536	NC_030825.1	42372309	42372788	480	22	0.658666	0.350274	0.308393	126.338
XR_001919934.1	3.61286	30.6374	-3.08408	0.00171109	0.0148975	102184464	ZNF536	NC_030825.1	42372309	42372788	480	22	0.658666	0.350274	0.308393	126.338
XR_001919935.1	5.12677	40.8201	-2.99316	0.00579437	0.0270506	102184464	ZNF536	NC_030825.1	42372309	42372788	480	22	0.658666	0.350274	0.308393	126.338
XR_001297187.2	1.10302	3.63223	-1.7194	0.0149169	0.0474899	102190853	NTPCR	NC_030835.1	39462736	39463104	369	17	0.67271	0.366464	0.306246	94.604
XR_001917232.1	2.61796	13.3758	-2.35311	0.00184011	0.0152489	102190853	NTPCR	NC_030835.1	39462736	39463104	369	17	0.67271	0.366464	0.306246	94.604
XR_001917731.1	5.05274	7.86422	-0.638237	0.0145929	0.0467815	102190853	NTPCR	NC_030835.1	39462736	39463104	369	17	0.67271	0.366464	0.306246	94.604
XR_001917576.1	2.05482	5.03985	-1.29437	0.00844666	0.0330758	102185513	CLASP1	NC_030809.1	63028828	63029133	306	24	0.637218	0.332099	0.305119	147.303
XR_001918995.1	1.1046	3.54918	-1.68397	0.00363953	0.0209674	102185513	CLASP1	NC_030809.1	63028828	63029133	306	24	0.637218	0.332099	0.305119	147.303
XR_001919740.1	0.811022	1.58424	-0.965978	0.0275268	0.0710168	102185513	CLASP1	NC_030809.1	63028828	63029133	306	24	0.637218	0.332099	0.305119	147.303
XR_001295465.2	2.16444	3.79372	-0.809622	0.0171123	0.0519795	102185974	COL26A1	NC_030832.1	36225811	36226057	247	13	0.519837	0.215974	0.303863	81.8052
XR_001295782.2	0.461936	3.15257	-2.77076	0.00236322	0.0169492	102185974	COL26A1	NC_030832.1	36225811	36226057	247	13	0.519837	0.215974	0.303863	81.8052
XR_001297058.2	1.69719	9.57913	-2.49675	0.00527602	0.0255311	102185974	COL26A1	NC_030832.1	36225811	36226057	247	13	0.519837	0.215974	0.303863	81.8052
XR_001917188.1	7.75564	11.5519	-0.574811	0.0162723	0.0504448	102185974	COL26A1	NC_030832.1	36225811	36226057	247	13	0.519837	0.215974	0.303863	81.8052
XR_001917232.1	2.61796	13.3758	-2.35311	0.00184011	0.0152489	102185974	COL26A1	NC_030832.1	36225811	36226057	247	13	0.519837	0.215974	0.303863	81.8052
XR_001917508.1	6.23647	26.9467	-2.11131	2.49154e-05	0.00358946	102185974	COL26A1	NC_030832.1	36225811	36226057	247	13	0.519837	0.215974	0.303863	81.8052
XR_001917728.1	132.478	1012.82	-2.93455	0.00121565	0.0126387	102185974	COL26A1	NC_030832.1	36225811	36226057	247	13	0.519837	0.215974	0.303863	81.8052
XR_001917731.1	5.05274	7.86422	-0.638237	0.0145929	0.0467815	102185974	COL26A1	NC_030832.1	36225811	36226057	247	13	0.519837	0.215974	0.303863	81.8052
XR_001918022.1	0.109052	3.24608	-4.89561	0.00108259	0.0121784	102185974	COL26A1	NC_030832.1	36225811	36226057	247	13	0.519837	0.215974	0.303863	81.8052
XR_001919589.1	0.155502	1.86617	-3.58508	0.00233955	0.016862	102185974	COL26A1	NC_030832.1	36225811	36226057	247	13	0.519837	0.215974	0.303863	81.8052
XR_001919914.1	0.582309	7.51141	-3.68923	0.00910488	0.0346268	102185974	COL26A1	NC_030832.1	36225811	36226057	247	13	0.519837	0.215974	0.303863	81.8052
XR_310091.3	14.1162	26.5657	-0.912212	0.00939752	0.035318	102185974	COL26A1	NC_030832.1	36225811	36226057	247	13	0.519837	0.215974	0.303863	81.8052
XR_311008.3	6.05846	17.2251	-1.50749	0.000426102	0.008561	102185974	COL26A1	NC_030832.1	36225811	36226057	247	13	0.519837	0.215974	0.303863	81.8052
XR_311161.3	1.73918	5.54222	-1.67206	0.000880315	0.011202	102185974	COL26A1	NC_030832.1	36225811	36226057	247	13	0.519837	0.215974	0.303863	81.8052
XR_001295782.2	0.461936	3.15257	-2.77076	0.00236322	0.0169492	102168505	COLEC12	NC_030831.1	35579273	35579503	231	24	0.497512	0.195559	0.301953	162.058
XR_001296231.2	0.68712	8.9919	-3.70999	0.0021362	0.0162866	102168505	COLEC12	NC_030831.1	35579273	35579503	231	24	0.497512	0.195559	0.301953	162.058
XR_001297058.2	1.69719	9.57913	-2.49675	0.00527602	0.0255311	102168505	COLEC12	NC_030831.1	35579273	35579503	231	24	0.497512	0.195559	0.301953	162.058
XR_001917232.1	2.61796	13.3758	-2.35311	0.00184011	0.0152489	102168505	COLEC12	NC_030831.1	35579273	35579503	231	24	0.497512	0.195559	0.301953	162.058
XR_001917508.1	6.23647	26.9467	-2.11131	2.49154e-05	0.00358946	102168505	COLEC12	NC_030831.1	35579273	35579503	231	24	0.497512	0.195559	0.301953	162.058
XR_001919589.1	0.155502	1.86617	-3.58508	0.00233955	0.016862	102168505	COLEC12	NC_030831.1	35579273	35579503	231	24	0.497512	0.195559	0.301953	162.058
XR_001919911.1	2.2996	17.3992	-2.91956	0.0222323	0.0612985	102168505	COLEC12	NC_030831.1	35579273	35579503	231	24	0.497512	0.195559	0.301953	162.058
XR_001919915.1	0.975013	5.651	-2.53501	0.00763627	0.031279	102168505	COLEC12	NC_030831.1	35579273	35579503	231	24	0.497512	0.195559	0.301953	162.058
XR_001917576.1	2.05482	5.03985	-1.29437	0.00844666	0.0330758	102186925	NFATC2IP	NC_030832.1	25799158	25799355	198	18	0.761067	0.459831	0.301236	108.205
XR_310619.3	3.78312	8.96502	-1.24473	0.00763285	0.031279	102186925	NFATC2IP	NC_030832.1	25799158	25799355	198	18	0.761067	0.459831	0.301236	108.205
LNC_002078	1.32693	5.03379	-1.92355	0.00094274	0.0115338	102182684	RGS12	NC_030813.1	115568369	115568623	255	16	0.698185	0.398182	0.300003	112.063
LNC_005899	0.402981	1.75136	-2.11969	0.021671	0.0603921	102182684	RGS12	NC_030813.1	115568369	115568623	255	16	0.698185	0.398182	0.300003	112.063
XR_001296231.2	0.68712	8.9919	-3.70999	0.0021362	0.0162866	102182684	RGS12	NC_030813.1	115568369	115568623	255	16	0.698185	0.398182	0.300003	112.063
XR_001297052.2	6.0715	49.7622	-3.03493	0.004385	0.0233169	102182684	RGS12	NC_030813.1	115568369	115568623	255	16	0.698185	0.398182	0.300003	112.063
XR_001297059.2	1.5554	5.91554	-1.92723	0.0127282	0.0427315	102182684	RGS12	NC_030813.1	115568369	115568623	255	16	0.698185	0.398182	0.300003	112.063
XR_001917921.1	7.35557	8.87019	-0.270128	0.0246747	0.0657119	102182684	RGS12	NC_030813.1	115568369	115568623	255	16	0.698185	0.398182	0.300003	112.063
XR_001919589.1	0.155502	1.86617	-3.58508	0.00233955	0.016862	102182684	RGS12	NC_030813.1	115568369	115568623	255	16	0.698185	0.398182	0.300003	112.063
XR_001919911.1	2.2996	17.3992	-2.91956	0.0222323	0.0612985	102182684	RGS12	NC_030813.1	115568369	115568623	255	16	0.698185	0.398182	0.300003	112.063
XR_001919915.1	0.975013	5.651	-2.53501	0.00763627	0.031279	102182684	RGS12	NC_030813.1	115568369	115568623	255	16	0.698185	0.398182	0.300003	112.063
XR_001296303.2	0.312813	2.32054	-2.89109	0.002067	0.0160735	102177412	HOXC9	NC_030812.1	25767712	25767934	223	17	0.553068	0.254312	0.298756	110.25
LNC_002078	1.32693	5.03379	-1.92355	0.00094274	0.0115338	102181818	CHRNA1	NC_030809.1	114210781	114210936	156	14	0.622574	0.324987	0.297588	83.8432
LNC_010613	0.536704	4.20195	-2.96886	0.00887458	0.0341123	102181818	CHRNA1	NC_030809.1	114210781	114210936	156	14	0.622574	0.324987	0.297588	83.8432
XR_001295493.2	0.131969	2.42502	-4.19972	0.00586107	0.0271803	102181818	CHRNA1	NC_030809.1	114210781	114210936	156	14	0.622574	0.324987	0.297588	83.8432
XR_001296231.2	0.68712	8.9919	-3.70999	0.0021362	0.0162866	102181818	CHRNA1	NC_030809.1	114210781	114210936	156	14	0.622574	0.324987	0.297588	83.8432
XR_001297052.2	6.0715	49.7622	-3.03493	0.004385	0.0233169	102181818	CHRNA1	NC_030809.1	114210781	114210936	156	14	0.622574	0.324987	0.297588	83.8432
XR_001297058.2	1.69719	9.57913	-2.49675	0.00527602	0.0255311	102181818	CHRNA1	NC_030809.1	114210781	114210936	156	14	0.622574	0.324987	0.297588	83.8432
XR_001297059.2	1.5554	5.91554	-1.92723	0.0127282	0.0427315	102181818	CHRNA1	NC_030809.1	114210781	114210936	156	14	0.622574	0.324987	0.297588	83.8432
XR_001297060.2	1.70765	14.1019	-3.0458	0.00511483	0.0250825	102181818	CHRNA1	NC_030809.1	114210781	114210936	156	14	0.622574	0.324987	0.297588	83.8432
XR_001917096.1	0.865101	2.51685	-1.54068	0.00896759	0.0342519	102181818	CHRNA1	NC_030809.1	114210781	114210936	156	14	0.622574	0.324987	0.297588	83.8432
XR_001917354.1	0.173951	2.8989	-4.05875	0.010744	0.0384947	102181818	CHRNA1	NC_030809.1	114210781	114210936	156	14	0.622574	0.324987	0.297588	83.8432
XR_001918200.1	0.0396713	4.91419	-6.95271	0.0152425	0.0482351	102181818	CHRNA1	NC_030809.1	114210781	114210936	156	14	0.622574	0.324987	0.297588	83.8432
XR_001919179.1	0.153685	3.39905	-4.46708	0.00187163	0.0153813	102181818	CHRNA1	NC_030809.1	114210781	114210936	156	14	0.622574	0.324987	0.297588	83.8432
XR_001919236.1	1.08696	4.20531	-1.95191	0.0027366	0.0182182	102181818	CHRNA1	NC_030809.1	114210781	114210936	156	14	0.622574	0.324987	0.297588	83.8432
XR_001919589.1	0.155502	1.86617	-3.58508	0.00233955	0.016862	102181818	CHRNA1	NC_030809.1	114210781	114210936	156	14	0.622574	0.324987	0.297588	83.8432
XR_001919898.1	1.32159	3.19577	-1.27389	0.0142697	0.0460717	102181818	CHRNA1	NC_030809.1	114210781	114210936	156	14	0.622574	0.324987	0.297588	83.8432
XR_001919910.1	1.28866	11.8573	-3.20183	0.0185737	0.0547628	102181818	CHRNA1	NC_030809.1	114210781	114210936	156	14	0.622574	0.324987	0.297588	83.8432
XR_001919911.1	2.2996	17.3992	-2.91956	0.0222323	0.0612985	102181818	CHRNA1	NC_030809.1	114210781	114210936	156	14	0.622574	0.324987	0.297588	83.8432
XR_001919915.1	0.975013	5.651	-2.53501	0.00763627	0.031279	102181818	CHRNA1	NC_030809.1	114210781	114210936	156	14	0.622574	0.324987	0.297588	83.8432
XR_001919916.1	1.713	10.9221	-2.67265	0.022628	0.0619828	102181818	CHRNA1	NC_030809.1	114210781	114210936	156	14	0.622574	0.324987	0.297588	83.8432
XR_001919918.1	5.03464	39.777	-2.98197	0.0055275	0.0263026	102181818	CHRNA1	NC_030809.1	114210781	114210936	156	14	0.622574	0.324987	0.297588	83.8432
XR_001919934.1	3.61286	30.6374	-3.08408	0.00171109	0.0148975	102181818	CHRNA1	NC_030809.1	114210781	114210936	156	14	0.622574	0.324987	0.297588	83.8432
XR_001919935.1	5.12677	40.8201	-2.99316	0.00579437	0.0270506	102181818	CHRNA1	NC_030809.1	114210781	114210936	156	14	0.622574	0.324987	0.297588	83.8432
XR_001297356.2	0.49024	2.5626	-2.38605	0.0114318	0.0400536	102177755	STXBP6	NC_030828.1	34538566	34539314	749	14	0.634552	0.337691	0.296861	86.0716
XR_001917605.1	0.986107	3.3182	-1.75059	0.0207689	0.0587182	102177755	STXBP6	NC_030828.1	34538566	34539314	749	14	0.634552	0.337691	0.296861	86.0716
LNC_002078	1.32693	5.03379	-1.92355	0.00094274	0.0115338	102185774	GJC1	NC_030826.1	44165856	44166109	254	21	0.589736	0.293024	0.296712	134.162
LNC_005899	0.402981	1.75136	-2.11969	0.021671	0.0603921	102185774	GJC1	NC_030826.1	44165856	44166109	254	21	0.589736	0.293024	0.296712	134.162
LNC_010613	0.536704	4.20195	-2.96886	0.00887458	0.0341123	102185774	GJC1	NC_030826.1	44165856	44166109	254	21	0.589736	0.293024	0.296712	134.162
XR_001296231.2	0.68712	8.9919	-3.70999	0.0021362	0.0162866	102185774	GJC1	NC_030826.1	44165856	44166109	254	21	0.589736	0.293024	0.296712	134.162
XR_001297052.2	6.0715	49.7622	-3.03493	0.004385	0.0233169	102185774	GJC1	NC_030826.1	44165856	44166109	254	21	0.589736	0.293024	0.296712	134.162
XR_001297058.2	1.69719	9.57913	-2.49675	0.00527602	0.0255311	102185774	GJC1	NC_030826.1	44165856	44166109	254	21	0.589736	0.293024	0.296712	134.162
XR_001297059.2	1.5554	5.91554	-1.92723	0.0127282	0.0427315	102185774	GJC1	NC_030826.1	44165856	44166109	254	21	0.589736	0.293024	0.296712	134.162
XR_001297060.2	1.70765	14.1019	-3.0458	0.00511483	0.0250825	102185774	GJC1	NC_030826.1	44165856	44166109	254	21	0.589736	0.293024	0.296712	134.162
XR_001917096.1	0.865101	2.51685	-1.54068	0.00896759	0.0342519	102185774	GJC1	NC_030826.1	44165856	44166109	254	21	0.589736	0.293024	0.296712	134.162
XR_001917342.1	0.943703	3.77392	-1.99966	0.00396319	0.0220117	102185774	GJC1	NC_030826.1	44165856	44166109	254	21	0.589736	0.293024	0.296712	134.162
XR_001919179.1	0.153685	3.39905	-4.46708	0.00187163	0.0153813	102185774	GJC1	NC_030826.1	44165856	44166109	254	21	0.589736	0.293024	0.296712	134.162
XR_001919236.1	1.08696	4.20531	-1.95191	0.0027366	0.0182182	102185774	GJC1	NC_030826.1	44165856	44166109	254	21	0.589736	0.293024	0.296712	134.162
XR_001919898.1	1.32159	3.19577	-1.27389	0.0142697	0.0460717	102185774	GJC1	NC_030826.1	44165856	44166109	254	21	0.589736	0.293024	0.296712	134.162
XR_001919910.1	1.28866	11.8573	-3.20183	0.0185737	0.0547628	102185774	GJC1	NC_030826.1	44165856	44166109	254	21	0.589736	0.293024	0.296712	134.162
XR_001919911.1	2.2996	17.3992	-2.91956	0.0222323	0.0612985	102185774	GJC1	NC_030826.1	44165856	44166109	254	21	0.589736	0.293024	0.296712	134.162
XR_001919915.1	0.975013	5.651	-2.53501	0.00763627	0.031279	102185774	GJC1	NC_030826.1	44165856	44166109	254	21	0.589736	0.293024	0.296712	134.162
XR_001919916.1	1.713	10.9221	-2.67265	0.022628	0.0619828	102185774	GJC1	NC_030826.1	44165856	44166109	254	21	0.589736	0.293024	0.296712	134.162
XR_001919918.1	5.03464	39.777	-2.98197	0.0055275	0.0263026	102185774	GJC1	NC_030826.1	44165856	44166109	254	21	0.589736	0.293024	0.296712	134.162
XR_001919934.1	3.61286	30.6374	-3.08408	0.00171109	0.0148975	102185774	GJC1	NC_030826.1	44165856	44166109	254	21	0.589736	0.293024	0.296712	134.162
XR_001919935.1	5.12677	40.8201	-2.99316	0.00579437	0.0270506	102185774	GJC1	NC_030826.1	44165856	44166109	254	21	0.589736	0.293024	0.296712	134.162
XR_001917597.1	2.78762	5.2253	-0.906479	0.00320883	0.0195806	102188284	WHSC1L1	NC_030834.1	12240349	12240562	214	13	0.725395	0.429175	0.29622	84.8765
LNC_002078	1.32693	5.03379	-1.92355	0.00094274	0.0115338	102174998	EBF3	NC_030833.1	2780852	2781013	162	15	0.586102	0.292528	0.293574	89.3367
LNC_010613	0.536704	4.20195	-2.96886	0.00887458	0.0341123	102174998	EBF3	NC_030833.1	2780852	2781013	162	15	0.586102	0.292528	0.293574	89.3367
XR_001295493.2	0.131969	2.42502	-4.19972	0.00586107	0.0271803	102174998	EBF3	NC_030833.1	2780852	2781013	162	15	0.586102	0.292528	0.293574	89.3367
XR_001296231.2	0.68712	8.9919	-3.70999	0.0021362	0.0162866	102174998	EBF3	NC_030833.1	2780852	2781013	162	15	0.586102	0.292528	0.293574	89.3367
XR_001296511.2	0.680525	5.06092	-2.89468	0.0183485	0.0543455	102174998	EBF3	NC_030833.1	2780852	2781013	162	15	0.586102	0.292528	0.293574	89.3367
XR_001297052.2	6.0715	49.7622	-3.03493	0.004385	0.0233169	102174998	EBF3	NC_030833.1	2780852	2781013	162	15	0.586102	0.292528	0.293574	89.3367
XR_001297058.2	1.69719	9.57913	-2.49675	0.00527602	0.0255311	102174998	EBF3	NC_030833.1	2780852	2781013	162	15	0.586102	0.292528	0.293574	89.3367
XR_001297059.2	1.5554	5.91554	-1.92723	0.0127282	0.0427315	102174998	EBF3	NC_030833.1	2780852	2781013	162	15	0.586102	0.292528	0.293574	89.3367
XR_001297060.2	1.70765	14.1019	-3.0458	0.00511483	0.0250825	102174998	EBF3	NC_030833.1	2780852	2781013	162	15	0.586102	0.292528	0.293574	89.3367
XR_001917354.1	0.173951	2.8989	-4.05875	0.010744	0.0384947	102174998	EBF3	NC_030833.1	2780852	2781013	162	15	0.586102	0.292528	0.293574	89.3367
XR_001919179.1	0.153685	3.39905	-4.46708	0.00187163	0.0153813	102174998	EBF3	NC_030833.1	2780852	2781013	162	15	0.586102	0.292528	0.293574	89.3367
XR_001919236.1	1.08696	4.20531	-1.95191	0.0027366	0.0182182	102174998	EBF3	NC_030833.1	2780852	2781013	162	15	0.586102	0.292528	0.293574	89.3367
XR_001919910.1	1.28866	11.8573	-3.20183	0.0185737	0.0547628	102174998	EBF3	NC_030833.1	2780852	2781013	162	15	0.586102	0.292528	0.293574	89.3367
XR_001919911.1	2.2996	17.3992	-2.91956	0.0222323	0.0612985	102174998	EBF3	NC_030833.1	2780852	2781013	162	15	0.586102	0.292528	0.293574	89.3367
XR_001919915.1	0.975013	5.651	-2.53501	0.00763627	0.031279	102174998	EBF3	NC_030833.1	2780852	2781013	162	15	0.586102	0.292528	0.293574	89.3367
XR_001919916.1	1.713	10.9221	-2.67265	0.022628	0.0619828	102174998	EBF3	NC_030833.1	2780852	2781013	162	15	0.586102	0.292528	0.293574	89.3367
XR_001919918.1	5.03464	39.777	-2.98197	0.0055275	0.0263026	102174998	EBF3	NC_030833.1	2780852	2781013	162	15	0.586102	0.292528	0.293574	89.3367
XR_001919934.1	3.61286	30.6374	-3.08408	0.00171109	0.0148975	102174998	EBF3	NC_030833.1	2780852	2781013	162	15	0.586102	0.292528	0.293574	89.3367
XR_001919935.1	5.12677	40.8201	-2.99316	0.00579437	0.0270506	102174998	EBF3	NC_030833.1	2780852	2781013	162	15	0.586102	0.292528	0.293574	89.3367
LNC_009497	0.625312	5.0453	-3.01229	0.000203759	0.00661521	102170896	C15H11orf49	NC_030822.1	6002463	6002604	142	12	0.733912	0.440641	0.293271	80.8326
LNC_010078	0.00646433	3.34506	-9.01532	0.0021677	0.0164446	102170896	C15H11orf49	NC_030822.1	6002463	6002604	142	12	0.733912	0.440641	0.293271	80.8326
LNC_011098	0.061728	2.65882	-5.42872	0.00883412	0.0340256	102170896	C15H11orf49	NC_030822.1	6002463	6002604	142	12	0.733912	0.440641	0.293271	80.8326
XR_001296510.2	1.1784	13.5106	-3.51919	0.00160417	0.0144214	102170896	C15H11orf49	NC_030822.1	6002463	6002604	142	12	0.733912	0.440641	0.293271	80.8326
XR_001296616.2	1.813	4.33692	-1.25829	0.0172217	0.0522318	102170896	C15H11orf49	NC_030822.1	6002463	6002604	142	12	0.733912	0.440641	0.293271	80.8326
XR_001917545.1	2.30449	10.067	-2.12711	0.0135805	0.0446114	102170896	C15H11orf49	NC_030822.1	6002463	6002604	142	12	0.733912	0.440641	0.293271	80.8326
XR_001917728.1	132.478	1012.82	-2.93455	0.00121565	0.0126387	102170896	C15H11orf49	NC_030822.1	6002463	6002604	142	12	0.733912	0.440641	0.293271	80.8326
XR_001917833.1	0.624428	2.86671	-2.19879	0.00302787	0.0190133	102170896	C15H11orf49	NC_030822.1	6002463	6002604	142	12	0.733912	0.440641	0.293271	80.8326
LNC_002078	1.32693	5.03379	-1.92355	0.00094274	0.0115338	102183183	PDE4D	NC_030827.1	20056051	20056295	245	19	0.546988	0.254394	0.292594	113.534
LNC_005899	0.402981	1.75136	-2.11969	0.021671	0.0603921	102183183	PDE4D	NC_030827.1	20056051	20056295	245	19	0.546988	0.254394	0.292594	113.534
XR_001297052.2	6.0715	49.7622	-3.03493	0.004385	0.0233169	102183183	PDE4D	NC_030827.1	20056051	20056295	245	19	0.546988	0.254394	0.292594	113.534
XR_001297058.2	1.69719	9.57913	-2.49675	0.00527602	0.0255311	102183183	PDE4D	NC_030827.1	20056051	20056295	245	19	0.546988	0.254394	0.292594	113.534
XR_001917188.1	7.75564	11.5519	-0.574811	0.0162723	0.0504448	102183183	PDE4D	NC_030827.1	20056051	20056295	245	19	0.546988	0.254394	0.292594	113.534
XR_001917731.1	5.05274	7.86422	-0.638237	0.0145929	0.0467815	102183183	PDE4D	NC_030827.1	20056051	20056295	245	19	0.546988	0.254394	0.292594	113.534
XR_001918472.1	1.99584	4.59496	-1.20306	0.0109644	0.0390104	102183183	PDE4D	NC_030827.1	20056051	20056295	245	19	0.546988	0.254394	0.292594	113.534
XR_001919911.1	2.2996	17.3992	-2.91956	0.0222323	0.0612985	102183183	PDE4D	NC_030827.1	20056051	20056295	245	19	0.546988	0.254394	0.292594	113.534
XR_001919915.1	0.975013	5.651	-2.53501	0.00763627	0.031279	102183183	PDE4D	NC_030827.1	20056051	20056295	245	19	0.546988	0.254394	0.292594	113.534
XR_311293.3	24.7666	34.0358	-0.458658	0.016494	0.0508672	102183183	PDE4D	NC_030827.1	20056051	20056295	245	19	0.546988	0.254394	0.292594	113.534
XR_001295493.2	0.131969	2.42502	-4.19972	0.00586107	0.0271803	102179493	DOK5	NC_030820.1	81567965	81568163	199	16	0.67424	0.382937	0.291304	95.6932
XR_001296231.2	0.68712	8.9919	-3.70999	0.0021362	0.0162866	102179493	DOK5	NC_030820.1	81567965	81568163	199	16	0.67424	0.382937	0.291304	95.6932
XR_001297052.2	6.0715	49.7622	-3.03493	0.004385	0.0233169	102179493	DOK5	NC_030820.1	81567965	81568163	199	16	0.67424	0.382937	0.291304	95.6932
XR_001297059.2	1.5554	5.91554	-1.92723	0.0127282	0.0427315	102179493	DOK5	NC_030820.1	81567965	81568163	199	16	0.67424	0.382937	0.291304	95.6932
XR_001297060.2	1.70765	14.1019	-3.0458	0.00511483	0.0250825	102179493	DOK5	NC_030820.1	81567965	81568163	199	16	0.67424	0.382937	0.291304	95.6932
XR_001919179.1	0.153685	3.39905	-4.46708	0.00187163	0.0153813	102179493	DOK5	NC_030820.1	81567965	81568163	199	16	0.67424	0.382937	0.291304	95.6932
XR_001919589.1	0.155502	1.86617	-3.58508	0.00233955	0.016862	102179493	DOK5	NC_030820.1	81567965	81568163	199	16	0.67424	0.382937	0.291304	95.6932
XR_001919898.1	1.32159	3.19577	-1.27389	0.0142697	0.0460717	102179493	DOK5	NC_030820.1	81567965	81568163	199	16	0.67424	0.382937	0.291304	95.6932
XR_001919910.1	1.28866	11.8573	-3.20183	0.0185737	0.0547628	102179493	DOK5	NC_030820.1	81567965	81568163	199	16	0.67424	0.382937	0.291304	95.6932
XR_001919911.1	2.2996	17.3992	-2.91956	0.0222323	0.0612985	102179493	DOK5	NC_030820.1	81567965	81568163	199	16	0.67424	0.382937	0.291304	95.6932
XR_001919915.1	0.975013	5.651	-2.53501	0.00763627	0.031279	102179493	DOK5	NC_030820.1	81567965	81568163	199	16	0.67424	0.382937	0.291304	95.6932
XR_001919916.1	1.713	10.9221	-2.67265	0.022628	0.0619828	102179493	DOK5	NC_030820.1	81567965	81568163	199	16	0.67424	0.382937	0.291304	95.6932
XR_001919934.1	3.61286	30.6374	-3.08408	0.00171109	0.0148975	102179493	DOK5	NC_030820.1	81567965	81568163	199	16	0.67424	0.382937	0.291304	95.6932
XR_001917600.1	0.0567467	1.78046	-4.97157	0.0181559	0.0539765	102178774	EVL	NC_030828.1	64283366	64283514	149	18	0.541989	0.251045	0.290944	106.403
XR_001295782.2	0.461936	3.15257	-2.77076	0.00236322	0.0169492	102188500	CCDC171	NC_030815.1	28548723	28549146	424	20	0.629309	0.340042	0.289267	139.892
XR_001296231.2	0.68712	8.9919	-3.70999	0.0021362	0.0162866	102188500	CCDC171	NC_030815.1	28548723	28549146	424	20	0.629309	0.340042	0.289267	139.892
XR_001917232.1	2.61796	13.3758	-2.35311	0.00184011	0.0152489	102188500	CCDC171	NC_030815.1	28548723	28549146	424	20	0.629309	0.340042	0.289267	139.892
XR_001917508.1	6.23647	26.9467	-2.11131	2.49154e-05	0.00358946	102188500	CCDC171	NC_030815.1	28548723	28549146	424	20	0.629309	0.340042	0.289267	139.892
XR_001917728.1	132.478	1012.82	-2.93455	0.00121565	0.0126387	102188500	CCDC171	NC_030815.1	28548723	28549146	424	20	0.629309	0.340042	0.289267	139.892
XR_001918022.1	0.109052	3.24608	-4.89561	0.00108259	0.0121784	102188500	CCDC171	NC_030815.1	28548723	28549146	424	20	0.629309	0.340042	0.289267	139.892
XR_311008.3	6.05846	17.2251	-1.50749	0.000426102	0.008561	102188500	CCDC171	NC_030815.1	28548723	28549146	424	20	0.629309	0.340042	0.289267	139.892
LNC_002078	1.32693	5.03379	-1.92355	0.00094274	0.0115338	102171015	CMTM7	NC_030829.1	6751568	6751780	213	22	0.581456	0.292448	0.289007	128.658
XR_001296231.2	0.68712	8.9919	-3.70999	0.0021362	0.0162866	102171015	CMTM7	NC_030829.1	6751568	6751780	213	22	0.581456	0.292448	0.289007	128.658
XR_001296511.2	0.680525	5.06092	-2.89468	0.0183485	0.0543455	102171015	CMTM7	NC_030829.1	6751568	6751780	213	22	0.581456	0.292448	0.289007	128.658
XR_001297052.2	6.0715	49.7622	-3.03493	0.004385	0.0233169	102171015	CMTM7	NC_030829.1	6751568	6751780	213	22	0.581456	0.292448	0.289007	128.658
XR_001297058.2	1.69719	9.57913	-2.49675	0.00527602	0.0255311	102171015	CMTM7	NC_030829.1	6751568	6751780	213	22	0.581456	0.292448	0.289007	128.658
XR_001297060.2	1.70765	14.1019	-3.0458	0.00511483	0.0250825	102171015	CMTM7	NC_030829.1	6751568	6751780	213	22	0.581456	0.292448	0.289007	128.658
XR_001917096.1	0.865101	2.51685	-1.54068	0.00896759	0.0342519	102171015	CMTM7	NC_030829.1	6751568	6751780	213	22	0.581456	0.292448	0.289007	128.658
XR_001917232.1	2.61796	13.3758	-2.35311	0.00184011	0.0152489	102171015	CMTM7	NC_030829.1	6751568	6751780	213	22	0.581456	0.292448	0.289007	128.658
XR_001917508.1	6.23647	26.9467	-2.11131	2.49154e-05	0.00358946	102171015	CMTM7	NC_030829.1	6751568	6751780	213	22	0.581456	0.292448	0.289007	128.658
XR_001917801.1	0.658785	11.1349	-4.07914	2.87207e-06	0.00261953	102171015	CMTM7	NC_030829.1	6751568	6751780	213	22	0.581456	0.292448	0.289007	128.658
XR_001919179.1	0.153685	3.39905	-4.46708	0.00187163	0.0153813	102171015	CMTM7	NC_030829.1	6751568	6751780	213	22	0.581456	0.292448	0.289007	128.658
XR_001919589.1	0.155502	1.86617	-3.58508	0.00233955	0.016862	102171015	CMTM7	NC_030829.1	6751568	6751780	213	22	0.581456	0.292448	0.289007	128.658
XR_001919911.1	2.2996	17.3992	-2.91956	0.0222323	0.0612985	102171015	CMTM7	NC_030829.1	6751568	6751780	213	22	0.581456	0.292448	0.289007	128.658
XR_001919915.1	0.975013	5.651	-2.53501	0.00763627	0.031279	102171015	CMTM7	NC_030829.1	6751568	6751780	213	22	0.581456	0.292448	0.289007	128.658
XR_001919934.1	3.61286	30.6374	-3.08408	0.00171109	0.0148975	102171015	CMTM7	NC_030829.1	6751568	6751780	213	22	0.581456	0.292448	0.289007	128.658
XR_311269.3	7.48172	21.3744	-1.51444	0.000759634	0.0104956	102171015	CMTM7	NC_030829.1	6751568	6751780	213	22	0.581456	0.292448	0.289007	128.658
LNC_005578	0.426338	2.96327	-2.79712	0.00663404	0.0289898	108634329	LOC108634329	NW_017189516.1	61499274	61499428	155	17	0.774007	0.486888	0.287119	109.651
LNC_005579	0.121759	1.13864	-3.22521	0.0365937	0.086014	108634329	LOC108634329	NW_017189516.1	61499274	61499428	155	17	0.774007	0.486888	0.287119	109.651
XR_001296303.2	0.312813	2.32054	-2.89109	0.002067	0.0160735	108634329	LOC108634329	NW_017189516.1	61499274	61499428	155	17	0.774007	0.486888	0.287119	109.651
XR_001296369.2	0.761773	3.67808	-2.27152	0.00692383	0.0297464	108634329	LOC108634329	NW_017189516.1	61499274	61499428	155	17	0.774007	0.486888	0.287119	109.651
XR_001917610.1	2.32226	4.17434	-0.846017	0.00842682	0.0330485	108634329	LOC108634329	NW_017189516.1	61499274	61499428	155	17	0.774007	0.486888	0.287119	109.651
LNC_002078	1.32693	5.03379	-1.92355	0.00094274	0.0115338	100860744	IGF2R	NC_030816.1	83554969	83555251	283	22	0.833385	0.54635	0.287035	136.474
LNC_005899	0.402981	1.75136	-2.11969	0.021671	0.0603921	100860744	IGF2R	NC_030816.1	83554969	83555251	283	22	0.833385	0.54635	0.287035	136.474
LNC_010613	0.536704	4.20195	-2.96886	0.00887458	0.0341123	100860744	IGF2R	NC_030816.1	83554969	83555251	283	22	0.833385	0.54635	0.287035	136.474
XR_001297052.2	6.0715	49.7622	-3.03493	0.004385	0.0233169	100860744	IGF2R	NC_030816.1	83554969	83555251	283	22	0.833385	0.54635	0.287035	136.474
XR_001297058.2	1.69719	9.57913	-2.49675	0.00527602	0.0255311	100860744	IGF2R	NC_030816.1	83554969	83555251	283	22	0.833385	0.54635	0.287035	136.474
XR_001297060.2	1.70765	14.1019	-3.0458	0.00511483	0.0250825	100860744	IGF2R	NC_030816.1	83554969	83555251	283	22	0.833385	0.54635	0.287035	136.474
XR_001917342.1	0.943703	3.77392	-1.99966	0.00396319	0.0220117	100860744	IGF2R	NC_030816.1	83554969	83555251	283	22	0.833385	0.54635	0.287035	136.474
XR_001917605.1	0.986107	3.3182	-1.75059	0.0207689	0.0587182	100860744	IGF2R	NC_030816.1	83554969	83555251	283	22	0.833385	0.54635	0.287035	136.474
XR_001918149.1	0.927285	7.76457	-3.06582	0.0212005	0.0594755	100860744	IGF2R	NC_030816.1	83554969	83555251	283	22	0.833385	0.54635	0.287035	136.474
XR_001918873.1	1.37826	2.84662	-1.0464	0.0180143	0.0537907	100860744	IGF2R	NC_030816.1	83554969	83555251	283	22	0.833385	0.54635	0.287035	136.474
XR_001919179.1	0.153685	3.39905	-4.46708	0.00187163	0.0153813	100860744	IGF2R	NC_030816.1	83554969	83555251	283	22	0.833385	0.54635	0.287035	136.474
XR_001919236.1	1.08696	4.20531	-1.95191	0.0027366	0.0182182	100860744	IGF2R	NC_030816.1	83554969	83555251	283	22	0.833385	0.54635	0.287035	136.474
XR_001919851.1	7.07789	36.9356	-2.38362	0.0130684	0.0435165	100860744	IGF2R	NC_030816.1	83554969	83555251	283	22	0.833385	0.54635	0.287035	136.474
XR_001919898.1	1.32159	3.19577	-1.27389	0.0142697	0.0460717	100860744	IGF2R	NC_030816.1	83554969	83555251	283	22	0.833385	0.54635	0.287035	136.474
XR_001919910.1	1.28866	11.8573	-3.20183	0.0185737	0.0547628	100860744	IGF2R	NC_030816.1	83554969	83555251	283	22	0.833385	0.54635	0.287035	136.474
XR_001919911.1	2.2996	17.3992	-2.91956	0.0222323	0.0612985	100860744	IGF2R	NC_030816.1	83554969	83555251	283	22	0.833385	0.54635	0.287035	136.474
XR_001919915.1	0.975013	5.651	-2.53501	0.00763627	0.031279	100860744	IGF2R	NC_030816.1	83554969	83555251	283	22	0.833385	0.54635	0.287035	136.474
XR_001919916.1	1.713	10.9221	-2.67265	0.022628	0.0619828	100860744	IGF2R	NC_030816.1	83554969	83555251	283	22	0.833385	0.54635	0.287035	136.474
XR_001919918.1	5.03464	39.777	-2.98197	0.0055275	0.0263026	100860744	IGF2R	NC_030816.1	83554969	83555251	283	22	0.833385	0.54635	0.287035	136.474
XR_001919934.1	3.61286	30.6374	-3.08408	0.00171109	0.0148975	100860744	IGF2R	NC_030816.1	83554969	83555251	283	22	0.833385	0.54635	0.287035	136.474
XR_001919935.1	5.12677	40.8201	-2.99316	0.00579437	0.0270506	100860744	IGF2R	NC_030816.1	83554969	83555251	283	22	0.833385	0.54635	0.287035	136.474
LNC_002078	1.32693	5.03379	-1.92355	0.00094274	0.0115338	102172067	MEIS2	NC_030817.1	70352074	70352188	115	14	0.58408	0.297054	0.287026	106.262
LNC_005899	0.402981	1.75136	-2.11969	0.021671	0.0603921	102172067	MEIS2	NC_030817.1	70352074	70352188	115	14	0.58408	0.297054	0.287026	106.262
LNC_010613	0.536704	4.20195	-2.96886	0.00887458	0.0341123	102172067	MEIS2	NC_030817.1	70352074	70352188	115	14	0.58408	0.297054	0.287026	106.262
XR_001295493.2	0.131969	2.42502	-4.19972	0.00586107	0.0271803	102172067	MEIS2	NC_030817.1	70352074	70352188	115	14	0.58408	0.297054	0.287026	106.262
XR_001296231.2	0.68712	8.9919	-3.70999	0.0021362	0.0162866	102172067	MEIS2	NC_030817.1	70352074	70352188	115	14	0.58408	0.297054	0.287026	106.262
XR_001296303.2	0.312813	2.32054	-2.89109	0.002067	0.0160735	102172067	MEIS2	NC_030817.1	70352074	70352188	115	14	0.58408	0.297054	0.287026	106.262
XR_001296511.2	0.680525	5.06092	-2.89468	0.0183485	0.0543455	102172067	MEIS2	NC_030817.1	70352074	70352188	115	14	0.58408	0.297054	0.287026	106.262
XR_001297052.2	6.0715	49.7622	-3.03493	0.004385	0.0233169	102172067	MEIS2	NC_030817.1	70352074	70352188	115	14	0.58408	0.297054	0.287026	106.262
XR_001297058.2	1.69719	9.57913	-2.49675	0.00527602	0.0255311	102172067	MEIS2	NC_030817.1	70352074	70352188	115	14	0.58408	0.297054	0.287026	106.262
XR_001297060.2	1.70765	14.1019	-3.0458	0.00511483	0.0250825	102172067	MEIS2	NC_030817.1	70352074	70352188	115	14	0.58408	0.297054	0.287026	106.262
XR_001917096.1	0.865101	2.51685	-1.54068	0.00896759	0.0342519	102172067	MEIS2	NC_030817.1	70352074	70352188	115	14	0.58408	0.297054	0.287026	106.262
XR_001917232.1	2.61796	13.3758	-2.35311	0.00184011	0.0152489	102172067	MEIS2	NC_030817.1	70352074	70352188	115	14	0.58408	0.297054	0.287026	106.262
XR_001917342.1	0.943703	3.77392	-1.99966	0.00396319	0.0220117	102172067	MEIS2	NC_030817.1	70352074	70352188	115	14	0.58408	0.297054	0.287026	106.262
XR_001917354.1	0.173951	2.8989	-4.05875	0.010744	0.0384947	102172067	MEIS2	NC_030817.1	70352074	70352188	115	14	0.58408	0.297054	0.287026	106.262
XR_001917801.1	0.658785	11.1349	-4.07914	2.87207e-06	0.00261953	102172067	MEIS2	NC_030817.1	70352074	70352188	115	14	0.58408	0.297054	0.287026	106.262
XR_001919179.1	0.153685	3.39905	-4.46708	0.00187163	0.0153813	102172067	MEIS2	NC_030817.1	70352074	70352188	115	14	0.58408	0.297054	0.287026	106.262
XR_001919187.1	3.19966	5.50491	-0.7828	0.0268718	0.0698452	102172067	MEIS2	NC_030817.1	70352074	70352188	115	14	0.58408	0.297054	0.287026	106.262
XR_001919236.1	1.08696	4.20531	-1.95191	0.0027366	0.0182182	102172067	MEIS2	NC_030817.1	70352074	70352188	115	14	0.58408	0.297054	0.287026	106.262
XR_001919589.1	0.155502	1.86617	-3.58508	0.00233955	0.016862	102172067	MEIS2	NC_030817.1	70352074	70352188	115	14	0.58408	0.297054	0.287026	106.262
XR_001919898.1	1.32159	3.19577	-1.27389	0.0142697	0.0460717	102172067	MEIS2	NC_030817.1	70352074	70352188	115	14	0.58408	0.297054	0.287026	106.262
XR_001919910.1	1.28866	11.8573	-3.20183	0.0185737	0.0547628	102172067	MEIS2	NC_030817.1	70352074	70352188	115	14	0.58408	0.297054	0.287026	106.262
XR_001919911.1	2.2996	17.3992	-2.91956	0.0222323	0.0612985	102172067	MEIS2	NC_030817.1	70352074	70352188	115	14	0.58408	0.297054	0.287026	106.262
XR_001919915.1	0.975013	5.651	-2.53501	0.00763627	0.031279	102172067	MEIS2	NC_030817.1	70352074	70352188	115	14	0.58408	0.297054	0.287026	106.262
XR_001919916.1	1.713	10.9221	-2.67265	0.022628	0.0619828	102172067	MEIS2	NC_030817.1	70352074	70352188	115	14	0.58408	0.297054	0.287026	106.262
XR_001919918.1	5.03464	39.777	-2.98197	0.0055275	0.0263026	102172067	MEIS2	NC_030817.1	70352074	70352188	115	14	0.58408	0.297054	0.287026	106.262
XR_001919934.1	3.61286	30.6374	-3.08408	0.00171109	0.0148975	102172067	MEIS2	NC_030817.1	70352074	70352188	115	14	0.58408	0.297054	0.287026	106.262
XR_001919935.1	5.12677	40.8201	-2.99316	0.00579437	0.0270506	102172067	MEIS2	NC_030817.1	70352074	70352188	115	14	0.58408	0.297054	0.287026	106.262
XR_311269.3	7.48172	21.3744	-1.51444	0.000759634	0.0104956	102172067	MEIS2	NC_030817.1	70352074	70352188	115	14	0.58408	0.297054	0.287026	106.262
XR_001917921.1	7.35557	8.87019	-0.270128	0.0246747	0.0657119	102173037	NTN1	NC_030826.1	28212709	28213111	403	21	0.738487	0.451486	0.287001	129.863
LNC_002078	1.32693	5.03379	-1.92355	0.00094274	0.0115338	102169341	PDZRN3	NC_030829.1	28201385	28201642	258	15	0.612756	0.329383	0.283373	86.8548
LNC_005899	0.402981	1.75136	-2.11969	0.021671	0.0603921	102169341	PDZRN3	NC_030829.1	28201385	28201642	258	15	0.612756	0.329383	0.283373	86.8548
LNC_010613	0.536704	4.20195	-2.96886	0.00887458	0.0341123	102169341	PDZRN3	NC_030829.1	28201385	28201642	258	15	0.612756	0.329383	0.283373	86.8548
XR_001296231.2	0.68712	8.9919	-3.70999	0.0021362	0.0162866	102169341	PDZRN3	NC_030829.1	28201385	28201642	258	15	0.612756	0.329383	0.283373	86.8548
XR_001297052.2	6.0715	49.7622	-3.03493	0.004385	0.0233169	102169341	PDZRN3	NC_030829.1	28201385	28201642	258	15	0.612756	0.329383	0.283373	86.8548
XR_001297058.2	1.69719	9.57913	-2.49675	0.00527602	0.0255311	102169341	PDZRN3	NC_030829.1	28201385	28201642	258	15	0.612756	0.329383	0.283373	86.8548
XR_001297059.2	1.5554	5.91554	-1.92723	0.0127282	0.0427315	102169341	PDZRN3	NC_030829.1	28201385	28201642	258	15	0.612756	0.329383	0.283373	86.8548
XR_001297060.2	1.70765	14.1019	-3.0458	0.00511483	0.0250825	102169341	PDZRN3	NC_030829.1	28201385	28201642	258	15	0.612756	0.329383	0.283373	86.8548
XR_001297356.2	0.49024	2.5626	-2.38605	0.0114318	0.0400536	102169341	PDZRN3	NC_030829.1	28201385	28201642	258	15	0.612756	0.329383	0.283373	86.8548
XR_001917354.1	0.173951	2.8989	-4.05875	0.010744	0.0384947	102169341	PDZRN3	NC_030829.1	28201385	28201642	258	15	0.612756	0.329383	0.283373	86.8548
XR_001918873.1	1.37826	2.84662	-1.0464	0.0180143	0.0537907	102169341	PDZRN3	NC_030829.1	28201385	28201642	258	15	0.612756	0.329383	0.283373	86.8548
XR_001919179.1	0.153685	3.39905	-4.46708	0.00187163	0.0153813	102169341	PDZRN3	NC_030829.1	28201385	28201642	258	15	0.612756	0.329383	0.283373	86.8548
XR_001919236.1	1.08696	4.20531	-1.95191	0.0027366	0.0182182	102169341	PDZRN3	NC_030829.1	28201385	28201642	258	15	0.612756	0.329383	0.283373	86.8548
XR_001919898.1	1.32159	3.19577	-1.27389	0.0142697	0.0460717	102169341	PDZRN3	NC_030829.1	28201385	28201642	258	15	0.612756	0.329383	0.283373	86.8548
XR_001919910.1	1.28866	11.8573	-3.20183	0.0185737	0.0547628	102169341	PDZRN3	NC_030829.1	28201385	28201642	258	15	0.612756	0.329383	0.283373	86.8548
XR_001919911.1	2.2996	17.3992	-2.91956	0.0222323	0.0612985	102169341	PDZRN3	NC_030829.1	28201385	28201642	258	15	0.612756	0.329383	0.283373	86.8548
XR_001919915.1	0.975013	5.651	-2.53501	0.00763627	0.031279	102169341	PDZRN3	NC_030829.1	28201385	28201642	258	15	0.612756	0.329383	0.283373	86.8548
XR_001919916.1	1.713	10.9221	-2.67265	0.022628	0.0619828	102169341	PDZRN3	NC_030829.1	28201385	28201642	258	15	0.612756	0.329383	0.283373	86.8548
XR_001919918.1	5.03464	39.777	-2.98197	0.0055275	0.0263026	102169341	PDZRN3	NC_030829.1	28201385	28201642	258	15	0.612756	0.329383	0.283373	86.8548
XR_001919934.1	3.61286	30.6374	-3.08408	0.00171109	0.0148975	102169341	PDZRN3	NC_030829.1	28201385	28201642	258	15	0.612756	0.329383	0.283373	86.8548
XR_001919935.1	5.12677	40.8201	-2.99316	0.00579437	0.0270506	102169341	PDZRN3	NC_030829.1	28201385	28201642	258	15	0.612756	0.329383	0.283373	86.8548
XR_001295647.2	3.22547	7.18276	-1.15503	0.0199174	0.0570982	102175577	FRMD3	NC_030815.1	76433321	76433488	168	14	0.796501	0.516405	0.280096	86.7457
XR_001295782.2	0.461936	3.15257	-2.77076	0.00236322	0.0169492	102175577	FRMD3	NC_030815.1	76433321	76433488	168	14	0.796501	0.516405	0.280096	86.7457
XR_001296510.2	1.1784	13.5106	-3.51919	0.00160417	0.0144214	102175577	FRMD3	NC_030815.1	76433321	76433488	168	14	0.796501	0.516405	0.280096	86.7457
XR_001917232.1	2.61796	13.3758	-2.35311	0.00184011	0.0152489	102175577	FRMD3	NC_030815.1	76433321	76433488	168	14	0.796501	0.516405	0.280096	86.7457
XR_001917508.1	6.23647	26.9467	-2.11131	2.49154e-05	0.00358946	102175577	FRMD3	NC_030815.1	76433321	76433488	168	14	0.796501	0.516405	0.280096	86.7457
XR_001917728.1	132.478	1012.82	-2.93455	0.00121565	0.0126387	102175577	FRMD3	NC_030815.1	76433321	76433488	168	14	0.796501	0.516405	0.280096	86.7457
XR_001917801.1	0.658785	11.1349	-4.07914	2.87207e-06	0.00261953	102175577	FRMD3	NC_030815.1	76433321	76433488	168	14	0.796501	0.516405	0.280096	86.7457
XR_001917833.1	0.624428	2.86671	-2.19879	0.00302787	0.0190133	102175577	FRMD3	NC_030815.1	76433321	76433488	168	14	0.796501	0.516405	0.280096	86.7457
XR_001918022.1	0.109052	3.24608	-4.89561	0.00108259	0.0121784	102175577	FRMD3	NC_030815.1	76433321	76433488	168	14	0.796501	0.516405	0.280096	86.7457
XR_001919589.1	0.155502	1.86617	-3.58508	0.00233955	0.016862	102175577	FRMD3	NC_030815.1	76433321	76433488	168	14	0.796501	0.516405	0.280096	86.7457
XR_001919784.1	0.523545	5.50961	-3.39556	0.000505685	0.00902772	102175577	FRMD3	NC_030815.1	76433321	76433488	168	14	0.796501	0.516405	0.280096	86.7457
XR_001919914.1	0.582309	7.51141	-3.68923	0.00910488	0.0346268	102175577	FRMD3	NC_030815.1	76433321	76433488	168	14	0.796501	0.516405	0.280096	86.7457
XR_311008.3	6.05846	17.2251	-1.50749	0.000426102	0.008561	102175577	FRMD3	NC_030815.1	76433321	76433488	168	14	0.796501	0.516405	0.280096	86.7457
XR_311161.3	1.73918	5.54222	-1.67206	0.000880315	0.011202	102175577	FRMD3	NC_030815.1	76433321	76433488	168	14	0.796501	0.516405	0.280096	86.7457
LNC_003785	0.540579	3.57025	-2.72345	0.0357744	0.0846649	102182313	SEMA6D	NC_030817.1	40459627	40459796	170	14	0.86526	0.585975	0.279284	91.74
LNC_003786	0.331175	2.3514	-2.82785	0.0143959	0.0464001	102182313	SEMA6D	NC_030817.1	40459627	40459796	170	14	0.86526	0.585975	0.279284	91.74
LNC_004491	0.201134	2.97191	-3.88516	0.0291839	0.0737219	102182313	SEMA6D	NC_030817.1	40459627	40459796	170	14	0.86526	0.585975	0.279284	91.74
LNC_005578	0.426338	2.96327	-2.79712	0.00663404	0.0289898	102182313	SEMA6D	NC_030817.1	40459627	40459796	170	14	0.86526	0.585975	0.279284	91.74
LNC_006636	0	3.31442	#NAME?	0.0208164	0.0588138	102182313	SEMA6D	NC_030817.1	40459627	40459796	170	14	0.86526	0.585975	0.279284	91.74
LNC_008804	0.0269393	2.20724	-6.35639	0.0319003	0.0781505	102182313	SEMA6D	NC_030817.1	40459627	40459796	170	14	0.86526	0.585975	0.279284	91.74
LNC_009497	0.625312	5.0453	-3.01229	0.000203759	0.00661521	102182313	SEMA6D	NC_030817.1	40459627	40459796	170	14	0.86526	0.585975	0.279284	91.74
LNC_010078	0.00646433	3.34506	-9.01532	0.0021677	0.0164446	102182313	SEMA6D	NC_030817.1	40459627	40459796	170	14	0.86526	0.585975	0.279284	91.74
LNC_010613	0.536704	4.20195	-2.96886	0.00887458	0.0341123	102182313	SEMA6D	NC_030817.1	40459627	40459796	170	14	0.86526	0.585975	0.279284	91.74
LNC_011098	0.061728	2.65882	-5.42872	0.00883412	0.0340256	102182313	SEMA6D	NC_030817.1	40459627	40459796	170	14	0.86526	0.585975	0.279284	91.74
LNC_012170	0.612799	2.69218	-2.13529	0.0394499	0.0904706	102182313	SEMA6D	NC_030817.1	40459627	40459796	170	14	0.86526	0.585975	0.279284	91.74
LNC_012570	0.00745133	1.76875	-7.89101	0.0314443	0.0773783	102182313	SEMA6D	NC_030817.1	40459627	40459796	170	14	0.86526	0.585975	0.279284	91.74
LNC_013087	0.21257	1.10729	-2.38102	0.0283471	0.0724185	102182313	SEMA6D	NC_030817.1	40459627	40459796	170	14	0.86526	0.585975	0.279284	91.74
LNC_013764	3.36059	28.3255	-3.07531	0.019736	0.0567489	102182313	SEMA6D	NC_030817.1	40459627	40459796	170	14	0.86526	0.585975	0.279284	91.74
LNC_013795	4.03531	24.836	-2.62169	0.00144103	0.0136778	102182313	SEMA6D	NC_030817.1	40459627	40459796	170	14	0.86526	0.585975	0.279284	91.74
XR_001295493.2	0.131969	2.42502	-4.19972	0.00586107	0.0271803	102182313	SEMA6D	NC_030817.1	40459627	40459796	170	14	0.86526	0.585975	0.279284	91.74
XR_001296034.2	0.484622	1.61053	-1.7326	0.00364861	0.0209909	102182313	SEMA6D	NC_030817.1	40459627	40459796	170	14	0.86526	0.585975	0.279284	91.74
XR_001296303.2	0.312813	2.32054	-2.89109	0.002067	0.0160735	102182313	SEMA6D	NC_030817.1	40459627	40459796	170	14	0.86526	0.585975	0.279284	91.74
XR_001296369.2	0.761773	3.67808	-2.27152	0.00692383	0.0297464	102182313	SEMA6D	NC_030817.1	40459627	40459796	170	14	0.86526	0.585975	0.279284	91.74
XR_001296511.2	0.680525	5.06092	-2.89468	0.0183485	0.0543455	102182313	SEMA6D	NC_030817.1	40459627	40459796	170	14	0.86526	0.585975	0.279284	91.74
XR_001296636.2	1.36741	4.51745	-1.72407	0.00393417	0.0219102	102182313	SEMA6D	NC_030817.1	40459627	40459796	170	14	0.86526	0.585975	0.279284	91.74
XR_001297052.2	6.0715	49.7622	-3.03493	0.004385	0.0233169	102182313	SEMA6D	NC_030817.1	40459627	40459796	170	14	0.86526	0.585975	0.279284	91.74
XR_001297060.2	1.70765	14.1019	-3.0458	0.00511483	0.0250825	102182313	SEMA6D	NC_030817.1	40459627	40459796	170	14	0.86526	0.585975	0.279284	91.74
XR_001297356.2	0.49024	2.5626	-2.38605	0.0114318	0.0400536	102182313	SEMA6D	NC_030817.1	40459627	40459796	170	14	0.86526	0.585975	0.279284	91.74
XR_001917342.1	0.943703	3.77392	-1.99966	0.00396319	0.0220117	102182313	SEMA6D	NC_030817.1	40459627	40459796	170	14	0.86526	0.585975	0.279284	91.74
XR_001917354.1	0.173951	2.8989	-4.05875	0.010744	0.0384947	102182313	SEMA6D	NC_030817.1	40459627	40459796	170	14	0.86526	0.585975	0.279284	91.74
XR_001917359.1	0.197614	2.3221	-3.55467	0.0106342	0.0382257	102182313	SEMA6D	NC_030817.1	40459627	40459796	170	14	0.86526	0.585975	0.279284	91.74
XR_001917466.1	2.86622	16.3859	-2.51524	0.0171245	0.0519923	102182313	SEMA6D	NC_030817.1	40459627	40459796	170	14	0.86526	0.585975	0.279284	91.74
XR_001917600.1	0.0567467	1.78046	-4.97157	0.0181559	0.0539765	102182313	SEMA6D	NC_030817.1	40459627	40459796	170	14	0.86526	0.585975	0.279284	91.74
XR_001917605.1	0.986107	3.3182	-1.75059	0.0207689	0.0587182	102182313	SEMA6D	NC_030817.1	40459627	40459796	170	14	0.86526	0.585975	0.279284	91.74
XR_001917660.1	0.3322	1.79204	-2.43148	0.0191215	0.0557799	102182313	SEMA6D	NC_030817.1	40459627	40459796	170	14	0.86526	0.585975	0.279284	91.74
XR_001918149.1	0.927285	7.76457	-3.06582	0.0212005	0.0594755	102182313	SEMA6D	NC_030817.1	40459627	40459796	170	14	0.86526	0.585975	0.279284	91.74
XR_001919179.1	0.153685	3.39905	-4.46708	0.00187163	0.0153813	102182313	SEMA6D	NC_030817.1	40459627	40459796	170	14	0.86526	0.585975	0.279284	91.74
XR_001919236.1	1.08696	4.20531	-1.95191	0.0027366	0.0182182	102182313	SEMA6D	NC_030817.1	40459627	40459796	170	14	0.86526	0.585975	0.279284	91.74
XR_001919851.1	7.07789	36.9356	-2.38362	0.0130684	0.0435165	102182313	SEMA6D	NC_030817.1	40459627	40459796	170	14	0.86526	0.585975	0.279284	91.74
XR_001919910.1	1.28866	11.8573	-3.20183	0.0185737	0.0547628	102182313	SEMA6D	NC_030817.1	40459627	40459796	170	14	0.86526	0.585975	0.279284	91.74
XR_001919916.1	1.713	10.9221	-2.67265	0.022628	0.0619828	102182313	SEMA6D	NC_030817.1	40459627	40459796	170	14	0.86526	0.585975	0.279284	91.74
XR_001919918.1	5.03464	39.777	-2.98197	0.0055275	0.0263026	102182313	SEMA6D	NC_030817.1	40459627	40459796	170	14	0.86526	0.585975	0.279284	91.74
XR_001919934.1	3.61286	30.6374	-3.08408	0.00171109	0.0148975	102182313	SEMA6D	NC_030817.1	40459627	40459796	170	14	0.86526	0.585975	0.279284	91.74
XR_001919935.1	5.12677	40.8201	-2.99316	0.00579437	0.0270506	102182313	SEMA6D	NC_030817.1	40459627	40459796	170	14	0.86526	0.585975	0.279284	91.74
XR_309845.3	0.341597	1.64047	-2.26374	0.0205174	0.0582093	102182313	SEMA6D	NC_030817.1	40459627	40459796	170	14	0.86526	0.585975	0.279284	91.74
LNC_003785	0.540579	3.57025	-2.72345	0.0357744	0.0846649	102176573	MAPRE2	NC_030831.1	22304698	22304968	271	20	0.671283	0.39485	0.276433	103.616
LNC_002078	1.32693	5.03379	-1.92355	0.00094274	0.0115338	102171952	RARB	NC_030834.1	5267591	5267785	195	22	0.788288	0.512814	0.275474	126.913
LNC_010613	0.536704	4.20195	-2.96886	0.00887458	0.0341123	102171952	RARB	NC_030834.1	5267591	5267785	195	22	0.788288	0.512814	0.275474	126.913
XR_001297052.2	6.0715	49.7622	-3.03493	0.004385	0.0233169	102171952	RARB	NC_030834.1	5267591	5267785	195	22	0.788288	0.512814	0.275474	126.913
XR_001297060.2	1.70765	14.1019	-3.0458	0.00511483	0.0250825	102171952	RARB	NC_030834.1	5267591	5267785	195	22	0.788288	0.512814	0.275474	126.913
XR_001918873.1	1.37826	2.84662	-1.0464	0.0180143	0.0537907	102171952	RARB	NC_030834.1	5267591	5267785	195	22	0.788288	0.512814	0.275474	126.913
XR_001919179.1	0.153685	3.39905	-4.46708	0.00187163	0.0153813	102171952	RARB	NC_030834.1	5267591	5267785	195	22	0.788288	0.512814	0.275474	126.913
XR_001919910.1	1.28866	11.8573	-3.20183	0.0185737	0.0547628	102171952	RARB	NC_030834.1	5267591	5267785	195	22	0.788288	0.512814	0.275474	126.913
XR_001919916.1	1.713	10.9221	-2.67265	0.022628	0.0619828	102171952	RARB	NC_030834.1	5267591	5267785	195	22	0.788288	0.512814	0.275474	126.913
XR_001919934.1	3.61286	30.6374	-3.08408	0.00171109	0.0148975	102171952	RARB	NC_030834.1	5267591	5267785	195	22	0.788288	0.512814	0.275474	126.913
XR_001919935.1	5.12677	40.8201	-2.99316	0.00579437	0.0270506	102171952	RARB	NC_030834.1	5267591	5267785	195	22	0.788288	0.512814	0.275474	126.913
XR_311244.3	5.75904	9.4903	-0.720626	0.0401086	0.0913496	102171952	RARB	NC_030834.1	5267591	5267785	195	22	0.788288	0.512814	0.275474	126.913
XR_001918473.1	1.85417	2.9058	-0.648165	0.00524929	0.025459	102188016	CENPU	NC_030834.1	30425133	30425589	457	28	0.425769	0.162745	0.263024	160.884
LNC_002078	1.32693	5.03379	-1.92355	0.00094274	0.0115338	102172779	CAP2	NC_030830.1	10388383	10388632	250	19	0.723676	0.462275	0.2614	107.374
XR_001295782.2	0.461936	3.15257	-2.77076	0.00236322	0.0169492	102172779	CAP2	NC_030830.1	10388383	10388632	250	19	0.723676	0.462275	0.2614	107.374
XR_001296231.2	0.68712	8.9919	-3.70999	0.0021362	0.0162866	102172779	CAP2	NC_030830.1	10388383	10388632	250	19	0.723676	0.462275	0.2614	107.374
XR_001296511.2	0.680525	5.06092	-2.89468	0.0183485	0.0543455	102172779	CAP2	NC_030830.1	10388383	10388632	250	19	0.723676	0.462275	0.2614	107.374
XR_001297052.2	6.0715	49.7622	-3.03493	0.004385	0.0233169	102172779	CAP2	NC_030830.1	10388383	10388632	250	19	0.723676	0.462275	0.2614	107.374
XR_001297058.2	1.69719	9.57913	-2.49675	0.00527602	0.0255311	102172779	CAP2	NC_030830.1	10388383	10388632	250	19	0.723676	0.462275	0.2614	107.374
XR_001297059.2	1.5554	5.91554	-1.92723	0.0127282	0.0427315	102172779	CAP2	NC_030830.1	10388383	10388632	250	19	0.723676	0.462275	0.2614	107.374
XR_001297060.2	1.70765	14.1019	-3.0458	0.00511483	0.0250825	102172779	CAP2	NC_030830.1	10388383	10388632	250	19	0.723676	0.462275	0.2614	107.374
XR_001917096.1	0.865101	2.51685	-1.54068	0.00896759	0.0342519	102172779	CAP2	NC_030830.1	10388383	10388632	250	19	0.723676	0.462275	0.2614	107.374
XR_001917232.1	2.61796	13.3758	-2.35311	0.00184011	0.0152489	102172779	CAP2	NC_030830.1	10388383	10388632	250	19	0.723676	0.462275	0.2614	107.374
XR_001917508.1	6.23647	26.9467	-2.11131	2.49154e-05	0.00358946	102172779	CAP2	NC_030830.1	10388383	10388632	250	19	0.723676	0.462275	0.2614	107.374
XR_001917801.1	0.658785	11.1349	-4.07914	2.87207e-06	0.00261953	102172779	CAP2	NC_030830.1	10388383	10388632	250	19	0.723676	0.462275	0.2614	107.374
XR_001919179.1	0.153685	3.39905	-4.46708	0.00187163	0.0153813	102172779	CAP2	NC_030830.1	10388383	10388632	250	19	0.723676	0.462275	0.2614	107.374
XR_001919589.1	0.155502	1.86617	-3.58508	0.00233955	0.016862	102172779	CAP2	NC_030830.1	10388383	10388632	250	19	0.723676	0.462275	0.2614	107.374
XR_001919910.1	1.28866	11.8573	-3.20183	0.0185737	0.0547628	102172779	CAP2	NC_030830.1	10388383	10388632	250	19	0.723676	0.462275	0.2614	107.374
XR_001919911.1	2.2996	17.3992	-2.91956	0.0222323	0.0612985	102172779	CAP2	NC_030830.1	10388383	10388632	250	19	0.723676	0.462275	0.2614	107.374
XR_001919915.1	0.975013	5.651	-2.53501	0.00763627	0.031279	102172779	CAP2	NC_030830.1	10388383	10388632	250	19	0.723676	0.462275	0.2614	107.374
XR_001919916.1	1.713	10.9221	-2.67265	0.022628	0.0619828	102172779	CAP2	NC_030830.1	10388383	10388632	250	19	0.723676	0.462275	0.2614	107.374
XR_001919934.1	3.61286	30.6374	-3.08408	0.00171109	0.0148975	102172779	CAP2	NC_030830.1	10388383	10388632	250	19	0.723676	0.462275	0.2614	107.374
XR_311269.3	7.48172	21.3744	-1.51444	0.000759634	0.0104956	102172779	CAP2	NC_030830.1	10388383	10388632	250	19	0.723676	0.462275	0.2614	107.374
LNC_002078	1.32693	5.03379	-1.92355	0.00094274	0.0115338	102172552	CELF2	NC_030820.1	15314386	15314670	285	27	0.612963	0.356393	0.256569	155.377
LNC_005899	0.402981	1.75136	-2.11969	0.021671	0.0603921	102172552	CELF2	NC_030820.1	15314386	15314670	285	27	0.612963	0.356393	0.256569	155.377
LNC_010613	0.536704	4.20195	-2.96886	0.00887458	0.0341123	102172552	CELF2	NC_030820.1	15314386	15314670	285	27	0.612963	0.356393	0.256569	155.377
LNC_012170	0.612799	2.69218	-2.13529	0.0394499	0.0904706	102172552	CELF2	NC_030820.1	15314386	15314670	285	27	0.612963	0.356393	0.256569	155.377
LNC_012974	0.081039	2.60366	-5.00578	0.0222652	0.0613539	102172552	CELF2	NC_030820.1	15314386	15314670	285	27	0.612963	0.356393	0.256569	155.377
XR_001295493.2	0.131969	2.42502	-4.19972	0.00586107	0.0271803	102172552	CELF2	NC_030820.1	15314386	15314670	285	27	0.612963	0.356393	0.256569	155.377
XR_001295782.2	0.461936	3.15257	-2.77076	0.00236322	0.0169492	102172552	CELF2	NC_030820.1	15314386	15314670	285	27	0.612963	0.356393	0.256569	155.377
XR_001296231.2	0.68712	8.9919	-3.70999	0.0021362	0.0162866	102172552	CELF2	NC_030820.1	15314386	15314670	285	27	0.612963	0.356393	0.256569	155.377
XR_001296303.2	0.312813	2.32054	-2.89109	0.002067	0.0160735	102172552	CELF2	NC_030820.1	15314386	15314670	285	27	0.612963	0.356393	0.256569	155.377
XR_001296369.2	0.761773	3.67808	-2.27152	0.00692383	0.0297464	102172552	CELF2	NC_030820.1	15314386	15314670	285	27	0.612963	0.356393	0.256569	155.377
XR_001296511.2	0.680525	5.06092	-2.89468	0.0183485	0.0543455	102172552	CELF2	NC_030820.1	15314386	15314670	285	27	0.612963	0.356393	0.256569	155.377
XR_001297052.2	6.0715	49.7622	-3.03493	0.004385	0.0233169	102172552	CELF2	NC_030820.1	15314386	15314670	285	27	0.612963	0.356393	0.256569	155.377
XR_001297058.2	1.69719	9.57913	-2.49675	0.00527602	0.0255311	102172552	CELF2	NC_030820.1	15314386	15314670	285	27	0.612963	0.356393	0.256569	155.377
XR_001297060.2	1.70765	14.1019	-3.0458	0.00511483	0.0250825	102172552	CELF2	NC_030820.1	15314386	15314670	285	27	0.612963	0.356393	0.256569	155.377
XR_001297356.2	0.49024	2.5626	-2.38605	0.0114318	0.0400536	102172552	CELF2	NC_030820.1	15314386	15314670	285	27	0.612963	0.356393	0.256569	155.377
XR_001917098.1	0.736238	3.32345	-2.17444	0.0362703	0.0855268	102172552	CELF2	NC_030820.1	15314386	15314670	285	27	0.612963	0.356393	0.256569	155.377
XR_001917232.1	2.61796	13.3758	-2.35311	0.00184011	0.0152489	102172552	CELF2	NC_030820.1	15314386	15314670	285	27	0.612963	0.356393	0.256569	155.377
XR_001917354.1	0.173951	2.8989	-4.05875	0.010744	0.0384947	102172552	CELF2	NC_030820.1	15314386	15314670	285	27	0.612963	0.356393	0.256569	155.377
XR_001917359.1	0.197614	2.3221	-3.55467	0.0106342	0.0382257	102172552	CELF2	NC_030820.1	15314386	15314670	285	27	0.612963	0.356393	0.256569	155.377
XR_001917508.1	6.23647	26.9467	-2.11131	2.49154e-05	0.00358946	102172552	CELF2	NC_030820.1	15314386	15314670	285	27	0.612963	0.356393	0.256569	155.377
XR_001917605.1	0.986107	3.3182	-1.75059	0.0207689	0.0587182	102172552	CELF2	NC_030820.1	15314386	15314670	285	27	0.612963	0.356393	0.256569	155.377
XR_001917610.1	2.32226	4.17434	-0.846017	0.00842682	0.0330485	102172552	CELF2	NC_030820.1	15314386	15314670	285	27	0.612963	0.356393	0.256569	155.377
XR_001917801.1	0.658785	11.1349	-4.07914	2.87207e-06	0.00261953	102172552	CELF2	NC_030820.1	15314386	15314670	285	27	0.612963	0.356393	0.256569	155.377
XR_001917833.1	0.624428	2.86671	-2.19879	0.00302787	0.0190133	102172552	CELF2	NC_030820.1	15314386	15314670	285	27	0.612963	0.356393	0.256569	155.377
XR_001918022.1	0.109052	3.24608	-4.89561	0.00108259	0.0121784	102172552	CELF2	NC_030820.1	15314386	15314670	285	27	0.612963	0.356393	0.256569	155.377
XR_001918149.1	0.927285	7.76457	-3.06582	0.0212005	0.0594755	102172552	CELF2	NC_030820.1	15314386	15314670	285	27	0.612963	0.356393	0.256569	155.377
XR_001918200.1	0.0396713	4.91419	-6.95271	0.0152425	0.0482351	102172552	CELF2	NC_030820.1	15314386	15314670	285	27	0.612963	0.356393	0.256569	155.377
XR_001918873.1	1.37826	2.84662	-1.0464	0.0180143	0.0537907	102172552	CELF2	NC_030820.1	15314386	15314670	285	27	0.612963	0.356393	0.256569	155.377
XR_001919179.1	0.153685	3.39905	-4.46708	0.00187163	0.0153813	102172552	CELF2	NC_030820.1	15314386	15314670	285	27	0.612963	0.356393	0.256569	155.377
XR_001919236.1	1.08696	4.20531	-1.95191	0.0027366	0.0182182	102172552	CELF2	NC_030820.1	15314386	15314670	285	27	0.612963	0.356393	0.256569	155.377
XR_001919589.1	0.155502	1.86617	-3.58508	0.00233955	0.016862	102172552	CELF2	NC_030820.1	15314386	15314670	285	27	0.612963	0.356393	0.256569	155.377
XR_001919784.1	0.523545	5.50961	-3.39556	0.000505685	0.00902772	102172552	CELF2	NC_030820.1	15314386	15314670	285	27	0.612963	0.356393	0.256569	155.377
XR_001919898.1	1.32159	3.19577	-1.27389	0.0142697	0.0460717	102172552	CELF2	NC_030820.1	15314386	15314670	285	27	0.612963	0.356393	0.256569	155.377
XR_001919910.1	1.28866	11.8573	-3.20183	0.0185737	0.0547628	102172552	CELF2	NC_030820.1	15314386	15314670	285	27	0.612963	0.356393	0.256569	155.377
XR_001919911.1	2.2996	17.3992	-2.91956	0.0222323	0.0612985	102172552	CELF2	NC_030820.1	15314386	15314670	285	27	0.612963	0.356393	0.256569	155.377
XR_001919914.1	0.582309	7.51141	-3.68923	0.00910488	0.0346268	102172552	CELF2	NC_030820.1	15314386	15314670	285	27	0.612963	0.356393	0.256569	155.377
XR_001919915.1	0.975013	5.651	-2.53501	0.00763627	0.031279	102172552	CELF2	NC_030820.1	15314386	15314670	285	27	0.612963	0.356393	0.256569	155.377
XR_001919916.1	1.713	10.9221	-2.67265	0.022628	0.0619828	102172552	CELF2	NC_030820.1	15314386	15314670	285	27	0.612963	0.356393	0.256569	155.377
XR_001919918.1	5.03464	39.777	-2.98197	0.0055275	0.0263026	102172552	CELF2	NC_030820.1	15314386	15314670	285	27	0.612963	0.356393	0.256569	155.377
XR_001919934.1	3.61286	30.6374	-3.08408	0.00171109	0.0148975	102172552	CELF2	NC_030820.1	15314386	15314670	285	27	0.612963	0.356393	0.256569	155.377
XR_001919935.1	5.12677	40.8201	-2.99316	0.00579437	0.0270506	102172552	CELF2	NC_030820.1	15314386	15314670	285	27	0.612963	0.356393	0.256569	155.377
XR_309845.3	0.341597	1.64047	-2.26374	0.0205174	0.0582093	102172552	CELF2	NC_030820.1	15314386	15314670	285	27	0.612963	0.356393	0.256569	155.377
XR_311008.3	6.05846	17.2251	-1.50749	0.000426102	0.008561	102172552	CELF2	NC_030820.1	15314386	15314670	285	27	0.612963	0.356393	0.256569	155.377
XR_311269.3	7.48172	21.3744	-1.51444	0.000759634	0.0104956	102172552	CELF2	NC_030820.1	15314386	15314670	285	27	0.612963	0.356393	0.256569	155.377
LNC_002078	1.32693	5.03379	-1.92355	0.00094274	0.0115338	102185312	LOC102185312	NC_030827.1	24304589	24304721	133	16	0.819432	0.563064	0.256368	91.1712
XR_001295465.2	2.16444	3.79372	-0.809622	0.0171123	0.0519795	102185312	LOC102185312	NC_030827.1	24304589	24304721	133	16	0.819432	0.563064	0.256368	91.1712
XR_001295782.2	0.461936	3.15257	-2.77076	0.00236322	0.0169492	102185312	LOC102185312	NC_030827.1	24304589	24304721	133	16	0.819432	0.563064	0.256368	91.1712
XR_001296231.2	0.68712	8.9919	-3.70999	0.0021362	0.0162866	102185312	LOC102185312	NC_030827.1	24304589	24304721	133	16	0.819432	0.563064	0.256368	91.1712
XR_001296511.2	0.680525	5.06092	-2.89468	0.0183485	0.0543455	102185312	LOC102185312	NC_030827.1	24304589	24304721	133	16	0.819432	0.563064	0.256368	91.1712
XR_001297058.2	1.69719	9.57913	-2.49675	0.00527602	0.0255311	102185312	LOC102185312	NC_030827.1	24304589	24304721	133	16	0.819432	0.563064	0.256368	91.1712
XR_001917188.1	7.75564	11.5519	-0.574811	0.0162723	0.0504448	102185312	LOC102185312	NC_030827.1	24304589	24304721	133	16	0.819432	0.563064	0.256368	91.1712
XR_001917232.1	2.61796	13.3758	-2.35311	0.00184011	0.0152489	102185312	LOC102185312	NC_030827.1	24304589	24304721	133	16	0.819432	0.563064	0.256368	91.1712
XR_001917508.1	6.23647	26.9467	-2.11131	2.49154e-05	0.00358946	102185312	LOC102185312	NC_030827.1	24304589	24304721	133	16	0.819432	0.563064	0.256368	91.1712
XR_001917731.1	5.05274	7.86422	-0.638237	0.0145929	0.0467815	102185312	LOC102185312	NC_030827.1	24304589	24304721	133	16	0.819432	0.563064	0.256368	91.1712
XR_001917801.1	0.658785	11.1349	-4.07914	2.87207e-06	0.00261953	102185312	LOC102185312	NC_030827.1	24304589	24304721	133	16	0.819432	0.563064	0.256368	91.1712
XR_001918022.1	0.109052	3.24608	-4.89561	0.00108259	0.0121784	102185312	LOC102185312	NC_030827.1	24304589	24304721	133	16	0.819432	0.563064	0.256368	91.1712
XR_001919914.1	0.582309	7.51141	-3.68923	0.00910488	0.0346268	102185312	LOC102185312	NC_030827.1	24304589	24304721	133	16	0.819432	0.563064	0.256368	91.1712
XR_310683.3	5.04322	11.0369	-1.12991	0.00158999	0.0143571	102185312	LOC102185312	NC_030827.1	24304589	24304721	133	16	0.819432	0.563064	0.256368	91.1712
XR_311008.3	6.05846	17.2251	-1.50749	0.000426102	0.008561	102185312	LOC102185312	NC_030827.1	24304589	24304721	133	16	0.819432	0.563064	0.256368	91.1712
XR_311269.3	7.48172	21.3744	-1.51444	0.000759634	0.0104956	102185312	LOC102185312	NC_030827.1	24304589	24304721	133	16	0.819432	0.563064	0.256368	91.1712
LNC_012170	0.612799	2.69218	-2.13529	0.0394499	0.0904706	102180628	CEP112	NC_030826.1	61698530	61698707	178	17	0.752223	0.497985	0.254238	103.627
LNC_012570	0.00745133	1.76875	-7.89101	0.0314443	0.0773783	102180628	CEP112	NC_030826.1	61698530	61698707	178	17	0.752223	0.497985	0.254238	103.627
LNC_013087	0.21257	1.10729	-2.38102	0.0283471	0.0724185	102180628	CEP112	NC_030826.1	61698530	61698707	178	17	0.752223	0.497985	0.254238	103.627
LNC_013795	4.03531	24.836	-2.62169	0.00144103	0.0136778	102180628	CEP112	NC_030826.1	61698530	61698707	178	17	0.752223	0.497985	0.254238	103.627
XR_001917359.1	0.197614	2.3221	-3.55467	0.0106342	0.0382257	102180628	CEP112	NC_030826.1	61698530	61698707	178	17	0.752223	0.497985	0.254238	103.627
XR_001917466.1	2.86622	16.3859	-2.51524	0.0171245	0.0519923	102180628	CEP112	NC_030826.1	61698530	61698707	178	17	0.752223	0.497985	0.254238	103.627
XR_001917600.1	0.0567467	1.78046	-4.97157	0.0181559	0.0539765	102180628	CEP112	NC_030826.1	61698530	61698707	178	17	0.752223	0.497985	0.254238	103.627
XR_001917605.1	0.986107	3.3182	-1.75059	0.0207689	0.0587182	102180628	CEP112	NC_030826.1	61698530	61698707	178	17	0.752223	0.497985	0.254238	103.627
XR_001918149.1	0.927285	7.76457	-3.06582	0.0212005	0.0594755	102180628	CEP112	NC_030826.1	61698530	61698707	178	17	0.752223	0.497985	0.254238	103.627
XR_001919851.1	7.07789	36.9356	-2.38362	0.0130684	0.0435165	102180628	CEP112	NC_030826.1	61698530	61698707	178	17	0.752223	0.497985	0.254238	103.627
XR_001919918.1	5.03464	39.777	-2.98197	0.0055275	0.0263026	102180628	CEP112	NC_030826.1	61698530	61698707	178	17	0.752223	0.497985	0.254238	103.627
XR_001919935.1	5.12677	40.8201	-2.99316	0.00579437	0.0270506	102180628	CEP112	NC_030826.1	61698530	61698707	178	17	0.752223	0.497985	0.254238	103.627
XR_309845.3	0.341597	1.64047	-2.26374	0.0205174	0.0582093	102180628	CEP112	NC_030826.1	61698530	61698707	178	17	0.752223	0.497985	0.254238	103.627
LNC_003785	0.540579	3.57025	-2.72345	0.0357744	0.0846649	102170565	DAAM2	NC_030830.1	35114220	35114389	170	13	0.739532	0.48624	0.253292	78.8493
XR_001917610.1	2.32226	4.17434	-0.846017	0.00842682	0.0330485	102170565	DAAM2	NC_030830.1	35114220	35114389	170	13	0.739532	0.48624	0.253292	78.8493
XR_001917685.1	7.7076	37.8565	-2.29619	0.0022101	0.0166161	100860944	DCN	NC_030812.1	20859294	20859441	148	15	0.560676	0.308068	0.252608	96.6815
LNC_010613	0.536704	4.20195	-2.96886	0.00887458	0.0341123	108633217	SASH1	NC_030816.1	72560809	72560921	113	14	0.439927	0.18747	0.252457	87.3015
XR_001295493.2	0.131969	2.42502	-4.19972	0.00586107	0.0271803	108633217	SASH1	NC_030816.1	72560809	72560921	113	14	0.439927	0.18747	0.252457	87.3015
XR_001297052.2	6.0715	49.7622	-3.03493	0.004385	0.0233169	108633217	SASH1	NC_030816.1	72560809	72560921	113	14	0.439927	0.18747	0.252457	87.3015
XR_001297059.2	1.5554	5.91554	-1.92723	0.0127282	0.0427315	108633217	SASH1	NC_030816.1	72560809	72560921	113	14	0.439927	0.18747	0.252457	87.3015
XR_001297060.2	1.70765	14.1019	-3.0458	0.00511483	0.0250825	108633217	SASH1	NC_030816.1	72560809	72560921	113	14	0.439927	0.18747	0.252457	87.3015
XR_001917354.1	0.173951	2.8989	-4.05875	0.010744	0.0384947	108633217	SASH1	NC_030816.1	72560809	72560921	113	14	0.439927	0.18747	0.252457	87.3015
XR_001917359.1	0.197614	2.3221	-3.55467	0.0106342	0.0382257	108633217	SASH1	NC_030816.1	72560809	72560921	113	14	0.439927	0.18747	0.252457	87.3015
XR_001917605.1	0.986107	3.3182	-1.75059	0.0207689	0.0587182	108633217	SASH1	NC_030816.1	72560809	72560921	113	14	0.439927	0.18747	0.252457	87.3015
XR_001917833.1	0.624428	2.86671	-2.19879	0.00302787	0.0190133	108633217	SASH1	NC_030816.1	72560809	72560921	113	14	0.439927	0.18747	0.252457	87.3015
XR_001918149.1	0.927285	7.76457	-3.06582	0.0212005	0.0594755	108633217	SASH1	NC_030816.1	72560809	72560921	113	14	0.439927	0.18747	0.252457	87.3015
XR_001919179.1	0.153685	3.39905	-4.46708	0.00187163	0.0153813	108633217	SASH1	NC_030816.1	72560809	72560921	113	14	0.439927	0.18747	0.252457	87.3015
XR_001919898.1	1.32159	3.19577	-1.27389	0.0142697	0.0460717	108633217	SASH1	NC_030816.1	72560809	72560921	113	14	0.439927	0.18747	0.252457	87.3015
XR_001919910.1	1.28866	11.8573	-3.20183	0.0185737	0.0547628	108633217	SASH1	NC_030816.1	72560809	72560921	113	14	0.439927	0.18747	0.252457	87.3015
XR_001919911.1	2.2996	17.3992	-2.91956	0.0222323	0.0612985	108633217	SASH1	NC_030816.1	72560809	72560921	113	14	0.439927	0.18747	0.252457	87.3015
XR_001919915.1	0.975013	5.651	-2.53501	0.00763627	0.031279	108633217	SASH1	NC_030816.1	72560809	72560921	113	14	0.439927	0.18747	0.252457	87.3015
XR_001919916.1	1.713	10.9221	-2.67265	0.022628	0.0619828	108633217	SASH1	NC_030816.1	72560809	72560921	113	14	0.439927	0.18747	0.252457	87.3015
XR_001919918.1	5.03464	39.777	-2.98197	0.0055275	0.0263026	108633217	SASH1	NC_030816.1	72560809	72560921	113	14	0.439927	0.18747	0.252457	87.3015
XR_001919934.1	3.61286	30.6374	-3.08408	0.00171109	0.0148975	108633217	SASH1	NC_030816.1	72560809	72560921	113	14	0.439927	0.18747	0.252457	87.3015
XR_001919935.1	5.12677	40.8201	-2.99316	0.00579437	0.0270506	108633217	SASH1	NC_030816.1	72560809	72560921	113	14	0.439927	0.18747	0.252457	87.3015
XR_311008.3	6.05846	17.2251	-1.50749	0.000426102	0.008561	108633217	SASH1	NC_030816.1	72560809	72560921	113	14	0.439927	0.18747	0.252457	87.3015
XR_311269.3	7.48172	21.3744	-1.51444	0.000759634	0.0104956	108633217	SASH1	NC_030816.1	72560809	72560921	113	14	0.439927	0.18747	0.252457	87.3015
XR_001295647.2	3.22547	7.18276	-1.15503	0.0199174	0.0570982	102174895	LOC102174895	NC_030810.1	77944337	77944597	261	16	0.729837	0.4788	0.251037	79.8519
XR_001295782.2	0.461936	3.15257	-2.77076	0.00236322	0.0169492	102174895	LOC102174895	NC_030810.1	77944337	77944597	261	16	0.729837	0.4788	0.251037	79.8519
XR_001296231.2	0.68712	8.9919	-3.70999	0.0021362	0.0162866	102174895	LOC102174895	NC_030810.1	77944337	77944597	261	16	0.729837	0.4788	0.251037	79.8519
XR_001297187.2	1.10302	3.63223	-1.7194	0.0149169	0.0474899	102174895	LOC102174895	NC_030810.1	77944337	77944597	261	16	0.729837	0.4788	0.251037	79.8519
XR_001917232.1	2.61796	13.3758	-2.35311	0.00184011	0.0152489	102174895	LOC102174895	NC_030810.1	77944337	77944597	261	16	0.729837	0.4788	0.251037	79.8519
XR_001917508.1	6.23647	26.9467	-2.11131	2.49154e-05	0.00358946	102174895	LOC102174895	NC_030810.1	77944337	77944597	261	16	0.729837	0.4788	0.251037	79.8519
XR_001917545.1	2.30449	10.067	-2.12711	0.0135805	0.0446114	102174895	LOC102174895	NC_030810.1	77944337	77944597	261	16	0.729837	0.4788	0.251037	79.8519
XR_001917728.1	132.478	1012.82	-2.93455	0.00121565	0.0126387	102174895	LOC102174895	NC_030810.1	77944337	77944597	261	16	0.729837	0.4788	0.251037	79.8519
XR_001917801.1	0.658785	11.1349	-4.07914	2.87207e-06	0.00261953	102174895	LOC102174895	NC_030810.1	77944337	77944597	261	16	0.729837	0.4788	0.251037	79.8519
XR_001918022.1	0.109052	3.24608	-4.89561	0.00108259	0.0121784	102174895	LOC102174895	NC_030810.1	77944337	77944597	261	16	0.729837	0.4788	0.251037	79.8519
XR_001918304.1	5.50422	10.4438	-0.924039	0.0258496	0.067954	102174895	LOC102174895	NC_030810.1	77944337	77944597	261	16	0.729837	0.4788	0.251037	79.8519
XR_001918883.1	23.6167	51.2091	-1.11659	0.0305336	0.0757638	102174895	LOC102174895	NC_030810.1	77944337	77944597	261	16	0.729837	0.4788	0.251037	79.8519
XR_001919589.1	0.155502	1.86617	-3.58508	0.00233955	0.016862	102174895	LOC102174895	NC_030810.1	77944337	77944597	261	16	0.729837	0.4788	0.251037	79.8519
XR_001919784.1	0.523545	5.50961	-3.39556	0.000505685	0.00902772	102174895	LOC102174895	NC_030810.1	77944337	77944597	261	16	0.729837	0.4788	0.251037	79.8519
XR_001919914.1	0.582309	7.51141	-3.68923	0.00910488	0.0346268	102174895	LOC102174895	NC_030810.1	77944337	77944597	261	16	0.729837	0.4788	0.251037	79.8519
XR_310091.3	14.1162	26.5657	-0.912212	0.00939752	0.035318	102174895	LOC102174895	NC_030810.1	77944337	77944597	261	16	0.729837	0.4788	0.251037	79.8519
XR_310506.3	61.7931	224.844	-1.86341	0.000665439	0.00989157	102174895	LOC102174895	NC_030810.1	77944337	77944597	261	16	0.729837	0.4788	0.251037	79.8519
XR_311008.3	6.05846	17.2251	-1.50749	0.000426102	0.008561	102174895	LOC102174895	NC_030810.1	77944337	77944597	261	16	0.729837	0.4788	0.251037	79.8519
XR_311161.3	1.73918	5.54222	-1.67206	0.000880315	0.011202	102174895	LOC102174895	NC_030810.1	77944337	77944597	261	16	0.729837	0.4788	0.251037	79.8519
XR_311269.3	7.48172	21.3744	-1.51444	0.000759634	0.0104956	102174895	LOC102174895	NC_030810.1	77944337	77944597	261	16	0.729837	0.4788	0.251037	79.8519
LNC_003786	0.331175	2.3514	-2.82785	0.0143959	0.0464001	102172510	METTL10	NC_030833.1	7677392	7677567	176	16	0.778384	0.527442	0.250943	90.9076
XR_001296303.2	0.312813	2.32054	-2.89109	0.002067	0.0160735	102172510	METTL10	NC_030833.1	7677392	7677567	176	16	0.778384	0.527442	0.250943	90.9076
XR_001296369.2	0.761773	3.67808	-2.27152	0.00692383	0.0297464	102172510	METTL10	NC_030833.1	7677392	7677567	176	16	0.778384	0.527442	0.250943	90.9076
XR_001917096.1	0.865101	2.51685	-1.54068	0.00896759	0.0342519	102172510	METTL10	NC_030833.1	7677392	7677567	176	16	0.778384	0.527442	0.250943	90.9076
XR_001917342.1	0.943703	3.77392	-1.99966	0.00396319	0.0220117	102172510	METTL10	NC_030833.1	7677392	7677567	176	16	0.778384	0.527442	0.250943	90.9076
XR_001919236.1	1.08696	4.20531	-1.95191	0.0027366	0.0182182	102172510	METTL10	NC_030833.1	7677392	7677567	176	16	0.778384	0.527442	0.250943	90.9076
LNC_004491	0.201134	2.97191	-3.88516	0.0291839	0.0737219	102171973	HAND2	NC_030815.1	5850705	5851170	466	43	0.406075	0.156889	0.249185	269.144
LNC_010078	0.00646433	3.34506	-9.01532	0.0021677	0.0164446	102171973	HAND2	NC_030815.1	5850705	5851170	466	43	0.406075	0.156889	0.249185	269.144
LNC_013764	3.36059	28.3255	-3.07531	0.019736	0.0567489	102171973	HAND2	NC_030815.1	5850705	5851170	466	43	0.406075	0.156889	0.249185	269.144
XR_310091.3	14.1162	26.5657	-0.912212	0.00939752	0.035318	100861073	DCTD	NC_030834.1	31651087	31651253	167	19	0.78659	0.539961	0.246629	93.9278
LNC_002078	1.32693	5.03379	-1.92355	0.00094274	0.0115338	108634245	CDKN1C	NC_030836.1	49754750	49754926	177	19	0.719237	0.472756	0.246481	103.751
LNC_009497	0.625312	5.0453	-3.01229	0.000203759	0.00661521	108634245	CDKN1C	NC_030836.1	49754750	49754926	177	19	0.719237	0.472756	0.246481	103.751
XR_001295647.2	3.22547	7.18276	-1.15503	0.0199174	0.0570982	108634245	CDKN1C	NC_030836.1	49754750	49754926	177	19	0.719237	0.472756	0.246481	103.751
XR_001295782.2	0.461936	3.15257	-2.77076	0.00236322	0.0169492	108634245	CDKN1C	NC_030836.1	49754750	49754926	177	19	0.719237	0.472756	0.246481	103.751
XR_001296231.2	0.68712	8.9919	-3.70999	0.0021362	0.0162866	108634245	CDKN1C	NC_030836.1	49754750	49754926	177	19	0.719237	0.472756	0.246481	103.751
XR_001296511.2	0.680525	5.06092	-2.89468	0.0183485	0.0543455	108634245	CDKN1C	NC_030836.1	49754750	49754926	177	19	0.719237	0.472756	0.246481	103.751
XR_001297052.2	6.0715	49.7622	-3.03493	0.004385	0.0233169	108634245	CDKN1C	NC_030836.1	49754750	49754926	177	19	0.719237	0.472756	0.246481	103.751
XR_001297058.2	1.69719	9.57913	-2.49675	0.00527602	0.0255311	108634245	CDKN1C	NC_030836.1	49754750	49754926	177	19	0.719237	0.472756	0.246481	103.751
XR_001297187.2	1.10302	3.63223	-1.7194	0.0149169	0.0474899	108634245	CDKN1C	NC_030836.1	49754750	49754926	177	19	0.719237	0.472756	0.246481	103.751
XR_001917232.1	2.61796	13.3758	-2.35311	0.00184011	0.0152489	108634245	CDKN1C	NC_030836.1	49754750	49754926	177	19	0.719237	0.472756	0.246481	103.751
XR_001917508.1	6.23647	26.9467	-2.11131	2.49154e-05	0.00358946	108634245	CDKN1C	NC_030836.1	49754750	49754926	177	19	0.719237	0.472756	0.246481	103.751
XR_001917728.1	132.478	1012.82	-2.93455	0.00121565	0.0126387	108634245	CDKN1C	NC_030836.1	49754750	49754926	177	19	0.719237	0.472756	0.246481	103.751
XR_001917731.1	5.05274	7.86422	-0.638237	0.0145929	0.0467815	108634245	CDKN1C	NC_030836.1	49754750	49754926	177	19	0.719237	0.472756	0.246481	103.751
XR_001917801.1	0.658785	11.1349	-4.07914	2.87207e-06	0.00261953	108634245	CDKN1C	NC_030836.1	49754750	49754926	177	19	0.719237	0.472756	0.246481	103.751
XR_001918022.1	0.109052	3.24608	-4.89561	0.00108259	0.0121784	108634245	CDKN1C	NC_030836.1	49754750	49754926	177	19	0.719237	0.472756	0.246481	103.751
XR_001919589.1	0.155502	1.86617	-3.58508	0.00233955	0.016862	108634245	CDKN1C	NC_030836.1	49754750	49754926	177	19	0.719237	0.472756	0.246481	103.751
XR_001919911.1	2.2996	17.3992	-2.91956	0.0222323	0.0612985	108634245	CDKN1C	NC_030836.1	49754750	49754926	177	19	0.719237	0.472756	0.246481	103.751
XR_001919914.1	0.582309	7.51141	-3.68923	0.00910488	0.0346268	108634245	CDKN1C	NC_030836.1	49754750	49754926	177	19	0.719237	0.472756	0.246481	103.751
XR_001919915.1	0.975013	5.651	-2.53501	0.00763627	0.031279	108634245	CDKN1C	NC_030836.1	49754750	49754926	177	19	0.719237	0.472756	0.246481	103.751
XR_310091.3	14.1162	26.5657	-0.912212	0.00939752	0.035318	108634245	CDKN1C	NC_030836.1	49754750	49754926	177	19	0.719237	0.472756	0.246481	103.751
XR_311008.3	6.05846	17.2251	-1.50749	0.000426102	0.008561	108634245	CDKN1C	NC_030836.1	49754750	49754926	177	19	0.719237	0.472756	0.246481	103.751
XR_311161.3	1.73918	5.54222	-1.67206	0.000880315	0.011202	108634245	CDKN1C	NC_030836.1	49754750	49754926	177	19	0.719237	0.472756	0.246481	103.751
XR_311269.3	7.48172	21.3744	-1.51444	0.000759634	0.0104956	108634245	CDKN1C	NC_030836.1	49754750	49754926	177	19	0.719237	0.472756	0.246481	103.751
LNC_003785	0.540579	3.57025	-2.72345	0.0357744	0.0846649	102174395	NHSL1	NC_030816.1	63431945	63432082	138	17	0.48911	0.242721	0.246388	88.303
LNC_003786	0.331175	2.3514	-2.82785	0.0143959	0.0464001	102174395	NHSL1	NC_030816.1	63431945	63432082	138	17	0.48911	0.242721	0.246388	88.303
LNC_005578	0.426338	2.96327	-2.79712	0.00663404	0.0289898	102174395	NHSL1	NC_030816.1	63431945	63432082	138	17	0.48911	0.242721	0.246388	88.303
LNC_010613	0.536704	4.20195	-2.96886	0.00887458	0.0341123	102174395	NHSL1	NC_030816.1	63431945	63432082	138	17	0.48911	0.242721	0.246388	88.303
XR_001295493.2	0.131969	2.42502	-4.19972	0.00586107	0.0271803	102174395	NHSL1	NC_030816.1	63431945	63432082	138	17	0.48911	0.242721	0.246388	88.303
XR_001296034.2	0.484622	1.61053	-1.7326	0.00364861	0.0209909	102174395	NHSL1	NC_030816.1	63431945	63432082	138	17	0.48911	0.242721	0.246388	88.303
XR_001296303.2	0.312813	2.32054	-2.89109	0.002067	0.0160735	102174395	NHSL1	NC_030816.1	63431945	63432082	138	17	0.48911	0.242721	0.246388	88.303
XR_001296369.2	0.761773	3.67808	-2.27152	0.00692383	0.0297464	102174395	NHSL1	NC_030816.1	63431945	63432082	138	17	0.48911	0.242721	0.246388	88.303
XR_001296636.2	1.36741	4.51745	-1.72407	0.00393417	0.0219102	102174395	NHSL1	NC_030816.1	63431945	63432082	138	17	0.48911	0.242721	0.246388	88.303
XR_001917342.1	0.943703	3.77392	-1.99966	0.00396319	0.0220117	102174395	NHSL1	NC_030816.1	63431945	63432082	138	17	0.48911	0.242721	0.246388	88.303
XR_001917359.1	0.197614	2.3221	-3.55467	0.0106342	0.0382257	102174395	NHSL1	NC_030816.1	63431945	63432082	138	17	0.48911	0.242721	0.246388	88.303
XR_001917600.1	0.0567467	1.78046	-4.97157	0.0181559	0.0539765	102174395	NHSL1	NC_030816.1	63431945	63432082	138	17	0.48911	0.242721	0.246388	88.303
XR_001918149.1	0.927285	7.76457	-3.06582	0.0212005	0.0594755	102174395	NHSL1	NC_030816.1	63431945	63432082	138	17	0.48911	0.242721	0.246388	88.303
XR_001919178.1	1.13642	3.29104	-1.53405	0.00641167	0.0285953	102174395	NHSL1	NC_030816.1	63431945	63432082	138	17	0.48911	0.242721	0.246388	88.303
XR_001919236.1	1.08696	4.20531	-1.95191	0.0027366	0.0182182	102174395	NHSL1	NC_030816.1	63431945	63432082	138	17	0.48911	0.242721	0.246388	88.303
XR_001919918.1	5.03464	39.777	-2.98197	0.0055275	0.0263026	102174395	NHSL1	NC_030816.1	63431945	63432082	138	17	0.48911	0.242721	0.246388	88.303
LNC_009497	0.625312	5.0453	-3.01229	0.000203759	0.00661521	102190230	CDO1	NC_030817.1	96554653	96554834	182	18	0.865674	0.62037	0.245304	118.094
XR_001295647.2	3.22547	7.18276	-1.15503	0.0199174	0.0570982	102190230	CDO1	NC_030817.1	96554653	96554834	182	18	0.865674	0.62037	0.245304	118.094
XR_001295782.2	0.461936	3.15257	-2.77076	0.00236322	0.0169492	102190230	CDO1	NC_030817.1	96554653	96554834	182	18	0.865674	0.62037	0.245304	118.094
XR_001296510.2	1.1784	13.5106	-3.51919	0.00160417	0.0144214	102190230	CDO1	NC_030817.1	96554653	96554834	182	18	0.865674	0.62037	0.245304	118.094
XR_001297187.2	1.10302	3.63223	-1.7194	0.0149169	0.0474899	102190230	CDO1	NC_030817.1	96554653	96554834	182	18	0.865674	0.62037	0.245304	118.094
XR_001917232.1	2.61796	13.3758	-2.35311	0.00184011	0.0152489	102190230	CDO1	NC_030817.1	96554653	96554834	182	18	0.865674	0.62037	0.245304	118.094
XR_001917508.1	6.23647	26.9467	-2.11131	2.49154e-05	0.00358946	102190230	CDO1	NC_030817.1	96554653	96554834	182	18	0.865674	0.62037	0.245304	118.094
XR_001917545.1	2.30449	10.067	-2.12711	0.0135805	0.0446114	102190230	CDO1	NC_030817.1	96554653	96554834	182	18	0.865674	0.62037	0.245304	118.094
XR_001917728.1	132.478	1012.82	-2.93455	0.00121565	0.0126387	102190230	CDO1	NC_030817.1	96554653	96554834	182	18	0.865674	0.62037	0.245304	118.094
XR_001917833.1	0.624428	2.86671	-2.19879	0.00302787	0.0190133	102190230	CDO1	NC_030817.1	96554653	96554834	182	18	0.865674	0.62037	0.245304	118.094
XR_001918022.1	0.109052	3.24608	-4.89561	0.00108259	0.0121784	102190230	CDO1	NC_030817.1	96554653	96554834	182	18	0.865674	0.62037	0.245304	118.094
XR_001919784.1	0.523545	5.50961	-3.39556	0.000505685	0.00902772	102190230	CDO1	NC_030817.1	96554653	96554834	182	18	0.865674	0.62037	0.245304	118.094
XR_001919914.1	0.582309	7.51141	-3.68923	0.00910488	0.0346268	102190230	CDO1	NC_030817.1	96554653	96554834	182	18	0.865674	0.62037	0.245304	118.094
XR_310091.3	14.1162	26.5657	-0.912212	0.00939752	0.035318	102190230	CDO1	NC_030817.1	96554653	96554834	182	18	0.865674	0.62037	0.245304	118.094
XR_310506.3	61.7931	224.844	-1.86341	0.000665439	0.00989157	102190230	CDO1	NC_030817.1	96554653	96554834	182	18	0.865674	0.62037	0.245304	118.094
XR_311001.3	21.8859	46.4861	-1.08679	0.0146684	0.04695	102190230	CDO1	NC_030817.1	96554653	96554834	182	18	0.865674	0.62037	0.245304	118.094
XR_311008.3	6.05846	17.2251	-1.50749	0.000426102	0.008561	102190230	CDO1	NC_030817.1	96554653	96554834	182	18	0.865674	0.62037	0.245304	118.094
XR_311161.3	1.73918	5.54222	-1.67206	0.000880315	0.011202	102190230	CDO1	NC_030817.1	96554653	96554834	182	18	0.865674	0.62037	0.245304	118.094
LNC_003785	0.540579	3.57025	-2.72345	0.0357744	0.0846649	102188595	TRIM36	NC_030817.1	97243364	97243510	147	16	0.46352	0.219598	0.243922	95.6318
LNC_003786	0.331175	2.3514	-2.82785	0.0143959	0.0464001	102188595	TRIM36	NC_030817.1	97243364	97243510	147	16	0.46352	0.219598	0.243922	95.6318
LNC_010613	0.536704	4.20195	-2.96886	0.00887458	0.0341123	102188595	TRIM36	NC_030817.1	97243364	97243510	147	16	0.46352	0.219598	0.243922	95.6318
LNC_012170	0.612799	2.69218	-2.13529	0.0394499	0.0904706	102188595	TRIM36	NC_030817.1	97243364	97243510	147	16	0.46352	0.219598	0.243922	95.6318
LNC_012570	0.00745133	1.76875	-7.89101	0.0314443	0.0773783	102188595	TRIM36	NC_030817.1	97243364	97243510	147	16	0.46352	0.219598	0.243922	95.6318
LNC_013087	0.21257	1.10729	-2.38102	0.0283471	0.0724185	102188595	TRIM36	NC_030817.1	97243364	97243510	147	16	0.46352	0.219598	0.243922	95.6318
LNC_013795	4.03531	24.836	-2.62169	0.00144103	0.0136778	102188595	TRIM36	NC_030817.1	97243364	97243510	147	16	0.46352	0.219598	0.243922	95.6318
XR_001296231.2	0.68712	8.9919	-3.70999	0.0021362	0.0162866	102188595	TRIM36	NC_030817.1	97243364	97243510	147	16	0.46352	0.219598	0.243922	95.6318
XR_001296303.2	0.312813	2.32054	-2.89109	0.002067	0.0160735	102188595	TRIM36	NC_030817.1	97243364	97243510	147	16	0.46352	0.219598	0.243922	95.6318
XR_001296369.2	0.761773	3.67808	-2.27152	0.00692383	0.0297464	102188595	TRIM36	NC_030817.1	97243364	97243510	147	16	0.46352	0.219598	0.243922	95.6318
XR_001296511.2	0.680525	5.06092	-2.89468	0.0183485	0.0543455	102188595	TRIM36	NC_030817.1	97243364	97243510	147	16	0.46352	0.219598	0.243922	95.6318
XR_001296636.2	1.36741	4.51745	-1.72407	0.00393417	0.0219102	102188595	TRIM36	NC_030817.1	97243364	97243510	147	16	0.46352	0.219598	0.243922	95.6318
XR_001297356.2	0.49024	2.5626	-2.38605	0.0114318	0.0400536	102188595	TRIM36	NC_030817.1	97243364	97243510	147	16	0.46352	0.219598	0.243922	95.6318
XR_001917096.1	0.865101	2.51685	-1.54068	0.00896759	0.0342519	102188595	TRIM36	NC_030817.1	97243364	97243510	147	16	0.46352	0.219598	0.243922	95.6318
XR_001917232.1	2.61796	13.3758	-2.35311	0.00184011	0.0152489	102188595	TRIM36	NC_030817.1	97243364	97243510	147	16	0.46352	0.219598	0.243922	95.6318
XR_001917342.1	0.943703	3.77392	-1.99966	0.00396319	0.0220117	102188595	TRIM36	NC_030817.1	97243364	97243510	147	16	0.46352	0.219598	0.243922	95.6318
XR_001917354.1	0.173951	2.8989	-4.05875	0.010744	0.0384947	102188595	TRIM36	NC_030817.1	97243364	97243510	147	16	0.46352	0.219598	0.243922	95.6318
XR_001917359.1	0.197614	2.3221	-3.55467	0.0106342	0.0382257	102188595	TRIM36	NC_030817.1	97243364	97243510	147	16	0.46352	0.219598	0.243922	95.6318
XR_001917466.1	2.86622	16.3859	-2.51524	0.0171245	0.0519923	102188595	TRIM36	NC_030817.1	97243364	97243510	147	16	0.46352	0.219598	0.243922	95.6318
XR_001917600.1	0.0567467	1.78046	-4.97157	0.0181559	0.0539765	102188595	TRIM36	NC_030817.1	97243364	97243510	147	16	0.46352	0.219598	0.243922	95.6318
XR_001917605.1	0.986107	3.3182	-1.75059	0.0207689	0.0587182	102188595	TRIM36	NC_030817.1	97243364	97243510	147	16	0.46352	0.219598	0.243922	95.6318
XR_001917660.1	0.3322	1.79204	-2.43148	0.0191215	0.0557799	102188595	TRIM36	NC_030817.1	97243364	97243510	147	16	0.46352	0.219598	0.243922	95.6318
XR_001917801.1	0.658785	11.1349	-4.07914	2.87207e-06	0.00261953	102188595	TRIM36	NC_030817.1	97243364	97243510	147	16	0.46352	0.219598	0.243922	95.6318
XR_001918149.1	0.927285	7.76457	-3.06582	0.0212005	0.0594755	102188595	TRIM36	NC_030817.1	97243364	97243510	147	16	0.46352	0.219598	0.243922	95.6318
XR_001919179.1	0.153685	3.39905	-4.46708	0.00187163	0.0153813	102188595	TRIM36	NC_030817.1	97243364	97243510	147	16	0.46352	0.219598	0.243922	95.6318
XR_001919236.1	1.08696	4.20531	-1.95191	0.0027366	0.0182182	102188595	TRIM36	NC_030817.1	97243364	97243510	147	16	0.46352	0.219598	0.243922	95.6318
XR_001919851.1	7.07789	36.9356	-2.38362	0.0130684	0.0435165	102188595	TRIM36	NC_030817.1	97243364	97243510	147	16	0.46352	0.219598	0.243922	95.6318
XR_001919910.1	1.28866	11.8573	-3.20183	0.0185737	0.0547628	102188595	TRIM36	NC_030817.1	97243364	97243510	147	16	0.46352	0.219598	0.243922	95.6318
XR_001919918.1	5.03464	39.777	-2.98197	0.0055275	0.0263026	102188595	TRIM36	NC_030817.1	97243364	97243510	147	16	0.46352	0.219598	0.243922	95.6318
XR_001919935.1	5.12677	40.8201	-2.99316	0.00579437	0.0270506	102188595	TRIM36	NC_030817.1	97243364	97243510	147	16	0.46352	0.219598	0.243922	95.6318
XR_309845.3	0.341597	1.64047	-2.26374	0.0205174	0.0582093	102188595	TRIM36	NC_030817.1	97243364	97243510	147	16	0.46352	0.219598	0.243922	95.6318
XR_311269.3	7.48172	21.3744	-1.51444	0.000759634	0.0104956	102188595	TRIM36	NC_030817.1	97243364	97243510	147	16	0.46352	0.219598	0.243922	95.6318
LNC_002078	1.32693	5.03379	-1.92355	0.00094274	0.0115338	102169157	MYOM2	NC_030834.1	43158290	43158439	150	17	0.814239	0.582145	0.232094	88.9133
LNC_003786	0.331175	2.3514	-2.82785	0.0143959	0.0464001	102169157	MYOM2	NC_030834.1	43158290	43158439	150	17	0.814239	0.582145	0.232094	88.9133
LNC_005899	0.402981	1.75136	-2.11969	0.021671	0.0603921	102169157	MYOM2	NC_030834.1	43158290	43158439	150	17	0.814239	0.582145	0.232094	88.9133
LNC_010613	0.536704	4.20195	-2.96886	0.00887458	0.0341123	102169157	MYOM2	NC_030834.1	43158290	43158439	150	17	0.814239	0.582145	0.232094	88.9133
XR_001295493.2	0.131969	2.42502	-4.19972	0.00586107	0.0271803	102169157	MYOM2	NC_030834.1	43158290	43158439	150	17	0.814239	0.582145	0.232094	88.9133
XR_001296034.2	0.484622	1.61053	-1.7326	0.00364861	0.0209909	102169157	MYOM2	NC_030834.1	43158290	43158439	150	17	0.814239	0.582145	0.232094	88.9133
XR_001296231.2	0.68712	8.9919	-3.70999	0.0021362	0.0162866	102169157	MYOM2	NC_030834.1	43158290	43158439	150	17	0.814239	0.582145	0.232094	88.9133
XR_001296303.2	0.312813	2.32054	-2.89109	0.002067	0.0160735	102169157	MYOM2	NC_030834.1	43158290	43158439	150	17	0.814239	0.582145	0.232094	88.9133
XR_001296369.2	0.761773	3.67808	-2.27152	0.00692383	0.0297464	102169157	MYOM2	NC_030834.1	43158290	43158439	150	17	0.814239	0.582145	0.232094	88.9133
XR_001297052.2	6.0715	49.7622	-3.03493	0.004385	0.0233169	102169157	MYOM2	NC_030834.1	43158290	43158439	150	17	0.814239	0.582145	0.232094	88.9133
XR_001297058.2	1.69719	9.57913	-2.49675	0.00527602	0.0255311	102169157	MYOM2	NC_030834.1	43158290	43158439	150	17	0.814239	0.582145	0.232094	88.9133
XR_001297060.2	1.70765	14.1019	-3.0458	0.00511483	0.0250825	102169157	MYOM2	NC_030834.1	43158290	43158439	150	17	0.814239	0.582145	0.232094	88.9133
XR_001297356.2	0.49024	2.5626	-2.38605	0.0114318	0.0400536	102169157	MYOM2	NC_030834.1	43158290	43158439	150	17	0.814239	0.582145	0.232094	88.9133
XR_001917342.1	0.943703	3.77392	-1.99966	0.00396319	0.0220117	102169157	MYOM2	NC_030834.1	43158290	43158439	150	17	0.814239	0.582145	0.232094	88.9133
XR_001917354.1	0.173951	2.8989	-4.05875	0.010744	0.0384947	102169157	MYOM2	NC_030834.1	43158290	43158439	150	17	0.814239	0.582145	0.232094	88.9133
XR_001917359.1	0.197614	2.3221	-3.55467	0.0106342	0.0382257	102169157	MYOM2	NC_030834.1	43158290	43158439	150	17	0.814239	0.582145	0.232094	88.9133
XR_001917466.1	2.86622	16.3859	-2.51524	0.0171245	0.0519923	102169157	MYOM2	NC_030834.1	43158290	43158439	150	17	0.814239	0.582145	0.232094	88.9133
XR_001917600.1	0.0567467	1.78046	-4.97157	0.0181559	0.0539765	102169157	MYOM2	NC_030834.1	43158290	43158439	150	17	0.814239	0.582145	0.232094	88.9133
XR_001917605.1	0.986107	3.3182	-1.75059	0.0207689	0.0587182	102169157	MYOM2	NC_030834.1	43158290	43158439	150	17	0.814239	0.582145	0.232094	88.9133
XR_001918149.1	0.927285	7.76457	-3.06582	0.0212005	0.0594755	102169157	MYOM2	NC_030834.1	43158290	43158439	150	17	0.814239	0.582145	0.232094	88.9133
XR_001919179.1	0.153685	3.39905	-4.46708	0.00187163	0.0153813	102169157	MYOM2	NC_030834.1	43158290	43158439	150	17	0.814239	0.582145	0.232094	88.9133
XR_001919236.1	1.08696	4.20531	-1.95191	0.0027366	0.0182182	102169157	MYOM2	NC_030834.1	43158290	43158439	150	17	0.814239	0.582145	0.232094	88.9133
XR_001919851.1	7.07789	36.9356	-2.38362	0.0130684	0.0435165	102169157	MYOM2	NC_030834.1	43158290	43158439	150	17	0.814239	0.582145	0.232094	88.9133
XR_001919898.1	1.32159	3.19577	-1.27389	0.0142697	0.0460717	102169157	MYOM2	NC_030834.1	43158290	43158439	150	17	0.814239	0.582145	0.232094	88.9133
XR_001919910.1	1.28866	11.8573	-3.20183	0.0185737	0.0547628	102169157	MYOM2	NC_030834.1	43158290	43158439	150	17	0.814239	0.582145	0.232094	88.9133
XR_001919911.1	2.2996	17.3992	-2.91956	0.0222323	0.0612985	102169157	MYOM2	NC_030834.1	43158290	43158439	150	17	0.814239	0.582145	0.232094	88.9133
XR_001919915.1	0.975013	5.651	-2.53501	0.00763627	0.031279	102169157	MYOM2	NC_030834.1	43158290	43158439	150	17	0.814239	0.582145	0.232094	88.9133
XR_001919916.1	1.713	10.9221	-2.67265	0.022628	0.0619828	102169157	MYOM2	NC_030834.1	43158290	43158439	150	17	0.814239	0.582145	0.232094	88.9133
XR_001919918.1	5.03464	39.777	-2.98197	0.0055275	0.0263026	102169157	MYOM2	NC_030834.1	43158290	43158439	150	17	0.814239	0.582145	0.232094	88.9133
XR_001919934.1	3.61286	30.6374	-3.08408	0.00171109	0.0148975	102169157	MYOM2	NC_030834.1	43158290	43158439	150	17	0.814239	0.582145	0.232094	88.9133
XR_001919935.1	5.12677	40.8201	-2.99316	0.00579437	0.0270506	102169157	MYOM2	NC_030834.1	43158290	43158439	150	17	0.814239	0.582145	0.232094	88.9133
XR_001295493.2	0.131969	2.42502	-4.19972	0.00586107	0.0271803	102169063	DSEL	NC_030831.1	9597197	9597320	124	16	0.688356	0.45737	0.230987	87.0956
XR_001296231.2	0.68712	8.9919	-3.70999	0.0021362	0.0162866	102169063	DSEL	NC_030831.1	9597197	9597320	124	16	0.688356	0.45737	0.230987	87.0956
XR_001296303.2	0.312813	2.32054	-2.89109	0.002067	0.0160735	102169063	DSEL	NC_030831.1	9597197	9597320	124	16	0.688356	0.45737	0.230987	87.0956
XR_001296511.2	0.680525	5.06092	-2.89468	0.0183485	0.0543455	102169063	DSEL	NC_030831.1	9597197	9597320	124	16	0.688356	0.45737	0.230987	87.0956
XR_001297052.2	6.0715	49.7622	-3.03493	0.004385	0.0233169	102169063	DSEL	NC_030831.1	9597197	9597320	124	16	0.688356	0.45737	0.230987	87.0956
XR_001297058.2	1.69719	9.57913	-2.49675	0.00527602	0.0255311	102169063	DSEL	NC_030831.1	9597197	9597320	124	16	0.688356	0.45737	0.230987	87.0956
XR_001917096.1	0.865101	2.51685	-1.54068	0.00896759	0.0342519	102169063	DSEL	NC_030831.1	9597197	9597320	124	16	0.688356	0.45737	0.230987	87.0956
XR_001917341.1	0.191228	4.59933	-4.58806	0.0109893	0.0390418	102169063	DSEL	NC_030831.1	9597197	9597320	124	16	0.688356	0.45737	0.230987	87.0956
XR_001917801.1	0.658785	11.1349	-4.07914	2.87207e-06	0.00261953	102169063	DSEL	NC_030831.1	9597197	9597320	124	16	0.688356	0.45737	0.230987	87.0956
XR_001919179.1	0.153685	3.39905	-4.46708	0.00187163	0.0153813	102169063	DSEL	NC_030831.1	9597197	9597320	124	16	0.688356	0.45737	0.230987	87.0956
XR_001919236.1	1.08696	4.20531	-1.95191	0.0027366	0.0182182	102169063	DSEL	NC_030831.1	9597197	9597320	124	16	0.688356	0.45737	0.230987	87.0956
XR_001919911.1	2.2996	17.3992	-2.91956	0.0222323	0.0612985	102169063	DSEL	NC_030831.1	9597197	9597320	124	16	0.688356	0.45737	0.230987	87.0956
XR_001919915.1	0.975013	5.651	-2.53501	0.00763627	0.031279	102169063	DSEL	NC_030831.1	9597197	9597320	124	16	0.688356	0.45737	0.230987	87.0956
XR_001919934.1	3.61286	30.6374	-3.08408	0.00171109	0.0148975	102169063	DSEL	NC_030831.1	9597197	9597320	124	16	0.688356	0.45737	0.230987	87.0956
XR_311269.3	7.48172	21.3744	-1.51444	0.000759634	0.0104956	102169063	DSEL	NC_030831.1	9597197	9597320	124	16	0.688356	0.45737	0.230987	87.0956
XR_001917833.1	0.624428	2.86671	-2.19879	0.00302787	0.0190133	102169516	MAP2K6	NC_030826.1	60405789	60406211	423	35	0.362971	0.134707	0.228263	183.777
XR_311008.3	6.05846	17.2251	-1.50749	0.000426102	0.008561	102169516	MAP2K6	NC_030826.1	60405789	60406211	423	35	0.362971	0.134707	0.228263	183.777
XR_001296231.2	0.68712	8.9919	-3.70999	0.0021362	0.0162866	102178537	EBF1	NC_030814.1	40112392	40112594	203	15	0.800908	0.572773	0.228134	79.9214
XR_001297052.2	6.0715	49.7622	-3.03493	0.004385	0.0233169	102178537	EBF1	NC_030814.1	40112392	40112594	203	15	0.800908	0.572773	0.228134	79.9214
XR_001917801.1	0.658785	11.1349	-4.07914	2.87207e-06	0.00261953	102178537	EBF1	NC_030814.1	40112392	40112594	203	15	0.800908	0.572773	0.228134	79.9214
XR_001919238.1	5.27174	14.347	-1.4444	0.012109	0.041488	102178537	EBF1	NC_030814.1	40112392	40112594	203	15	0.800908	0.572773	0.228134	79.9214
XR_001919898.1	1.32159	3.19577	-1.27389	0.0142697	0.0460717	102178537	EBF1	NC_030814.1	40112392	40112594	203	15	0.800908	0.572773	0.228134	79.9214
LNC_003785	0.540579	3.57025	-2.72345	0.0357744	0.0846649	102171162	SOCS5	NC_030818.1	28800061	28800342	282	16	0.736855	0.510526	0.226329	80.4266
XR_001296034.2	0.484622	1.61053	-1.7326	0.00364861	0.0209909	102171162	SOCS5	NC_030818.1	28800061	28800342	282	16	0.736855	0.510526	0.226329	80.4266
XR_001296088.2	0.865584	2.46423	-1.50939	0.0456425	0.100246	102171162	SOCS5	NC_030818.1	28800061	28800342	282	16	0.736855	0.510526	0.226329	80.4266
XR_001917342.1	0.943703	3.77392	-1.99966	0.00396319	0.0220117	102171162	SOCS5	NC_030818.1	28800061	28800342	282	16	0.736855	0.510526	0.226329	80.4266
XR_001917605.1	0.986107	3.3182	-1.75059	0.0207689	0.0587182	102171162	SOCS5	NC_030818.1	28800061	28800342	282	16	0.736855	0.510526	0.226329	80.4266
XR_001917610.1	2.32226	4.17434	-0.846017	0.00842682	0.0330485	102171162	SOCS5	NC_030818.1	28800061	28800342	282	16	0.736855	0.510526	0.226329	80.4266
XR_001919236.1	1.08696	4.20531	-1.95191	0.0027366	0.0182182	102171162	SOCS5	NC_030818.1	28800061	28800342	282	16	0.736855	0.510526	0.226329	80.4266
XR_001919851.1	7.07789	36.9356	-2.38362	0.0130684	0.0435165	102171162	SOCS5	NC_030818.1	28800061	28800342	282	16	0.736855	0.510526	0.226329	80.4266
LNC_005578	0.426338	2.96327	-2.79712	0.00663404	0.0289898	102169637	KIRREL	NC_030810.1	107695861	107696136	276	17	0.340845	0.117837	0.223008	85.4401
LNC_005579	0.121759	1.13864	-3.22521	0.0365937	0.086014	102169637	KIRREL	NC_030810.1	107695861	107696136	276	17	0.340845	0.117837	0.223008	85.4401
LNC_012170	0.612799	2.69218	-2.13529	0.0394499	0.0904706	102169637	KIRREL	NC_030810.1	107695861	107696136	276	17	0.340845	0.117837	0.223008	85.4401
XR_001296369.2	0.761773	3.67808	-2.27152	0.00692383	0.0297464	102169637	KIRREL	NC_030810.1	107695861	107696136	276	17	0.340845	0.117837	0.223008	85.4401
XR_001296616.2	1.813	4.33692	-1.25829	0.0172217	0.0522318	102169637	KIRREL	NC_030810.1	107695861	107696136	276	17	0.340845	0.117837	0.223008	85.4401
XR_001917576.1	2.05482	5.03985	-1.29437	0.00844666	0.0330758	102169637	KIRREL	NC_030810.1	107695861	107696136	276	17	0.340845	0.117837	0.223008	85.4401
XR_001918995.1	1.1046	3.54918	-1.68397	0.00363953	0.0209674	102169637	KIRREL	NC_030810.1	107695861	107696136	276	17	0.340845	0.117837	0.223008	85.4401
XR_001919178.1	1.13642	3.29104	-1.53405	0.00641167	0.0285953	102169637	KIRREL	NC_030810.1	107695861	107696136	276	17	0.340845	0.117837	0.223008	85.4401
XR_001919238.1	5.27174	14.347	-1.4444	0.012109	0.041488	102169637	KIRREL	NC_030810.1	107695861	107696136	276	17	0.340845	0.117837	0.223008	85.4401
XR_001919740.1	0.811022	1.58424	-0.965978	0.0275268	0.0710168	102169637	KIRREL	NC_030810.1	107695861	107696136	276	17	0.340845	0.117837	0.223008	85.4401
XR_001919764.1	2.20557	4.91948	-1.15736	0.0408218	0.0923713	102169637	KIRREL	NC_030810.1	107695861	107696136	276	17	0.340845	0.117837	0.223008	85.4401
XR_309845.3	0.341597	1.64047	-2.26374	0.0205174	0.0582093	102169637	KIRREL	NC_030810.1	107695861	107696136	276	17	0.340845	0.117837	0.223008	85.4401
XR_310619.3	3.78312	8.96502	-1.24473	0.00763285	0.031279	102169637	KIRREL	NC_030810.1	107695861	107696136	276	17	0.340845	0.117837	0.223008	85.4401
XR_311203.3	1.06345	3.79479	-1.83527	0.0176047	0.0530107	102169637	KIRREL	NC_030810.1	107695861	107696136	276	17	0.340845	0.117837	0.223008	85.4401
LNC_002078	1.32693	5.03379	-1.92355	0.00094274	0.0115338	102180970	ADAMTS16	NC_030827.1	67903012	67903248	237	17	0.892933	0.671429	0.221504	85.3548
LNC_005899	0.402981	1.75136	-2.11969	0.021671	0.0603921	102180970	ADAMTS16	NC_030827.1	67903012	67903248	237	17	0.892933	0.671429	0.221504	85.3548
LNC_010613	0.536704	4.20195	-2.96886	0.00887458	0.0341123	102180970	ADAMTS16	NC_030827.1	67903012	67903248	237	17	0.892933	0.671429	0.221504	85.3548
LNC_013795	4.03531	24.836	-2.62169	0.00144103	0.0136778	102180970	ADAMTS16	NC_030827.1	67903012	67903248	237	17	0.892933	0.671429	0.221504	85.3548
XR_001295493.2	0.131969	2.42502	-4.19972	0.00586107	0.0271803	102180970	ADAMTS16	NC_030827.1	67903012	67903248	237	17	0.892933	0.671429	0.221504	85.3548
XR_001296231.2	0.68712	8.9919	-3.70999	0.0021362	0.0162866	102180970	ADAMTS16	NC_030827.1	67903012	67903248	237	17	0.892933	0.671429	0.221504	85.3548
XR_001297052.2	6.0715	49.7622	-3.03493	0.004385	0.0233169	102180970	ADAMTS16	NC_030827.1	67903012	67903248	237	17	0.892933	0.671429	0.221504	85.3548
XR_001297058.2	1.69719	9.57913	-2.49675	0.00527602	0.0255311	102180970	ADAMTS16	NC_030827.1	67903012	67903248	237	17	0.892933	0.671429	0.221504	85.3548
XR_001297059.2	1.5554	5.91554	-1.92723	0.0127282	0.0427315	102180970	ADAMTS16	NC_030827.1	67903012	67903248	237	17	0.892933	0.671429	0.221504	85.3548
XR_001297060.2	1.70765	14.1019	-3.0458	0.00511483	0.0250825	102180970	ADAMTS16	NC_030827.1	67903012	67903248	237	17	0.892933	0.671429	0.221504	85.3548
XR_001297356.2	0.49024	2.5626	-2.38605	0.0114318	0.0400536	102180970	ADAMTS16	NC_030827.1	67903012	67903248	237	17	0.892933	0.671429	0.221504	85.3548
XR_001917342.1	0.943703	3.77392	-1.99966	0.00396319	0.0220117	102180970	ADAMTS16	NC_030827.1	67903012	67903248	237	17	0.892933	0.671429	0.221504	85.3548
XR_001917354.1	0.173951	2.8989	-4.05875	0.010744	0.0384947	102180970	ADAMTS16	NC_030827.1	67903012	67903248	237	17	0.892933	0.671429	0.221504	85.3548
XR_001917359.1	0.197614	2.3221	-3.55467	0.0106342	0.0382257	102180970	ADAMTS16	NC_030827.1	67903012	67903248	237	17	0.892933	0.671429	0.221504	85.3548
XR_001917466.1	2.86622	16.3859	-2.51524	0.0171245	0.0519923	102180970	ADAMTS16	NC_030827.1	67903012	67903248	237	17	0.892933	0.671429	0.221504	85.3548
XR_001917600.1	0.0567467	1.78046	-4.97157	0.0181559	0.0539765	102180970	ADAMTS16	NC_030827.1	67903012	67903248	237	17	0.892933	0.671429	0.221504	85.3548
XR_001917605.1	0.986107	3.3182	-1.75059	0.0207689	0.0587182	102180970	ADAMTS16	NC_030827.1	67903012	67903248	237	17	0.892933	0.671429	0.221504	85.3548
XR_001918149.1	0.927285	7.76457	-3.06582	0.0212005	0.0594755	102180970	ADAMTS16	NC_030827.1	67903012	67903248	237	17	0.892933	0.671429	0.221504	85.3548
XR_001918873.1	1.37826	2.84662	-1.0464	0.0180143	0.0537907	102180970	ADAMTS16	NC_030827.1	67903012	67903248	237	17	0.892933	0.671429	0.221504	85.3548
XR_001919179.1	0.153685	3.39905	-4.46708	0.00187163	0.0153813	102180970	ADAMTS16	NC_030827.1	67903012	67903248	237	17	0.892933	0.671429	0.221504	85.3548
XR_001919236.1	1.08696	4.20531	-1.95191	0.0027366	0.0182182	102180970	ADAMTS16	NC_030827.1	67903012	67903248	237	17	0.892933	0.671429	0.221504	85.3548
XR_001919851.1	7.07789	36.9356	-2.38362	0.0130684	0.0435165	102180970	ADAMTS16	NC_030827.1	67903012	67903248	237	17	0.892933	0.671429	0.221504	85.3548
XR_001919898.1	1.32159	3.19577	-1.27389	0.0142697	0.0460717	102180970	ADAMTS16	NC_030827.1	67903012	67903248	237	17	0.892933	0.671429	0.221504	85.3548
XR_001919910.1	1.28866	11.8573	-3.20183	0.0185737	0.0547628	102180970	ADAMTS16	NC_030827.1	67903012	67903248	237	17	0.892933	0.671429	0.221504	85.3548
XR_001919911.1	2.2996	17.3992	-2.91956	0.0222323	0.0612985	102180970	ADAMTS16	NC_030827.1	67903012	67903248	237	17	0.892933	0.671429	0.221504	85.3548
XR_001919915.1	0.975013	5.651	-2.53501	0.00763627	0.031279	102180970	ADAMTS16	NC_030827.1	67903012	67903248	237	17	0.892933	0.671429	0.221504	85.3548
XR_001919916.1	1.713	10.9221	-2.67265	0.022628	0.0619828	102180970	ADAMTS16	NC_030827.1	67903012	67903248	237	17	0.892933	0.671429	0.221504	85.3548
XR_001919918.1	5.03464	39.777	-2.98197	0.0055275	0.0263026	102180970	ADAMTS16	NC_030827.1	67903012	67903248	237	17	0.892933	0.671429	0.221504	85.3548
XR_001919934.1	3.61286	30.6374	-3.08408	0.00171109	0.0148975	102180970	ADAMTS16	NC_030827.1	67903012	67903248	237	17	0.892933	0.671429	0.221504	85.3548
XR_001919935.1	5.12677	40.8201	-2.99316	0.00579437	0.0270506	102180970	ADAMTS16	NC_030827.1	67903012	67903248	237	17	0.892933	0.671429	0.221504	85.3548
LNC_002078	1.32693	5.03379	-1.92355	0.00094274	0.0115338	102170875	FNDC1	NC_030816.1	82840290	82840460	171	23	0.751039	0.532564	0.218475	114.455
LNC_005899	0.402981	1.75136	-2.11969	0.021671	0.0603921	102170875	FNDC1	NC_030816.1	82840290	82840460	171	23	0.751039	0.532564	0.218475	114.455
LNC_010613	0.536704	4.20195	-2.96886	0.00887458	0.0341123	102170875	FNDC1	NC_030816.1	82840290	82840460	171	23	0.751039	0.532564	0.218475	114.455
XR_001296231.2	0.68712	8.9919	-3.70999	0.0021362	0.0162866	102170875	FNDC1	NC_030816.1	82840290	82840460	171	23	0.751039	0.532564	0.218475	114.455
XR_001297052.2	6.0715	49.7622	-3.03493	0.004385	0.0233169	102170875	FNDC1	NC_030816.1	82840290	82840460	171	23	0.751039	0.532564	0.218475	114.455
XR_001297058.2	1.69719	9.57913	-2.49675	0.00527602	0.0255311	102170875	FNDC1	NC_030816.1	82840290	82840460	171	23	0.751039	0.532564	0.218475	114.455
XR_001297060.2	1.70765	14.1019	-3.0458	0.00511483	0.0250825	102170875	FNDC1	NC_030816.1	82840290	82840460	171	23	0.751039	0.532564	0.218475	114.455
XR_001917342.1	0.943703	3.77392	-1.99966	0.00396319	0.0220117	102170875	FNDC1	NC_030816.1	82840290	82840460	171	23	0.751039	0.532564	0.218475	114.455
XR_001918472.1	1.99584	4.59496	-1.20306	0.0109644	0.0390104	102170875	FNDC1	NC_030816.1	82840290	82840460	171	23	0.751039	0.532564	0.218475	114.455
XR_001918873.1	1.37826	2.84662	-1.0464	0.0180143	0.0537907	102170875	FNDC1	NC_030816.1	82840290	82840460	171	23	0.751039	0.532564	0.218475	114.455
XR_001919179.1	0.153685	3.39905	-4.46708	0.00187163	0.0153813	102170875	FNDC1	NC_030816.1	82840290	82840460	171	23	0.751039	0.532564	0.218475	114.455
XR_001919236.1	1.08696	4.20531	-1.95191	0.0027366	0.0182182	102170875	FNDC1	NC_030816.1	82840290	82840460	171	23	0.751039	0.532564	0.218475	114.455
XR_001919898.1	1.32159	3.19577	-1.27389	0.0142697	0.0460717	102170875	FNDC1	NC_030816.1	82840290	82840460	171	23	0.751039	0.532564	0.218475	114.455
XR_001919910.1	1.28866	11.8573	-3.20183	0.0185737	0.0547628	102170875	FNDC1	NC_030816.1	82840290	82840460	171	23	0.751039	0.532564	0.218475	114.455
XR_001919911.1	2.2996	17.3992	-2.91956	0.0222323	0.0612985	102170875	FNDC1	NC_030816.1	82840290	82840460	171	23	0.751039	0.532564	0.218475	114.455
XR_001919915.1	0.975013	5.651	-2.53501	0.00763627	0.031279	102170875	FNDC1	NC_030816.1	82840290	82840460	171	23	0.751039	0.532564	0.218475	114.455
XR_001919916.1	1.713	10.9221	-2.67265	0.022628	0.0619828	102170875	FNDC1	NC_030816.1	82840290	82840460	171	23	0.751039	0.532564	0.218475	114.455
XR_001919918.1	5.03464	39.777	-2.98197	0.0055275	0.0263026	102170875	FNDC1	NC_030816.1	82840290	82840460	171	23	0.751039	0.532564	0.218475	114.455
XR_001919934.1	3.61286	30.6374	-3.08408	0.00171109	0.0148975	102170875	FNDC1	NC_030816.1	82840290	82840460	171	23	0.751039	0.532564	0.218475	114.455
XR_001919935.1	5.12677	40.8201	-2.99316	0.00579437	0.0270506	102170875	FNDC1	NC_030816.1	82840290	82840460	171	23	0.751039	0.532564	0.218475	114.455
LNC_005578	0.426338	2.96327	-2.79712	0.00663404	0.0289898	102177793	PCBD2	NC_030814.1	64117715	64117865	151	20	0.774135	0.560673	0.213462	104.049
LNC_005579	0.121759	1.13864	-3.22521	0.0365937	0.086014	102177793	PCBD2	NC_030814.1	64117715	64117865	151	20	0.774135	0.560673	0.213462	104.049
LNC_012170	0.612799	2.69218	-2.13529	0.0394499	0.0904706	102177793	PCBD2	NC_030814.1	64117715	64117865	151	20	0.774135	0.560673	0.213462	104.049
LNC_012570	0.00745133	1.76875	-7.89101	0.0314443	0.0773783	102177793	PCBD2	NC_030814.1	64117715	64117865	151	20	0.774135	0.560673	0.213462	104.049
LNC_013087	0.21257	1.10729	-2.38102	0.0283471	0.0724185	102177793	PCBD2	NC_030814.1	64117715	64117865	151	20	0.774135	0.560673	0.213462	104.049
LNC_013582	4.63384	17.0603	-1.88036	0.00659997	0.0289293	102177793	PCBD2	NC_030814.1	64117715	64117865	151	20	0.774135	0.560673	0.213462	104.049
LNC_013795	4.03531	24.836	-2.62169	0.00144103	0.0136778	102177793	PCBD2	NC_030814.1	64117715	64117865	151	20	0.774135	0.560673	0.213462	104.049
XR_001296034.2	0.484622	1.61053	-1.7326	0.00364861	0.0209909	102177793	PCBD2	NC_030814.1	64117715	64117865	151	20	0.774135	0.560673	0.213462	104.049
XR_001917359.1	0.197614	2.3221	-3.55467	0.0106342	0.0382257	102177793	PCBD2	NC_030814.1	64117715	64117865	151	20	0.774135	0.560673	0.213462	104.049
XR_001917466.1	2.86622	16.3859	-2.51524	0.0171245	0.0519923	102177793	PCBD2	NC_030814.1	64117715	64117865	151	20	0.774135	0.560673	0.213462	104.049
XR_001917600.1	0.0567467	1.78046	-4.97157	0.0181559	0.0539765	102177793	PCBD2	NC_030814.1	64117715	64117865	151	20	0.774135	0.560673	0.213462	104.049
XR_001917605.1	0.986107	3.3182	-1.75059	0.0207689	0.0587182	102177793	PCBD2	NC_030814.1	64117715	64117865	151	20	0.774135	0.560673	0.213462	104.049
XR_001917660.1	0.3322	1.79204	-2.43148	0.0191215	0.0557799	102177793	PCBD2	NC_030814.1	64117715	64117865	151	20	0.774135	0.560673	0.213462	104.049
XR_001918149.1	0.927285	7.76457	-3.06582	0.0212005	0.0594755	102177793	PCBD2	NC_030814.1	64117715	64117865	151	20	0.774135	0.560673	0.213462	104.049
XR_001919178.1	1.13642	3.29104	-1.53405	0.00641167	0.0285953	102177793	PCBD2	NC_030814.1	64117715	64117865	151	20	0.774135	0.560673	0.213462	104.049
XR_001919851.1	7.07789	36.9356	-2.38362	0.0130684	0.0435165	102177793	PCBD2	NC_030814.1	64117715	64117865	151	20	0.774135	0.560673	0.213462	104.049
XR_001919918.1	5.03464	39.777	-2.98197	0.0055275	0.0263026	102177793	PCBD2	NC_030814.1	64117715	64117865	151	20	0.774135	0.560673	0.213462	104.049
XR_309845.3	0.341597	1.64047	-2.26374	0.0205174	0.0582093	102177793	PCBD2	NC_030814.1	64117715	64117865	151	20	0.774135	0.560673	0.213462	104.049
XR_001917791.1	4.16486	7.10604	-0.770779	0.000748253	0.0104527	102188923	CDON	NC_030836.1	28760811	28760942	132	15	0.350215	0.13699	0.213225	84.7736
XR_310683.3	5.04322	11.0369	-1.12991	0.00158999	0.0143571	102188923	CDON	NC_030836.1	28760811	28760942	132	15	0.350215	0.13699	0.213225	84.7736
XR_001296231.2	0.68712	8.9919	-3.70999	0.0021362	0.0162866	102181648	TWIST2	NC_030810.1	2663833	2663982	150	21	0.575923	0.365623	0.2103	135.884
XR_001917096.1	0.865101	2.51685	-1.54068	0.00896759	0.0342519	102181648	TWIST2	NC_030810.1	2663833	2663982	150	21	0.575923	0.365623	0.2103	135.884
XR_001917232.1	2.61796	13.3758	-2.35311	0.00184011	0.0152489	102181648	TWIST2	NC_030810.1	2663833	2663982	150	21	0.575923	0.365623	0.2103	135.884
XR_001917341.1	0.191228	4.59933	-4.58806	0.0109893	0.0390418	102181648	TWIST2	NC_030810.1	2663833	2663982	150	21	0.575923	0.365623	0.2103	135.884
XR_001917801.1	0.658785	11.1349	-4.07914	2.87207e-06	0.00261953	102181648	TWIST2	NC_030810.1	2663833	2663982	150	21	0.575923	0.365623	0.2103	135.884
XR_001919589.1	0.155502	1.86617	-3.58508	0.00233955	0.016862	102181648	TWIST2	NC_030810.1	2663833	2663982	150	21	0.575923	0.365623	0.2103	135.884
XR_311269.3	7.48172	21.3744	-1.51444	0.000759634	0.0104956	102181648	TWIST2	NC_030810.1	2663833	2663982	150	21	0.575923	0.365623	0.2103	135.884
LNC_005899	0.402981	1.75136	-2.11969	0.021671	0.0603921	102179180	LIMCH1	NC_030813.1	61067315	61067407	93	17	0.432392	0.224707	0.207685	81.4325
LNC_013795	4.03531	24.836	-2.62169	0.00144103	0.0136778	102179180	LIMCH1	NC_030813.1	61067315	61067407	93	17	0.432392	0.224707	0.207685	81.4325
XR_001295773.2	1.63261	3.11083	-0.930119	0.0360184	0.0851014	102179180	LIMCH1	NC_030813.1	61067315	61067407	93	17	0.432392	0.224707	0.207685	81.4325
XR_001296088.2	0.865584	2.46423	-1.50939	0.0456425	0.100246	102179180	LIMCH1	NC_030813.1	61067315	61067407	93	17	0.432392	0.224707	0.207685	81.4325
XR_001917342.1	0.943703	3.77392	-1.99966	0.00396319	0.0220117	102179180	LIMCH1	NC_030813.1	61067315	61067407	93	17	0.432392	0.224707	0.207685	81.4325
XR_001917600.1	0.0567467	1.78046	-4.97157	0.0181559	0.0539765	102179180	LIMCH1	NC_030813.1	61067315	61067407	93	17	0.432392	0.224707	0.207685	81.4325
XR_001919851.1	7.07789	36.9356	-2.38362	0.0130684	0.0435165	102179180	LIMCH1	NC_030813.1	61067315	61067407	93	17	0.432392	0.224707	0.207685	81.4325
XR_001919918.1	5.03464	39.777	-2.98197	0.0055275	0.0263026	102179180	LIMCH1	NC_030813.1	61067315	61067407	93	17	0.432392	0.224707	0.207685	81.4325
XR_001296386.2	1.10338	2.44809	-1.14972	0.0251696	0.0665951	102173229	SON	NC_030808.1	404247	404401	155	28	0.193239	0.000220136	0.193018	202.483
XR_001919740.1	0.811022	1.58424	-0.965978	0.0275268	0.0710168	102173229	SON	NC_030808.1	404247	404401	155	28	0.193239	0.000220136	0.193018	202.483
LNC_013582	4.63384	17.0603	-1.88036	0.00659997	0.0289293	100860778	SERF2	NC_030828.1	54922623	54922774	152	23	0.26396	0.0923745	0.171586	139.321
XR_001297265.2	9.14795	18.9056	-1.04729	0.0123403	0.041944	100860778	SERF2	NC_030828.1	54922623	54922774	152	23	0.26396	0.0923745	0.171586	139.321
XR_001918343.1	3.38232	7.41138	-1.13173	0.0457007	0.100328	100860778	SERF2	NC_030828.1	54922623	54922774	152	23	0.26396	0.0923745	0.171586	139.321
XR_310506.3	61.7931	224.844	-1.86341	0.000665439	0.00989157	100860778	SERF2	NC_030828.1	54922623	54922774	152	23	0.26396	0.0923745	0.171586	139.321
XR_310826.3	9.51155	18.0825	-0.926845	0.00249816	0.017387	100860778	SERF2	NC_030828.1	54922623	54922774	152	23	0.26396	0.0923745	0.171586	139.321
LNC_003785	0.540579	3.57025	-2.72345	0.0357744	0.0846649	106503096	IRX5	NC_030825.1	24616445	24616572	128	21	0.244451	0.0772929	0.167158	98.3758
XR_001296303.2	0.312813	2.32054	-2.89109	0.002067	0.0160735	106503096	IRX5	NC_030825.1	24616445	24616572	128	21	0.244451	0.0772929	0.167158	98.3758
XR_001296369.2	0.761773	3.67808	-2.27152	0.00692383	0.0297464	106503096	IRX5	NC_030825.1	24616445	24616572	128	21	0.244451	0.0772929	0.167158	98.3758
XR_310619.3	3.78312	8.96502	-1.24473	0.00763285	0.031279	106503096	IRX5	NC_030825.1	24616445	24616572	128	21	0.244451	0.0772929	0.167158	98.3758
XR_311251.3	1.72539	3.94382	-1.19268	0.0485459	0.104597	106503096	IRX5	NC_030825.1	24616445	24616572	128	21	0.244451	0.0772929	0.167158	98.3758
XR_001917921.1	7.35557	8.87019	-0.270128	0.0246747	0.0657119	102187516	NEK2	NC_030823.1	70436543	70436706	164	23	0.92008	0.757549	0.162531	127.931
LNC_002078	1.32693	5.03379	-1.92355	0.00094274	0.0115338	102176420	HOMER1	NC_030817.1	90738698	90738844	147	16	0.214427	0.0606614	0.153766	82.2086
XR_311293.3	24.7666	34.0358	-0.458658	0.016494	0.0508672	102176420	HOMER1	NC_030817.1	90738698	90738844	147	16	0.214427	0.0606614	0.153766	82.2086
LNC_013795	4.03531	24.836	-2.62169	0.00144103	0.0136778	102179921	LOC102179921	NC_030836.1	45049203	45049310	108	10	0.149314	0.000204886	0.14911	48.2569
XR_001296034.2	0.484622	1.61053	-1.7326	0.00364861	0.0209909	102179921	LOC102179921	NC_030836.1	45049203	45049310	108	10	0.149314	0.000204886	0.14911	48.2569
XR_001295647.2	3.22547	7.18276	-1.15503	0.0199174	0.0570982	102181210	PBK	NC_030815.1	10835281	10835397	117	13	0.138653	0.00453888	0.134114	64.58
XR_001296123.2	29.2174	51.8823	-0.828417	0.0406607	0.092182	102181210	PBK	NC_030815.1	10835281	10835397	117	13	0.138653	0.00453888	0.134114	64.58
XR_001917508.1	6.23647	26.9467	-2.11131	2.49154e-05	0.00358946	102181210	PBK	NC_030815.1	10835281	10835397	117	13	0.138653	0.00453888	0.134114	64.58
XR_001917728.1	132.478	1012.82	-2.93455	0.00121565	0.0126387	102181210	PBK	NC_030815.1	10835281	10835397	117	13	0.138653	0.00453888	0.134114	64.58
XR_001918883.1	23.6167	51.2091	-1.11659	0.0305336	0.0757638	102181210	PBK	NC_030815.1	10835281	10835397	117	13	0.138653	0.00453888	0.134114	64.58
XR_001919914.1	0.582309	7.51141	-3.68923	0.00910488	0.0346268	102181210	PBK	NC_030815.1	10835281	10835397	117	13	0.138653	0.00453888	0.134114	64.58
XR_310091.3	14.1162	26.5657	-0.912212	0.00939752	0.035318	102181210	PBK	NC_030815.1	10835281	10835397	117	13	0.138653	0.00453888	0.134114	64.58
XR_310506.3	61.7931	224.844	-1.86341	0.000665439	0.00989157	102181210	PBK	NC_030815.1	10835281	10835397	117	13	0.138653	0.00453888	0.134114	64.58
XR_310826.3	9.51155	18.0825	-0.926845	0.00249816	0.017387	102181210	PBK	NC_030815.1	10835281	10835397	117	13	0.138653	0.00453888	0.134114	64.58
XR_311001.3	21.8859	46.4861	-1.08679	0.0146684	0.04695	102181210	PBK	NC_030815.1	10835281	10835397	117	13	0.138653	0.00453888	0.134114	64.58
XR_311008.3	6.05846	17.2251	-1.50749	0.000426102	0.008561	102178700	LOC102178700	NC_030812.1	30343811	30344024	214	66	0.151274	0.0440083	0.107266	458
XR_001295647.2	3.22547	7.18276	-1.15503	0.0199174	0.0570982	102176398	PYM1	NC_030812.1	56753506	56753604	99	19	0.104732	0.000191303	0.10454	99.1042
XR_001296123.2	29.2174	51.8823	-0.828417	0.0406607	0.092182	102176398	PYM1	NC_030812.1	56753506	56753604	99	19	0.104732	0.000191303	0.10454	99.1042
XR_001918883.1	23.6167	51.2091	-1.11659	0.0305336	0.0757638	102176398	PYM1	NC_030812.1	56753506	56753604	99	19	0.104732	0.000191303	0.10454	99.1042
XR_310091.3	14.1162	26.5657	-0.912212	0.00939752	0.035318	102176398	PYM1	NC_030812.1	56753506	56753604	99	19	0.104732	0.000191303	0.10454	99.1042
XR_310506.3	61.7931	224.844	-1.86341	0.000665439	0.00989157	102176398	PYM1	NC_030812.1	56753506	56753604	99	19	0.104732	0.000191303	0.10454	99.1042
XR_310826.3	9.51155	18.0825	-0.926845	0.00249816	0.017387	102176398	PYM1	NC_030812.1	56753506	56753604	99	19	0.104732	0.000191303	0.10454	99.1042
LNC_012170	0.612799	2.69218	-2.13529	0.0394499	0.0904706	102182645	FN1	NC_030809.1	32465854	32465981	128	24	0.082044	0.00350609	0.0785379	132.111
XR_001296231.2	0.68712	8.9919	-3.70999	0.0021362	0.0162866	102182645	FN1	NC_030809.1	32465854	32465981	128	24	0.082044	0.00350609	0.0785379	132.111
XR_001297052.2	6.0715	49.7622	-3.03493	0.004385	0.0233169	102182645	FN1	NC_030809.1	32465854	32465981	128	24	0.082044	0.00350609	0.0785379	132.111
XR_001917466.1	2.86622	16.3859	-2.51524	0.0171245	0.0519923	102182645	FN1	NC_030809.1	32465854	32465981	128	24	0.082044	0.00350609	0.0785379	132.111
XR_001917597.1	2.78762	5.2253	-0.906479	0.00320883	0.0195806	102182645	FN1	NC_030809.1	32465854	32465981	128	24	0.082044	0.00350609	0.0785379	132.111
XR_001917600.1	0.0567467	1.78046	-4.97157	0.0181559	0.0539765	102182645	FN1	NC_030809.1	32465854	32465981	128	24	0.082044	0.00350609	0.0785379	132.111
XR_001917801.1	0.658785	11.1349	-4.07914	2.87207e-06	0.00261953	102182645	FN1	NC_030809.1	32465854	32465981	128	24	0.082044	0.00350609	0.0785379	132.111
XR_001918149.1	0.927285	7.76457	-3.06582	0.0212005	0.0594755	102182645	FN1	NC_030809.1	32465854	32465981	128	24	0.082044	0.00350609	0.0785379	132.111
XR_001919589.1	0.155502	1.86617	-3.58508	0.00233955	0.016862	102182645	FN1	NC_030809.1	32465854	32465981	128	24	0.082044	0.00350609	0.0785379	132.111
XR_001919851.1	7.07789	36.9356	-2.38362	0.0130684	0.0435165	102182645	FN1	NC_030809.1	32465854	32465981	128	24	0.082044	0.00350609	0.0785379	132.111
XR_001918473.1	1.85417	2.9058	-0.648165	0.00524929	0.025459	102187763	FAM53C	NC_030814.1	60747974	60748104	131	30	0.0794474	0.00176272	0.0776847	169.399
LNC_009497	0.625312	5.0453	-3.01229	0.000203759	0.00661521	102187459	HNRNPA1	NC_030812.1	25520582	25520788	207	25	0.065222	0.000902516	0.0643195	130.57
LNC_010078	0.00646433	3.34506	-9.01532	0.0021677	0.0164446	102187459	HNRNPA1	NC_030812.1	25520582	25520788	207	25	0.065222	0.000902516	0.0643195	130.57
XR_001295647.2	3.22547	7.18276	-1.15503	0.0199174	0.0570982	102187459	HNRNPA1	NC_030812.1	25520582	25520788	207	25	0.065222	0.000902516	0.0643195	130.57
XR_001295782.2	0.461936	3.15257	-2.77076	0.00236322	0.0169492	102187459	HNRNPA1	NC_030812.1	25520582	25520788	207	25	0.065222	0.000902516	0.0643195	130.57
XR_001296510.2	1.1784	13.5106	-3.51919	0.00160417	0.0144214	102187459	HNRNPA1	NC_030812.1	25520582	25520788	207	25	0.065222	0.000902516	0.0643195	130.57
XR_001297187.2	1.10302	3.63223	-1.7194	0.0149169	0.0474899	102187459	HNRNPA1	NC_030812.1	25520582	25520788	207	25	0.065222	0.000902516	0.0643195	130.57
XR_001917508.1	6.23647	26.9467	-2.11131	2.49154e-05	0.00358946	102187459	HNRNPA1	NC_030812.1	25520582	25520788	207	25	0.065222	0.000902516	0.0643195	130.57
XR_001917545.1	2.30449	10.067	-2.12711	0.0135805	0.0446114	102187459	HNRNPA1	NC_030812.1	25520582	25520788	207	25	0.065222	0.000902516	0.0643195	130.57
XR_001917728.1	132.478	1012.82	-2.93455	0.00121565	0.0126387	102187459	HNRNPA1	NC_030812.1	25520582	25520788	207	25	0.065222	0.000902516	0.0643195	130.57
XR_001917833.1	0.624428	2.86671	-2.19879	0.00302787	0.0190133	102187459	HNRNPA1	NC_030812.1	25520582	25520788	207	25	0.065222	0.000902516	0.0643195	130.57
XR_001918022.1	0.109052	3.24608	-4.89561	0.00108259	0.0121784	102187459	HNRNPA1	NC_030812.1	25520582	25520788	207	25	0.065222	0.000902516	0.0643195	130.57
XR_001918883.1	23.6167	51.2091	-1.11659	0.0305336	0.0757638	102187459	HNRNPA1	NC_030812.1	25520582	25520788	207	25	0.065222	0.000902516	0.0643195	130.57
XR_001919784.1	0.523545	5.50961	-3.39556	0.000505685	0.00902772	102187459	HNRNPA1	NC_030812.1	25520582	25520788	207	25	0.065222	0.000902516	0.0643195	130.57
XR_001919914.1	0.582309	7.51141	-3.68923	0.00910488	0.0346268	102187459	HNRNPA1	NC_030812.1	25520582	25520788	207	25	0.065222	0.000902516	0.0643195	130.57
XR_310091.3	14.1162	26.5657	-0.912212	0.00939752	0.035318	102187459	HNRNPA1	NC_030812.1	25520582	25520788	207	25	0.065222	0.000902516	0.0643195	130.57
XR_310506.3	61.7931	224.844	-1.86341	0.000665439	0.00989157	102187459	HNRNPA1	NC_030812.1	25520582	25520788	207	25	0.065222	0.000902516	0.0643195	130.57
XR_310826.3	9.51155	18.0825	-0.926845	0.00249816	0.017387	102187459	HNRNPA1	NC_030812.1	25520582	25520788	207	25	0.065222	0.000902516	0.0643195	130.57
XR_311001.3	21.8859	46.4861	-1.08679	0.0146684	0.04695	102187459	HNRNPA1	NC_030812.1	25520582	25520788	207	25	0.065222	0.000902516	0.0643195	130.57
XR_311008.3	6.05846	17.2251	-1.50749	0.000426102	0.008561	102187459	HNRNPA1	NC_030812.1	25520582	25520788	207	25	0.065222	0.000902516	0.0643195	130.57
XR_001297059.2	1.5554	5.91554	-1.92723	0.0127282	0.0427315	102179276	LOC102179276	NC_030813.1	89727492	89727562	71	9	0.0629714	8.88783e-05	0.0628825	38.4181
XR_001918873.1	1.37826	2.84662	-1.0464	0.0180143	0.0537907	102179276	LOC102179276	NC_030813.1	89727492	89727562	71	9	0.0629714	8.88783e-05	0.0628825	38.4181
XR_001919589.1	0.155502	1.86617	-3.58508	0.00233955	0.016862	102179276	LOC102179276	NC_030813.1	89727492	89727562	71	9	0.0629714	8.88783e-05	0.0628825	38.4181
XR_001295782.2	0.461936	3.15257	-2.77076	0.00236322	0.0169492	102184300	CNN3	NC_030810.1	71902370	71902455	86	14	0.0558588	0.00251637	0.0533425	68.8659
XR_001297187.2	1.10302	3.63223	-1.7194	0.0149169	0.0474899	102184300	CNN3	NC_030810.1	71902370	71902455	86	14	0.0558588	0.00251637	0.0533425	68.8659
XR_001917232.1	2.61796	13.3758	-2.35311	0.00184011	0.0152489	102184300	CNN3	NC_030810.1	71902370	71902455	86	14	0.0558588	0.00251637	0.0533425	68.8659
XR_001917508.1	6.23647	26.9467	-2.11131	2.49154e-05	0.00358946	102184300	CNN3	NC_030810.1	71902370	71902455	86	14	0.0558588	0.00251637	0.0533425	68.8659
XR_001917728.1	132.478	1012.82	-2.93455	0.00121565	0.0126387	102184300	CNN3	NC_030810.1	71902370	71902455	86	14	0.0558588	0.00251637	0.0533425	68.8659
XR_001918022.1	0.109052	3.24608	-4.89561	0.00108259	0.0121784	102184300	CNN3	NC_030810.1	71902370	71902455	86	14	0.0558588	0.00251637	0.0533425	68.8659
XR_001919784.1	0.523545	5.50961	-3.39556	0.000505685	0.00902772	102184300	CNN3	NC_030810.1	71902370	71902455	86	14	0.0558588	0.00251637	0.0533425	68.8659
XR_001919914.1	0.582309	7.51141	-3.68923	0.00910488	0.0346268	102184300	CNN3	NC_030810.1	71902370	71902455	86	14	0.0558588	0.00251637	0.0533425	68.8659
XR_311008.3	6.05846	17.2251	-1.50749	0.000426102	0.008561	102184300	CNN3	NC_030810.1	71902370	71902455	86	14	0.0558588	0.00251637	0.0533425	68.8659
XR_311161.3	1.73918	5.54222	-1.67206	0.000880315	0.011202	102184300	CNN3	NC_030810.1	71902370	71902455	86	14	0.0558588	0.00251637	0.0533425	68.8659
LNC_005578	0.426338	2.96327	-2.79712	0.00663404	0.0289898	102182566	NAV3	NC_030812.1	7316355	7316415	61	9	0.0530547	8.55762e-05	0.0529691	33.6068
LNC_005579	0.121759	1.13864	-3.22521	0.0365937	0.086014	102182566	NAV3	NC_030812.1	7316355	7316415	61	9	0.0530547	8.55762e-05	0.0529691	33.6068
LNC_010613	0.536704	4.20195	-2.96886	0.00887458	0.0341123	102182566	NAV3	NC_030812.1	7316355	7316415	61	9	0.0530547	8.55762e-05	0.0529691	33.6068
LNC_012170	0.612799	2.69218	-2.13529	0.0394499	0.0904706	102182566	NAV3	NC_030812.1	7316355	7316415	61	9	0.0530547	8.55762e-05	0.0529691	33.6068
LNC_012570	0.00745133	1.76875	-7.89101	0.0314443	0.0773783	102182566	NAV3	NC_030812.1	7316355	7316415	61	9	0.0530547	8.55762e-05	0.0529691	33.6068
LNC_013087	0.21257	1.10729	-2.38102	0.0283471	0.0724185	102182566	NAV3	NC_030812.1	7316355	7316415	61	9	0.0530547	8.55762e-05	0.0529691	33.6068
LNC_013795	4.03531	24.836	-2.62169	0.00144103	0.0136778	102182566	NAV3	NC_030812.1	7316355	7316415	61	9	0.0530547	8.55762e-05	0.0529691	33.6068
XR_001296034.2	0.484622	1.61053	-1.7326	0.00364861	0.0209909	102182566	NAV3	NC_030812.1	7316355	7316415	61	9	0.0530547	8.55762e-05	0.0529691	33.6068
XR_001296369.2	0.761773	3.67808	-2.27152	0.00692383	0.0297464	102182566	NAV3	NC_030812.1	7316355	7316415	61	9	0.0530547	8.55762e-05	0.0529691	33.6068
XR_001297356.2	0.49024	2.5626	-2.38605	0.0114318	0.0400536	102182566	NAV3	NC_030812.1	7316355	7316415	61	9	0.0530547	8.55762e-05	0.0529691	33.6068
XR_001917354.1	0.173951	2.8989	-4.05875	0.010744	0.0384947	102182566	NAV3	NC_030812.1	7316355	7316415	61	9	0.0530547	8.55762e-05	0.0529691	33.6068
XR_001917359.1	0.197614	2.3221	-3.55467	0.0106342	0.0382257	102182566	NAV3	NC_030812.1	7316355	7316415	61	9	0.0530547	8.55762e-05	0.0529691	33.6068
XR_001917466.1	2.86622	16.3859	-2.51524	0.0171245	0.0519923	102182566	NAV3	NC_030812.1	7316355	7316415	61	9	0.0530547	8.55762e-05	0.0529691	33.6068
XR_001917600.1	0.0567467	1.78046	-4.97157	0.0181559	0.0539765	102182566	NAV3	NC_030812.1	7316355	7316415	61	9	0.0530547	8.55762e-05	0.0529691	33.6068
XR_001917605.1	0.986107	3.3182	-1.75059	0.0207689	0.0587182	102182566	NAV3	NC_030812.1	7316355	7316415	61	9	0.0530547	8.55762e-05	0.0529691	33.6068
XR_001917660.1	0.3322	1.79204	-2.43148	0.0191215	0.0557799	102182566	NAV3	NC_030812.1	7316355	7316415	61	9	0.0530547	8.55762e-05	0.0529691	33.6068
XR_001918149.1	0.927285	7.76457	-3.06582	0.0212005	0.0594755	102182566	NAV3	NC_030812.1	7316355	7316415	61	9	0.0530547	8.55762e-05	0.0529691	33.6068
XR_001919178.1	1.13642	3.29104	-1.53405	0.00641167	0.0285953	102182566	NAV3	NC_030812.1	7316355	7316415	61	9	0.0530547	8.55762e-05	0.0529691	33.6068
XR_001919851.1	7.07789	36.9356	-2.38362	0.0130684	0.0435165	102182566	NAV3	NC_030812.1	7316355	7316415	61	9	0.0530547	8.55762e-05	0.0529691	33.6068
XR_001919918.1	5.03464	39.777	-2.98197	0.0055275	0.0263026	102182566	NAV3	NC_030812.1	7316355	7316415	61	9	0.0530547	8.55762e-05	0.0529691	33.6068
XR_001919935.1	5.12677	40.8201	-2.99316	0.00579437	0.0270506	102182566	NAV3	NC_030812.1	7316355	7316415	61	9	0.0530547	8.55762e-05	0.0529691	33.6068
XR_309845.3	0.341597	1.64047	-2.26374	0.0205174	0.0582093	102182566	NAV3	NC_030812.1	7316355	7316415	61	9	0.0530547	8.55762e-05	0.0529691	33.6068
XR_001917685.1	7.7076	37.8565	-2.29619	0.0022101	0.0166161	102186571	CORIN	NC_030813.1	67101729	67101836	108	12	0.0528963	9.69758e-05	0.0527993	51.661
XR_310683.3	5.04322	11.0369	-1.12991	0.00158999	0.0143571	102186571	CORIN	NC_030813.1	67101729	67101836	108	12	0.0528963	9.69758e-05	0.0527993	51.661
XR_311269.3	7.48172	21.3744	-1.51444	0.000759634	0.0104956	102186571	CORIN	NC_030813.1	67101729	67101836	108	12	0.0528963	9.69758e-05	0.0527993	51.661
LNC_002078	1.32693	5.03379	-1.92355	0.00094274	0.0115338	102171478	HFM1	NC_030810.1	68590500	68590769	270	82	0.0526873	0.00119909	0.0514882	456.347
XR_001296231.2	0.68712	8.9919	-3.70999	0.0021362	0.0162866	102171478	HFM1	NC_030810.1	68590500	68590769	270	82	0.0526873	0.00119909	0.0514882	456.347
XR_001297052.2	6.0715	49.7622	-3.03493	0.004385	0.0233169	102171478	HFM1	NC_030810.1	68590500	68590769	270	82	0.0526873	0.00119909	0.0514882	456.347
XR_001297058.2	1.69719	9.57913	-2.49675	0.00527602	0.0255311	102171478	HFM1	NC_030810.1	68590500	68590769	270	82	0.0526873	0.00119909	0.0514882	456.347
XR_001297059.2	1.5554	5.91554	-1.92723	0.0127282	0.0427315	102171478	HFM1	NC_030810.1	68590500	68590769	270	82	0.0526873	0.00119909	0.0514882	456.347
XR_001297060.2	1.70765	14.1019	-3.0458	0.00511483	0.0250825	102171478	HFM1	NC_030810.1	68590500	68590769	270	82	0.0526873	0.00119909	0.0514882	456.347
XR_001917096.1	0.865101	2.51685	-1.54068	0.00896759	0.0342519	102171478	HFM1	NC_030810.1	68590500	68590769	270	82	0.0526873	0.00119909	0.0514882	456.347
XR_001917232.1	2.61796	13.3758	-2.35311	0.00184011	0.0152489	102171478	HFM1	NC_030810.1	68590500	68590769	270	82	0.0526873	0.00119909	0.0514882	456.347
XR_001917508.1	6.23647	26.9467	-2.11131	2.49154e-05	0.00358946	102171478	HFM1	NC_030810.1	68590500	68590769	270	82	0.0526873	0.00119909	0.0514882	456.347
XR_001917801.1	0.658785	11.1349	-4.07914	2.87207e-06	0.00261953	102171478	HFM1	NC_030810.1	68590500	68590769	270	82	0.0526873	0.00119909	0.0514882	456.347
XR_001918200.1	0.0396713	4.91419	-6.95271	0.0152425	0.0482351	102171478	HFM1	NC_030810.1	68590500	68590769	270	82	0.0526873	0.00119909	0.0514882	456.347
XR_001919179.1	0.153685	3.39905	-4.46708	0.00187163	0.0153813	102171478	HFM1	NC_030810.1	68590500	68590769	270	82	0.0526873	0.00119909	0.0514882	456.347
XR_001919589.1	0.155502	1.86617	-3.58508	0.00233955	0.016862	102171478	HFM1	NC_030810.1	68590500	68590769	270	82	0.0526873	0.00119909	0.0514882	456.347
XR_001919910.1	1.28866	11.8573	-3.20183	0.0185737	0.0547628	102171478	HFM1	NC_030810.1	68590500	68590769	270	82	0.0526873	0.00119909	0.0514882	456.347
XR_001919911.1	2.2996	17.3992	-2.91956	0.0222323	0.0612985	102171478	HFM1	NC_030810.1	68590500	68590769	270	82	0.0526873	0.00119909	0.0514882	456.347
XR_001919915.1	0.975013	5.651	-2.53501	0.00763627	0.031279	102171478	HFM1	NC_030810.1	68590500	68590769	270	82	0.0526873	0.00119909	0.0514882	456.347
XR_001919916.1	1.713	10.9221	-2.67265	0.022628	0.0619828	102171478	HFM1	NC_030810.1	68590500	68590769	270	82	0.0526873	0.00119909	0.0514882	456.347
XR_001919934.1	3.61286	30.6374	-3.08408	0.00171109	0.0148975	102171478	HFM1	NC_030810.1	68590500	68590769	270	82	0.0526873	0.00119909	0.0514882	456.347
XR_311269.3	7.48172	21.3744	-1.51444	0.000759634	0.0104956	102171478	HFM1	NC_030810.1	68590500	68590769	270	82	0.0526873	0.00119909	0.0514882	456.347
XR_001918883.1	23.6167	51.2091	-1.11659	0.0305336	0.0757638	102185752	HMGB1	NC_030819.1	56377623	56378006	384	111	0.0563422	0.00773716	0.048605	683.237
LNC_002078	1.32693	5.03379	-1.92355	0.00094274	0.0115338	102179389	SMOC2	NC_030816.1	90193189	90193261	73	13	0.0465926	0.000131137	0.0464614	51.2921
XR_001295465.2	2.16444	3.79372	-0.809622	0.0171123	0.0519795	102179389	SMOC2	NC_030816.1	90193189	90193261	73	13	0.0465926	0.000131137	0.0464614	51.2921
XR_001295782.2	0.461936	3.15257	-2.77076	0.00236322	0.0169492	102179389	SMOC2	NC_030816.1	90193189	90193261	73	13	0.0465926	0.000131137	0.0464614	51.2921
XR_001296231.2	0.68712	8.9919	-3.70999	0.0021362	0.0162866	102179389	SMOC2	NC_030816.1	90193189	90193261	73	13	0.0465926	0.000131137	0.0464614	51.2921
XR_001297058.2	1.69719	9.57913	-2.49675	0.00527602	0.0255311	102179389	SMOC2	NC_030816.1	90193189	90193261	73	13	0.0465926	0.000131137	0.0464614	51.2921
XR_001297059.2	1.5554	5.91554	-1.92723	0.0127282	0.0427315	102179389	SMOC2	NC_030816.1	90193189	90193261	73	13	0.0465926	0.000131137	0.0464614	51.2921
XR_001917232.1	2.61796	13.3758	-2.35311	0.00184011	0.0152489	102179389	SMOC2	NC_030816.1	90193189	90193261	73	13	0.0465926	0.000131137	0.0464614	51.2921
XR_001917508.1	6.23647	26.9467	-2.11131	2.49154e-05	0.00358946	102179389	SMOC2	NC_030816.1	90193189	90193261	73	13	0.0465926	0.000131137	0.0464614	51.2921
XR_001917728.1	132.478	1012.82	-2.93455	0.00121565	0.0126387	102179389	SMOC2	NC_030816.1	90193189	90193261	73	13	0.0465926	0.000131137	0.0464614	51.2921
XR_001917801.1	0.658785	11.1349	-4.07914	2.87207e-06	0.00261953	102179389	SMOC2	NC_030816.1	90193189	90193261	73	13	0.0465926	0.000131137	0.0464614	51.2921
XR_001918022.1	0.109052	3.24608	-4.89561	0.00108259	0.0121784	102179389	SMOC2	NC_030816.1	90193189	90193261	73	13	0.0465926	0.000131137	0.0464614	51.2921
XR_001919589.1	0.155502	1.86617	-3.58508	0.00233955	0.016862	102179389	SMOC2	NC_030816.1	90193189	90193261	73	13	0.0465926	0.000131137	0.0464614	51.2921
XR_001919914.1	0.582309	7.51141	-3.68923	0.00910488	0.0346268	102179389	SMOC2	NC_030816.1	90193189	90193261	73	13	0.0465926	0.000131137	0.0464614	51.2921
XR_311008.3	6.05846	17.2251	-1.50749	0.000426102	0.008561	102179389	SMOC2	NC_030816.1	90193189	90193261	73	13	0.0465926	0.000131137	0.0464614	51.2921
XR_311269.3	7.48172	21.3744	-1.51444	0.000759634	0.0104956	102179389	SMOC2	NC_030816.1	90193189	90193261	73	13	0.0465926	0.000131137	0.0464614	51.2921
LNC_002078	1.32693	5.03379	-1.92355	0.00094274	0.0115338	102174960	ATP2A2	NC_030824.1	16964396	16964661	266	52	0.0438472	0.00141182	0.0424354	240.677
XR_001296231.2	0.68712	8.9919	-3.70999	0.0021362	0.0162866	102174960	ATP2A2	NC_030824.1	16964396	16964661	266	52	0.0438472	0.00141182	0.0424354	240.677
XR_001297052.2	6.0715	49.7622	-3.03493	0.004385	0.0233169	102174960	ATP2A2	NC_030824.1	16964396	16964661	266	52	0.0438472	0.00141182	0.0424354	240.677
XR_001919589.1	0.155502	1.86617	-3.58508	0.00233955	0.016862	102174960	ATP2A2	NC_030824.1	16964396	16964661	266	52	0.0438472	0.00141182	0.0424354	240.677
XR_001919911.1	2.2996	17.3992	-2.91956	0.0222323	0.0612985	102174960	ATP2A2	NC_030824.1	16964396	16964661	266	52	0.0438472	0.00141182	0.0424354	240.677
XR_001919915.1	0.975013	5.651	-2.53501	0.00763627	0.031279	102174960	ATP2A2	NC_030824.1	16964396	16964661	266	52	0.0438472	0.00141182	0.0424354	240.677
LNC_002078	1.32693	5.03379	-1.92355	0.00094274	0.0115338	102189910	LRRN1	NC_030829.1	22325556	22325785	230	68	0.0397817	0.000121861	0.0396598	362.989
LNC_010613	0.536704	4.20195	-2.96886	0.00887458	0.0341123	102189910	LRRN1	NC_030829.1	22325556	22325785	230	68	0.0397817	0.000121861	0.0396598	362.989
XR_001295493.2	0.131969	2.42502	-4.19972	0.00586107	0.0271803	102189910	LRRN1	NC_030829.1	22325556	22325785	230	68	0.0397817	0.000121861	0.0396598	362.989
XR_001296231.2	0.68712	8.9919	-3.70999	0.0021362	0.0162866	102189910	LRRN1	NC_030829.1	22325556	22325785	230	68	0.0397817	0.000121861	0.0396598	362.989
XR_001296303.2	0.312813	2.32054	-2.89109	0.002067	0.0160735	102189910	LRRN1	NC_030829.1	22325556	22325785	230	68	0.0397817	0.000121861	0.0396598	362.989
XR_001297052.2	6.0715	49.7622	-3.03493	0.004385	0.0233169	102189910	LRRN1	NC_030829.1	22325556	22325785	230	68	0.0397817	0.000121861	0.0396598	362.989
XR_001297058.2	1.69719	9.57913	-2.49675	0.00527602	0.0255311	102189910	LRRN1	NC_030829.1	22325556	22325785	230	68	0.0397817	0.000121861	0.0396598	362.989
XR_001297060.2	1.70765	14.1019	-3.0458	0.00511483	0.0250825	102189910	LRRN1	NC_030829.1	22325556	22325785	230	68	0.0397817	0.000121861	0.0396598	362.989
XR_001297356.2	0.49024	2.5626	-2.38605	0.0114318	0.0400536	102189910	LRRN1	NC_030829.1	22325556	22325785	230	68	0.0397817	0.000121861	0.0396598	362.989
XR_001917096.1	0.865101	2.51685	-1.54068	0.00896759	0.0342519	102189910	LRRN1	NC_030829.1	22325556	22325785	230	68	0.0397817	0.000121861	0.0396598	362.989
XR_001917354.1	0.173951	2.8989	-4.05875	0.010744	0.0384947	102189910	LRRN1	NC_030829.1	22325556	22325785	230	68	0.0397817	0.000121861	0.0396598	362.989
XR_001917359.1	0.197614	2.3221	-3.55467	0.0106342	0.0382257	102189910	LRRN1	NC_030829.1	22325556	22325785	230	68	0.0397817	0.000121861	0.0396598	362.989
XR_001919179.1	0.153685	3.39905	-4.46708	0.00187163	0.0153813	102189910	LRRN1	NC_030829.1	22325556	22325785	230	68	0.0397817	0.000121861	0.0396598	362.989
XR_001919236.1	1.08696	4.20531	-1.95191	0.0027366	0.0182182	102189910	LRRN1	NC_030829.1	22325556	22325785	230	68	0.0397817	0.000121861	0.0396598	362.989
XR_001919589.1	0.155502	1.86617	-3.58508	0.00233955	0.016862	102189910	LRRN1	NC_030829.1	22325556	22325785	230	68	0.0397817	0.000121861	0.0396598	362.989
XR_001919898.1	1.32159	3.19577	-1.27389	0.0142697	0.0460717	102189910	LRRN1	NC_030829.1	22325556	22325785	230	68	0.0397817	0.000121861	0.0396598	362.989
XR_001919910.1	1.28866	11.8573	-3.20183	0.0185737	0.0547628	102189910	LRRN1	NC_030829.1	22325556	22325785	230	68	0.0397817	0.000121861	0.0396598	362.989
XR_001919911.1	2.2996	17.3992	-2.91956	0.0222323	0.0612985	102189910	LRRN1	NC_030829.1	22325556	22325785	230	68	0.0397817	0.000121861	0.0396598	362.989
XR_001919915.1	0.975013	5.651	-2.53501	0.00763627	0.031279	102189910	LRRN1	NC_030829.1	22325556	22325785	230	68	0.0397817	0.000121861	0.0396598	362.989
XR_001919916.1	1.713	10.9221	-2.67265	0.022628	0.0619828	102189910	LRRN1	NC_030829.1	22325556	22325785	230	68	0.0397817	0.000121861	0.0396598	362.989
XR_001919918.1	5.03464	39.777	-2.98197	0.0055275	0.0263026	102189910	LRRN1	NC_030829.1	22325556	22325785	230	68	0.0397817	0.000121861	0.0396598	362.989
XR_001919934.1	3.61286	30.6374	-3.08408	0.00171109	0.0148975	102189910	LRRN1	NC_030829.1	22325556	22325785	230	68	0.0397817	0.000121861	0.0396598	362.989
XR_001919935.1	5.12677	40.8201	-2.99316	0.00579437	0.0270506	102189910	LRRN1	NC_030829.1	22325556	22325785	230	68	0.0397817	0.000121861	0.0396598	362.989
LNC_009497	0.625312	5.0453	-3.01229	0.000203759	0.00661521	102171412	BEX3	NW_017189517.1	37099594	37099716	123	42	0.0418234	0.0025723	0.0392511	222.896
XR_001917545.1	2.30449	10.067	-2.12711	0.0135805	0.0446114	102171412	BEX3	NW_017189517.1	37099594	37099716	123	42	0.0418234	0.0025723	0.0392511	222.896
XR_310506.3	61.7931	224.844	-1.86341	0.000665439	0.00989157	102171412	BEX3	NW_017189517.1	37099594	37099716	123	42	0.0418234	0.0025723	0.0392511	222.896
XR_001917610.1	2.32226	4.17434	-0.846017	0.00842682	0.0330485	102183001	NF1	NC_030826.1	18347511	18347824	314	79	0.0401016	0.00120675	0.0388948	424.781
XR_001295465.2	2.16444	3.79372	-0.809622	0.0171123	0.0519795	102179100	KLHL9	NC_030815.1	22899934	22900124	191	55	0.041794	0.00316656	0.0386274	298.434
XR_001917188.1	7.75564	11.5519	-0.574811	0.0162723	0.0504448	102179100	KLHL9	NC_030815.1	22899934	22900124	191	55	0.041794	0.00316656	0.0386274	298.434
XR_001917508.1	6.23647	26.9467	-2.11131	2.49154e-05	0.00358946	102179100	KLHL9	NC_030815.1	22899934	22900124	191	55	0.041794	0.00316656	0.0386274	298.434
XR_001917728.1	132.478	1012.82	-2.93455	0.00121565	0.0126387	102179100	KLHL9	NC_030815.1	22899934	22900124	191	55	0.041794	0.00316656	0.0386274	298.434
XR_001917731.1	5.05274	7.86422	-0.638237	0.0145929	0.0467815	102179100	KLHL9	NC_030815.1	22899934	22900124	191	55	0.041794	0.00316656	0.0386274	298.434
XR_310091.3	14.1162	26.5657	-0.912212	0.00939752	0.035318	102179100	KLHL9	NC_030815.1	22899934	22900124	191	55	0.041794	0.00316656	0.0386274	298.434
XR_001296616.2	1.813	4.33692	-1.25829	0.0172217	0.0522318	102170245	ARGLU1	NC_030819.1	3965964	3966226	263	84	0.0385483	0.00196462	0.0365837	511.345
XR_001295493.2	0.131969	2.42502	-4.19972	0.00586107	0.0271803	102178401	COL6A6	NC_030808.1	151616746	151616876	131	15	0.0358915	9.01343e-05	0.0358014	56.3138
XR_001296303.2	0.312813	2.32054	-2.89109	0.002067	0.0160735	102178401	COL6A6	NC_030808.1	151616746	151616876	131	15	0.0358915	9.01343e-05	0.0358014	56.3138
XR_001296369.2	0.761773	3.67808	-2.27152	0.00692383	0.0297464	102178401	COL6A6	NC_030808.1	151616746	151616876	131	15	0.0358915	9.01343e-05	0.0358014	56.3138
XR_001917341.1	0.191228	4.59933	-4.58806	0.0109893	0.0390418	102178401	COL6A6	NC_030808.1	151616746	151616876	131	15	0.0358915	9.01343e-05	0.0358014	56.3138
XR_001919238.1	5.27174	14.347	-1.4444	0.012109	0.041488	102168630	VCAN	NC_030814.1	27211056	27211109	54	9	0.0340412	0.00190619	0.032135	33.6649
LNC_002078	1.32693	5.03379	-1.92355	0.00094274	0.0115338	102188874	LOC102188874	NC_030820.1	56781942	56782134	193	57	0.0338252	0.00171222	0.032113	261.467
LNC_005899	0.402981	1.75136	-2.11969	0.021671	0.0603921	102188874	LOC102188874	NC_030820.1	56781942	56782134	193	57	0.0338252	0.00171222	0.032113	261.467
LNC_010613	0.536704	4.20195	-2.96886	0.00887458	0.0341123	102188874	LOC102188874	NC_030820.1	56781942	56782134	193	57	0.0338252	0.00171222	0.032113	261.467
XR_001295782.2	0.461936	3.15257	-2.77076	0.00236322	0.0169492	102188874	LOC102188874	NC_030820.1	56781942	56782134	193	57	0.0338252	0.00171222	0.032113	261.467
XR_001296231.2	0.68712	8.9919	-3.70999	0.0021362	0.0162866	102188874	LOC102188874	NC_030820.1	56781942	56782134	193	57	0.0338252	0.00171222	0.032113	261.467
XR_001297052.2	6.0715	49.7622	-3.03493	0.004385	0.0233169	102188874	LOC102188874	NC_030820.1	56781942	56782134	193	57	0.0338252	0.00171222	0.032113	261.467
XR_001297058.2	1.69719	9.57913	-2.49675	0.00527602	0.0255311	102188874	LOC102188874	NC_030820.1	56781942	56782134	193	57	0.0338252	0.00171222	0.032113	261.467
XR_001297059.2	1.5554	5.91554	-1.92723	0.0127282	0.0427315	102188874	LOC102188874	NC_030820.1	56781942	56782134	193	57	0.0338252	0.00171222	0.032113	261.467
XR_001297060.2	1.70765	14.1019	-3.0458	0.00511483	0.0250825	102188874	LOC102188874	NC_030820.1	56781942	56782134	193	57	0.0338252	0.00171222	0.032113	261.467
[truncated: 223 more rows]
